# Supplementary material for: A genomic instability-associated lncRNA signature for predicting prognosis and biomarkers in lung adenocarcinoma
Source: Sci Rep. 2024 Jun 24;14:14460. doi: 10.1038/s41598-024-65327-3 (PMC11196711; doi:10.1038/s41598-024-65327-3)
Supplement: Supplementary file 5 — Supplementary Table S1. [file 41598_2024_65327_MOESM5_ESM.xlsx]

## Sheet: Table S1
Table S1. RNA sequencing transcriptome date of 594 patients (Partial gene overexpression in 594 patients, https://portal.gdc.cancer.gov/repository?facetTab=files&filters=%7B%22op%22%3A%22and%22%2C%22content%22%3A%5B%7B%22op%22%3A%22in%22%2C%22content%22%3A%7B%22field%22%3A%22cases.project.program.name%22%2C%22value%22%3A%5B%22TCGA%22%5D%7D%7D%2C%7B%22op%22%3A%22in%22%2C%22content%22%3A%7B%22field…
id	TCGA-55-6980-11A-01R-1949-07	TCGA-55-6982-11A-01R-1949-07	TCGA-73-4676-11A-01R-1755-07	TCGA-44-6778-11A-01R-1858-07	TCGA-91-6847-11A-01R-1949-07	TCGA-91-6831-11A-02R-1858-07	TCGA-55-6979-11A-01R-1949-07	TCGA-91-6849-11A-01R-1949-07	TCGA-50-5936-11A-01R-1628-07	TCGA-55-6986-11A-01R-1949-07	TCGA-55-6985-11A-01R-1949-07	TCGA-49-4490-11A-01R-1858-07	TCGA-49-6743-11A-01R-1858-07	TCGA-44-6145-11A-01R-1858-07	TCGA-44-6144-11A-01R-1755-07	TCGA-50-5939-11A-01R-1628-07	TCGA-50-5935-11A-01R-1858-07	TCGA-91-6829-11A-01R-1858-07	TCGA-55-6978-11A-01R-1949-07	TCGA-55-6981-11A-01R-1949-07	TCGA-44-2661-11A-01R-1758-07	TCGA-38-4627-11A-01R-1758-07	TCGA-55-6971-11A-01R-1949-07	TCGA-55-6975-11A-01R-1949-07	TCGA-50-5932-11A-01R-1755-07	TCGA-38-4626-11A-01R-1758-07	TCGA-49-6761-11A-01R-1949-07	TCGA-44-6776-11A-01R-1858-07	TCGA-44-2662-11A-01R-1758-07	TCGA-44-6777-11A-01R-1858-07	TCGA-55-6970-11A-01R-1949-07	TCGA-38-4632-11A-01R-1755-07	TCGA-49-4512-11A-01R-1858-07	TCGA-44-6148-11A-01R-1858-07	TCGA-50-5930-11A-01R-1755-07	TCGA-55-6969-11A-01R-1949-07	TCGA-91-6836-11A-01R-1858-07	TCGA-44-2657-11A-01R-1758-07	TCGA-50-5931-11A-01R-1858-07	TCGA-44-6146-11A-01R-1858-07	TCGA-44-3396-11A-01R-1758-07	TCGA-50-6595-11A-01R-1858-07	TCGA-44-2655-11A-01R-1758-07	TCGA-44-5645-11A-01R-1628-07	TCGA-44-2668-11A-01R-1758-07	TCGA-49-6745-11A-01R-1858-07	TCGA-44-3398-11B-01R-1758-07	TCGA-55-6968-11A-01R-1949-07	TCGA-55-6984-11A-01R-1949-07
AC087477.3	0	0	0	0	0	0	0	0	0	0	0	0	0	0	0	0	0	0	0	0	0	0	0	0	0	0	0	0	0	0	0	0	0	0	0	0	0	0	0	0	0	0	0	0	0	0	0	0	0
MTND6P33	0	0	0	0	0	0	0	0	0	0	0	0	0	0	0	0	0	0	0	0	0	0	0	0	0	0	0	0	0	0	0	0	0	0	0	0	0	0	0	0	0	0	0	0	0	0	0	0	0
AC104770.1	0	0	0	0	0	0	0	0	0	0	0	0	0	0	0	0	0	0	0	0	0	0	0.0473823	0	0	0	0	0	0	0	0	0	0	0	0	0	0	0	0	0	0	0	0	0	0	0	0	0	0
AL512310.8	0	0	0	0	0	0	0	0	0	0	0	0	0	0	0	0	0	0	0	0	0	0	0	0	0	0	0	0	0	0	0	0	0	0	0	0	0	0	0	0	0	0	0	0	0	0	0	0	0
AL121924.2	0.456957	0	0	0	0.367461	0	0.45465	0	0.308806	0.42207	0.375966	0.588832	0	0.303479	0	0	0.350054	0	0	0	0	0	0	0	0.382851	0.158718	0	0	0	0	0	0.373323	0	0	0	0	0	0.254022	0	0	0	0.17498	0	0	0	0.872804	0	0	0.338004
MIR140	0.378028	1.22956	0	0	0	0.437772	0.37612	0	0.255467	0.232778	0.155513	0	0	0	0.232119	0	0	0	0	0	0	0	0	0.348353	0	0	0	0	0	0	0	0	0	0	0	0.314044	0	0	0	0	0	0.144756	0	0	0	0.240682	0	0	0
ZXDA	1.14245	1.49622	0.605667	1.1599	1.13008	1.19421	0.895261	0.925375	1.27081	1.1953	1.12712	0.775159	0.910257	0.691589	0.831857	1.14777	1.23145	0.522917	1.18439	1.22791	1.15164	0.745351	1.12339	1.08072	1.30447	0.670722	0.852944	0.977967	0.876581	0.962991	1.00756	0.702079	0.716916	1.33844	0.879235	1.15065	0.971651	1.0566	0.747968	1.16132	1.09099	1.28144	1.45768	1.06634	0.640721	0.688751	1.08629	0.851026	0.942269
DMTN	13.4799	13.4934	10.256	9.88143	21.3806	8.82786	11.9781	16.2716	12.879	18.7591	7.81322	8.75093	11.1156	13.0334	10.9656	10.6752	12.7405	7.38075	13.4241	10.3099	12.6501	8.31375	12.6273	13.7752	14.0978	10.9173	13.8137	12.4305	16.2858	11.5254	10.747	8.65069	6.5991	17.8882	14.6884	12.434	11.6906	10.1859	11.0704	13.7643	11.8696	10.0779	14.6034	16.7502	9.9215	14.957	11.5161	10.542	16.9229
SASH3	17.6701	22.1012	14.9409	18.6343	10.7557	10.0893	22.0067	9.37188	20.0058	11.1688	16.3871	12.7783	14.5109	14.1394	16.0676	15.682	13.83	39.4986	17.7779	16.9649	22.1387	20.4775	17.1054	14.4314	17.0663	35.4344	17.8384	9.2904	13.1369	24.895	20.4325	21.5538	14.8381	14.9617	21.2421	17.6101	23.7987	54.9036	10.5185	16.7928	20.0431	18.3607	13.8615	17.9616	27.8162	18.3988	23.9508	33.7157	15.9918
AL645922.1	0.0817558	0.0249296	0	0.0507002	0.0657438	0.0473383	0.0508395	0.0492306	0.0621558	0.0157321	0.0462451	0.00658438	0.0139409	0.0203612	0.01255	0.0200031	0.0782869	0.0396428	0.0254723	0.0305211	0.0533545	0	0.020646	0.0470863	0.0941839	0.0212976	0.0556237	0.0608334	0.034578	0.0618034	0.101845	0.0250472	0.00762809	0.0187905	0.0149369	0.00848975	0.0499402	0.034086	0.0581581	0.0404787	0.0432464	0.0195664	0.0197336	0.0315476	0.030658	0.00650653	0.0188666	0.0324614	0.018898
AP003550.1	0	0	0	0	0	0.116316	0.0999351	0.0806439	0	0.0309246	0.04132	0	0	0	0	0	0	0	0	0	0	0	0	0	0	0	0	0	0	0	0	0	0	0.0923412	0	0	0	0	0	0	0	0	0	0	0	0	0	0	0
ZER1	19.7353	19.2509	12.4966	14.1683	20.7903	12.6393	17.6191	19.0082	17.9669	22.421	15.1375	11.0172	14.123	14.1432	17.4758	17.961	18.2091	14.6419	19.2668	19.088	20.4589	10.6092	16.5967	17.6337	18.217	14.5326	17.7821	18.2604	19.8047	15.89	15.7418	12.4384	9.54599	21.2273	15.9873	18.4344	17.7632	19.5772	18.0733	18.9584	18.2758	18.9548	20.8855	20.0482	14.3374	11.8259	19.5978	14.9314	17.1458
AC096639.1	0	0	0	0	0	0	0	0	0	0.0368956	0	0	0	0	0	0	0	0	0	0	0	0	0	0	0	0	0	0	0	0	0	0	0	0.0550854	0	0	0	0	0	0	0	0	0	0	0	0	0	0	0
CCNB2P1	0	0.0294025	0	0	0.0290773	0	0	0	0.024436	0.0222657	0.0148752	0	0	0	0	0	0.0276999	0	0.0300426	0.0359972	0.017162	0	0	0	0	0.0251189	0	0	0.0152932	0	0	0	0	0.0166214	0	0.0600779	0.0294503	0	0	0	0	0.0138462	0	0	0	0	0.013351	0	0
TMCO1-AS1	0.0773638	0.0786346	0.0150475	0.0719649	0.093318	0.0895905	0.0769733	0.124229	0.169915	0.178643	0.079565	0.137075	0.026384	0.0256898	0.0475033	0.0630949	0.0740812	0.100035	0.144624	0.115526	0.0367187	0.072327	0.117222	0.124759	0.0486132	0.0671784	0.122816	0.0575653	0.0245403	0.0438625	0.048187	0.0948066	0.144366	0.106686	0.0706722	0.0482021	0.157525	0.0537581	0.0412754	0.045965	0.070154	0.0666551	0.0684694	0.0995094	0.0145055	0.12314	0.0785534	0.107512	0.071531
ZNF849P	0.0265537	0	0.0413181	0.0164671	0	0	0	0	0	0.00817546	0.032771	0	0	0	0.0163046	0	0.0203416	0.0171676	0.0220619	0	0.012603	0	0	0	0.0222474	0	0	0	0	0.0200733	0.0220524	0	0	0	0.0194055	0	0	0.0147612	0.0188893	0.0210355	0.00802634	0.0305041	0.00854576	0.0136619	0	0	0.00980436	0	0.00982067
STARP1	0	0	0	0	0	0	0	0	0	0	0	0	0	0	0	0	0	0	0	0	0	0	0	0	0	0	0	0	0	0	0	0	0	0	0	0	0	0	0	0	0	0	0	0	0	0	0	0	0
ZNF33CP	0	0	0	0	0	0	0	0.0164466	0	0.00630679	0	0	0	0	0	0	0	0	0	0.0203925	0	0	0.0137945	0	0.0171623	0	0	0	0	0	0	0	0	0	0	0	0	0	0	0	0	0.0156878	0.0131849	0	0	0	0	0	0.0151519
AC009163.3	0.039137	0	0	0.0242705	0	0	0	0	0	0.0240993	0	0	0	0	0	0	0	0	0	0	0	0	0	0	0	0	0	0	0.00827634	0	0	0	0	0	0	0.0162564	0.0159378	0.0108781	0	0.0155019	0	0.00749325	0	0.030204	0	0	0	0	0.00723726
AC111000.3	0	0	0	0	0	0	0	0	0	0	0	0	0	0	0	0	0	0	0	0	0	0	0	0	0	0	0	0	0	0	0	0	0	0	0	0	0	0	0	0	0	0	0	0	0	0	0	0	0
SASS6	1.09925	1.12369	0.529427	1.1816	0.808192	0.836527	0.927042	0.924603	0.870208	1.12814	1.01209	0.930835	0.678365	0.535366	0.777819	0.806001	0.793967	0.785145	0.904606	1.04222	0.715515	0.43624	1.09276	1.03225	0.903441	0.552716	0.750264	1.01268	0.420641	0.751839	0.999853	0.632919	0.968982	1.03947	0.642668	0.713161	0.91235	0.902058	0.588337	1.02009	0.620235	1.00622	0.879375	0.996471	0.506433	0.879836	0.877461	0.839668	0.913767
ZNF165	1.53938	1.49245	1.10553	5.55647	2.22186	4.43381	2.96504	3.26418	4.17452	3.08676	1.76992	1.01725	1.3192	3.02773	1.26029	2.67832	0.861761	0.956969	2.29561	2.77027	0.843031	1.27574	1.32904	2.67341	1.38895	3.20811	1.14581	3.37756	2.60428	0.835476	3.01579	1.28989	1.42893	1.7146	1.15383	2.86917	2.00924	1.82119	3.94503	1.64161	1.16923	1.42077	0.946377	1.07633	1.74658	1.70888	1.12219	1.39483	3.35758
GAPLINC	0.553913	0.257377	6.06409	1.44763	0.954489	1.512	1.69272	0.921228	3.55612	1.19379	4.44345	2.60016	1.10645	1.26127	3.76558	1.85863	0.939584	4.29742	0.854685	1.81185	2.00931	2.0714	1.27892	1.20316	0.662978	9.33115	4.59413	1.50144	0.953826	0.837463	1.1829	3.62027	1.41756	0.400116	1.24332	1.44621	3.5769	2.44136	2.13904	0.156715	1.36336	1.01508	1.59166	2.91096	1.48367	1.71294	1.09564	7.16354	0.731645
KITLG	14.8708	21.984	13.5139	19.2808	13.3977	20.7847	14.8779	13.4044	17.6145	16.8852	21.0064	27.0802	21.4693	11.6547	14.2799	18.1291	20.9747	8.04308	16.8741	20.4243	18.0731	24.929	19.0642	21.5829	23.5916	7.51102	18.5426	12.438	10.1185	18.0021	16.6953	18.5779	21.4033	19.9184	15.3102	14.6587	15.5545	12.3885	11.5923	26.4242	11.5371	20.4338	22.1368	19.1842	7.77863	17.8444	20.3258	13.7115	18.7529
MIR372	0	0	0	0	0	0	0	0	0	0	0	0	0	0	0	0	0	0	0	0	0	0	0	0	0	0	0	0	0	0	0	0	0	0	0	0	0	0	0	0	0	0	0	0	0	0	0	0	0
PRAMEF6	0	0	0	0	0	0	0	0	0	0	0	0	0	0	0	0	0	0	0	0	0	0	0	0	0	0	0	0	0	0	0	0	0	0	0	0	0	0	0	0	0	0	0	0	0	0	0	0	0
AC005336.2	0	0	0	0	0.0356112	0	0	0.0355554	0	0.027269	0	0	0	0	0	0.0288933	0.0339243	0	0	0	0	0	0	0	0	0	0	0	0	0	0	0	0	0.0407127	0	0	0	0	0	0	0	0	0	0	0.0166064	0	0.016351	0	0.0163782
NECAP1	9.45752	9.36669	9.4292	11.3328	8.20079	10.0018	9.65871	9.05575	8.54876	9.62288	12.0095	12.1353	9.79557	7.86956	9.23614	8.39064	7.15298	8.83855	9.05508	9.99303	8.07977	8.74687	9.73194	10.744	7.58838	11.944	9.88674	11.4978	7.53012	7.22508	10.8132	9.18194	9.00906	9.04897	8.5572	9.25352	10.4823	8.74012	8.43637	9.66445	7.71398	9.50408	8.7092	8.49602	7.94495	9.51318	8.56921	9.35408	8.38729
AL391095.1	0	0	0	0	0	0	0	0	0	0	0	0	0	0	0	0	0	0	0	0	0	0	0	0	0	0	0	0	0	0	0	0	0	0	0	0	0	0	0	0.245833	0	0	0	0	0	0	0	0	0
ALDH6A1	5.20411	6.19059	4.35397	5.5744	5.7517	6.46631	3.97628	5.91262	5.56137	5.63667	7.92839	4.09498	5.99949	3.96885	4.82376	6.68117	5.44586	5.72703	4.83582	5.55883	5.58112	3.38874	5.47482	7.17617	7.14522	5.3968	6.20043	7.25362	5.69215	6.12696	6.7207	9.93743	3.59175	6.75021	4.97689	5.53338	8.46695	6.06621	6.83278	5.52314	4.85083	6.86746	5.51534	4.92906	5.12622	3.99108	5.40135	4.96804	5.35048
AL020989.1	0	0	0	0	0	0	0	0	0	0	0	0	0	0	0	0	0	0.114646	0	0	0	0	0	0	0	0	0	0	0.0374994	0	0	0	0	0	0	0.0736563	0	0	0	0.0702379	0	0	0	0	0	0	0	0	0
AL390838.1	0	0	0	0	0	0	0	0	0	0.00637906	0	0	0.0141319	0	0	0	0	0	0	0	0	0	0	0	0	0	0	0	0	0	0	0	0	0.00952398	0.0151415	0	0	0	0	0	0	0	0	0	0	0.0131914	0	0	0
SMAD7	11.4545	16.476	13.9853	13.7389	16.0855	23.5296	12.8311	24	22.3471	21.8743	12.1395	9.50632	8.91907	13.6886	20.2494	22.3984	21.182	11.964	25.3596	15.1033	21.0406	13.6405	14.5172	11.8008	27.4602	14.6585	23.704	17.2809	12.5711	15.794	17.1267	7.23247	7.18799	17.6132	17.277	14.5403	11.8519	15.6715	16.8014	17.5326	22.7077	29.5864	19.2294	30.2027	7.2941	7.54382	13.9397	10.6345	15.7207
SNORA63	0	0	0	0	0	0	0	0	0	0	0	0	0	0	0	0	0	0	0	0	0	0	0	0	0	0	0	0	0	0	0	0	0	0	0	0	0	0	0	0	0	0	0	0	0	0	0	0	0
AC002128.2	0.672865	0.875414	0	0.75109	0.108217	0.467523	0.803362	0.594259	0.227357	0.476479	0.664329	0	0.367156	0.268122	0.0826312	0.043901	0.154636	0.304516	0.335427	0.736837	0.319358	0	0.317185	0.868064	0.169124	0.116856	0.122078	0.500669	0.369958	0.203461	0.614684	0	0	0.247438	0.0491732	0.838466	0.767232	0.261831	0.239326	0.106607	0.101693	0.206125	0.194893	0.173095	0.100928	0.0428399	0.198752	0.320596	0.497708
APIP	4.2931	4.75167	6.08609	4.63855	3.82195	5.10692	4.56601	3.44688	4.73358	2.93622	4.85917	6.23487	6.68547	5.28321	4.87984	3.61439	3.81997	7.03721	5.03637	5.73211	2.9843	6.3976	5.37811	4.58792	3.95592	8.74666	4.09946	2.63787	3.10421	5.53657	4.09594	6.34635	7.94432	3.66749	5.59154	4.97751	5.64781	3.23113	3.29229	3.81448	3.80351	4.59167	3.44785	3.78423	5.32344	6.2554	4.4447	5.72321	5.23877
AL137798.1	0.245328	0.099743	0	0	0	0	0	0.0984854	0	0.0377663	0.0504616	0	0	0.0814648	0	0	0.0939674	0.15861	0.101914	0.122115	0.0582192	0	0.165209	0.113035	0	0.0426058	0	0	0	0	0.10187	0	0.0915595	0.112771	0.0896431	0.101902	0.099905	0.272755	0	0	0.0741549	0	0	0.252443	0	0	0	0	0.0453663
CD276	8.85385	9.04809	12.1598	8.38486	11.7839	7.09029	13.042	7.90988	9.49726	6.83569	11.3066	6.53118	8.77189	12.707	8.76287	9.1203	11.6453	21.5338	9.75002	11.817	14.8254	14.1498	11.0203	11.5053	9.788	22.1576	9.8083	6.43728	11.6211	11.4633	8.59924	9.21337	8.29453	8.58123	9.69466	13.975	10.6089	11.9959	10.1253	11.3827	14.3859	7.76908	9.29446	9.38857	25.2246	6.946	11.0789	12.8642	10.8698
SPA17P1	0.367992	0.299229	0.143151	0.114104	0.0739799	0.106537	0.0915335	0.590913	0.310856	0.424871	0.264923	0.237096	0.188249	0.122197	0.508401	0.240096	0.211427	0.237915	0.611486	0.45793	0.0436644	0.147443	0.55758	0.678209	0.231236	0	0.333824	0.0684544	0.0389098	0.208638	0.229208	0.0751601	0.137339	0.211445	0.0672324	0.611413	0.224786	0.204566	0.196332	0.218639	0.111232	0.59888	0.207254	0.189332	0	0.175719	0.441587	0.292225	0.306222
AC116553.1	0	0	0	0	0	0	0	0	0	0	0	0	0	0	0	0	0	0	0	0	0	0	0	0	0	0	0	0.066828	0	0	0	0	0	0	0	0	0	0	0	0	0	0	0	0	0	0	0	0	0
AL078624.1	0.228061	0	0.177434	0.14143	0.183395	0	0.0756365	0.0610358	0	0.0702163	0.0625465	0	0	0.100975	0.0466783	0.0495993	0	0.147447	0.126322	0.15136	0.036081	0	0	0.0700527	0.0636919	0	0	0.113131	0.0964564	0	0.0631335	0	0.397204	0.0349445	0	0	0	0.0422595	0.054078	0	0.0689356	0.05822	0	0.0391125	0	0.0484005	0.0280688	0.0603682	0.140577
PCDHGA6	0.567759	0.50014	0.265851	0.257548	0.249418	0.56617	0.287677	0.476951	0.422764	0.545453	0.402251	0.284515	0.347812	0.289782	0.432545	0.58995	0.422853	0.180136	0.406202	0.434379	0.274462	0.356671	0.442524	0.484435	0.744358	0.124165	0.429203	0.418549	0.551407	0.361639	0.585027	0.180384	0.215819	0.604128	0.299664	0.353746	0.329686	0.236712	0.422581	0.499746	0.667394	0.553586	0.698741	0.373254	0.226706	0.18074	0.758947	0.304749	0.250811
AC099548.1	0	0	0	0	0	0.11304	0	0	0	0	0	0	0.0665793	0.0648276	0	0	0	0	0	0	0	0	0	0	0	0	0	0	0	0	0	0	0	0	0	0	0	0	0	0	0	0	0.0314147	0	0	0	0	0	0
PPP3CB-AS1	1.64519	1.55181	0.824872	1.7639	1.21714	1.54956	1.41136	1.362	1.46263	1.74471	2.04243	0.92337	1.03237	0.898376	1.14039	1.04478	0.952231	1.29529	1.48232	1.55775	0.881488	0.835932	1.73818	1.7923	1.12109	1.04382	1.09445	1.88793	1.17516	0.818067	1.56062	1.00358	0.742265	1.42847	0.89238	1.76763	1.50669	0.995853	0.847838	1.3786	1.12498	1.49796	0.849506	1.08346	0.592259	1.08936	1.02592	1.21936	1.28453
AC011346.1	0.470443	0.4158	0.175048	0.367848	0.608579	0.568479	0.183157	0.361291	0.497614	0.302279	0.471206	0.395355	0.530145	0.380356	0.263745	0.320285	0.235034	0.264481	0.305894	0.610873	0.252407	0.218541	0.743806	0.565452	0.377014	0.170507	0.389653	0.532685	0.441194	0.247396	0.407682	0.200526	0.229011	0.451304	0.388645	0.271873	0.449794	0.29563	0.378307	0.226848	0.216391	0.422947	0.256726	0.484086	0.138063	0.338589	0.271879	0.649708	0.469016
NGEF	0.231116	0.368631	0.0345789	0.104737	1.20803	0.0411756	0.0619094	0.428216	0.0720855	1.3684	0.340082	0.223361	0.0788192	0.265657	0.0163743	0.0753956	0.306428	0.247121	0.80501	0.212382	0.101255	0.128217	0.0957774	0.0245738	0.0968177	0.509438	0.0645098	0.304255	0.0864698	0.167993	0.0812045	0.0217865	0.205686	1.4669	0.0389769	0.184613	0.296832	0.17295	0.0189701	0.0140836	0.298244	0.177	0.33757	0.210378	0.0266668	0.373526	0.531699	0.056471	0.269579
IGHVIII-5-2	0	0	0	0	0	0	0	0	0	0	0	0	0	0	0	0	0	0	0	0	0	0	0	0	0	0	0	0	0	0	0	0	0	0	0	0	0	0	0	0	0	0	0	0	0	0	0	0	0
RNU2-42P	0	0	0	0	0	0	0	0	0	0	0.302769	0	0	0	0	0	0	0	0	0	0	0	0	0.339105	0	0	0	0	0	0	0	0	0	0	0	0	0	0	0	0	0	0	0	0	0	0	0	0	0
LINC00449	0.095374	0.0387762	0.037101	0.0591454	0.306779	0	0.0948925	0.0765747	0.0966789	0.146821	0.137323	0.0921738	0.0975784	0.0316704	0	0.0622266	0.0365309	0.0308308	0.0792408	0.0474734	0.0226334	0.101902	0.0642269	0.0439436	0	0.033127	0.0865187	0.177416	0	0.144196	0	0	0.177974	0.0876817	0	0.0396156	0.0388392	0.0265091	0	0	0.0576571	0.0182605	0.0460413	0.04907	0.0894118	0.0607226	0.0176074	0.0378686	0.0881833
AC092691.2	0	0	0	0.0321138	0	0	0	0	0	0.0159437	0	0	0	0	0	0	0	0	0	0	0	0	0	0.0477196	0	0	0	0	0.0657057	0	0	0	0	0	0	0	0.0421766	0	0.0368377	0	0	0	0	0	0.0194189	0	0	0	0
TMEM54	19.6617	17.682	30.731	10.7372	33.1086	15.6325	21.6063	23.3023	24.4523	25.8676	22.5269	22.7646	22.8183	19.5284	30.0558	17.3277	22.4805	25.4425	26.6005	19.5444	24.263	27.8742	26.086	21.6067	16.8665	23.9941	32.3979	22.3162	25.754	21.8735	20.7887	21.7452	32.0463	18.9258	33.0269	28.5964	24.9049	30.1796	21.5018	18.9699	22.5927	20.7889	25.5753	26.7092	23.8248	31.4637	23.5885	29.3394	28.6636
TRIM33	6.14582	7.36014	3.27103	6.17616	5.69656	7.39374	6.07158	6.56642	6.43683	6.17004	6.53241	2.86556	4.08822	4.50853	4.59243	5.98216	5.12394	4.91974	5.93619	6.62419	3.88995	2.64052	6.06915	5.98757	5.97883	3.01268	5.41364	6.08873	3.20552	3.95315	6.73439	3.73292	3.7996	5.39658	4.67865	5.97155	4.97015	3.63375	5.54599	5.99375	4.62912	5.97077	4.59321	5.30952	3.57505	3.00313	4.32192	4.31824	5.42464
CCNDBP1	8.70532	9.56354	9.64144	8.57255	8.97534	8.52516	8.02094	9.03655	7.95234	9.80122	8.77176	13.259	10.7756	7.82345	7.8088	7.1354	7.72676	7.84635	9.74578	7.74558	8.93087	10.3428	7.95394	8.48266	8.76485	10.8141	7.69296	9.34658	7.77601	8.37127	9.83499	10.2009	13.0144	10.4564	7.80962	7.47588	8.57638	9.0984	7.45519	8.07945	8.10182	8.7776	8.69853	8.04143	6.58982	14.1089	9.55506	8.1288	9.39761
AC104129.1	0.0174572	0.0212927	0	0.0108259	0.00701909	0	0.00868454	0	0	0.0080622	0.0143631	0	0	0	0.00535958	0.0170849	0	0.0169298	0	0.017379	0.0082856	0	0.0352682	0	0	0.00303177	0	0	0	0	0.0289958	0	0	0.0120369	0	0.0145024	0	0.0145567	0.00620921	0	0.00263838	0.00334239	0.00280912	0.00898174	0	0.00555732	0.00322284	0	0
HCST	12.6852	19.1956	28.2883	15.2285	8.40065	11.6263	23.0826	11.8732	21.9585	11.4452	26.1202	21.3723	13.9269	13.11	23.9919	11.6844	14.7063	58.1108	20.2334	13.6414	22.2154	31.3108	10.4611	10.9393	15.5158	47.7832	37.6606	9.23698	17.702	19.8454	16.6755	24.7173	21.2157	9.35463	16.8553	15.0464	20.2212	31.4498	21.9563	10.5864	20.8531	18.7285	15.3912	20.9408	23.352	22.0266	16.9817	35.23	9.68411
AC073934.1	0	0	0	0	0.0675534	0	0	0	0	0	0	0	0	0	0	0	0	0.054312	0	0.08363	0	0	0	0	0	0	0.0762063	0	0	0	0	0	0.0627044	0	0	0	0	0	0	0	0.0253924	0.032168	0	0	0	0.053485	0	0	0
AC009988.1	0	0	0	0	0	0	0	0	0	0	0	0	0	0	0	0	0	0	0	0	0	0	0	0	0	0	0	0	0	0	0	0	0	0	0	0	0	0	0	0	0	0	0	0	0	0	0	0	0
RPS16P8	0	0	0	0	0	0	0	0	0	0	0	0.0621621	0	0	0	0	0	0	0	0	0	0	0	0	0	0	0.0875224	0	0	0	0	0	0	0	0	0	0	0.0536333	0.0686327	0	0	0	0	0	0	0	0	0.0766158	0.0356825
AC010297.1	0	0	0	0	0	0	0	0.224071	0	0	0	0	0	0	0	0	0	0	0	0	0	0	0	0	0	0	0	0	0	0	0	0	0	0	0	0	0	0	0	0	0	0	0.0898165	0	0	0	0	0	0
FGF10-AS1	0.131731	0	0.0341627	0.0680766	0.0529656	0.15255	0	0.193903	0.0296741	0.0405579	0.0632235	0.311204	0.0449252	0.189554	0.026962	0.243518	0.0504566	0.0425836	0.109448	0.196711	0.135466	0.046916	0.0295701	0.0809268	0.147157	0.0152517	0	0.0816826	0.120715	0.016597	0.0182334	0	0.0163879	0.211936	0.0802245	0	0.0357632	0.0488194	0.0468543	0.104356	0.0398181	0.100886	0.233172	0.112959	0.0246992	0.139784	0.0648517	0.122043	0.0649595
MAP4K1	4.60748	5.60269	2.00512	3.43136	1.92022	2.71655	3.88298	2.19593	2.45256	2.16672	3.2932	1.89773	2.31753	2.96216	2.83557	1.53739	2.65928	3.69976	3.83683	2.91129	3.6447	1.77583	2.6494	3.07287	3.30504	2.41149	1.84173	1.76115	2.45144	3.95221	6.04542	2.64697	2.52047	2.72237	2.39853	5.52298	2.9644	13.7889	1.81091	3.65832	4.55647	3.58503	2.3969	3.03084	2.98614	1.594	2.9946	7.00024	1.63401
CACNB3	2.83111	2.45336	1.08096	1.54299	3.43599	1.17812	1.33033	2.44577	1.99573	3.53674	2.41543	1.38585	2.36323	3.18905	1.89187	1.9837	3.19752	4.23581	2.82555	3.03257	3.0875	2.71434	2.21189	1.38747	3.61399	1.75469	1.84576	2.12389	2.07024	3.18171	1.90702	0.508184	1.57515	3.57013	1.82683	2.75277	1.38729	2.34618	2.01809	2.25198	1.99266	2.09697	2.87747	2.84443	2.57456	2.22445	2.92133	2.26206	2.56069
AL357373.1	0	0	0	0.0800851	0.103848	0.149549	0	0	0	0.0397602	0	0	0	0	0.0792952	0	0.0989284	0	0	0.128562	0	0	0	0.119003	0	0	0	0	0	0	0	0	0	0.0593622	0	0	0.105179	0	0	0	0	0.0494508	0	0	0	0	0	0	0.0955228
AC104350.1	0	0	0	0	0	0	0	0	0	0	0	0	0	0	0	0	0	0	0	0	0	0	0	0.0436931	0.0397258	0	0	0	0	0	0	0	0	0	0	0.0393897	0.0386178	0	0	0	0	0	0	0	0.0177804	0	0.017507	0	0
BPIFA2	0	0.0861109	0.0549271	0	0.0567724	0.0408785	0.175608	0.141709	0.0477103	0.0434729	0.421127	0.045487	0.0722312	0.0703308	0	0.0460625	0	0.593375	0.117314	0	0.0167541	0.056574	0.142629	0.422873	0	0.110348	0.0320222	0.026266	0.119438	0.133424	0.0293158	0.144195	0.0790459	0.0649053	0.0773914	0.1173	0.115001	0.0588692	0.0753328	0	0.13871	0	0	0.0363234	0.383879	0.0898984	0.156404	0.420476	0.169719
AC007881.3	0.205518	0.11141	0.0532983	0.0424834	0.110178	0	0.06816	0.0550026	0	0.168735	0.112728	0.132414	0	0	0.0841286	0.0446966	0.104959	0.132872	0.113835	0.0681991	0	0.0731951	0.0461333	0.252513	0.0573962	0.0237946	0.0621452	0.0509742	0.057948	0	0.113786	0.167903	0.0511346	0.188942	0.0500643	0.170732	0.0557954	0.0761647	0.0974652	0	0.124243	0	0.0661417	0.176232	0.0513786	0.0436163	0.101177	0	0.0506727
RNU6-534P	0	0	0	0	0	0	0.390313	0.314968	0.265107	0	0.322764	0	0	0	0.240878	0	0	0	0	0	0	0	0.528357	0	0.328674	0.136258	0	0.2919	0.165917	0	0	0	0	0	0	0.325894	0.639015	0	0	0.310769	0	0.300437	0	0	0.147108	0	0.144846	0	0
SNORD114-25	0	0	0	0	0	0	0	0	0	0	0	0	0	0	0	0	0	0	0	0	0	0	0	0	0	0	0	0	0	0	0	0	0	0	0	0	0	0	0	0	0	0	0	0	0	0	0	0	0
AC009654.1	0	0	0	0	0	0	0	0	0	0	0	0	0	0	0.0337292	0	0	0	0	0	0	0	0	0	0	0	0	0	0	0	0	0	0	0	0	0	0	0	0	0	0	0	0	0	0	0	0	0	0
NCL	56.0762	54.5964	35.2422	62.1146	59.2625	71.923	61.3641	61.5404	61.694	56.6434	58.4988	33.7673	58.9687	66.1737	59.5341	54.0815	63.6041	46.5211	61.155	55.2814	58.4199	34.6959	54.0781	56.2256	64.852	37.875	57.9034	62.6776	48.2056	61.1048	57.271	42.9006	36.9069	61.8956	58.9492	58.62	54.4896	63.056	57.1592	62.56	58.44	55.0244	59.8309	58.3509	60.5598	39.3592	58.2946	60.9674	48.4236
EIF4ENIF1	4.89373	5.34092	3.05228	3.72146	5.61163	4.20287	3.72658	5.11993	4.48495	5.34922	4.06574	3.28513	3.72949	3.5996	4.85984	4.00006	5.02118	4.14933	4.82686	4.58604	5.6737	2.61801	4.98934	3.53334	5.13086	2.67549	4.82997	4.43981	2.86182	4.47444	4.09822	3.05997	2.54064	5.03942	5.24965	4.22441	4.68716	5.38765	4.01119	5.27368	4.49138	5.41503	5.21097	6.34732	4.59549	3.96865	4.93618	4.28236	4.44894
SERHL	0.54903	0.562901	0.0557154	0.562527	0.307131	0.304078	0.261254	0.479141	0.29037	0.330726	0.13748	0.353739	0.488452	0.412188	0.351776	0.280341	0.347442	0.370394	0.257828	0.475279	0.271912	0.153029	0.562631	0.307958	0.239996	0.223864	0.43309	0.337478	0.413936	0.0360904	0.218068	0.0585058	0.178178	0.570586	0.209339	0.297458	0.31107	0.212317	0.373579	0.245833	0.375202	0.402192	0.583859	0.196505	0.411766	0.106387	0.0881379	0.435989	0.414937
OSBPL9	12.0605	12.4947	8.99593	11.1782	12.9114	12.1967	9.87951	13.9079	11.3757	11.5256	10.7924	11.1157	12.9945	9.79325	10.7945	11.9913	11.905	8.49755	12.56	11.6457	12.207	7.71205	10.5066	11.1741	13.7009	7.98836	10.7942	14.4911	8.06134	10.048	10.9952	7.71629	11.1958	12.6514	11.3795	11.1909	11.6188	8.91335	10.3096	14.3313	9.2735	12.5238	11.8425	12.1969	7.3636	11.4958	11.5729	9.09883	12.6967
PTPN9	4.9522	6.89419	5.06719	4.96808	5.72165	4.69722	5.12371	5.72816	6.44912	5.20891	5.18624	4.73948	5.26709	5.17011	5.36572	5.75807	7.08174	7.72398	5.62742	5.4	7.08101	5.54596	5.64795	4.55458	7.26899	5.95336	4.97747	4.89642	5.46239	6.1107	5.729	4.80147	4.49831	5.77735	6.49182	5.3426	5.82642	5.79238	5.35961	6.36926	7.2049	6.22575	5.87275	6.12688	6.64237	4.70797	6.32679	5.20646	4.77125
SOGA1	4.46122	5.07595	1.25961	5.1701	3.08572	3.78796	3.08494	4.89278	4.33743	5.49416	3.79491	1.25742	2.11296	2.66709	3.80936	5.39281	4.71886	2.85407	4.24097	5.47835	4.37048	1.49048	3.13941	3.23461	5.18401	1.772	3.52835	3.69587	3.45629	3.66961	4.30534	1.13406	0.701694	4.91638	2.84847	3.75408	3.16335	2.68321	3.15986	5.82052	4.47834	5.63436	4.88846	4.43362	2.55836	1.06754	3.90032	2.52768	2.13385
AL596247.1	0.564476	0.305999	0.292779	0.350055	0.302615	0.217895	0	0.0755352	0.0635777	1.01379	0.193512	0.0606151	0	0.124962	0.0577671	0.0613819	0	0.121649	0.0781651	0.093658	0.0446523	0.0502595	0	0.0866942	0	0.130709	0.256033	0.210009	0.0795801	0	0.390657	0	0.491563	0	0.0687535	0.234467	0.229872	0.156896	0	0	0	0.0360252	0.151388	0.0968077	0	0	0.0347367	0.298836	0.556712
NDUFS5P4	0	0	0	0	0	0	0	0	0	0	0	0	0	0	0	0	0	0	0	0	0	0	0	0	0	0	0	0	0	0	0	0	0	0	0.095563	0	0	0	0	0	0	0	0	0	0	0	0	0	0
AL137847.3	0	0	0	0	0	0	0	0	0	0	0	0	0	0	0	0	0	0	0	0.379787	0	0	0	0	0	0	0	0	0	0	0	0	0	0	0	0	0	0	0	0	0	0	0	0	0	0	0	0	0
AC089999.1	5.04037	6.14779	0	2.08383	10.133	0	0.835821	11.1289	0.567704	29.2265	5.52937	0.54125	0.286493	2.23164	0	0	3.8612	5.4312	16.0531	4.59965	0.398713	0.224391	0	0	0.703828	5.8357	0	5.00063	0	1.27009	0.348829	0.68631	3.13522	14.4808	0	1.74469	1.3684	1.86796	0	0	2.92013	1.12588	2.43321	3.4577	0	7.75532	5.27296	1.66775	8.54398
SPRED2	10.6499	13.1997	9.67925	12.4984	15.5711	15.4256	8.71774	15.2746	10.4903	10.4231	8.71587	8.75388	12.1728	16.975	10.4282	13.5496	15.7173	6.54637	14.4524	12.0881	12.2959	6.68941	10.3612	11.3603	17.8997	10.4388	12.3179	13.5196	11.2949	9.56339	11.6454	6.25529	5.75727	12.5836	12.8655	8.78701	8.89736	9.10466	16.4031	16.8351	15.5543	14.2332	11.7598	11.4403	12.5558	7.48945	11.8116	6.21474	11.1509
DEFB109C	0	0	0	0	0	0	0	0	0	0	0	0	0	0	0	0	0	0	0	0	0	0	0	0	0	0	0	0	0	0	0	0	0	0	0	0	0	0	0	0	0	0	0	0	0	0	0	0.125081	0
PRKAG3	0.0249449	0.0709928	0.00970368	0.0928161	0.0200593	0.0288871	0.0496378	0.0200279	0.00842872	0.0345606	0.0153927	0	0.00850713	0.0496999	0.00765838	0.0162752	0.0477728	0.0725735	0.0414505	0.0744994	0.0532773	0.0199892	0.0755928	0	0.041799	0.0606499	0.0339431	0	0.0263755	0	0.0207163	0.0101897	0.0186195	0.0401327	0.00911488	0.0207227	0.0507915	0.0138668	0.0532346	0.019761	0.00754004	0.028656	0.012042	0.0320853	0.0327396	0.00794093	0.0138155	0.0990444	0.0691924
AL161752.1	0.310321	0.252335	0	0.384887	0	0.179682	0.463132	0.622884	0.419423	0.0955431	0	0.0999696	0.423325	0.515234	0.38109	0.202469	0.118862	0	0.515656	0.772329	0	0.248672	0.104489	0.571923	0	0.107786	0.563017	0.230906	0.0656239	0	0.644292	0	0.463264	0.142646	0.453568	0.386696	0	0.172507	0.110376	0.737498	0	0.356489	0.299612	0.0798303	0.290922	0.790301	0.229159	0	0.172155
TMEFF1	0.0159261	0.0129502	0	0	0	0	0	0.0127869	0	0	0.0131034	0	0.0217256	0	0	0	0.0122003	0	0	0	0	0	0	0	0	0.0110635	0	0	0	0	0	0	0.0118877	0.0073208	0	0	0.0129712	0	0.0113293	0	0.00481396	0	0.020502	0	0	0.0101398	0.0117607	0	0.0117803
AC122134.1	0	0.0201627	0	0	0	0	0	0	0	0	0	0	0	0	0	0	0	0	0	0	0	0	0	0	0	0	0	0	0.0104873	0	0	0	0	0	0	0	0	0	0	0	0	0	0	0	0.0092984	0.0157872	0	0	0
ZNF98	0.0631769	0.030823	0	0.0156715	0.0406429	0	0	0.0304344	0.00853885	0.097256	0.0363857	0.113973	0.0344731	0.00839154	0	0.0577076	0.0677559	0	0.0314941	0.0125788	0.0479764	0.0337507	0.0425447	0	0.0529315	0.00877748	0	0.0376073	0.00534403	0.0286552	0.0734544	0	0.0471569	0.040657	0.00923398	0	0	0.077264	0	0	0.0343735	0.0145152	0.0691295	0.0325046	0	0.0563128	0.0326574	0.0200677	0.0700965
PDGFRA	6.83224	7.52208	4.35483	5.87716	4.26748	6.1109	3.54554	6.83032	7.81363	7.09204	7.39488	5.56099	7.89507	4.88653	4.27387	9.86601	5.05712	2.26247	4.07189	8.58818	11.8069	5.91662	3.72049	5.25643	9.76236	2.38942	3.56213	4.93434	6.90694	6.74756	5.90471	3.28483	2.50044	8.18244	9.20539	2.63026	2.8954	3.20659	2.70518	9.2847	7.21195	6.9357	7.89044	6.00594	4.34219	2.38852	7.96237	2.83661	3.03253
FAM41C	0.274267	0.120086	0.0656561	0.104667	0.152689	0.0732951	0	0.0508167	0.0998018	0.220849	0.355842	0.0407791	0.0575602	0.0280229	0.0777262	0.30283	0.0646473	0	0.122701	0.35705	0.0600801	0.0112708	0.156282	0	0	0.0806072	0.114831	0.0941899	0.133845	0.0318973	0.192732	0.0172361	0.141729	0.0872814	0.0154181	0.140212	0.120281	0.0351841	0.0300159	0.0334262	0.00637709	0.113102	0.162955	0.879226	0.0395571	0.0671615	0.0778977	0.234551	0.0702245
RNA5SP241	0	0	0	0	0	0	0	0	0	0	0	0	0	0	0	0	0	0	0	0	0	0	0	0	0	0	0	0	0	0	0	0	0	0	0	0	0	0	0	0	0	0	0	0	0	0	0	0	0
MTCO1P1	0	0	0	0	0	0	0	0	0	0.0118435	0	0	0	0	0	0	0	0	0	0	0.0182574	0	0	0	0	0	0	0	0	0	0	0	0	0	0	0	0	0	0	0	0.0116274	0	0	0.0197914	0	0	0	0	0.0142268
EIF4A1P5	0.0379754	0	0.0295453	0.0471003	0	0.0439771	0.0377837	0.09147	0.0256633	0.0350761	0	0	0.0259021	0.0252206	0.0233178	0	0.0290913	0.073656	0.0315516	0.0756107	0.054072	0.0202874	0	0.0349944	0	0.0131903	0.103348	0.028257	0.0481841	0	0.0315379	0.06205	0	0.0523688	0.0277525	0.0315478	0	0.0211105	0.0540287	0.0300836	0.0229575	0.0145417	0.0122216	0	0.0142406	0.0483563	0.0560863	0.0301565	0.0140449
TIMM23B-AGAP6	0.467883	0.998692	0.182009	0.725384	0.141093	0.81274	0.23276	0.469572	0.197618	0.468175	0.384956	0.0753639	0.438805	0.233051	0.323203	0.190793	0.44803	0.453746	0.485921	0.756904	0.277585	0.0312443	0.787705	0.700625	0.392005	0.0406283	0.053055	0.391663	0.0742076	0.0442121	0.582853	0.191124	0	0.295725	0.256447	0.631621	0.905047	0.0325119	0.249626	0.324319	0.247496	0.380723	0.0564669	0.240726	0.13159	0.0744728	0.259133	0.371549	0.540758
SETD9	1.64124	1.79604	1.87358	1.34121	1.7515	1.88285	1.5719	2.0197	1.63778	1.24203	2.00028	4.28907	2.5946	1.40579	1.3374	1.40108	1.58628	1.72552	1.19794	1.81712	0.982811	2.38454	1.09491	1.79509	1.82486	3.62283	1.39145	1.76906	1.37532	1.69291	1.97447	0.739347	3.43475	1.58642	1.50208	1.61829	1.77397	1.17669	1.17843	1.67685	1.22401	1.32155	1.74256	1.30214	1.11012	3.6817	1.8746	1.27896	1.29342
RGS18	1.57085	1.84368	4.28901	4.88913	0.893771	3.48376	1.72511	1.3802	1.32195	1.50567	1.60945	2.35837	1.22306	1.65345	1.16473	1.88543	1.48717	1.30302	2.57332	1.87363	1.44189	7.32309	1.29736	2.10303	1.40302	2.22364	1.86863	1.33425	2.23131	2.0725	5.24287	4.44329	2.67689	2.37741	2.36094	1.52657	1.65356	1.23571	0.421678	2.13662	2.92954	2.44579	1.06832	2.61522	2.46183	2.77394	1.93699	0.917915	0.783757
TMEM214	19.5889	17.54	15.9718	15.0733	19.5458	13.9561	17.2992	17.8696	18.4862	18.3567	18.0541	12.3701	16.6826	18.4767	19.7296	17.3228	20.9555	18.6987	18.1963	18.0679	23.0726	14.9033	17.7998	18.2541	17.881	16.273	19.4219	19.3147	20.5924	21.0888	17.2811	16.8824	10.7845	18.044	19.3351	21.9018	17.8789	22.9371	17.0435	18.4298	19.3044	18.2646	21.1969	19.3335	23.3171	12.0675	19.081	24.1641	16.0338
AL035696.3	0	0	0	0	0	0.0234902	0	0	0	0.00624526	0	0	0	0	0	0	0	0	0.0168532	0	0.00962746	0	0	0.0186921	0	0.00704554	0	0	0	0	0	0	0	0	0	0	0.0495626	0.0112761	0	0	0	0	0	0.0104363	0.00760654	0	0	0.016108	0
AC091180.2	0	0	0	0	0	0	0	0	0	0.119652	0	0	0	0	0	0	0	0	0	0	0	0	0	0	0	0	0	0	0	0	0	0	0	0	0	0	0	0	0	0	0	0	0	0	0	0	0	0	0
GPAT2P2	0.192737	0.0391806	0	0.149406	0	0	0	0.270806	0.0976872	0.178022	0.178399	0.12418	0.131461	0.224005	0.0295864	0.0943134	0.0738237	0.0311523	0.120101	0.191874	0.0686082	0.0772238	0.097345	0.0444019	0	0.0167362	0	0.21512	0.0815166	0	0.0400163	0	0.035966	0.132894	0.0352132	0.120086	0.117733	0.0535712	0.0342766	0	0.101952	0.129157	0.0930429	0.0743726	0.0180688	0.122712	0.071164	0.191318	0.0712824
ELOCP24	0.1245	0	0	0	0	0	0	0	0	0	0	0	0	0	0	0	0	0	0	0	0	0	0	0	0	0	0	0	0	0	0	0	0	0	0	0	0	0	0	0	0	0	0	0	0	0	0	0	0
[truncated: 545 more columns]
