# Supplementary material for: A genomic instability-associated lncRNA signature for predicting prognosis and biomarkers in lung adenocarcinoma
Source: Sci Rep. 2024 Jun 24;14:14460. doi: 10.1038/s41598-024-65327-3 (PMC11196711; doi:10.1038/s41598-024-65327-3)
Supplement: Supplementary file 6 — Supplementary Table S2. [file 41598_2024_65327_MOESM6_ESM.xlsx]

## Sheet: Sheet1
Table S10. Regulating effects of lncRNA and mRNA in the co-expression network
lncRNA	mRNA	cor	pvalue
AL513548.1	SCNN1D	0.517774	5.01e-38
AL513548.1	UPK3A	0.453643	1.63e-28
AL513548.1	PROCA1	0.407433	8.22e-23
AL513548.1	HOXC4	0.363727	3.53e-18
AL513548.1	ERV3-1	0.362342	4.83e-18
AL513548.1	TMEM63A	0.35516	2.38e-17
AL513548.1	LRRC31	0.350964	5.94e-17
AL513548.1	NPTX1	0.346538	1.53e-16
AL513548.1	PILRB	0.343762	2.76e-16
AL513548.1	CAPN8	0.341217	4.71e-16
AL391427.1	AKR1C2	0.671408	2.24e-71
AL391427.1	AKR1C1	0.625654	1.81e-59
AL391427.1	ABCB6	0.595582	1.15e-52
AL391427.1	OSGIN1	0.56666	9.1e-47
AL391427.1	TALDO1	0.551263	7.39e-44
AL391427.1	CBR3	0.544575	1.22e-42
AL391427.1	AKR1C3	0.506477	3.35e-36
AL391427.1	CBR1	0.491215	7.66e-34
AL391427.1	NQO1	0.489211	1.53e-33
AL391427.1	AIFM2	0.48771	2.57e-33
C8orf34-AS1	CFI	0.381106	6.15e-20
C8orf34-AS1	SNX30	0.379698	8.62e-20
C8orf34-AS1	RNF145	0.37616	2e-19
C8orf34-AS1	HSD17B11	0.370278	7.9e-19
C8orf34-AS1	DUOX1	0.370256	7.94e-19
C8orf34-AS1	ARHGAP44	0.366094	2.06e-18
C8orf34-AS1	JPH1	0.357217	1.51e-17
C8orf34-AS1	HSD17B4	0.356244	1.88e-17
C8orf34-AS1	ADHFE1	0.351496	5.29e-17
C8orf34-AS1	GLOD5	0.34911	8.85e-17
AC016735.1	ANXA10	0.730693	2.09e-90
AC016735.1	BCL2L14	0.717782	7.61e-86
AC016735.1	CLDN18	0.689247	1.28e-76
AC016735.1	MIA	0.688742	1.83e-76
AC016735.1	KRT20	0.676949	5.78e-73
AC016735.1	SLC9A2	0.669428	8.14e-71
AC016735.1	VILL	0.610447	6.15e-56
AC016735.1	F5	0.60769	2.56e-55
AC016735.1	HNF4A	0.601334	6.53e-54
AC016735.1	ADAM28	0.598397	2.84e-53
AC012073.1	CENPO	0.666562	5.16e-70
AC012073.1	DNMT3A	0.642447	1.33e-63
AC012073.1	CAD	0.638468	1.34e-62
AC012073.1	GTF3C2	0.634801	1.09e-61
AC012073.1	DNA2	0.629405	2.27e-60
AC012073.1	TICRR	0.624978	2.62e-59
AC012073.1	AUNIP	0.624515	3.38e-59
AC012073.1	SKP2	0.599438	1.69e-53
AC012073.1	ESPL1	0.59705	5.56e-53
AC012073.1	BUB1B	0.596798	6.29e-53
ST8SIA6-AS1	MAGEA12	0.595464	1.22e-52
ST8SIA6-AS1	INSM1	0.572686	6e-48
ST8SIA6-AS1	MAGEA3	0.571138	1.21e-47
ST8SIA6-AS1	MAGEA6	0.564699	2.18e-46
ST8SIA6-AS1	CDKAL1	0.563086	4.45e-46
ST8SIA6-AS1	SCG3	0.560083	1.66e-45
ST8SIA6-AS1	CSAG1	0.544268	1.38e-42
ST8SIA6-AS1	PEMT	0.542752	2.59e-42
ST8SIA6-AS1	CDK5R2	0.538469	1.49e-41
ST8SIA6-AS1	TTLL7	0.532596	1.58e-40
AL162413.1	COX7B2	0.397388	1.1e-21
AL162413.1	GAL	0.334195	2e-15
AL162413.1	GTF3A	0.325914	1.05e-14
AL162413.1	CCNB2	0.323015	1.86e-14
AL162413.1	H2AZ1	0.318711	4.27e-14
AL162413.1	MRPL21	0.316724	6.25e-14
AL162413.1	MND1	0.305075	5.49e-13
AL162413.1	ORC6	0.301833	9.88e-13
AL162413.1	POMP	0.300996	1.15e-12
AL162413.1	ZFAND2A	0.300123	1.34e-12
LINC01748	WDR72	0.391462	4.89e-21
LINC01748	DYNC1I1	0.355876	2.04e-17
LINC01748	KRTAP4-1	0.331177	3.68e-15
LINC01748	PLCB1	0.323437	1.71e-14
LINC01748	ZFP69B	0.316941	6e-14
LINC01748	UVRAG	0.312648	1.35e-13
LINC01748	ZNF300	0.312576	1.37e-13
LINC01748	XCL1	0.310703	1.95e-13
LINC01748	ZNF677	0.295118	3.26e-12
LINC01748	ZNF793	0.290714	7.02e-12
AL079303.1	PAX9	0.712061	6.63e-84
AL079303.1	MIPOL1	0.569278	2.81e-47
AL079303.1	MBIP	0.535141	5.72e-41
AL079303.1	BRMS1L	0.51035	8.07e-37
AL079303.1	FOXA1	0.503819	8.8e-36
AL079303.1	RALGAPA1	0.499262	4.52e-35
AL079303.1	PNMA3	0.488414	2.02e-33
AL079303.1	PHF8	0.474546	2.13e-31
AL079303.1	FKBP3	0.470339	8.42e-31
AL079303.1	FANCM	0.458649	3.46e-29
RGMB-AS1	SCNN1D	0.651837	4.97e-66
RGMB-AS1	ERV3-1	0.611122	4.32e-56
RGMB-AS1	PROCA1	0.535529	4.9e-41
RGMB-AS1	LRP5L	0.487722	2.56e-33
RGMB-AS1	IRF9	0.485259	5.94e-33
RGMB-AS1	UPK3A	0.475985	1.33e-31
RGMB-AS1	ZNF117	0.460508	1.93e-29
RGMB-AS1	PILRB	0.440799	7.68e-27
RGMB-AS1	FBXL8	0.43573	3.36e-26
RGMB-AS1	HYI	0.435369	3.73e-26
LINC00922	NDP	0.78975	3.3e-115
LINC00922	IBSP	0.759225	1.72e-101
LINC00922	EDIL3	0.474996	1.84e-31
LINC00922	TMEM200A	0.44538	1.98e-27
LINC00922	OMD	0.412058	2.41e-23
LINC00922	CNMD	0.402406	3.05e-22
LINC00922	FAP	0.402101	3.3e-22
LINC00922	SMAD1	0.373165	4.04e-19
LINC00922	IFI16	0.339495	6.73e-16
LINC00922	DIO2	0.327873	7.13e-15
LINC01942	ACSM3	0.438145	1.67e-26
LINC01942	HEMK1	0.433	7.38e-26
LINC01942	TRIM41	0.420815	2.25e-24
LINC01942	C16orf58	0.408237	6.65e-23
LINC01942	ABCC6	0.406583	1.03e-22
LINC01942	NUDT7	0.404841	1.62e-22
LINC01942	DELE1	0.394177	2.48e-21
LINC01942	SLC22A3	0.386707	1.58e-20
LINC01942	NICN1	0.385961	1.9e-20
LINC01942	BEX2	0.382648	4.24e-20
AC061975.6	SLC29A4	0.54178	3.86e-42
AC061975.6	SCG3	0.487367	2.89e-33
AC061975.6	NEURL1	0.465557	3.92e-30
AC061975.6	GDAP1	0.411422	2.86e-23
AC061975.6	YBX2	0.407144	8.87e-23
AC061975.6	INSM1	0.405144	1.5e-22
AC061975.6	MAGEA3	0.394908	2.06e-21
AC061975.6	SNAP25	0.394212	2.46e-21
AC061975.6	RUNDC3A	0.388795	9.47e-21
AC061975.6	SYT4	0.386111	1.83e-20
AL645924.1	LRRC71	0.943912	1.17e-258
AL645924.1	SPEF1	0.94147	7.2e-254
AL645924.1	DNAI1	0.940161	2.19e-251
AL645924.1	SPAG8	0.93446	3.42e-241
AL645924.1	CFAP100	0.932246	1.77e-237
AL645924.1	CFAP73	0.930662	6.76e-235
AL645924.1	VWA3A	0.930579	9.18e-235
AL645924.1	DNAAF1	0.929869	1.25e-233
AL645924.1	CFAP157	0.926909	5.08e-229
AL645924.1	ZMYND10	0.925194	1.94e-226
LINC01088	CAPN13	0.638026	1.72e-62
LINC01088	PGF	0.602576	3.49e-54
LINC01088	CNMD	0.545006	1.02e-42
LINC01088	TMEM150C	0.477618	7.74e-32
LINC01088	CST4	0.436792	2.47e-26
LINC01088	TK2	0.435082	4.06e-26
LINC01088	FGF1	0.434165	5.28e-26
LINC01088	EIF2B2	0.433732	5.98e-26
LINC01088	SLITRK6	0.384787	2.53e-20
LINC01088	CYP4X1	0.383335	3.59e-20
LINC02195	GZMB	0.714531	9.77e-85
LINC02195	ZNF683	0.704726	1.74e-81
LINC02195	IFNG	0.698257	2.05e-79
LINC02195	GZMA	0.639704	6.55e-63
LINC02195	GZMH	0.62719	7.75e-60
LINC02195	CCL5	0.621123	2.14e-58
LINC02195	CCL4	0.614771	6.37e-57
LINC02195	NKG7	0.610019	7.68e-56
LINC02195	ITGAE	0.59126	9.54e-52
LINC02195	CD8A	0.564943	1.95e-46
SOCS2-AS1	SOCS2	0.768525	1.91e-105
SOCS2-AS1	SCX	0.674611	2.73e-72
SOCS2-AS1	HLX	0.648772	3.15e-65
SOCS2-AS1	FBN2	0.637975	1.77e-62
SOCS2-AS1	CRABP1	0.626831	9.45e-60
SOCS2-AS1	MEOX2	0.626611	1.07e-59
SOCS2-AS1	TRIL	0.609174	1.19e-55
SOCS2-AS1	CCDC3	0.605557	7.65e-55
SOCS2-AS1	NPTX2	0.603221	2.51e-54
SOCS2-AS1	COL11A2	0.598289	3e-53
MIR99AHG	NFAT5	0.879473	5.42e-174
MIR99AHG	PREX2	0.872667	4.73e-168
MIR99AHG	SHPRH	0.85577	1.14e-154
MIR99AHG	VPS13C	0.853531	5.01e-153
MIR99AHG	REV3L	0.842562	2.38e-145
MIR99AHG	AGO3	0.836013	4.85e-141
MIR99AHG	ABCA6	0.831038	6.8e-138
MIR99AHG	ANKAR	0.829631	5.07e-137
MIR99AHG	ZNF81	0.825145	2.7e-134
MIR99AHG	ZNF280D	0.824366	7.88e-134
AC090015.1	NUP107	0.687158	5.51e-76
AC090015.1	CAND1	0.642875	1.03e-63
AC090015.1	DDHD2	0.600473	1.01e-53
AC090015.1	SLC35E3	0.599154	1.95e-53
AC090015.1	DYRK2	0.55688	6.68e-45
AC090015.1	PLPP5	0.517532	5.49e-38
AC090015.1	NSD3	0.448196	8.51e-28
AC090015.1	MDM2	0.413746	1.54e-23
AC090015.1	UMODL1	0.379092	9.96e-20
AC090015.1	CLPB	0.375519	2.32e-19
LINC01644	SYTL1	0.408733	5.84e-23
LINC01644	SMARCD3	0.371322	6.2e-19
LINC01644	DNAJC17	0.363064	4.11e-18
LINC01644	CAPN8	0.356662	1.71e-17
LINC01644	STING1	0.354567	2.71e-17
LINC01644	TMEM243	0.3474	1.28e-16
LINC01644	ENTPD3	0.346886	1.42e-16
LINC01644	PARP3	0.341691	4.26e-16
LINC01644	TUBGCP6	0.341078	4.84e-16
LINC01644	CACNB1	0.339996	6.07e-16
SFTA1P	AK1	0.567095	7.49e-47
SFTA1P	SFTPB	0.528788	7.14e-40
SFTA1P	C16orf89	0.51708	6.52e-38
SFTA1P	NAPSA	0.511294	5.69e-37
SFTA1P	CTSH	0.47124	6.29e-31
SFTA1P	SELENBP1	0.459442	2.7e-29
SFTA1P	FOLR1	0.458498	3.63e-29
SFTA1P	RILP	0.450592	4.12e-28
SFTA1P	HOPX	0.436045	3.07e-26
SFTA1P	DLC1	0.433443	6.5e-26
LINC02688	MUC6	0.346001	1.72e-16
LINC02688	FZD4	0.307312	3.64e-13
LINC02688	FOLR1	0.28547	1.72e-11
LINC02688	C16orf74	0.276385	7.77e-11
LINC02688	CYB5D2	0.2753	9.27e-11
LINC02688	GALNT12	0.275103	9.57e-11
LINC02688	CLIC3	0.271005	1.85e-10
LINC02688	SLC35C1	0.270238	2.09e-10
LINC02688	FBXO2	0.266835	3.58e-10
LINC02688	FKBP2	0.264662	5.02e-10
AC131009.1	MUC15	0.495303	1.84e-34
AC131009.1	SLC5A5	0.483656	1.02e-32
AC131009.1	GTSF1	0.476657	1.06e-31
AC131009.1	ULK1	0.453402	1.75e-28
AC131009.1	GPR180	0.3926	3.68e-21
AC131009.1	VSIG10	0.378357	1.19e-19
AC131009.1	RBPMS2	0.377035	1.62e-19
AC131009.1	PCED1B	0.363207	3.97e-18
AC131009.1	GOLGA3	0.36222	4.96e-18
AC131009.1	ORAI1	0.356868	1.64e-17
LINC02772	MMP1	0.432564	8.36e-26
LINC02772	LRAT	0.371231	6.33e-19
LINC02772	TAC1	0.368335	1.24e-18
LINC02772	PECR	0.365961	2.13e-18
LINC02772	LAMP5	0.365742	2.24e-18
LINC02772	VIPR1	0.362365	4.8e-18
LINC02772	SLC6A20	0.361698	5.58e-18
LINC02772	C1QTNF3	0.357268	1.5e-17
LINC02772	AMACR	0.335884	1.42e-15
LINC02772	PLPPR1	0.333946	2.1e-15
LINC01133	ARL14	0.775588	1.42e-108
LINC01133	CHST4	0.708152	1.32e-82
LINC01133	FAM3D	0.704241	2.5e-81
LINC01133	CYSTM1	0.645946	1.69e-64
LINC01133	TSPAN8	0.640185	4.95e-63
LINC01133	REG4	0.631926	5.53e-61
LINC01133	LGALS4	0.625378	2.1e-59
LINC01133	EPS8L3	0.624913	2.72e-59
LINC01133	IL1R2	0.620614	2.81e-58
LINC01133	TSPAN1	0.611525	3.5e-56
DIO3OS	ALDOB	0.427451	3.56e-25
DIO3OS	ENC1	0.423855	9.72e-25
DIO3OS	RSPO2	0.418345	4.43e-24
DIO3OS	CBX7	0.413569	1.61e-23
DIO3OS	SCTR	0.408354	6.45e-23
DIO3OS	NFIX	0.408307	6.53e-23
DIO3OS	ABTB1	0.391604	4.72e-21
DIO3OS	HAS3	0.382344	4.57e-20
DIO3OS	SHF	0.380662	6.84e-20
DIO3OS	SLC27A1	0.376885	1.68e-19
AC010789.1	PCLAF	0.469158	1.23e-30
AC010789.1	OIP5	0.456613	6.51e-29
AC010789.1	SLC7A5	0.433733	5.98e-26
AC010789.1	ZWILCH	0.433089	7.19e-26
AC010789.1	RAD51	0.431263	1.21e-25
AC010789.1	CDCA3	0.429332	2.1e-25
AC010789.1	SNRPA1	0.419225	3.48e-24
AC010789.1	FAM136A	0.418859	3.85e-24
AC010789.1	PROSER1	0.415077	1.07e-23
AC010789.1	BUB1B	0.414965	1.11e-23
POU6F2-AS2	SLC44A5	0.634331	1.42e-61
POU6F2-AS2	POU6F2	0.605765	6.88e-55
POU6F2-AS2	FOXP2	0.586859	7.98e-51
POU6F2-AS2	SMAD9	0.575114	1.97e-48
POU6F2-AS2	QSER1	0.56096	1.13e-45
POU6F2-AS2	TLCD4	0.544437	1.29e-42
POU6F2-AS2	KIAA1328	0.516745	7.4e-38
POU6F2-AS2	CNTN1	0.509159	1.25e-36
POU6F2-AS2	DNAH14	0.499863	3.65e-35
POU6F2-AS2	FANCM	0.499186	4.64e-35
AC116345.1	MFSD4A	0.34298	3.25e-16
AC116345.1	NHS	0.330222	4.46e-15
AC116345.1	IL17RB	0.296761	2.44e-12
AC116345.1	GCNT4	0.293081	4.66e-12
AC116345.1	UCN3	0.292108	5.52e-12
AC116345.1	RGMB	0.292023	5.6e-12
AC116345.1	C6orf141	0.289955	8.01e-12
AC116345.1	ITPRID1	0.289502	8.65e-12
AC116345.1	TEX9	0.287545	1.21e-11
AC116345.1	ANKRA2	0.285489	1.71e-11
LINC02588	SLC44A5	0.405738	1.28e-22
LINC02588	CHML	0.368124	1.3e-18
LINC02588	DYNC1I1	0.364222	3.16e-18
LINC02588	POU6F2	0.348417	1.03e-16
LINC02588	DARS2	0.347996	1.12e-16
LINC02588	FLVCR1	0.343926	2.67e-16
LINC02588	TSEN15	0.343855	2.71e-16
LINC02588	ZYG11A	0.341684	4.27e-16
LINC02588	COG2	0.340518	5.45e-16
LINC02588	LIN9	0.32953	5.13e-15
AP005131.3	RORA	0.92598	1.29e-227
AP005131.3	SHPRH	0.903572	2.39e-198
AP005131.3	ZBTB20	0.903289	5.01e-198
AP005131.3	ANKRD36	0.899651	5.68e-194
AP005131.3	INO80D	0.894293	2.82e-188
AP005131.3	PHC3	0.882356	1.28e-176
AP005131.3	GPR82	0.878912	1.73e-173
AP005131.3	USP45	0.878788	2.23e-173
AP005131.3	AGO3	0.875512	1.71e-170
AP005131.3	ANKAR	0.875124	3.72e-170
LINC01550	MAPK10	0.51704	6.62e-38
LINC01550	NAALADL2	0.484978	6.53e-33
LINC01550	ETV1	0.480408	3.05e-32
LINC01550	ZNF608	0.470667	7.57e-31
LINC01550	ZNF540	0.451998	2.69e-28
LINC01550	CAMK2D	0.447052	1.2e-27
LINC01550	TLR3	0.43845	1.53e-26
LINC01550	ANK3	0.435967	3.14e-26
LINC01550	GANC	0.434838	4.35e-26
LINC01550	SHROOM4	0.434524	4.76e-26
LINC02587	SCX	0.961994	1.23e-302
LINC02587	HLX	0.957793	9.48e-291
LINC02587	FBN2	0.954682	1.06e-282
LINC02587	CRABP1	0.940506	4.92e-252
LINC02587	MEOX2	0.915626	4.43e-213
LINC02587	COL11A2	0.905632	1.01e-200
LINC02587	CCDC3	0.90266	2.58e-197
LINC02587	TCEAL7	0.856072	6.79e-155
LINC02587	TRIL	0.849323	5.22e-150
LINC02587	MEOX1	0.820056	2.7e-131
COLCA1	NFATC3	0.709955	3.34e-83
COLCA1	DNAH11	0.678903	1.56e-73
COLCA1	MACROD2	0.66866	1.34e-70
COLCA1	ANKDD1B	0.592209	6.01e-52
COLCA1	STK31	0.578564	4e-49
COLCA1	ZFP90	0.565975	1.23e-46
COLCA1	PREX2	0.560847	1.19e-45
COLCA1	PLEKHG7	0.551841	5.78e-44
COLCA1	GAPVD1	0.551427	6.89e-44
COLCA1	NFAT5	0.550564	9.94e-44
AL033397.1	ME1	0.57581	1.43e-48
AL033397.1	TRIM16L	0.57154	1.01e-47
AL033397.1	G6PD	0.571176	1.19e-47
AL033397.1	GCLM	0.566051	1.19e-46
AL033397.1	SRXN1	0.543144	2.2e-42
AL033397.1	TRIM16	0.537394	2.31e-41
AL033397.1	TMEM14A	0.524135	4.38e-39
AL033397.1	GSR	0.52071	1.64e-38
AL033397.1	AKR1C3	0.512092	4.23e-37
AL033397.1	NQO1	0.504005	8.23e-36
AL162408.1	ANKAR	0.922531	1.51e-222
AL162408.1	NBEAL1	0.900303	1.09e-194
AL162408.1	ZBTB20	0.894698	1.07e-188
AL162408.1	SHPRH	0.865722	2.48e-162
AL162408.1	ZNF782	0.862584	7.5e-160
AL162408.1	TNRC6B	0.856841	1.82e-155
AL162408.1	AP001931.1	0.855374	2.23e-154
AL162408.1	N4BP2L2	0.855134	3.35e-154
AL162408.1	ABCA6	0.850234	1.18e-150
AL162408.1	PTAR1	0.846655	3.83e-148
ARHGEF2-AS1	VPS13A	0.577538	6.45e-49
ARHGEF2-AS1	AP001931.1	0.563973	3e-46
ARHGEF2-AS1	GCSAM	0.548403	2.47e-43
ARHGEF2-AS1	GOLGA6L9	0.541685	4.02e-42
ARHGEF2-AS1	ARHGEF2	0.539197	1.11e-41
ARHGEF2-AS1	STARD9	0.532951	1.37e-40
ARHGEF2-AS1	HMBOX1	0.529069	6.39e-40
ARHGEF2-AS1	MTMR10	0.52243	8.47e-39
ARHGEF2-AS1	N4BP2L2	0.52213	9.5e-39
ARHGEF2-AS1	FGD4	0.522098	9.62e-39
LINC01194	CSAG3	0.634878	1.04e-61
LINC01194	CSAG1	0.575401	1.73e-48
LINC01194	EYA1	0.570984	1.3e-47
LINC01194	MSTN	0.56956	2.48e-47
LINC01194	MAGEA6	0.567826	5.4e-47
LINC01194	HEPACAM2	0.557779	4.53e-45
LINC01194	MAGEA12	0.552393	4.57e-44
LINC01194	MAGEA3	0.551658	6.25e-44
LINC01194	PRPS2	0.529318	5.8e-40
LINC01194	COLCA2	0.524338	4.05e-39
AL078645.1	INO80D	0.925251	1.6e-226
AL078645.1	ANKAR	0.917358	2.24e-215
AL078645.1	RC3H1	0.913621	1.76e-210
AL078645.1	MEMO1	0.905682	8.78e-201
AL078645.1	ZBTB20	0.903889	1.04e-198
AL078645.1	SHPRH	0.901402	6.65e-196
AL078645.1	UBN2	0.899591	6.6e-194
AL078645.1	GPR18	0.897107	3.15e-191
AL078645.1	USP45	0.89709	3.28e-191
AL078645.1	NFAT5	0.892219	3.74e-186
PSORS1C3	POU5F1	0.813639	1.2e-127
PSORS1C3	TPRG1	0.392533	3.74e-21
PSORS1C3	ABHD16A	0.365669	2.27e-18
PSORS1C3	NUDT16	0.365361	2.44e-18
PSORS1C3	GATA6	0.348361	1.04e-16
PSORS1C3	NXF3	0.312924	1.28e-13
PSORS1C3	AKAP13	0.309916	2.25e-13
PSORS1C3	SPRR2F	0.292667	5.01e-12
PSORS1C3	ESYT3	0.291229	6.43e-12
PSORS1C3	CARF	0.288443	1.04e-11
AC007496.1	NFAT5	0.964368	5.78804742569388e-310
AC007496.1	SHPRH	0.891137	4.61e-185
AC007496.1	ABCA6	0.888758	1.05e-182
AC007496.1	VPS13C	0.888077	4.85e-182
AC007496.1	GPR82	0.86082	1.75e-158
AC007496.1	AGO3	0.860506	3.05e-158
AC007496.1	ANKAR	0.855588	1.55e-154
AC007496.1	ZNF782	0.854746	6.48e-154
AC007496.1	ZBTB20	0.853532	5e-153
AC007496.1	REV3L	0.851245	2.24e-151
AC130456.3	TMC5	0.689558	1.03e-76
AC130456.3	CCP110	0.668068	1.96e-70
AC130456.3	USP53	0.661062	1.69e-68
AC130456.3	TNRC6A	0.655874	4.23e-67
AC130456.3	ZNF292	0.640246	4.78e-63
AC130456.3	NKTR	0.639003	9.82e-63
AC130456.3	AHI1	0.633625	2.12e-61
AC130456.3	MYSM1	0.631806	5.92e-61
AC130456.3	DOP1A	0.629391	2.29e-60
AC130456.3	BCLAF3	0.624511	3.38e-59
XIST	ZFX	0.684161	4.38e-75
XIST	ZNF720	0.682706	1.19e-74
XIST	ZNF154	0.679421	1.1e-73
XIST	BCLAF3	0.659938	3.41e-68
XIST	RORA	0.659628	4.14e-68
XIST	KDM6A	0.655744	4.58e-67
XIST	NFAT5	0.654774	8.31e-67
XIST	AGO3	0.650454	1.15e-65
XIST	LRIG2	0.649186	2.46e-65
XIST	VPS13C	0.63964	6.79e-63
AC130456.2	CFAP70	0.553347	3.05e-44
AC130456.2	ANKDD1B	0.543437	1.95e-42
AC130456.2	LCA5L	0.523184	6.33e-39
AC130456.2	AK9	0.509442	1.13e-36
AC130456.2	ZNF117	0.507192	2.58e-36
AC130456.2	SPEF2	0.507182	2.59e-36
AC130456.2	WDR49	0.506395	3.45e-36
AC130456.2	SPATA6	0.494663	2.3e-34
AC130456.2	ZNF440	0.492392	5.09e-34
AC130456.2	ZMAT1	0.486847	3.45e-33
AC099518.1	HYKK	0.496704	1.12e-34
AC099518.1	CHEK2	0.459036	3.07e-29
AC099518.1	BANP	0.450034	4.88e-28
AC099518.1	SLC16A14	0.444124	2.88e-27
AC099518.1	SMKR1	0.436315	2.84e-26
AC099518.1	C2CD4D	0.429578	1.95e-25
AC099518.1	RNFT2	0.410717	3.45e-23
AC099518.1	TRAF2	0.397147	1.17e-21
AC099518.1	PUS1	0.396232	1.48e-21
AC099518.1	RAB26	0.395641	1.71e-21
FAM222A-AS1	ANXA1	0.488473	1.98e-33
FAM222A-AS1	CPSF4	0.38989	7.22e-21
FAM222A-AS1	CDK5RAP2	0.379943	8.13e-20
FAM222A-AS1	NEIL3	0.375519	2.32e-19
FAM222A-AS1	ABCF2	0.373238	3.97e-19
FAM222A-AS1	POLR1E	0.365452	2.39e-18
FAM222A-AS1	MCM7	0.364307	3.1e-18
FAM222A-AS1	CHCHD3	0.349926	7.43e-17
FAM222A-AS1	TRIP6	0.347859	1.16e-16
FAM222A-AS1	MDH2	0.344696	2.27e-16
AC007849.1	VPS13A	0.87043	3.57e-166
AC007849.1	ANKAR	0.844772	7.56e-147
AC007849.1	AP001931.1	0.842508	2.59e-145
AC007849.1	NBEAL1	0.839929	1.36e-143
AC007849.1	ZBTB20	0.812797	3.54e-127
AC007849.1	PLEKHA3	0.801225	5.71e-121
AC007849.1	HMBOX1	0.797785	3.33e-119
AC007849.1	INO80D	0.786682	9.96e-114
AC007849.1	N4BP2L2	0.778388	7.57e-110
AC007849.1	SHPRH	0.770014	4.27e-106
ADGRF5-AS1	ANKAR	0.846026	1.04e-147
ADGRF5-AS1	ZBTB20	0.836844	1.41e-141
ADGRF5-AS1	TVP23C	0.82707	1.86e-135
ADGRF5-AS1	LRP2BP	0.820897	8.74e-132
ADGRF5-AS1	TNRC6B	0.808369	9.43e-125
ADGRF5-AS1	NBEAL1	0.805323	4.04e-123
ADGRF5-AS1	ZNF782	0.804019	1.98e-122
ADGRF5-AS1	SHPRH	0.800801	9.47e-121
ADGRF5-AS1	ZNF573	0.787502	4.03e-114
ADGRF5-AS1	ATM	0.787373	4.65e-114
TRPM2-AS	TRPM2	0.580314	1.77e-49
TRPM2-AS	CSAG3	0.467171	2.34e-30
TRPM2-AS	CSAG1	0.425976	5.38e-25
TRPM2-AS	DNMT3A	0.409107	5.29e-23
TRPM2-AS	PRAME	0.398087	9.22e-22
TRPM2-AS	CDK16	0.39764	1.03e-21
TRPM2-AS	YBX2	0.393349	3.05e-21
TRPM2-AS	NAIF1	0.390051	6.94e-21
TRPM2-AS	MAGEA6	0.388954	9.1e-21
TRPM2-AS	MAGEA12	0.382895	4e-20
AC092687.3	MRPL48	0.390707	5.9e-21
AC092687.3	AC011479.2	0.383209	3.7e-20
AC092687.3	CCDC167	0.381555	5.52e-20
AC092687.3	BANF1	0.355135	2.4e-17
AC092687.3	CENPA	0.352193	4.55e-17
AC092687.3	DDOST	0.349321	8.46e-17
AC092687.3	CCNB2	0.34921	8.67e-17
AC092687.3	STX5	0.348322	1.05e-16
AC092687.3	PREB	0.347307	1.3e-16
AC092687.3	LARP6	0.34678	1.46e-16
AC016877.3	OSR2	0.634881	1.04e-61
AC016877.3	STK3	0.422816	1.3e-24
AC016877.3	INTS8	0.385714	2.02e-20
AC016877.3	ATP6V1C1	0.369552	9.34e-19
AC016877.3	UBE2V2	0.364634	2.88e-18
AC016877.3	MAP6D1	0.358793	1.07e-17
AC016877.3	MTBP	0.357965	1.28e-17
AC016877.3	MCM4	0.352882	3.92e-17
AC016877.3	EME1	0.343934	2.66e-16
AC016877.3	IQANK1	0.341865	4.11e-16
AC129926.1	SLC5A5	0.410375	3.78e-23
AC129926.1	NCCRP1	0.394647	2.2e-21
AC129926.1	MTA3	0.341534	4.41e-16
AC129926.1	EPN3	0.337728	9.7e-16
AC129926.1	HSPA6	0.334827	1.76e-15
AC129926.1	RBPMS2	0.32914	5.54e-15
AC129926.1	ALDH3B2	0.324821	1.3e-14
AC129926.1	RNF223	0.317421	5.47e-14
AC129926.1	ST3GAL4	0.313913	1.07e-13
AC129926.1	KRT81	0.313003	1.26e-13
AP003559.1	SYT7	0.664985	1.41e-69
AP003559.1	VPS37A	0.532597	1.58e-40
AP003559.1	GSE1	0.508908	1.37e-36
AP003559.1	ENTPD4	0.459056	3.05e-29
AP003559.1	ASB16	0.458139	4.05e-29
AP003559.1	ANO9	0.455406	9.45e-29
AP003559.1	CTC1	0.44287	4.17e-27
AP003559.1	MSH5	0.434974	4.18e-26
AP003559.1	MED13L	0.420162	2.69e-24
AP003559.1	HECTD4	0.417285	5.91e-24
AC110619.1	UPK2	0.697446	3.7e-79
AC110619.1	VGLL1	0.659756	3.82e-68
AC110619.1	TAC3	0.585993	1.21e-50
AC110619.1	GDPD3	0.511915	4.52e-37
AC110619.1	TINCR	0.503279	1.07e-35
AC110619.1	AARD	0.491482	6.99e-34
AC110619.1	XAGE2	0.454982	1.08e-28
AC110619.1	GATA3	0.451889	2.78e-28
AC110619.1	SLC44A2	0.439356	1.17e-26
AC110619.1	GRAMD2A	0.433161	7.04e-26
LINC02038	DOK4	0.519105	3.02e-38
LINC02038	PBLD	0.487358	2.9e-33
LINC02038	PPFIBP2	0.475018	1.83e-31
LINC02038	CLDN2	0.462503	1.03e-29
LINC02038	PLA2G1B	0.453294	1.81e-28
LINC02038	HNF1B	0.425062	6.95e-25
LINC02038	MGLL	0.422691	1.34e-24
LINC02038	PLLP	0.420163	2.69e-24
LINC02038	SCTR	0.419141	3.56e-24
LINC02038	RASGRF1	0.419085	3.62e-24
AC010998.3	FER1L6	0.709378	5.19e-83
AC010998.3	CA2	0.702544	8.83e-81
AC010998.3	SHH	0.696486	7.42e-79
AC010998.3	MUC5AC	0.646742	1.06e-64
AC010998.3	BCAS1	0.634909	1.02e-61
AC010998.3	CLDN18	0.627534	6.41e-60
AC010998.3	IL33	0.61388	1.02e-56
AC010998.3	PIP5K1B	0.59851	2.69e-53
AC010998.3	B3GALT5	0.584212	2.82e-50
AC010998.3	UGT2B15	0.583363	4.21e-50
UNC5B-AS1	A2ML1	0.671595	1.99e-71
UNC5B-AS1	KRT15	0.659663	4.05e-68
UNC5B-AS1	KRT13	0.61589	3.52e-57
UNC5B-AS1	RAPGEFL1	0.60168	5.48e-54
UNC5B-AS1	CLDN1	0.597828	3.77e-53
UNC5B-AS1	KRT5	0.586242	1.07e-50
UNC5B-AS1	MRAP2	0.583292	4.36e-50
UNC5B-AS1	NFE2L2	0.570001	2.03e-47
UNC5B-AS1	ALOX12	0.56845	4.08e-47
UNC5B-AS1	NTRK2	0.537206	2.49e-41
CARMN	ANKAR	0.941683	2.8e-254
CARMN	NBEAL1	0.923139	2.01e-223
CARMN	INO80D	0.913484	2.63e-210
CARMN	VPS13A	0.910273	2.79e-206
CARMN	ZBTB20	0.907329	1.01e-202
CARMN	DGKH	0.901763	2.63e-196
CARMN	PHC3	0.896658	9.43e-191
CARMN	SHPRH	0.894779	8.82e-189
CARMN	USP45	0.891107	4.94e-185
CARMN	AP001931.1	0.889018	5.84e-183
LINC01504	ZNF540	0.505807	4.28e-36
LINC01504	MAPK10	0.505091	5.55e-36
LINC01504	GANC	0.482209	1.67e-32
LINC01504	PCBD2	0.467712	1.97e-30
LINC01504	CARF	0.437412	2.07e-26
LINC01504	CCDC66	0.432787	7.84e-26
LINC01504	PRDM5	0.429452	2.03e-25
LINC01504	CREBRF	0.425891	5.51e-25
LINC01504	NUDT13	0.423941	9.5e-25
LINC01504	ZNF573	0.419016	3.69e-24
SNHG22	ANKRD36C	0.827241	1.47e-135
SNHG22	NBEAL1	0.76537	4.39e-104
SNHG22	ZNF460	0.750733	4.91e-98
SNHG22	ZNF573	0.748124	5.32e-97
SNHG22	PTAR1	0.738297	3.23e-93
SNHG22	PRDM5	0.728248	1.6e-89
SNHG22	GCC2	0.720878	6.48e-87
SNHG22	ERCC6L2	0.72037	9.73e-87
SNHG22	ZNF717	0.714943	7.08e-85
SNHG22	CCSER1	0.714775	8.08e-85
AC112721.2	SACS	0.738091	3.85e-93
AC112721.2	SNAI2	0.697975	2.52e-79
AC112721.2	SUSD5	0.655334	5.9e-67
AC112721.2	MSX1	0.640903	3.27e-63
AC112721.2	SEMA7A	0.639452	7.57e-63
AC112721.2	FAM180A	0.623837	4.89e-59
AC112721.2	WNT5B	0.615107	5.33e-57
AC112721.2	ZFPM2	0.615092	5.38e-57
AC112721.2	PRRX1	0.605889	6.46e-55
AC112721.2	PTX3	0.605742	6.96e-55
AC125603.1	SETDB1	0.43972	1.05e-26
AC125603.1	GAGE2A	0.429129	2.22e-25
AC125603.1	AMY2B	0.419442	3.28e-24
AC125603.1	PAGE2B	0.413461	1.66e-23
AC125603.1	MYCN	0.400738	4.68e-22
AC125603.1	C12orf76	0.386165	1.81e-20
AC125603.1	TMEM130	0.38167	5.37e-20
AC125603.1	DIPK1B	0.378046	1.28e-19
AC125603.1	ACBD7	0.374738	2.79e-19
AC125603.1	UCN	0.370966	6.74e-19
AC019171.1	SLC16A8	0.542513	2.86e-42
AC019171.1	KLHL35	0.536314	3.57e-41
AC019171.1	SMC1B	0.516998	6.72e-38
AC019171.1	NHLRC1	0.469162	1.23e-30
AC019171.1	SYCP2	0.466689	2.73e-30
AC019171.1	STAG3	0.447509	1.05e-27
AC019171.1	IGFBPL1	0.403983	2.02e-22
AC019171.1	TDRD5	0.38562	2.06e-20
AC019171.1	HENMT1	0.382683	4.21e-20
AC019171.1	TMEM237	0.361242	6.18e-18
ERVE-1	KAT2B	0.457772	4.54e-29
ERVE-1	MACROD2	0.441721	5.86e-27
ERVE-1	RRM2B	0.437552	1.98e-26
ERVE-1	VEPH1	0.43114	1.25e-25
ERVE-1	GCNT4	0.422454	1.43e-24
ERVE-1	VWA2	0.421608	1.81e-24
ERVE-1	NFIX	0.415359	9.95e-24
ERVE-1	C4BPA	0.411987	2.46e-23
ERVE-1	CGNL1	0.401829	3.54e-22
ERVE-1	PREPL	0.399755	6.02e-22
AC026785.3	BASP1	0.633215	2.68e-61
AC026785.3	SRXN1	0.513782	2.25e-37
AC026785.3	CMBL	0.51181	4.7e-37
AC026785.3	RHOV	0.505913	4.11e-36
AC026785.3	CYP4F11	0.498203	6.59e-35
AC026785.3	ABCC2	0.487335	2.92e-33
AC026785.3	PTGR1	0.482593	1.47e-32
AC026785.3	PPP2R2C	0.479437	4.22e-32
AC026785.3	NMB	0.477581	7.84e-32
AC026785.3	PGD	0.476775	1.02e-31
AL139246.3	VILL	0.790972	8.36e-116
AL139246.3	ARL14	0.774611	3.9e-108
AL139246.3	EPS8L3	0.767997	3.24e-105
AL139246.3	MIA	0.762167	1.01e-102
AL139246.3	USH1C	0.739024	1.72e-93
AL139246.3	FAM3D	0.721299	4.62e-87
AL139246.3	B3GALT5	0.699138	1.08e-79
AL139246.3	CYSTM1	0.695814	1.21e-78
AL139246.3	ANXA10	0.694564	2.96e-78
AL139246.3	CDHR5	0.681607	2.51e-74
AC120498.2	TPSD1	0.636944	3.21e-62
AC120498.2	TPSAB1	0.440821	7.63e-27
AC120498.2	EFCC1	0.429905	1.78e-25
AC120498.2	ADAMTS8	0.42231	1.49e-24
AC120498.2	HEXD	0.419766	3e-24
AC120498.2	KANK3	0.413118	1.82e-23
AC120498.2	ADCY4	0.413035	1.86e-23
AC120498.2	BTNL9	0.412838	1.96e-23
AC120498.2	TPSB2	0.410433	3.72e-23
AC120498.2	MFAP4	0.405409	1.4e-22
LINC00665	ZFP82	0.535923	4.18e-41
LINC00665	ZNF568	0.512773	3.28e-37
LINC00665	ZNF607	0.495668	1.62e-34
LINC00665	ZNF793	0.484903	6.7e-33
LINC00665	ZNF229	0.477567	7.87e-32
LINC00665	ZNF875	0.475842	1.39e-31
LINC00665	ORC1	0.469641	1.06e-30
LINC00665	ZNF850	0.467828	1.89e-30
LINC00665	KIF2C	0.467024	2.45e-30
LINC00665	ZNF567	0.457401	5.1e-29
AC084375.1	EPHX1	0.520089	2.08e-38
AC084375.1	CBR1	0.433039	7.3e-26
AC084375.1	ABHD14A	0.423495	1.07e-24
AC084375.1	BFSP1	0.410425	3.73e-23
AC084375.1	SFTA2	0.404891	1.6e-22
AC084375.1	GPR39	0.398486	8.33e-22
AC084375.1	ALDH3B1	0.395642	1.71e-21
AC084375.1	SCNN1A	0.386471	1.67e-20
AC084375.1	ORM2	0.385876	1.94e-20
AC084375.1	SFTPB	0.371547	5.88e-19
AC027281.1	TUBA4B	0.934197	9.62e-241
AC027281.1	CFAP73	0.930415	1.68e-234
AC027281.1	DRC3	0.927468	7.11e-230
AC027281.1	WDR63	0.926724	9.72e-229
AC027281.1	ZNF474	0.925222	1.77e-226
AC027281.1	CFAP52	0.925165	2.14e-226
AC027281.1	C9orf24	0.924458	2.38e-225
AC027281.1	C6orf118	0.924243	4.94e-225
AC027281.1	C20orf85	0.924186	5.98e-225
AC027281.1	C11orf88	0.923161	1.87e-223
LINC02163	PLCB1	0.44879	7.11e-28
LINC02163	MAGEA3	0.43237	8.83e-26
LINC02163	MAGEA6	0.42217	1.55e-24
LINC02163	TDG	0.418894	3.81e-24
LINC02163	DENR	0.395707	1.69e-21
LINC02163	ALG10	0.391472	4.88e-21
LINC02163	SPATS2	0.382701	4.19e-20
LINC02163	CSAG1	0.379534	8.96e-20
LINC02163	TBC1D31	0.377677	1.39e-19
LINC02163	SUDS3	0.377604	1.42e-19
AL138760.1	TRIM31	0.485883	4.8e-33
AL138760.1	CYB5B	0.444973	2.23e-27
AL138760.1	TRIP4	0.418462	4.29e-24
AL138760.1	ST3GAL4	0.404195	1.92e-22
AL138760.1	MTA3	0.403369	2.37e-22
AL138760.1	S100P	0.391946	4.33e-21
AL138760.1	HCAR2	0.387569	1.28e-20
AL138760.1	VPS33B	0.380014	7.99e-20
AL138760.1	TACC2	0.378643	1.11e-19
AL138760.1	GGH	0.376542	1.83e-19
AC020978.3	NFAT5	0.925239	1.66e-226
AC020978.3	ABCA6	0.864341	3.12e-161
AC020978.3	PREX2	0.811998	9.81e-127
AC020978.3	VPS13C	0.809168	3.48e-125
AC020978.3	LRIG2	0.801278	5.36e-121
AC020978.3	ABCA9	0.799303	5.6e-120
AC020978.3	DNAH11	0.796568	1.38e-118
AC020978.3	SHPRH	0.796066	2.47e-118
AC020978.3	ACTR3C	0.793202	6.67e-117
AC020978.3	ZNF782	0.78131	3.4e-111
AP005131.2	ANKRD36	0.917126	4.57e-215
AP005131.2	SHPRH	0.908187	9.54e-204
AP005131.2	RORA	0.906941	2.91e-202
AP005131.2	ZBTB20	0.904846	8.23e-200
AP005131.2	AGO3	0.903943	8.98e-199
AP005131.2	GPR82	0.879352	6.95e-174
AP005131.2	INO80D	0.878216	7.2e-173
AP005131.2	TNRC6B	0.873964	3.71e-169
AP005131.2	USP45	0.871022	1.15e-166
AP005131.2	ANKAR	0.869949	8.96e-166
LINC02122	SLC16A12	0.548447	2.42e-43
LINC02122	MTURN	0.446326	1.49e-27
LINC02122	UBLCP1	0.437018	2.32e-26
LINC02122	FOXP1	0.42942	2.04e-25
LINC02122	UTY	0.426837	4.23e-25
LINC02122	NAALADL2	0.426685	4.42e-25
LINC02122	CDKL5	0.422563	1.39e-24
LINC02122	PDE4D	0.415619	9.28e-24
LINC02122	GANC	0.415126	1.06e-23
LINC02122	NUDT16	0.41331	1.73e-23
AC012085.2	TCF4	0.787938	2.49e-114
AC012085.2	DGKH	0.727707	2.5e-89
AC012085.2	SUGT1	0.713856	1.65e-84
AC012085.2	AGO3	0.708654	9.01e-83
AC012085.2	ANKAR	0.68748	4.41e-76
AC012085.2	SHPRH	0.686774	7.2e-76
AC012085.2	USP45	0.685534	1.7e-75
AC012085.2	ZBTB20	0.67604	1.06e-72
AC012085.2	TRIM13	0.671934	1.59e-71
AC012085.2	N4BP2L2	0.670149	5.1e-71
AC012317.1	PIK3C2G	0.778677	5.58e-110
AC012317.1	GCSAM	0.696559	7.04e-79
AC012317.1	GCC2	0.664644	1.75e-69
AC012317.1	ROBO2	0.663283	4.16e-69
AC012317.1	NBEAL1	0.661	1.75e-68
AC012317.1	ANKRD36C	0.656066	3.76e-67
AC012317.1	UTY	0.641317	2.57e-63
AC012317.1	FAT4	0.640878	3.31e-63
AC012317.1	VPS13A	0.636867	3.35e-62
AC012317.1	PIWIL4	0.632976	3.06e-61
LINC02864	CHML	0.393787	2.73e-21
LINC02864	TRIM37	0.383284	3.64e-20
LINC02864	FECH	0.372059	5.22e-19
LINC02864	AKR1E2	0.369561	9.32e-19
LINC02864	SHTN1	0.365887	2.16e-18
LINC02864	LIN7A	0.361404	5.96e-18
LINC02864	SLC44A5	0.359749	8.63e-18
LINC02864	CABYR	0.359691	8.75e-18
LINC02864	PDHX	0.351277	5.55e-17
LINC02864	LGSN	0.343028	3.22e-16
FAM83A-AS1	FAM83A	0.78743	4.37e-114
FAM83A-AS1	SOD2	0.468078	1.75e-30
FAM83A-AS1	RHOV	0.456396	6.96e-29
FAM83A-AS1	C5AR2	0.454238	1.35e-28
FAM83A-AS1	BZW1	0.450538	4.19e-28
FAM83A-AS1	SLC16A3	0.435471	3.63e-26
FAM83A-AS1	MLKL	0.429739	1.87e-25
FAM83A-AS1	ADGRG3	0.429015	2.29e-25
FAM83A-AS1	BIRC3	0.419819	2.96e-24
FAM83A-AS1	KYNU	0.413195	1.78e-23
AC012404.2	ANKAR	0.919691	1.5e-218
AC012404.2	SHPRH	0.917538	1.28e-215
AC012404.2	ZBTB20	0.91134	1.33e-207
AC012404.2	ANKRD36	0.890733	1.17e-184
AC012404.2	AGO3	0.890603	1.57e-184
AC012404.2	RORA	0.890317	3.04e-184
AC012404.2	NBEAL1	0.887333	2.55e-181
AC012404.2	ABCA6	0.88655	1.45e-180
AC012404.2	NFAT5	0.883879	4.92e-178
AC012404.2	USP45	0.87734	4.3e-172
AL353804.2	GPR82	0.899979	2.48e-194
AL353804.2	NFAT5	0.890117	4.79e-184
AL353804.2	SHPRH	0.884191	2.51e-178
AL353804.2	ANKRD36	0.868922	6.31e-165
AL353804.2	AGO3	0.868447	1.55e-164
AL353804.2	ABCA6	0.868077	3.1e-164
AL353804.2	USP45	0.853964	2.42e-153
AL353804.2	VPS13C	0.851336	1.93e-151
AL353804.2	ACTR3C	0.846826	2.91e-148
AL353804.2	REV3L	0.827049	1.92e-135
AC089983.1	SC5D	0.567903	5.22e-47
AC089983.1	TXNRD1	0.510952	6.46e-37
AC089983.1	ASPH	0.478049	6.71e-32
AC089983.1	TIPARP	0.440778	7.73e-27
AC089983.1	ANXA1	0.435471	3.63e-26
AC089983.1	FBXL13	0.429001	2.3e-25
AC089983.1	CD274	0.405035	1.54e-22
AC089983.1	EID3	0.400023	5.62e-22
AC089983.1	RNF213	0.387081	1.44e-20
AC089983.1	OSGIN2	0.382712	4.18e-20
AC012485.2	CA2	0.801061	6.94e-121
AC012485.2	FER1L6	0.768708	1.59e-105
AC012485.2	BCAS1	0.751635	2.14e-98
AC012485.2	SHH	0.693596	5.91e-78
AC012485.2	MUC5AC	0.69255	1.25e-77
AC012485.2	GALNT7	0.679354	1.15e-73
AC012485.2	TM9SF3	0.670613	3.77e-71
AC012485.2	TMEM181	0.669649	7.05e-71
AC012485.2	SH3BGRL2	0.663563	3.49e-69
AC012485.2	FAM177B	0.66079	2e-68
AL590226.1	KANK3	0.816757	2.11e-129
AL590226.1	RAMP3	0.802564	1.15e-121
AL590226.1	ARHGEF15	0.78176	2.1e-111
AL590226.1	AGER	0.773817	8.85e-108
AL590226.1	HIGD1B	0.769758	5.53e-106
AL590226.1	BTNL9	0.755427	6.29e-100
AL590226.1	CA4	0.754746	1.19e-99
AL590226.1	FOXF1	0.749704	1.26e-97
AL590226.1	HSPA12B	0.745794	4.35e-96
AL590226.1	PRX	0.745354	6.45e-96
AC099850.4	PRR11	0.968674	0
AC099850.4	TPX2	0.840214	8.79e-144
AC099850.4	KPNA2	0.836299	3.17e-141
AC099850.4	CKAP2L	0.82802	4.93e-136
AC099850.4	KIF4A	0.819806	3.77e-131
AC099850.4	KIF11	0.819439	6.14e-131
AC099850.4	CCNA2	0.806253	1.29e-123
AC099850.4	ARHGAP11A	0.801587	3.7e-121
AC099850.4	CDCA5	0.795304	5.97e-118
AC099850.4	CIP2A	0.792566	1.38e-116
AP003119.3	TSKU	0.839832	1.57e-143
AP003119.3	FGFR1	0.61427	8.3e-57
AP003119.3	ADH1C	0.579408	2.7e-49
AP003119.3	AKR1B10	0.555034	1.48e-44
AP003119.3	ZNF703	0.553424	2.95e-44
AP003119.3	TM2D2	0.541618	4.13e-42
AP003119.3	AIF1L	0.520603	1.71e-38
AP003119.3	EIF4EBP1	0.500514	2.89e-35
AP003119.3	CHAC1	0.49732	9.01e-35
AP003119.3	PLPBP	0.494874	2.14e-34
LINC02446	GZMH	0.789462	4.56e-115
LINC02446	GZMB	0.766601	1.3e-104
LINC02446	ZNF683	0.753568	3.58e-99
LINC02446	IFNG	0.75284	7.03e-99
LINC02446	CCL5	0.743291	4.05e-95
LINC02446	GZMA	0.739165	1.52e-93
LINC02446	CD8A	0.718453	4.47e-86
LINC02446	FASLG	0.717607	8.74e-86
LINC02446	NKG7	0.714356	1.12e-84
LINC02446	ITGAE	0.709552	4.54e-83
LINC01765	C11orf88	0.97304	0
LINC01765	C20orf85	0.96929	0
LINC01765	CFAP53	0.965779	1.48141197590694e-314
LINC01765	CAPSL	0.96553	9.85197750823645e-314
LINC01765	DYNLRB2	0.964016	0
LINC01765	MORN5	0.960831	3.24e-299
LINC01765	SNTN	0.955569	6.19e-285
LINC01765	C1orf87	0.955265	3.65e-284
LINC01765	C11orf97	0.954941	2.39e-283
LINC01765	LRRC46	0.952842	3.34e-278
FENDRR	FOXF1	0.846944	2.41e-148
FENDRR	BTNL9	0.823443	2.79e-133
FENDRR	CA4	0.782904	6.13e-112
FENDRR	AGER	0.777063	3.05e-109
FENDRR	THSD1	0.774643	3.77e-108
FENDRR	RTKN2	0.761585	1.77e-102
FENDRR	ARHGEF15	0.761002	3.12e-102
FENDRR	PRX	0.757302	1.07e-100
FENDRR	EDNRB	0.754985	9.52e-100
FENDRR	KANK3	0.749485	1.54e-97
NFE4	FBXL13	0.563344	3.97e-46
NFE4	MUCL1	0.340987	4.94e-16
NFE4	KHDC1L	0.328567	6.21e-15
NFE4	NAMPT	0.31736	5.54e-14
NFE4	ASPH	0.309871	2.27e-13
NFE4	BATF2	0.307748	3.36e-13
NFE4	CLIP1	0.303063	7.92e-13
NFE4	C5AR2	0.302801	8.3e-13
NFE4	VEGFC	0.299869	1.41e-12
NFE4	AIM2	0.298333	1.85e-12
FRGCA	DPM3	0.506955	2.81e-36
FRGCA	GEMIN7	0.497849	7.47e-35
FRGCA	TIMP4	0.484214	8.47e-33
FRGCA	NUDT8	0.461417	1.45e-29
FRGCA	MGMT	0.448785	7.13e-28
FRGCA	HMBS	0.448274	8.31e-28
FRGCA	TIMM8B	0.43727	2.15e-26
FRGCA	ATP5MG	0.432093	9.56e-26
FRGCA	AIP	0.431575	1.11e-25
FRGCA	MTLN	0.430579	1.47e-25
AC006206.2	DYNC1I1	0.378835	1.06e-19
AC006206.2	PEX5	0.377404	1.49e-19
AC006206.2	USP5	0.37124	6.32e-19
AC006206.2	MAGEC1	0.369687	9.06e-19
AC006206.2	PTMS	0.362927	4.23e-18
AC006206.2	ZNF384	0.359045	1.01e-17
AC006206.2	NCAPD2	0.352576	4.19e-17
AC006206.2	PHB2	0.350131	7.11e-17
AC006206.2	HOXC4	0.346892	1.42e-16
AC006206.2	SMIM10L1	0.346402	1.58e-16
LINC00337	OIP5	0.486522	3.86e-33
LINC00337	KIF23	0.467049	2.43e-30
LINC00337	RAD51	0.451616	3.02e-28
LINC00337	UBE2T	0.449205	6.28e-28
LINC00337	PSRC1	0.447092	1.19e-27
LINC00337	TESMIN	0.445058	2.18e-27
LINC00337	HSPA2	0.437605	1.95e-26
LINC00337	PCLAF	0.434258	5.14e-26
LINC00337	UBE2S	0.429304	2.11e-25
LINC00337	H2AX	0.427685	3.33e-25
AL031058.1	DKK4	0.847774	6.39e-149
AL031058.1	ERVMER34-1	0.846649	3.87e-148
AL031058.1	NKD1	0.783678	2.65e-112
AL031058.1	DEFA5	0.724042	5.04e-88
AL031058.1	HPD	0.7192	2.47e-86
AL031058.1	GPR155	0.650864	8.95e-66
AL031058.1	RASL11B	0.639553	7.14e-63
AL031058.1	SLC1A5	0.635181	8.77e-62
AL031058.1	NEFL	0.608756	1.48e-55
AL031058.1	GGH	0.569899	2.12e-47
LINC01694	DHRS2	0.48516	6.14e-33
LINC01694	NOS3	0.44146	6.32e-27
LINC01694	ATG9B	0.427624	3.39e-25
LINC01694	MAP2	0.368429	1.21e-18
LINC01694	PPFIA3	0.368386	1.22e-18
LINC01694	PRR19	0.352966	3.85e-17
LINC01694	JAKMIP1	0.338666	7.99e-16
LINC01694	OBSCN	0.333235	2.43e-15
LINC01694	MAFG	0.332791	2.66e-15
LINC01694	CABYR	0.326961	8.55e-15
AC110741.1	NRIP3	0.777341	2.28e-109
AC110741.1	BBOX1	0.656224	3.41e-67
AC110741.1	SLC35G1	0.647098	8.55e-65
AC110741.1	PGLYRP4	0.57109	1.24e-47
AC110741.1	PDE1B	0.539587	9.47e-42
AC110741.1	ECM1	0.518768	3.44e-38
AC110741.1	IL22RA2	0.410588	3.57e-23
AC110741.1	IRX6	0.407088	9e-23
AC110741.1	ANKRD34A	0.401699	3.66e-22
AC110741.1	CD1B	0.391119	5.32e-21
LINC00942	TRIM16L	0.565629	1.44e-46
LINC00942	CBX2	0.554159	2.15e-44
LINC00942	GCLM	0.550499	1.02e-43
LINC00942	SRXN1	0.539512	9.76e-42
LINC00942	RASAL1	0.523825	4.94e-39
LINC00942	G6PD	0.516841	7.14e-38
LINC00942	PANX2	0.515241	1.3e-37
LINC00942	NR0B1	0.500593	2.81e-35
LINC00942	ME1	0.494569	2.38e-34
LINC00942	CYP4F3	0.493681	3.25e-34
LINC01214	GCA	0.545417	8.6e-43
LINC01214	EREG	0.530083	4.29e-40
LINC01214	TSC22D2	0.511674	4.94e-37
LINC01214	TIPARP	0.446908	1.25e-27
LINC01214	RNF19A	0.44251	4.64e-27
LINC01214	CD274	0.428048	3.01e-25
LINC01214	CTNNB1	0.419458	3.27e-24
LINC01214	CCBE1	0.416042	8.28e-24
LINC01214	IFIH1	0.395329	1.85e-21
LINC01214	AREG	0.39427	2.42e-21
AL135999.3	NGDN	0.507623	2.2e-36
AL135999.3	AP1G2	0.505378	5e-36
AL135999.3	BCL2L2	0.444182	2.83e-27
AL135999.3	HOMEZ	0.416212	7.91e-24
AL135999.3	PABPN1	0.398486	8.33e-22
AL135999.3	THTPA	0.370202	8.04e-19
AL135999.3	OAT	0.365706	2.26e-18
AL135999.3	ZDHHC16	0.365082	2.6e-18
AL135999.3	PCP4	0.361995	5.22e-18
AL135999.3	SEC11C	0.355185	2.37e-17
ELN-AS1	WDR38	0.86787	4.57e-164
ELN-AS1	CFAP65	0.867477	9.56e-164
ELN-AS1	C16orf71	0.866883	2.89e-163
ELN-AS1	CFAP73	0.865639	2.89e-162
ELN-AS1	TCTEX1D4	0.864909	1.11e-161
ELN-AS1	DNAI2	0.864026	5.53e-161
ELN-AS1	C9orf24	0.863556	1.3e-160
ELN-AS1	NHLRC4	0.863152	2.7e-160
ELN-AS1	MORN5	0.861377	6.5e-159
ELN-AS1	C20orf85	0.860144	5.77e-158
LINC01511	ACY3	0.558752	2.97e-45
LINC01511	BMP4	0.43312	7.13e-26
LINC01511	PCDHB15	0.430112	1.68e-25
LINC01511	DHRS2	0.425649	5.9e-25
LINC01511	PRR20G	0.414197	1.36e-23
LINC01511	TMEM108	0.384364	2.8e-20
LINC01511	ZNF200	0.354999	2.47e-17
LINC01511	SHC1	0.350793	6.16e-17
LINC01511	DNM3	0.350379	6.74e-17
LINC01511	OBSCN	0.34736	1.29e-16
AC026369.3	MCEMP1	0.73356	1.87e-91
AC026369.3	DPEP2	0.677336	4.47e-73
AC026369.3	AGRP	0.658541	8.14e-68
AC026369.3	PRAM1	0.637356	2.53e-62
AC026369.3	OSCAR	0.633703	2.03e-61
AC026369.3	CD52	0.631565	6.77e-61
AC026369.3	LY86	0.629419	2.25e-60
AC026369.3	DOK2	0.628794	3.19e-60
AC026369.3	GPD1	0.627236	7.56e-60
AC026369.3	MARCO	0.616593	2.42e-57
AP003119.1	ABCB6	0.697283	4.17e-79
AP003119.1	TRIM16L	0.624186	4.04e-59
AP003119.1	TALDO1	0.607219	3.26e-55
AP003119.1	NQO1	0.584223	2.8e-50
AP003119.1	OSGIN1	0.579819	2.23e-49
AP003119.1	CBX2	0.559939	1.77e-45
AP003119.1	PANX2	0.533595	1.06e-40
AP003119.1	CABYR	0.52634	1.86e-39
AP003119.1	AIFM2	0.525342	2.75e-39
AP003119.1	HTATIP2	0.524855	3.32e-39
AP001107.9	LHFPL3	0.613957	9.78e-57
AP001107.9	GATA6	0.545515	8.25e-43
AP001107.9	KCNK17	0.534813	6.53e-41
AP001107.9	PBLD	0.521805	1.08e-38
AP001107.9	B4GAT1	0.519296	2.81e-38
AP001107.9	PIK3C2B	0.507157	2.61e-36
AP001107.9	CDCA7	0.499996	3.48e-35
AP001107.9	SLC29A2	0.477519	8e-32
AP001107.9	CLDN2	0.465671	3.78e-30
AP001107.9	ATP8A2	0.455274	9.85e-29
AP005262.1	MAGEA6	0.58362	3.73e-50
AP005262.1	CSAG3	0.562753	5.15e-46
AP005262.1	MAGEA12	0.56251	5.73e-46
AP005262.1	MAGEA3	0.547773	3.22e-43
AP005262.1	CSAG1	0.545705	7.63e-43
AP005262.1	PRIM1	0.452587	2.25e-28
AP005262.1	PRPS2	0.447077	1.19e-27
AP005262.1	TYMS	0.444069	2.92e-27
AP005262.1	HENMT1	0.424821	7.43e-25
AP005262.1	EYA1	0.418409	4.35e-24
LHFPL3-AS2	LHFPL3	0.866598	4.91e-163
LHFPL3-AS2	KCNK17	0.621314	1.93e-58
LHFPL3-AS2	CAPN6	0.485684	5.14e-33
LHFPL3-AS2	MUC6	0.473058	3.48e-31
LHFPL3-AS2	NFIX	0.44243	4.75e-27
LHFPL3-AS2	COLGALT2	0.437735	1.88e-26
LHFPL3-AS2	CDCA7	0.42871	2.5e-25
LHFPL3-AS2	SCTR	0.427106	3.92e-25
LHFPL3-AS2	PLA2G1B	0.423573	1.05e-24
LHFPL3-AS2	ACOXL	0.420193	2.67e-24
PRDM16-DT	PRDM16	0.79444	1.61e-117
PRDM16-DT	TFAP2E	0.523202	6.29e-39
PRDM16-DT	NEIL1	0.488421	2.01e-33
PRDM16-DT	FOXA2	0.463878	6.68e-30
PRDM16-DT	CACNA2D2	0.458815	3.28e-29
PRDM16-DT	SUSD2	0.447605	1.02e-27
PRDM16-DT	ZNF444	0.44155	6.16e-27
PRDM16-DT	CIRBP	0.437667	1.92e-26
PRDM16-DT	ANKRD65	0.43377	5.92e-26
PRDM16-DT	AL365205.1	0.428957	2.33e-25
AC124312.3	ZNF573	0.790381	1.63e-115
AC124312.3	NBEAL1	0.767175	7.35e-105
AC124312.3	SYNE1	0.759355	1.52e-101
AC124312.3	DYNC2H1	0.759048	2.03e-101
AC124312.3	PRDM5	0.75618	3.09e-100
AC124312.3	MYO9A	0.743672	2.89e-95
AC124312.3	ERCC6L2	0.742724	6.7e-95
AC124312.3	TNRC6B	0.740255	5.87e-94
AC124312.3	ZNF460	0.734886	6.05e-92
AC124312.3	FAT4	0.733324	2.28e-91
AL109615.3	CD177	0.930479	1.33e-234
AL109615.3	MAEL	0.723646	6.95e-88
AL109615.3	HLA-G	0.557318	5.53e-45
AL109615.3	TKTL1	0.551899	5.64e-44
AL109615.3	MB	0.48694	3.34e-33
AL109615.3	HOMER3	0.440747	7.8e-27
AL109615.3	PIP	0.423277	1.14e-24
AL109615.3	PNMA5	0.384405	2.77e-20
AL109615.3	WNT3A	0.372044	5.24e-19
AL109615.3	AC109583.1	0.346724	1.47e-16
LINC02159	HP	0.476195	1.24e-31
LINC02159	CEBPA	0.453563	1.67e-28
LINC02159	CHI3L1	0.423397	1.1e-24
LINC02159	C7	0.409017	5.42e-23
LINC02159	FGFR1	0.403064	2.57e-22
LINC02159	KCNJ2	0.387194	1.4e-20
LINC02159	TMEM213	0.370888	6.86e-19
LINC02159	TM2D2	0.359322	9.49e-18
LINC02159	AIF1L	0.357819	1.33e-17
LINC02159	ZNF703	0.343121	3.16e-16
UBXN10-AS1	TMEM125	0.456977	5.82e-29
UBXN10-AS1	FBXO44	0.43649	2.7e-26
UBXN10-AS1	HAGH	0.406061	1.18e-22
UBXN10-AS1	GNPTG	0.393288	3.1e-21
UBXN10-AS1	LMF1	0.392452	3.82e-21
UBXN10-AS1	ATP5IF1	0.390242	6.62e-21
UBXN10-AS1	MTFR1L	0.390225	6.65e-21
UBXN10-AS1	SMIM22	0.389403	8.15e-21
UBXN10-AS1	THAP3	0.379217	9.67e-20
UBXN10-AS1	NME3	0.37411	3.24e-19
PLAC4	ZNF518A	0.509848	9.72e-37
PLAC4	VPS13A	0.503661	9.32e-36
PLAC4	GCSAM	0.500845	2.57e-35
PLAC4	NBEAL1	0.500251	3.18e-35
PLAC4	NUDT3	0.488704	1.83e-33
PLAC4	SLC30A7	0.488129	2.22e-33
PLAC4	INO80D	0.469532	1.09e-30
PLAC4	PIK3C2G	0.465355	4.18e-30
PLAC4	LCOR	0.462653	9.85e-30
PLAC4	ANKAR	0.457629	4.75e-29
LINC01980	WDR72	0.464008	6.41e-30
LINC01980	DYNC1I1	0.453415	1.74e-28
LINC01980	MAGEA3	0.376334	1.92e-19
LINC01980	MAGEA6	0.372959	4.24e-19
LINC01980	XCL1	0.361023	6.49e-18
LINC01980	BASP1	0.358904	1.04e-17
LINC01980	C1GALT1C1L	0.349332	8.44e-17
LINC01980	MSMB	0.342405	3.67e-16
LINC01980	STRAP	0.340622	5.33e-16
LINC01980	QPCT	0.340154	5.87e-16
LANCL1-AS1	ACADL	0.682185	1.69e-74
LANCL1-AS1	LRRN3	0.670803	3.33e-71
LANCL1-AS1	NUDT13	0.643049	9.34e-64
LANCL1-AS1	SCAI	0.638172	1.58e-62
LANCL1-AS1	ANKAR	0.632035	5.2e-61
LANCL1-AS1	N4BP2L2	0.630982	9.4e-61
LANCL1-AS1	KLHDC1	0.626311	1.26e-59
LANCL1-AS1	PREX2	0.6258	1.67e-59
LANCL1-AS1	TVP23C	0.619775	4.42e-58
LANCL1-AS1	REV3L	0.61974	4.5e-58
ANKRD44-AS1	C9orf24	0.915344	1.04e-212
ANKRD44-AS1	TUBA4B	0.900644	4.61e-195
ANKRD44-AS1	TEKT1	0.898702	6.1e-193
ANKRD44-AS1	CFAP52	0.890514	1.93e-184
ANKRD44-AS1	EFCAB1	0.890034	5.8e-184
ANKRD44-AS1	CABCOCO1	0.888086	4.76e-182
ANKRD44-AS1	FAM183A	0.886874	7.08e-181
ANKRD44-AS1	PACRG	0.879733	3.16e-174
ANKRD44-AS1	C11orf88	0.877788	1.73e-172
ANKRD44-AS1	PIH1D3	0.876879	1.09e-171
AC012213.4	RUNDC3A	0.590163	1.63e-51
AC012213.4	SNAP25	0.548598	2.28e-43
AC012213.4	CDK5R2	0.536517	3.29e-41
AC012213.4	TMEM198	0.533653	1.04e-40
AC012213.4	SCG3	0.516488	8.15e-38
AC012213.4	INSM1	0.51629	8.78e-38
AC012213.4	INA	0.499275	4.5e-35
AC012213.4	NEURL1	0.485949	4.69e-33
AC012213.4	CAMK2N2	0.466164	3.23e-30
AC012213.4	GDAP1	0.454135	1.4e-28
AC011379.2	IGIP	0.601448	6.16e-54
AC011379.2	BCLAF3	0.559972	1.74e-45
AC011379.2	PURA	0.557584	4.93e-45
AC011379.2	ZMAT1	0.534185	8.4e-41
AC011379.2	ZNF10	0.529055	6.43e-40
AC011379.2	CLK4	0.526746	1.59e-39
AC011379.2	ANKHD1	0.513963	2.11e-37
AC011379.2	KLHDC1	0.501535	2e-35
AC011379.2	ZMYM6	0.494889	2.12e-34
AC011379.2	ATP13A4	0.490797	8.86e-34
MIR223HG	AZU1	0.630668	1.12e-60
MIR223HG	FCN1	0.623555	5.7e-59
MIR223HG	NLRC4	0.614899	5.95e-57
MIR223HG	JAML	0.588094	4.41e-51
MIR223HG	MS4A14	0.54315	2.2e-42
MIR223HG	ATP8B4	0.535691	4.59e-41
MIR223HG	GAB3	0.534064	8.81e-41
MIR223HG	ELANE	0.527931	1e-39
MIR223HG	ZEB2	0.518306	4.1e-38
MIR223HG	RASGRP4	0.515855	1.03e-37
AC080037.2	CCR10	0.379614	8.79e-20
AC080037.2	TACO1	0.371029	6.64e-19
AC080037.2	METTL23	0.361013	6.51e-18
AC080037.2	WDR45B	0.335683	1.48e-15
AC080037.2	CATSPER1	0.335516	1.53e-15
AC080037.2	MFSD11	0.332209	2.99e-15
AC080037.2	FOXK2	0.329496	5.16e-15
AC080037.2	GALK1	0.326395	9.56e-15
AC080037.2	C11orf80	0.325401	1.16e-14
AC080037.2	SLC25A39	0.323444	1.71e-14
AC090772.3	CABYR	0.768977	1.21e-105
AC090772.3	OSGIN1	0.524024	4.58e-39
AC090772.3	ABCB6	0.520217	1.98e-38
AC090772.3	FECH	0.467856	1.88e-30
AC090772.3	CENPJ	0.466887	2.56e-30
AC090772.3	TSPAN7	0.453356	1.78e-28
AC090772.3	CBX2	0.448578	7.58e-28
AC090772.3	TALDO1	0.448399	8e-28
AC090772.3	AKR1C1	0.439037	1.29e-26
AC090772.3	NR0B1	0.432153	9.4e-26
LINC00524	RNF175	0.409578	4.67e-23
LINC00524	TLR2	0.406466	1.06e-22
LINC00524	FPR2	0.369615	9.21e-19
LINC00524	BLACAT1	0.328108	6.81e-15
LINC00524	CD44	0.309582	2.4e-13
LINC00524	IL18R1	0.307668	3.41e-13
LINC00524	TFPI	0.305559	5.03e-13
LINC00524	PSTPIP2	0.302378	8.96e-13
LINC00524	GPR27	0.297002	2.34e-12
LINC00524	TWIST2	0.296941	2.37e-12
MIR193BHG	TSKU	0.6173	1.66e-57
MIR193BHG	AKR1B10	0.53233	1.76e-40
MIR193BHG	PTGR1	0.530826	3.2e-40
MIR193BHG	CES1	0.52993	4.55e-40
MIR193BHG	TXN	0.48612	4.43e-33
MIR193BHG	ACKR3	0.473411	3.1e-31
MIR193BHG	FGFR1	0.467834	1.89e-30
MIR193BHG	TM2D2	0.467612	2.03e-30
MIR193BHG	KYNU	0.4615	1.42e-29
MIR193BHG	CYP4F11	0.450873	3.79e-28
AC000061.1	RAB33A	0.633508	2.27e-61
AC000061.1	ZNF674	0.462959	8.94e-30
AC000061.1	KRBOX4	0.432641	8.18e-26
AC000061.1	HDC	0.401414	3.93e-22
AC000061.1	JADE3	0.379789	8.43e-20
AC000061.1	AIFM1	0.371854	5.48e-19
AC000061.1	FCRL2	0.364727	2.82e-18
AC000061.1	ITPRID1	0.36229	4.89e-18
AC000061.1	SMARCD1	0.332022	3.11e-15
AC000061.1	FUNDC1	0.330748	4.02e-15
AC005479.2	RORA	0.78021	1.1e-110
AC005479.2	LRP2BP	0.777872	1.3e-109
AC005479.2	ANKRD44	0.730706	2.07e-90
AC005479.2	MDM4	0.729101	7.89e-90
AC005479.2	CLK4	0.724192	4.46e-88
AC005479.2	NFAT5	0.707818	1.7e-82
AC005479.2	CCDC66	0.706028	6.56e-82
AC005479.2	ANKHD1	0.698748	1.44e-79
AC005479.2	BBIP1	0.698098	2.31e-79
AC005479.2	LRIG2	0.698088	2.32e-79
LINC02100	IL15	0.633648	2.09e-61
LINC02100	DDX60L	0.589338	2.42e-51
LINC02100	UBA6	0.582616	6e-50
LINC02100	RNF213	0.581265	1.13e-49
LINC02100	TRIO	0.57489	2.19e-48
LINC02100	SLFN12L	0.574681	2.41e-48
LINC02100	OTULIN	0.571755	9.16e-48
LINC02100	XRN1	0.570251	1.81e-47
LINC02100	SCLT1	0.561695	8.2e-46
LINC02100	ZNF267	0.561471	9.05e-46
SRGAP3-AS2	FAM92B	0.967816	1.52172218919104e-321
SRGAP3-AS2	SNTN	0.963976	0
SRGAP3-AS2	C22orf15	0.962655	1.25e-304
SRGAP3-AS2	WDR38	0.9597	5.46e-296
SRGAP3-AS2	C1orf87	0.95964	8.07e-296
SRGAP3-AS2	TSPAN19	0.958667	4.06e-293
SRGAP3-AS2	STOML3	0.953401	1.5e-279
SRGAP3-AS2	MORN5	0.949962	1.64e-271
SRGAP3-AS2	TTC29	0.949489	1.89e-270
SRGAP3-AS2	AKAP14	0.949112	1.3e-269
AC091588.1	NBEAL1	0.880518	6.16e-175
AC091588.1	VPS13A	0.87166	3.35e-167
AC091588.1	ANKAR	0.859884	9.13e-158
AC091588.1	GCSAM	0.844972	5.51e-147
AC091588.1	INO80D	0.831747	2.46e-138
AC091588.1	AP001931.1	0.830753	1.02e-137
AC091588.1	HMBOX1	0.816931	1.68e-129
AC091588.1	ANKRD36C	0.814659	3.24e-128
AC091588.1	DGKH	0.811666	1.5e-126
AC091588.1	GNRH1	0.805325	4.03e-123
LINC00648	CSAG3	0.581133	1.2e-49
LINC00648	CSAG1	0.530268	3.98e-40
LINC00648	MAGEA12	0.514204	1.92e-37
LINC00648	MAGEA6	0.512939	3.09e-37
LINC00648	MAGEA3	0.500675	2.73e-35
LINC00648	MAGEC1	0.437507	2.01e-26
LINC00648	TUBA3C	0.42124	2e-24
LINC00648	COX7B2	0.355094	2.42e-17
LINC00648	C17orf75	0.353687	3.29e-17
LINC00648	C1GALT1C1L	0.352234	4.51e-17
AF127577.3	GNRH2	0.349024	9.02e-17
AF127577.3	TPD52	0.338011	9.15e-16
AF127577.3	GDPD3	0.335851	1.43e-15
AF127577.3	MSMB	0.334937	1.72e-15
AF127577.3	TREM1	0.319098	3.97e-14
AF127577.3	MRPS28	0.317252	5.65e-14
AF127577.3	ZFAND1	0.305436	5.14e-13
AF127577.3	WDR72	0.301085	1.13e-12
AF127577.3	SEC13	0.300978	1.15e-12
AF127577.3	MUC15	0.294726	3.5e-12
AC021218.1	ARL14	0.834206	6.93e-140
AC021218.1	B3GALT5	0.811987	9.95e-127
AC021218.1	EPS8L3	0.789341	5.22e-115
AC021218.1	VILL	0.776593	4.98e-109
AC021218.1	ANXA10	0.735037	5.32e-92
AC021218.1	CYP3A5	0.725399	1.67e-88
AC021218.1	TFF1	0.723918	5.58e-88
AC021218.1	USH1C	0.720259	1.06e-86
AC021218.1	CDHR2	0.718941	3.04e-86
AC021218.1	FAM3D	0.715782	3.67e-85
LINC01535	ZDHHC21	0.717129	1.27e-85
LINC01535	ZNF91	0.700977	2.81e-80
LINC01535	TTC6	0.696876	5.6e-79
LINC01535	ZBTB37	0.678153	2.58e-73
LINC01535	ZNF678	0.672596	1.03e-71
LINC01535	MEMO1	0.672244	1.3e-71
LINC01535	PUS7L	0.670322	4.55e-71
LINC01535	UBN2	0.665468	1.04e-69
LINC01535	INTU	0.660129	3.03e-68
LINC01535	RBM12B	0.658911	6.47e-68
AC125603.2	DIPK1B	0.453708	1.59e-28
AC125603.2	PAGE2B	0.397038	1.2e-21
AC125603.2	SETDB1	0.37512	2.55e-19
AC125603.2	FUT1	0.357585	1.4e-17
AC125603.2	MYCN	0.354344	2.85e-17
AC125603.2	INPPL1	0.340986	4.94e-16
AC125603.2	ACBD7	0.332363	2.9e-15
AC125603.2	TMEM130	0.32867	6.09e-15
AC125603.2	GAGE2A	0.323323	1.75e-14
AC125603.2	GRB14	0.315617	7.72e-14
AP003119.2	TSKU	0.687676	3.85e-76
AP003119.2	OSGIN1	0.510384	7.97e-37
AP003119.2	CBX2	0.4795	4.14e-32
AP003119.2	ABCB6	0.471741	5.34e-31
AP003119.2	AKR1B10	0.466182	3.21e-30
AP003119.2	EIF4EBP1	0.457676	4.68e-29
AP003119.2	NR0B1	0.45663	6.48e-29
AP003119.2	MBLAC1	0.44938	5.95e-28
AP003119.2	RMI2	0.444986	2.23e-27
AP003119.2	EMC8	0.441551	6.16e-27
AL355601.1	PIH1D2	0.783857	2.19e-112
AL355601.1	FAM81B	0.780036	1.32e-110
AL355601.1	RIBC1	0.770365	3e-106
AL355601.1	CASC1	0.769352	8.32e-106
AL355601.1	CAPSL	0.76876	1.51e-105
AL355601.1	ARMC3	0.762188	9.88e-103
AL355601.1	DYNLRB2	0.758994	2.14e-101
AL355601.1	MDH1B	0.754962	9.73e-100
AL355601.1	C4orf47	0.754337	1.75e-99
AL355601.1	ZBBX	0.751659	2.1e-98
AL136162.1	SIRT5	0.644124	4.97e-64
AL136162.1	TBC1D7	0.589422	2.33e-51
AL136162.1	NOL7	0.576889	8.7e-49
AL136162.1	TMEM241	0.513638	2.38e-37
AL136162.1	MPHOSPH10	0.505858	4.2e-36
AL136162.1	MAGEF1	0.469589	1.07e-30
AL136162.1	SLC35B2	0.464745	5.07e-30
AL136162.1	DDAH2	0.464379	5.7e-30
AL136162.1	MEA1	0.464116	6.2e-30
AL136162.1	OARD1	0.460566	1.9e-29
AC008268.1	HAS3	0.403982	2.02e-22
AC008268.1	C1orf21	0.400581	4.87e-22
AC008268.1	MFSD4A	0.367631	1.45e-18
AC008268.1	HSD11B2	0.353226	3.64e-17
AC008268.1	HOXD1	0.350846	6.09e-17
AC008268.1	KCNK5	0.346728	1.47e-16
AC008268.1	FAM161B	0.336602	1.22e-15
AC008268.1	PEX11B	0.333149	2.47e-15
AC008268.1	TNXB	0.327963	7.01e-15
AC008268.1	GORAB	0.326759	8.89e-15
AL139023.1	NPY	0.46292	9.05e-30
AL139023.1	PSMB5	0.432465	8.6e-26
AL139023.1	RAB26	0.42569	5.83e-25
AL139023.1	EGLN3	0.422469	1.43e-24
AL139023.1	NTNG2	0.410703	3.46e-23
AL139023.1	MED27	0.409424	4.86e-23
AL139023.1	CEACAM7	0.374193	3.17e-19
AL139023.1	GTPBP4	0.363005	4.16e-18
AL139023.1	SLC5A5	0.358917	1.04e-17
AL139023.1	ZFAT	0.358021	1.27e-17
LINC01224	ZNF738	0.681597	2.53e-74
LINC01224	ZNF675	0.655173	6.51e-67
LINC01224	ZNF681	0.559098	2.55e-45
LINC01224	ZNF726	0.531774	2.19e-40
LINC01224	ZNF85	0.461065	1.62e-29
LINC01224	RFC4	0.456414	6.92e-29
LINC01224	E2F2	0.453418	1.74e-28
LINC01224	NASP	0.447291	1.12e-27
LINC01224	RAD54L	0.440314	8.86e-27
LINC01224	E2F8	0.437629	1.94e-26
AF131215.5	VPS13A	0.761429	2.06e-102
AF131215.5	CEP85L	0.760325	5.98e-102
AF131215.5	DENND4A	0.75874	2.73e-101
AF131215.5	CENPC	0.756191	3.07e-100
AF131215.5	VPS13C	0.749386	1.69e-97
AF131215.5	PDE5A	0.743866	2.43e-95
AF131215.5	ABCA6	0.738699	2.27e-93
AF131215.5	FMN1	0.733937	1.36e-91
AF131215.5	ABCA5	0.732829	3.47e-91
AF131215.5	GUCY1A2	0.72879	1.02e-89
LINC01559	IL22RA1	0.74823	4.83e-97
LINC01559	CDHR2	0.673372	6.19e-72
LINC01559	SMIM6	0.65226	3.85e-66
LINC01559	ARL14	0.649622	1.89e-65
LINC01559	B3GALT5	0.639102	9.27e-63
LINC01559	IL1R2	0.632887	3.22e-61
LINC01559	CDHR5	0.627328	7.18e-60
LINC01559	MUCL3	0.62422	3.97e-59
LINC01559	EPS8L3	0.621144	2.11e-58
LINC01559	VILL	0.609502	1e-55
BX640514.2	CARD6	0.372312	4.93e-19
BX640514.2	PVALB	0.357863	1.31e-17
BX640514.2	TK2	0.35191	4.84e-17
BX640514.2	CAMP	0.348387	1.03e-16
BX640514.2	TNC	0.343169	3.13e-16
BX640514.2	NPTXR	0.335556	1.52e-15
BX640514.2	FUT3	0.326199	9.94e-15
BX640514.2	GPR143	0.310759	1.92e-13
BX640514.2	FCN1	0.300673	1.22e-12
BX640514.2	SLCO4A1	0.298635	1.75e-12
AC010255.2	ZNF474	0.959238	1.08e-294
AC010255.2	TUBA4B	0.947644	2.09e-266
AC010255.2	WDR63	0.946986	5.35e-265
AC010255.2	C6orf118	0.941323	1.38e-253
AC010255.2	TEKT1	0.938376	4.34e-248
AC010255.2	CFAP43	0.936623	6.01e-245
AC010255.2	CAPSL	0.936616	6.18e-245
AC010255.2	EFCAB1	0.93592	1.03e-243
AC010255.2	ZMYND10	0.93502	3.75e-242
AC010255.2	C9orf24	0.93413	1.25e-240
LINC01395	ZYG11A	0.453937	1.49e-28
LINC01395	RASAL2	0.442091	5.25e-27
LINC01395	ZBTB1	0.426337	4.87e-25
LINC01395	UBR5	0.426167	5.1e-25
LINC01395	CEP350	0.425332	6.45e-25
LINC01395	ZBED6	0.424213	8.8e-25
LINC01395	RBM12B	0.423572	1.05e-24
LINC01395	ANKRD61	0.416641	7.04e-24
LINC01395	CUL5	0.407022	9.16e-23
LINC01395	ZBTB25	0.401176	4.18e-22
AC104031.1	MYOZ1	0.614273	8.28e-57
AC104031.1	DIO1	0.523826	4.94e-39
AC104031.1	CTSH	0.49604	1.42e-34
AC104031.1	PLA2G1B	0.446243	1.53e-27
AC104031.1	CPA6	0.438829	1.37e-26
AC104031.1	HMGCL	0.411804	2.58e-23
AC104031.1	HSD17B8	0.395289	1.87e-21
AC104031.1	FABP3	0.39508	1.97e-21
AC104031.1	CST5	0.394252	2.43e-21
AC104031.1	ACYP2	0.392531	3.74e-21
ATP13A4-AS1	RORA	0.741788	1.53e-94
ATP13A4-AS1	LRP2BP	0.740327	5.51e-94
ATP13A4-AS1	ANKRD44	0.692289	1.5e-77
ATP13A4-AS1	SHPRH	0.689057	1.46e-76
ATP13A4-AS1	ZBTB20	0.688413	2.3e-76
ATP13A4-AS1	ABCA6	0.683764	5.75e-75
ATP13A4-AS1	REV3L	0.679494	1.05e-73
ATP13A4-AS1	PREX2	0.678514	2.03e-73
ATP13A4-AS1	NFAT5	0.674593	2.77e-72
ATP13A4-AS1	AGO3	0.673004	7.89e-72
ARMC2-AS1	RFX3	0.777121	2.87e-109
ARMC2-AS1	CCDC39	0.764798	7.71e-104
ARMC2-AS1	MAK	0.761531	1.87e-102
ARMC2-AS1	WDR49	0.759568	1.24e-101
ARMC2-AS1	ARMC2	0.746914	1.59e-96
ARMC2-AS1	DYNC2H1	0.742092	1.17e-94
ARMC2-AS1	TTBK2	0.735517	3.53e-92
ARMC2-AS1	ULK4	0.729514	5.6e-90
ARMC2-AS1	REV3L	0.728123	1.78e-89
ARMC2-AS1	CAPS2	0.725696	1.31e-88
LINC01116	HOXD8	0.619497	5.13e-58
LINC01116	GCG	0.512063	4.28e-37
LINC01116	ACOT7	0.482521	1.5e-32
LINC01116	ITGA5	0.452226	2.51e-28
LINC01116	SLC16A6	0.44696	1.23e-27
LINC01116	LDHA	0.445423	1.95e-27
LINC01116	ANLN	0.442499	4.66e-27
LINC01116	LOXL2	0.43741	2.07e-26
LINC01116	S100A2	0.418393	4.37e-24
LINC01116	KIF18A	0.406863	9.55e-23
LINC01518	PAGE2B	0.523861	4.88e-39
LINC01518	GAGE2A	0.494134	2.77e-34
LINC01518	ACBD7	0.456817	6.11e-29
LINC01518	CSAG3	0.443594	3.37e-27
LINC01518	CSAG1	0.431623	1.09e-25
LINC01518	MAGEA12	0.428171	2.91e-25
LINC01518	MAGEA3	0.427474	3.54e-25
LINC01518	MAGEA6	0.416292	7.74e-24
LINC01518	UCN	0.409715	4.5e-23
LINC01518	GTF3C2	0.395078	1.98e-21
CASC9	AKR1C4	0.435224	3.89e-26
CASC9	XCL1	0.387912	1.18e-20
CASC9	SLC39A5	0.386815	1.54e-20
CASC9	GLTPD2	0.377781	1.36e-19
CASC9	WDR72	0.37729	1.53e-19
CASC9	GABARAPL1	0.367485	1.5e-18
CASC9	FAM136A	0.365196	2.53e-18
CASC9	TGIF1	0.360903	6.67e-18
CASC9	ELOC	0.359679	8.77e-18
CASC9	SMUG1	0.356654	1.71e-17
LINC02830	MEMO1	0.377311	1.52e-19
LINC02830	PPHLN1	0.374045	3.29e-19
LINC02830	YAF2	0.372009	5.29e-19
LINC02830	MTHFD2L	0.354219	2.93e-17
LINC02830	PCDHB12	0.341287	4.64e-16
LINC02830	RAP2A	0.338291	8.64e-16
LINC02830	UGGT2	0.337557	1.01e-15
LINC02830	PUS7L	0.335665	1.48e-15
LINC02830	SLF1	0.335076	1.67e-15
LINC02830	INTS6	0.333285	2.41e-15
LINC02678	NET1	0.534439	7.58e-41
LINC02678	CD274	0.39836	8.6e-22
LINC02678	FAXDC2	0.35826	1.2e-17
LINC02678	YWHAG	0.356978	1.6e-17
LINC02678	TUBB3	0.341316	4.61e-16
LINC02678	ENO2	0.338816	7.75e-16
LINC02678	PARD3	0.333087	2.5e-15
LINC02678	RNF34	0.332465	2.84e-15
LINC02678	PFKP	0.330934	3.87e-15
LINC02678	GRB10	0.329677	4.98e-15
AC107072.2	ANKAR	0.913859	8.71e-211
AC107072.2	AP001931.1	0.905956	4.21e-201
AC107072.2	NBEAL1	0.905847	5.65e-201
AC107072.2	ZBTB20	0.904082	6.23e-199
AC107072.2	VPS13A	0.888601	1.5e-182
AC107072.2	SHPRH	0.874123	2.71e-169
AC107072.2	INO80D	0.860366	3.9e-158
AC107072.2	TNRC6B	0.857586	5.03e-156
AC107072.2	ZNF782	0.85755	5.35e-156
AC107072.2	TVP23C	0.853177	9.06e-153
LINC01612	CTSH	0.444913	2.27e-27
LINC01612	MYOZ1	0.418955	3.75e-24
LINC01612	ST3GAL5	0.36854	1.18e-18
LINC01612	COX14	0.351409	5.39e-17
LINC01612	HOPX	0.330968	3.84e-15
LINC01612	DIO1	0.327486	7.7e-15
LINC01612	NPC2	0.325719	1.09e-14
LINC01612	CLIC2	0.320601	2.97e-14
LINC01612	NUDT12	0.311355	1.72e-13
LINC01612	DRAM1	0.308564	2.89e-13
LINC00346	TEX30	0.440822	7.63e-27
LINC00346	STK24	0.436452	2.73e-26
LINC00346	CKAP2L	0.416496	7.32e-24
LINC00346	RPL39L	0.411815	2.58e-23
LINC00346	HJURP	0.405277	1.45e-22
LINC00346	BORA	0.403938	2.05e-22
LINC00346	GPR180	0.403179	2.49e-22
LINC00346	PVALB	0.402043	3.35e-22
LINC00346	UBAC2	0.398824	7.64e-22
LINC00346	GINS3	0.396973	1.22e-21
GATA6-AS1	GATA6	0.736778	1.2e-92
GATA6-AS1	PIK3C2B	0.583288	4.37e-50
GATA6-AS1	CLDN2	0.556426	8.13e-45
GATA6-AS1	LHFPL3	0.536469	3.35e-41
GATA6-AS1	PAQR8	0.534687	6.86e-41
GATA6-AS1	PBLD	0.528937	6.73e-40
GATA6-AS1	KCNK17	0.502706	1.32e-35
GATA6-AS1	TMEM220	0.484834	6.86e-33
GATA6-AS1	VSIG2	0.480306	3.16e-32
GATA6-AS1	KCNJ5	0.475235	1.7e-31
SCAT1	PCED1B	0.427771	3.25e-25
SCAT1	GRIN2D	0.400999	4.38e-22
SCAT1	ATP8B3	0.395314	1.86e-21
SCAT1	LRRC59	0.368721	1.13e-18
SCAT1	ERO1A	0.367572	1.47e-18
SCAT1	GPR180	0.36596	2.13e-18
SCAT1	CEACAM19	0.365512	2.36e-18
SCAT1	MMD	0.361539	5.78e-18
SCAT1	GTSF1	0.350979	5.92e-17
SCAT1	P4HA1	0.347037	1.38e-16
EGOT	ANKRD36	0.669843	6.22e-71
EGOT	CHIC1	0.668819	1.21e-70
EGOT	INO80D	0.667169	3.49e-70
EGOT	GPR18	0.666693	4.74e-70
EGOT	ZBTB20	0.664208	2.32e-69
EGOT	ZNF207	0.664105	2.47e-69
EGOT	USP45	0.66231	7.69e-69
EGOT	MEMO1	0.661612	1.19e-68
EGOT	GPR82	0.660781	2.01e-68
EGOT	EFCAB13	0.65974	3.86e-68
AC011944.1	RASGRF1	0.828019	4.94e-136
AC011944.1	TMEM213	0.533398	1.15e-40
AC011944.1	CD36	0.50307	1.15e-35
AC011944.1	CLDN2	0.460453	1.97e-29
AC011944.1	BMX	0.443226	3.75e-27
AC011944.1	ENG	0.428674	2.52e-25
AC011944.1	CTSH	0.423999	9.34e-25
AC011944.1	NPC2	0.415293	1.01e-23
AC011944.1	CYP2D6	0.41267	2.05e-23
AC011944.1	HLA-DQB1	0.363801	3.48e-18
LINC00342	CAPN8	0.522723	7.57e-39
LINC00342	TRIM52	0.46379	6.87e-30
LINC00342	LRP5L	0.462601	1e-29
LINC00342	TMEM63A	0.452041	2.65e-28
LINC00342	ANKRD36C	0.451602	3.03e-28
LINC00342	PHYKPL	0.449329	6.05e-28
LINC00342	SFI1	0.43825	1.62e-26
LINC00342	ECHDC2	0.435967	3.14e-26
LINC00342	RSRP1	0.433143	7.08e-26
LINC00342	PYROXD2	0.430006	1.73e-25
AC003092.1	CRADD	0.918737	3.06e-217
AC003092.1	HOXA4	0.891296	3.19e-185
AC003092.1	GPX3	0.883666	7.78e-178
AC003092.1	NCAM2	0.787015	6.91e-114
AC003092.1	HOXA5	0.729141	7.63e-90
AC003092.1	BCL2L10	0.722423	1.87e-87
AC003092.1	TBX21	0.695589	1.42e-78
AC003092.1	KRT80	0.681396	2.89e-74
AC003092.1	HOXA3	0.614425	7.64e-57
AC003092.1	DAPL1	0.600744	8.78e-54
AL162411.1	GLDC	0.698838	1.35e-79
AL162411.1	ARHGEF39	0.416933	6.5e-24
AL162411.1	OIP5	0.408127	6.85e-23
AL162411.1	SPATS2	0.403648	2.21e-22
AL162411.1	AURKA	0.397109	1.18e-21
AL162411.1	FANCI	0.385149	2.31e-20
AL162411.1	CTPS1	0.382187	4.74e-20
AL162411.1	C8G	0.38137	5.77e-20
AL162411.1	TTC32	0.379427	9.2e-20
AL162411.1	F2	0.378333	1.19e-19
AC113349.1	CDHR4	0.890787	1.03e-184
AC113349.1	CFAP65	0.885142	3.18e-179
AC113349.1	DLEC1	0.881852	3.73e-176
AC113349.1	CFAP157	0.881044	2.05e-175
AC113349.1	CNGA4	0.878169	7.93e-173
AC113349.1	DNAI2	0.876374	3.04e-171
AC113349.1	DNAI1	0.875206	3.16e-170
AC113349.1	CCDC17	0.871954	1.89e-167
AC113349.1	TCTEX1D4	0.869877	1.03e-165
AC113349.1	FAM166B	0.869011	5.33e-165
AC025154.2	AQP5	0.825642	1.36e-134
AC025154.2	FAIM2	0.479074	4.77e-32
AC025154.2	C4BPA	0.398172	9.02e-22
AC025154.2	KLK11	0.392941	3.38e-21
AC025154.2	PPFIBP2	0.38332	3.61e-20
AC025154.2	CREB3L1	0.378987	1.02e-19
AC025154.2	PRODH	0.372933	4.26e-19
AC025154.2	MST1	0.367672	1.44e-18
AC025154.2	PPP1R1B	0.364326	3.09e-18
AC025154.2	LRRC31	0.35307	3.76e-17
AC010275.1	MMS22L	0.477647	7.67e-32
AC010275.1	DCUN1D1	0.470664	7.58e-31
AC010275.1	TRA2B	0.47043	8.18e-31
AC010275.1	KPNA1	0.461004	1.66e-29
AC010275.1	LRRC58	0.454301	1.33e-28
AC010275.1	ARID2	0.454187	1.38e-28
AC010275.1	TBC1D32	0.445661	1.82e-27
AC010275.1	ATAD5	0.445308	2.02e-27
AC010275.1	INTS6	0.444364	2.68e-27
AC010275.1	DPH6	0.442813	4.24e-27
AC013275.1	CFAP221	0.614341	7.99e-57
AC013275.1	SCTR	0.564072	2.88e-46
AC013275.1	RASGRP1	0.52953	5.33e-40
AC013275.1	ZNF846	0.521358	1.28e-38
AC013275.1	ANKRD44	0.504204	7.65e-36
AC013275.1	ZNF44	0.502368	1.49e-35
AC013275.1	RAB11FIP2	0.492302	5.25e-34
AC013275.1	BCLAF3	0.485375	5.71e-33
AC013275.1	GANC	0.485048	6.38e-33
AC013275.1	CARF	0.482424	1.55e-32
KCNMB2-AS1	ACTL6A	0.55414	2.17e-44
KCNMB2-AS1	DNAJC19	0.512186	4.09e-37
KCNMB2-AS1	RFC4	0.498016	7.04e-35
KCNMB2-AS1	MRPL47	0.489559	1.36e-33
KCNMB2-AS1	CCDC167	0.463463	7.62e-30
KCNMB2-AS1	UQCC2	0.458618	3.49e-29
KCNMB2-AS1	COQ3	0.452803	2.1e-28
KCNMB2-AS1	NDUFB5	0.450471	4.28e-28
KCNMB2-AS1	TMEM106C	0.445295	2.03e-27
KCNMB2-AS1	ECE2	0.444599	2.5e-27
MIR3142HG	CIITA	0.519917	2.22e-38
MIR3142HG	GAB3	0.491476	7e-34
MIR3142HG	TRAF3IP3	0.489438	1.42e-33
MIR3142HG	TRAF1	0.486678	3.66e-33
MIR3142HG	INTS6L	0.473183	3.34e-31
MIR3142HG	CARD8	0.469445	1.12e-30
MIR3142HG	CCDC88B	0.463438	7.68e-30
MIR3142HG	NLRC3	0.458257	3.91e-29
MIR3142HG	CLEC2D	0.455749	8.5e-29
MIR3142HG	ST3GAL6	0.453107	1.92e-28
AC074135.1	ZNF724	0.689192	1.33e-76
AC074135.1	ZNF681	0.670478	4.11e-71
AC074135.1	ZNF738	0.661836	1.04e-68
AC074135.1	ZNF43	0.657908	1.21e-67
AC074135.1	ZNF675	0.638367	1.42e-62
AC074135.1	ZNF85	0.636262	4.74e-62
AC074135.1	ZNF568	0.622927	8.03e-59
AC074135.1	ZNF100	0.603741	1.93e-54
AC074135.1	ZNF850	0.600676	9.08e-54
AC074135.1	ZNF66	0.597134	5.33e-53
LINC01833	TM4SF20	0.373828	3.46e-19
LINC01833	MTA3	0.37192	5.4e-19
LINC01833	RNF186	0.368436	1.21e-18
LINC01833	RHPN2	0.324046	1.52e-14
LINC01833	NANS	0.308536	2.91e-13
LINC01833	HOXB13	0.308456	2.95e-13
LINC01833	CALB1	0.288599	1.01e-11
LINC01833	TDRD5	0.282499	2.83e-11
LINC01833	CIB2	0.282048	3.06e-11
LINC01833	CBLC	0.280389	4.02e-11
AC087392.1	NFAT5	0.894344	2.49e-188
AC087392.1	ABCA6	0.838717	8.51e-143
AC087392.1	SHPRH	0.836725	1.68e-141
AC087392.1	VPS13C	0.834248	6.52e-140
AC087392.1	REV3L	0.820283	1.99e-131
AC087392.1	GPR82	0.818826	1.39e-130
AC087392.1	ANKRD36	0.817314	1.02e-129
AC087392.1	MAK	0.813841	9.29e-128
AC087392.1	AGO3	0.812283	6.83e-127
AC087392.1	RORA	0.802091	2.02e-121
AL022313.2	GAL	0.898138	2.48e-192
AL022313.2	PCP4	0.782914	6.06e-112
AL022313.2	MRPL21	0.762574	6.8e-103
AL022313.2	RSL24D1	0.745299	6.78e-96
AL022313.2	GTF3A	0.721722	3.29e-87
AL022313.2	RPLP1	0.713364	2.42e-84
AL022313.2	PKIG	0.688958	1.57e-76
AL022313.2	RPL21	0.657848	1.25e-67
AL022313.2	POMP	0.642682	1.16e-63
AL022313.2	SEC11C	0.639825	6.1e-63
AL445309.1	INO80D	0.872517	6.34e-168
AL445309.1	EBLN2	0.855356	2.3e-154
AL445309.1	TAS2R14	0.853906	2.67e-153
AL445309.1	C2orf88	0.851992	6.52e-152
AL445309.1	RC3H1	0.850403	8.94e-151
AL445309.1	BRWD1	0.842836	1.56e-145
AL445309.1	REV3L	0.840939	2.9e-144
AL445309.1	GDAP2	0.838996	5.59e-143
AL445309.1	RO60	0.83345	2.09e-139
AL445309.1	ZNF518A	0.83316	3.19e-139
AC021146.12	CLDN2	0.547231	4.04e-43
AC021146.12	CYP2D6	0.45204	2.65e-28
AC021146.12	FABP3	0.436889	2.41e-26
AC021146.12	TMEM213	0.432663	8.12e-26
AC021146.12	BMX	0.400787	4.62e-22
AC021146.12	GLTPD2	0.371389	6.11e-19
AC021146.12	BCO1	0.37	8.42e-19
AC021146.12	MYBPHL	0.359424	9.28e-18
AC021146.12	PLCXD1	0.35429	2.88e-17
AC021146.12	PLA2G1B	0.350856	6.08e-17
AC236972.3	MYBPHL	0.520169	2.02e-38
AC236972.3	CEACAM4	0.518651	3.59e-38
AC236972.3	AK1	0.486888	3.4e-33
AC236972.3	OIT3	0.480818	2.66e-32
AC236972.3	GNMT	0.474729	2.01e-31
AC236972.3	PLA2G12B	0.474492	2.17e-31
AC236972.3	BEX2	0.465772	3.66e-30
AC236972.3	C16orf89	0.452937	2.02e-28
AC236972.3	HSD17B6	0.445753	1.77e-27
AC236972.3	LRRC36	0.441033	7.17e-27
LINC01936	AOC3	0.799666	3.64e-120
LINC01936	MFAP4	0.766616	1.28e-104
LINC01936	TBX4	0.741558	1.87e-94
LINC01936	FMO2	0.740838	3.52e-94
LINC01936	A2M	0.718772	3.47e-86
LINC01936	CASS4	0.716901	1.53e-85
LINC01936	TCF21	0.716397	2.27e-85
LINC01936	INMT	0.706135	6.05e-82
LINC01936	VEGFD	0.703887	3.26e-81
LINC01936	FHL1	0.696001	1.05e-78
AL445493.3	MAPK10	0.762143	1.03e-102
AL445493.3	PRDM5	0.759549	1.26e-101
AL445493.3	NBEAL1	0.736645	1.34e-92
AL445493.3	ZNF717	0.732472	4.69e-91
AL445493.3	PLEKHH2	0.728295	1.54e-89
AL445493.3	ANKRD36C	0.714158	1.31e-84
AL445493.3	PTAR1	0.710328	2.51e-83
AL445493.3	SCAI	0.708692	8.75e-83
AL445493.3	ZNF573	0.703979	3.04e-81
AL445493.3	GANC	0.699126	1.09e-79
AL357093.2	DCDC2B	0.935255	1.48e-242
AL357093.2	C1orf189	0.925954	1.42e-227
AL357093.2	APOBEC4	0.923794	2.25e-224
AL357093.2	EFHB	0.914876	4.23e-212
AL357093.2	SNTN	0.912946	1.27e-209
AL357093.2	C11orf88	0.912673	2.83e-209
AL357093.2	CFAP43	0.912047	1.74e-208
AL357093.2	AKAP14	0.911227	1.84e-207
AL357093.2	CCDC146	0.910286	2.69e-206
AL357093.2	STOML3	0.906808	4.18e-202
LINC01671	TMPRSS2	0.657698	1.37e-67
LINC01671	FAM149A	0.639463	7.53e-63
LINC01671	CYS1	0.631244	8.12e-61
LINC01671	MATN3	0.609647	9.31e-56
LINC01671	LEFTY2	0.553858	2.45e-44
LINC01671	SLC10A2	0.544213	1.42e-42
LINC01671	RAB11FIP2	0.51381	2.23e-37
LINC01671	ERFE	0.50219	1.58e-35
LINC01671	TEPP	0.489384	1.44e-33
LINC01671	AGL	0.48786	2.44e-33
BCAR4	CLGN	0.430376	1.56e-25
BCAR4	TMEM45B	0.427832	3.2e-25
BCAR4	ACKR2	0.420848	2.23e-24
BCAR4	AC093323.1	0.404516	1.76e-22
BCAR4	MAGEA10	0.396146	1.51e-21
BCAR4	IQCD	0.371753	5.61e-19
BCAR4	SLC5A5	0.367155	1.62e-18
BCAR4	MTA3	0.36219	5e-18
BCAR4	PSMD3	0.36021	7.79e-18
BCAR4	UNC93B1	0.352101	4.64e-17
ELFN1-AS1	SAPCD2	0.37986	8.29e-20
ELFN1-AS1	GCNA	0.353877	3.15e-17
ELFN1-AS1	ZBED6CL	0.33036	4.34e-15
ELFN1-AS1	POP7	0.329808	4.85e-15
ELFN1-AS1	WRNIP1	0.326263	9.81e-15
ELFN1-AS1	CMSS1	0.325146	1.22e-14
ELFN1-AS1	MCM7	0.323827	1.58e-14
ELFN1-AS1	S100A5	0.319267	3.84e-14
ELFN1-AS1	TKTL1	0.319163	3.92e-14
ELFN1-AS1	YBX2	0.318428	4.51e-14
AC002076.1	TFPI2	0.843005	1.2e-145
AC002076.1	HPCAL4	0.514735	1.58e-37
AC002076.1	TDRD9	0.415145	1.05e-23
AC002076.1	GNG11	0.402994	2.62e-22
AC002076.1	BET1	0.346118	1.68e-16
AC002076.1	ATP8B3	0.344768	2.23e-16
AC002076.1	P4HA1	0.335591	1.5e-15
AC002076.1	AGPAT2	0.330682	4.07e-15
AC002076.1	ANKRD34B	0.309421	2.47e-13
AC002076.1	GPSM2	0.302294	9.1e-13
RHOXF1-AS1	VEPH1	0.463649	7.18e-30
RHOXF1-AS1	HSD17B6	0.452339	2.42e-28
RHOXF1-AS1	MYOZ1	0.399712	6.09e-22
RHOXF1-AS1	ANKRD1	0.39236	3.91e-21
RHOXF1-AS1	ATP13A4	0.380539	7.05e-20
RHOXF1-AS1	AC012651.1	0.379849	8.31e-20
RHOXF1-AS1	PGRMC1	0.376611	1.8e-19
RHOXF1-AS1	GGTLC1	0.374064	3.27e-19
RHOXF1-AS1	SNX25	0.369353	9.78e-19
RHOXF1-AS1	BEX2	0.364536	2.94e-18
AC025423.1	NFAT5	0.927108	2.53e-229
AC025423.1	ABCA6	0.909454	2.8e-205
AC025423.1	SHPRH	0.881326	1.13e-175
AC025423.1	VPS13C	0.880441	7.23e-175
AC025423.1	ZNF782	0.867435	1.03e-163
AC025423.1	NBEAL1	0.865224	6.2e-162
AC025423.1	ANKAR	0.86343	1.63e-160
AC025423.1	ACTR3C	0.857668	4.37e-156
AC025423.1	ANKRD36	0.854771	6.21e-154
AC025423.1	AGO3	0.852625	2.28e-152
AC023510.2	AGO3	0.794459	1.58e-117
AC023510.2	RORA	0.783239	4.27e-112
AC023510.2	ANKRD36	0.782875	6.33e-112
AC023510.2	SHPRH	0.776134	8.04e-109
AC023510.2	MAK	0.76955	6.82e-106
AC023510.2	GPR82	0.769228	9.43e-106
AC023510.2	USP45	0.764013	1.67e-103
AC023510.2	REV3L	0.761383	2.16e-102
AC023510.2	MDM4	0.76129	2.36e-102
AC023510.2	CLEC2D	0.759575	1.23e-101
LINC00472	ANKAR	0.897694	7.42e-192
LINC00472	VPS13A	0.893778	9.57e-188
LINC00472	GCSAM	0.884971	4.63e-179
LINC00472	NBEAL1	0.877351	4.21e-172
LINC00472	ZBTB20	0.872487	6.72e-168
LINC00472	INO80D	0.871517	4.41e-167
LINC00472	AP001931.1	0.869251	3.38e-165
LINC00472	DGKH	0.858735	6.84e-157
LINC00472	PHC3	0.850888	4.04e-151
LINC00472	TNRC6B	0.849336	5.11e-150
