# Supplementary material for: A genomic instability-associated lncRNA signature for predicting prognosis and biomarkers in lung adenocarcinoma
Source: Sci Rep. 2024 Jun 24;14:14460. doi: 10.1038/s41598-024-65327-3 (PMC11196711; doi:10.1038/s41598-024-65327-3)
Supplement: Supplementary file 7 — Supplementary Table S3. [file 41598_2024_65327_MOESM7_ESM.xlsx]

## Sheet: Sheet1
Table S11. Cox results of disease-specific survival (DSS), and overall survival (OS) and progression-free interval (PFI) in 33 human cancers.
tumor	event	beta	hr	lower	upper	p
ACC	OS	6.14049	464.281	5.93571	36315.3	0.00576834
ACC	DSS	6.16644	476.487	5.49922	41285.8	0.00675368
ACC	PFI	4.28786	72.8108	1.71805	3085.72	0.0248923
BLCA	OS	1.52515	4.59581	1.29406	16.3218	0.0183424
BLCA	DSS	2.26995	9.67892	2.17386	43.0946	0.00289165
BLCA	PFI	1.54257	4.6766	1.2941	16.9003	0.0186091
BRCA	OS	0.578479	1.78332	0.25671	12.3885	0.558582
BRCA	DSS	-0.221771	0.801099	0.0580755	11.0504	0.868445
BRCA	PFI	-0.371996	0.689357	0.0925234	5.13614	0.716572
CESC	OS	1.94543	6.99662	0.908242	53.8983	0.0618218
CESC	DSS	1.74516	5.7268	0.5618	58.377	0.140695
CESC	PFI	1.26377	3.53874	0.479425	26.1202	0.215298
CHOL	OS	3.76029	42.9611	0.244868	7537.34	0.153789
CHOL	DSS	4.10509	60.6484	0.2518	14607.8	0.142352
CHOL	PFI	1.39608	4.03935	0.019924	818.93	0.606469
COAD	OS	3.92309	50.5566	0.651399	3923.82	0.0772428
COAD	DSS	7.76948	2367.24	7.83043	715648	0.00767141
COAD	PFI	6.01495	409.506	9.20278	18222.3	0.00189564
DLBC	OS	4.67403	107.129	2.19e-08	524947000000	0.681385
DLBC	DSS	0.0324958	1.03303	3.08e-15	346804000000000	0.998481
DLBC	PFI	7.00467	1101.77	1.3e-05	93279867485	0.451994
ESCA	OS	0.199345	1.2206	0.184703	8.0663	0.836084
ESCA	DSS	0.0453067	1.04635	0.102346	10.6975	0.96953
ESCA	PFI	0.220574	1.24679	0.227662	6.82807	0.799315
GBM	OS	1.1619	3.19599	0.437415	23.3517	0.252181
GBM	DSS	1.65094	5.2119	0.617804	43.9685	0.129179
GBM	PFI	0.857411	2.35705	0.332755	16.696	0.390685
HNSC	OS	0.571333	1.77062	0.486705	6.4415	0.38589
HNSC	DSS	1.46162	4.31296	0.79623	23.3621	0.0899584
HNSC	PFI	1.05912	2.88383	0.744791	11.1662	0.125184
KICH	OS	-10.9367	1.78e-05	1.74e-10	1.8183	0.0631167
KICH	DSS	-12.5798	3.44e-06	2.85e-12	4.14788	0.0782657
KICH	PFI	-2.09379	0.123219	5.25e-05	289.346	0.596987
KIRC	OS	-2.19687	0.111151	0.0138825	0.889935	0.0384685
KIRC	DSS	-2.02651	0.131795	0.00953116	1.82243	0.1305
KIRC	PFI	0.321978	1.37985	0.127691	14.911	0.790902
KIRP	OS	4.55231	94.8517	4.38419	2052.11	0.00370508
KIRP	DSS	7.17872	1311.23	36.4437	47177.5	8.6e-05
KIRP	PFI	3.68569	39.8725	2.3879	665.781	0.0102898
LGG	OS	6.71208	822.282	85.6563	7893.73	6.01e-09
LGG	DSS	6.27698	532.178	48.5146	5837.7	2.8e-07
LGG	PFI	6.0572	427.179	58.5172	3118.43	2.34e-09
LIHC	OS	-1.27844	0.278472	0.0565522	1.37124	0.115997
LIHC	DSS	-1.30772	0.270436	0.0336863	2.17108	0.218506
LIHC	PFI	-0.67572	0.50879	0.149545	1.73103	0.279418
LUAD	OS	5.30816	201.978	45.0085	906.388	4.21e-12
LUAD	DSS	5.68409	294.149	44.3029	1953	3.98e-09
LUAD	PFI	3.90261	49.5314	10.8125	226.901	5.01e-07
LUSC	OS	1.45377	4.27923	1.00163	18.282	0.0497433
LUSC	DSS	3.14721	23.2711	2.79933	193.455	0.0035842
LUSC	PFI	1.57035	4.80834	0.829646	27.8675	0.0798345
MESO	OS	0.652366	1.92008	0.163027	22.6141	0.604142
MESO	DSS	1.08882	2.97076	0.156556	56.3722	0.468399
MESO	PFI	0.944611	2.57181	0.165403	39.9885	0.499857
OV	OS	-0.22377	0.799499	0.197823	3.23115	0.753496
OV	DSS	-0.527586	0.590028	0.130553	2.66661	0.493009
OV	PFI	0.0105027	1.01056	0.27667	3.69114	0.987322
PAAD	OS	4.31268	74.6401	6.42869	866.608	0.000566021
PAAD	DSS	5.0072	149.485	10.8914	2051.69	0.000179045
PAAD	PFI	5.28591	197.534	15.5828	2504.03	4.52e-05
PCPG	OS	-6.05698	0.00234147	5.64e-08	97.2598	0.264281
PCPG	DSS	-3.04388	0.0476495	1.48e-07	15301.4	0.637989
PCPG	PFI	-2.40669	0.090113	0.000128991	62.953	0.471366
PRAD	OS	-9.8891	5.07e-05	8.48e-23	30334300000000	0.635843
PRAD	DSS	-26.7571	2.4e-12	9.88e-41	5.81257e+16	0.422328
PRAD	PFI	0.198668	1.21978	5.98e-05	24896.1	0.968701
READ	OS	4.93887	139.612	0.175126	111300	0.147377
READ	DSS	8.9485	7696.37	0.0686235	8.63176e+08	0.13146
READ	PFI	6.04754	423.073	0.318184	562538	0.0993684
SARC	OS	0.52059	1.68302	0.127721	22.1777	0.692319
SARC	DSS	-0.676032	0.508631	0.0316113	8.18397	0.633415
SARC	PFI	-0.927129	0.395688	0.0431176	3.63121	0.412358
SKCM	OS	1.65393	5.22747	0.721994	37.8486	0.101533
SKCM	DSS	1.49971	4.48038	0.543892	36.9077	0.163342
SKCM	PFI	0.334945	1.39786	0.293206	6.66434	0.674245
STAD	OS	3.49079	32.8119	2.3062	466.837	0.00997268
STAD	DSS	5.26783	193.994	8.4325	4462.94	0.000992618
STAD	PFI	4.71451	111.554	7.54178	1650.04	0.000603848
TGCT	OS	0	1	1	1	1
TGCT	DSS	0	1	1	1	1
TGCT	PFI	-0.98912	0.371904	4.37e-05	3161.43	0.830341
THCA	OS	8.32536	4127.24	0.175407	9.7112e+07	0.105009
THCA	DSS	12.0216	166310	0.223781	123599000000	0.0813487
THCA	PFI	5.37448	215.829	0.10293	452561	0.168422
THYM	OS	8.7026	6018.57	0.00470422	7700139603	0.225138
THYM	DSS	17.1183	2.71877e+07	4.08584	180910000000000	0.0327155
THYM	PFI	9.95812	21123	4.39601	1.01497e+08	0.0213183
UCEC	OS	1.95228	7.04472	0.160473	309.261	0.311651
UCEC	DSS	3.13846	23.0684	0.370206	1437.45	0.136584
UCEC	PFI	0.930707	2.5363	0.0948231	67.8403	0.578859
UCS	OS	-1.30219	0.271937	0.00238754	30.9732	0.589901
UCS	DSS	-0.655715	0.519071	0.00424427	63.4819	0.789173
UCS	PFI	-0.372914	0.688725	0.00789646	60.0702	0.87007
UVM	OS	-0.178828	0.836249	9.8e-15	71323600000000	0.991282
UVM	DSS	0.910584	2.48577	2.7e-14	228505000000000	0.955733
UVM	PFI	0.0230161	1.02328	5.97e-12	175538000000	0.998609
