# Supplementary material for: A genomic instability-associated lncRNA signature for predicting prognosis and biomarkers in lung adenocarcinoma
Source: Sci Rep. 2024 Jun 24;14:14460. doi: 10.1038/s41598-024-65327-3 (PMC11196711; doi:10.1038/s41598-024-65327-3)
Supplement: Supplementary file 11 — Supplementary Table S7. [file 41598_2024_65327_MOESM11_ESM.xlsx]

## Sheet: Table S5
Table S5. LncRNA expression in the top 25% and bottom 25% of all patients with cumulative number of somatic mutations. (Light blue represented the top 25% of patients and orange represented the bottom 25% of patients
ID	TCGA-91-A4BD-01A-11R-A24H-07	TCGA-44-2666-01A-01R-0946-07	TCGA-91-6835-01A-11R-1858-07	TCGA-49-AAR3-01A-11R-A41B-07	TCGA-38-7271-01A-11R-2039-07	TCGA-75-5147-01A-01R-1628-07	TCGA-05-4433-01A-22R-1858-07	TCGA-44-A47B-01A-11R-A24H-07	TCGA-44-5645-01B-04R-A277-07	TCGA-69-7761-01A-11R-2170-07	TCGA-86-8278-01A-11R-2287-07	TCGA-44-6147-01A-11R-1755-07	TCGA-73-4675-01A-01R-1206-07	TCGA-50-6595-01A-12R-1858-07	TCGA-75-6212-01A-11R-1755-07	TCGA-MP-A4TD-01A-32R-A262-07	TCGA-44-6148-01A-11R-1755-07	TCGA-55-8621-01A-11R-2403-07	TCGA-86-8668-01A-11R-2403-07	TCGA-05-4425-01A-01R-1755-07	TCGA-64-1681-01A-11R-2066-07	TCGA-44-5645-01A-01R-1628-07	TCGA-44-6775-01A-11R-1858-07	TCGA-97-A4M6-01A-11R-A24X-07	TCGA-NJ-A55A-01A-11R-A262-07	TCGA-91-6847-01A-11R-1949-07	TCGA-55-8619-01A-11R-2403-07	TCGA-97-8552-01A-11R-2403-07	TCGA-86-8075-01A-11R-2241-07	TCGA-50-5944-01A-11R-1755-07	TCGA-97-8547-01A-11R-2403-07	TCGA-49-4510-01A-01R-1206-07	TCGA-05-4434-01A-01R-1206-07	TCGA-97-A4M1-01A-11R-A24X-07	TCGA-97-7552-01A-11R-2039-07	TCGA-MP-A4SW-01A-21R-A24X-07	TCGA-44-3919-01A-02R-1107-07	TCGA-05-4426-01A-01R-1206-07	TCGA-44-2666-01A-01R-A278-07	TCGA-55-A57B-01A-12R-A39D-07	TCGA-49-AAQV-01A-11R-A39D-07	TCGA-50-5942-01A-21R-1755-07	TCGA-55-7573-01A-11R-2039-07	TCGA-86-8280-01A-11R-2287-07	TCGA-93-A4JO-01A-21R-A24X-07	TCGA-49-4490-01A-21R-1858-07	TCGA-49-4501-01A-01R-1206-07	TCGA-55-A48Z-01A-12R-A24X-07	TCGA-55-8087-01A-11R-2241-07
AL033384.2	0.142511	0.176671	0.147715	0.52839	0.0742057	0.123868	0.34261	0.391067	1.18065	1.01647	0.408514	0.32577	0.054276	0	0.0695149	0.293733	0.444338	0.361964	0.224646	0.175812	0.244824	0.180724	0.106672	0.732666	1.063	0.835166	0.273158	0.171168	0.27033	0.0584136	0.216032	0.232503	0.270198	0.51676	0.265387	0.619649	0.25526	0.24887	0.296625	1.53247	0.765687	0.348667	0.331937	0.370442	0.83296	0.403349	0.32288	0.981071	0.326966
AC022079.2	0.344443	0.113869	0.238015	0.0709499	0.179352	0.124743	0.055205	0	1.74385	0.0862027	0.12342	0.174972	0.196775	0	0.11201	0.236647	0.536974	0.333278	0.241316	0.141644	0.450842	0.38827	0.257823	0.196758	0.700697	0.146273	0.220071	0.551609	0.193593	0.0470611	0.348094	0.187317	0.181405	0.302785	0.178175	0.320929	0.257064	0.0802011	0.0955909	0.0587922	0.0804624	0.0468174	0.0534853	0.0895344	0.671077	0	0.04002	0.237121	0.143684
AC023866.1	0	0	0	0	0	0.0207661	0	0	0	0	0	0	0	0	0	0	0	0.0346756	0	0	0	0	0	0.065509	0	0	0	0	0	0	0	0	0	0	0	0.0593613	0	0	0	0	0.0669731	0	0	0.0496828	0	0	0	0	0
AC012668.3	0	0	0.0442854	0.0594048	0	0.181038	0	0.0293107	0.752167	0.0120293	0.0344457	0.0244167	0.00610204	0	0.0625223	0	0	0.0697615	0	0	0.141555	0.0541817	0.0599638	0.0878621	0	0.0163295	0.012284	0.0256583	0.0742919	0.0394032	0.0161918	0	0.0253144	0.359147	0	0.0298563	0.00717448	0.0279794	0	0.566093	0.0898259	0	0.0746367	0.0333179	0.0468232	0	0.0111693	0	0
LHX1-DT	0	0	0.114735	3.17283	0	0.0832602	0	0.0155771	0	0	0.00915304	0	0	0.0346104	0	0	0	0.0834176	0	0.0105045	0	0.021596	0	0.00875513	0	0	0	0	0	0	0	0.00463056	0.213907	0	0.0317129	0	0.0171578	0	0	0	0.0119344	0.0104161	0	0	0	0	0.00445191	0.00879261	0
AC012442.2	0.675646	0.51779	0.509324	0.607299	0.127931	0.507179	0.354397	0.26219	3.30759	0.138348	0.308123	0.37442	0.187145	0.166444	0.239689	0.506399	0.287266	0.312015	0.645485	0.252585	0.211039	0.207713	0.505737	0.294728	0.583105	0.125203	0.141278	0.245912	0.258917	0.402822	0.558662	0.400837	0.174684	0.52644	0.114382	0.305223	0.302549	0.171621	0.818214	0.188713	0.545238	0.200368	0.286131	0.255458	0.448759	0.695376	0.385372	0.380559	0.486825
LINC01761	0	0	0	0	0	0	0	0	0.0325695	0	0	0	0	0	0	0	0	0	0	0	0	0.009971	0	0	0	0	0	0	0	0	0	0	0	0	0	0	0	0	0	0	0.00551019	0	0	0	0	0	0	0	0
AC006159.1	0.0841772	0.041742	0.116335	0.104035	0	0	0	0	2.90573	0.0632005	0.0301623	0.0641412	0.0320594	0	0.0821213	0.115667	0.131229	0.0610865	0.0884615	0	0.206587	0.0711661	0	0	0.114161	0	0.193616	0.134806	0.106451	0.138013	0	0	0.0265998	0	0	0	0	0.264601	1.2615	0.172417	0	0	0.0784266	0.131286	0.123002	0	0	0	0
LINC02151	0	0	0	0	0	0	0	0	0	0	0	0	0	0	0	0	0	0	0	0	0	0	0	0	0	0	0	0	0	0	0	0	0	0	0.0218994	0	0	0	0	0	0	0	0	0	0	0	0	0	0
LINC00683	0.164836	0.0359652	0.141241	0.0733399	0.0617979	0.0372508	0.050724	0.0643313	0.200288	0.0346525	0.224443	0.100481	0.0351561	0.0238228	0.192972	0.262739	0.513947	0.133974	0.173225	0.0108456	0.0614899	0.23412	0.231961	0.103953	0.348737	0.24864	0.0151656	0.411804	0.194556	0.36755	0.31984	0.631079	0.0375032	0.0869401	0.065485	0.0204777	0.183054	0.168108	0.0164685	0.0168813	0.120138	0.0860346	0.215005	0.119973	0.163786	0.328441	0.170069	0.118015	0.0412568
AL391704.2	0	0	0	0	0	0	0	0	0	0	0	0	0	0	0	0	0	0	0	0	0	0	0	0	0	0	0	0	0	0	0	0	0	0	0	0	0	0	0	0	0	0	0	0	0	0	0	0	0
LINC01913	0.0293385	0.0145485	0.0405467	0.0362597	0	0.0765016	0.0564262	0.0357816	0.121529	0	0.0473065	0.0111776	0.00558688	0.0662521	0.0572439	0.0604706	0	0.0425813	0	0	0.028801	0.0620093	0.0219606	0.100556	0	0.0149509	0	0	0.0680199	0	0	0.0106367	0.111251	0.0580281	0	0.164014	0.0459814	0.138333	0.0244264	0.0150232	0.0616818	0	0	0.0381313	0.192916	0.0664296	0.0153395	0.0403944	0.00611929
AC005306.1	0.451766	0.241255	0.240136	0.472443	0.10857	0.166129	0.0668364	0.296681	0.14395	0.20873	0.273945	0.344236	0.119117	0	0.13561	0.811772	0.13544	0.327842	0.10956	0.114325	0.0341145	0.323178	0.338158	1.04814	0.659812	0.318765	0.159863	0.640004	0.0732446	0.113953	0.561915	0.27718	0.285514	1.32885	0.0862861	0.625992	0.264543	0.206335	0.231463	0.516051	0.340954	0	0.647544	0.198731	1.16793	0.157371	0.036339	0.526316	0.463888
CA3-AS1	0.31019	0.192272	0.196484	0.0638944	0.134597	0.0898707	0.795443	0.173393	0.963678	0.621044	0.120409	0.275751	0.354413	0.163443	0.176525	0.248634	0.886556	0.468962	0.108659	1.19054	0.329882	0.262244	0.0967436	0.0531576	0.245396	1.1592	0.971112	0.393264	0.163445	0.233097	0.0522465	0.496697	0.228712	0.494224	0.320913	0.658311	0.150476	0.153479	0.301298	0.18531	0.072461	0.611345	0.168583	0.362839	0.207743	0.204851	0.306342	0.0889754	0.377405
AC087627.1	0.130886	0.016226	0.067833	0	0	0.327071	0.0314663	0.0798149	0.271085	0.0491347	0.351742	0.049866	0.0498487	0.118226	0.0957668	0.0449622	0.0765175	0.0237456	0.0687737	0.0538237	0.144549	0.0276638	0.244928	0.11215	0	0	0	0	0.0827597	0.0536487	0.0330684	0.0949055	0.113739	0	0.0812462	0.447153	0.0293048	0.0114284	0.0272429	0.167555	0.137588	0	0	0.0510337	0.0478134	0.111134	0.102649	0.11263	0.0818987
AC005224.3	0.13768	0.165806	0.733927	0.680638	0.594005	0.222242	0.0567421	0.515741	2.47135	0.428248	0.155048	0.64444	0.749088	0.479686	0.287822	0.364855	0.275963	0.185552	0.124017	0.22647	0.0579245	0.41571	0.382781	0.404474	0.320092	0.0200461	0.196039	0.220488	0.339931	0.177362	0.298156	0.0570467	0.497217	0.168575	0.378481	0.317648	0.493215	0.185477	0.376635	0.26186	0.192973	0.721816	0.439797	0.265857	0.287401	0.0890688	0.164537	0.230183	0.475875
AC110772.1	0	0	0	0	0	0	0.0659198	0	0.0946509	0	0	0	0.0261075	0	0	0.0470965	0.106866	0	0	0	0	0	0	0	0	0	0	0	0	0	0	0	0	0	0	0	0	0	0.228289	0	0.064053	0	0.0638664	0	0	0	0.0238938	0	0.0285954
AL160314.2	0.282953	0.233852	0.0651748	0.116568	0.0491115	0.153711	0.0906996	0.0575154	0.683712	0.141628	0.168979	0.125769	0.0718429	0.0425975	0	0.0324002	0.257316	0.239558	0.272574	0.0193929	0.0115737	0.159478	0.123548	0.0646533	0.223848	0.384513	0.198862	0.188807	0.0496979	0.0193299	0.0714882	0.0598411	0.0745104	0.0777288	0.17564	0.0585859	0.0527933	0.148238	0.0588945	0.0482967	0.088131	0.115379	0.0659057	0.122585	0.120592	0.106779	0.0328756	0.178558	0.108198
LINC01257	0	0	0.00876375	0.0156743	0	0.0771635	0.0243919	0	0	0	0	0	0	0	0.0247454	0.0261402	0	0	0	0	0	0	0	0	0.0171999	0	0	0	0.0213844	0	0	0.00459803	0.00400763	0.0167229	0.00787251	0	0.0170373	0	0	0.0129884	0.0533275	0	0	0	0.0185319	0	0	0	0
HCFC1-AS1	0.185671	0.092071	0.128301	0.229472	0	0.0403455	0	0	2.94824	0.418206	0.232853	0.212216	0.282856	0.0838562	1.35852	0.127564	0.0723637	0.134739	0.390242	0.458117	0.182269	0.235458	0	1.40002	0.377709	0.0473088	0.427063	0.446015	0.352202	0.0761045	1.31348	0.0336576	0.0586716	0.183618	0.403388	0.345992	0.124713	0.875452	1.0048	0.142613	0.260238	0.0757105	0.432467	0.337843	0.135653	0	0.129436	0.383458	0.0387264
AC068473.1	0	0.0145026	0	0.0361455	0	0.0127101	0.0281242	0	0.323057	0	0.0209589	0.0222849	0.0111386	0.0264173	0	0	0	0.0212236	0.0614692	0.0481071	0.0143551	0.0247256	0	0	0	0.0298075	0.0448461	0.0702544	0.0246566	0.0479507	0.0295562	0	0.00924171	0.0385636	0	0.0544991	0	0.0204293	0	0	0.0409916	0	0	0.0304089	0	0	0.0611646	0	0
LINC02269	0	0	0.0371119	0	0	0.0233404	0	0	0	0	0	0	0	0	0	0.0737975	0	0	0	0	0	0	0	0	0	0	0	0	0.0226392	0	0	0	0	0	0	0	0	0	0	0.192508	0	0	0	0	0	0.0608023	0	0.0369726	0
AC090587.1	0.263096	0.489243	0.363607	0.325163	0.479483	1.25773	0.63251	0.200547	0	0.691367	0.801317	0.651539	0.851716	0.237649	0.577509	0.451898	1.23048	0.525047	0.691218	0.595057	0.742544	0.611683	0.590802	0.541046	1.24884	0.134074	0.55472	0.421337	0.499071	0.593122	1.46237	0.596161	0.457259	0.260187	0.489944	1.42996	0.441797	0.482424	0.164285	0.976736	0.860437	0.375487	0.490246	0.889061	0.816941	1.0425	1.2151	0.679203	0.411566
AC080013.3	0.281076	0.139381	0.194228	0.138954	0.117086	0.219876	0	0.342804	5.27818	0.295446	0.120858	0.257009	0.12846	0	0.0548422	0.695203	0.876377	0.489537	0.0590764	0.0924687	0.110371	0.142578	0.126235	0.693624	2.43964	0.315119	0.431003	0.405117	0.0710903	0.0460841	0.397679	0.0815235	0.31975	0.63006	0.104685	0.244429	0.176209	0.137438	0	0.54693	0.0787919	0.0458454	0.0523748	0.175351	0.410715	0.509141	0.117567	0.116099	0.257953
AC021506.1	0	0	0	0	0	0	0	0	0	0	0	0	0	0	0	0	0	0	0	0	0	0	0	0	0	0	0	0	0	0	0	0	0	0	0	0	0	0	0	0	0	0	0	0	0	0	0	0	0
C2orf91	0.0724199	0.0119706	0.0834053	0	0.050279	0.0874253	0.0619039	0.0294414	0.633303	0.0724974	0.118214	0.104233	0.0214523	0.00726837	0.062801	0.0331705	0.0689946	0.332844	0.566566	0.138978	0.0434458	0.068029	0.0903467	0.209603	0.0873027	0.0123017	0.431857	0.14175	0.0881909	0.0659648	0.439127	0.0408425	0.0177991	0.100797	0.0649336	0.284899	0.0216194	0.0224833	0.033497	0.0782877	0.0939857	0.0328116	0.0374847	0.112949	0.0293949	0.209526	0.0589001	0	0.03021
AC008764.7	0	0	0	0	0	0	0	0	0	0	0	0	0	0	0	0	0	0	0	0	0	0	0	0	0	0	0	0	0	0	0	0	0	0	0	0	0	0	0	0	0	0	0	0	0	0	0	0	0
AC092718.6	0	0.0974541	0.0905351	0	0	0.0284696	0	0	2.80403	0.0983685	0.0234731	0.149749	0.224545	0.0591727	0	0.0900151	0.255315	0.0950782	0	0.107756	0.0643087	0.110767	0.29421	0.179621	0.0888428	0.133533	0	0.104909	0.0828431	0.0537028	0.132407	0.0237503	0.0828027	0.129569	0.0813281	0	0.117337	0.1144	0.327245	0.134179	0	0.106849	0.0610336	0.10217	0	0	0	0	0.0273271
SNHG4	0.607335	2.1249	0.664488	1.89738	0.368948	1.11442	0.973396	0.504096	2.51577	1.64662	0.912794	0.976971	1.41997	0.259057	0.312709	3.1295	0.762712	0.722318	0.780078	0.374628	0.281542	0.698876	0.858697	1.35304	1.32701	3.92889	0.995962	1.01314	0.277348	0.44256	0.664922	1.48628	3.55046	0.734089	0.418886	1.18414	0.566583	0.689392	2.10687	0.492408	1.47392	0.742953	1.13169	0.692877	5.43565	0.63028	0.393987	0.778133	0.598188
ELOA-AS1	1.44732	0.885166	0.400048	0.626066	0.552659	1.21606	0.371148	0.411873	2.3981	0.59766	0.985348	0.974165	1.0657	0.479356	1.55317	0.762355	1.14697	0.78773	1.57169	0.495981	0.603842	0.713774	0.956964	1.22361	1.27585	0.835894	0.702788	1.64179	0.691446	1.30513	1.5358	0.94451	0.99855	1.25638	0.374339	1.73809	1.12337	2.13995	0.843499	1.1858	1.07064	1.10165	0.92144	1.17881	0.86357	0.846583	1.23598	0.863517	0.845253
AL450306.1	0.0919944	0.109484	0.101711	0.147806	0	0.063968	0.0707724	0.297323	2.54046	0.165767	0.0659267	0.140195	0.147154	0.108025	0.071798	0.233856	0.17927	0.160222	0.16435	0.0680949	0.081278	0.139995	0.0826319	0.163958	0.262001	0.375042	0.141064	0.309382	0.112459	0.030166	0.260315	0.0900521	0.206397	0.121303	0.0399733	0.32	0.0988664	0.0931781	0.268071	0.40041	0.0945562	0.0750245	0.239987	0.11	0.235243	0.0520745	0.0673383	0.316654	0.303167
AC005225.2	0.0353563	0.227923	0.244317	0	0.110461	0.13829	0.204	0.0215604	0.0488189	0.0796367	0.177364	0.0538814	0.161588	0.0958096	0.0689855	0.631575	0.137798	0.384865	0	0.436183	0.0867712	0	0.132325	0.193889	0.14385	0.036035	0.216862	0.113243	0.0596158	0.086953	0.142925	0.294824	0.201105	0.139861	0.175577	0.153732	0	0.0987896	0.441549	0	0.198223	0.0288342	0.0329409	0.147048	0.0258317	0	0.110915	0.292079	0.0147489
AC078962.5	0	0	0.0883965	0	0	0.0555942	0.615079	0	0	0	0	0	0	0	0	0	0	0	0.134434	0	0.0627895	0	0.0957533	0	0	0	0	0	0	0	0	0	0	0	0	0	0	0	0	0	0	0.104325	0.119184	0	0	0	0.0891784	0	0
AL031770.1	0.0763629	0.0189335	0.0527678	0.141566	0.0397624	0.04978	0	0.162983	7.69709	0.0573334	0.0684058	0.0290934	0.0145416	0.172442	0.0372489	0.104929	0	0	0	0.0314024	0.0562228	0.129119	0.0285797	0.0785184	0.103563	0.0389144	0.0292738	0.0611458	0.144854	0.0626007	0.0385863	0.0138427	0.0120653	0.0503456	0.0237008	0.0711499	0	0	0.190732	0.0391027	0	0.0622765	0.0711461	0.0198498	0.0557917	0.172904	0.0399259	0.0262849	0.0477823
AL358074.1	0	0.0269664	0.0281833	0	0	0	0.0130736	0.0165808	0.0938589	0.0102073	0.0194856	0.0207184	0.0207112	0	0	0	0.0423888	0.0394634	0.0142871	0.0111814	0.00667303	0.0114938	0.0305289	0.00931927	0	0.00692807	0	0.010886	0.0286542	0.011145	0.0274786	0.00492893	0	0.0627424	0.00843907	0.0168894	0.0060878	0.0189932	0	0.00696159	0.0127034	0.0221746	0	0.0212036	0.0198656	0.0307828	0.0236938	0	0.00567123
AL136537.1	0	0	0	0	0	0.638804	0	0	0	0	0	0	0	0	0	0	0	0	0	0	0	0	0	0	0	0	0	0	0	0	0	0	0	0	0	0	0	0	0	0	0	0	0	0	0	0	0	0	0
AC209005.1	0	0	0	0	0	0	0	0	0.0966908	0	0	0	0	0	0	0	0	0	0	0	0	0	0	0	0	0	0	0	0	0	0	0	0	0	0	0	0	0	0	0	0	0	0	0	0	0	0	0	0
AC008080.2	0	0.0279245	0	0	0	0	0	0	4.74305	0	0.0201779	0.128727	0.021447	0	0	0	0.0438948	0	0	0	0.0276405	0	0.0421513	0.0772029	0.229113	0.0860905	0.08635	0.0450911	0.0474757	0	0.0569097	0	0	0	0	0.139916	0.0504327	0	0.140653	0.144178	0	0	0.0524656	0	0.0411427	0.0637529	0.0196285	0	0.0939635
LINC01394	0	0.156052	0	0	0.245795	0.136764	0.0756562	0.0479759	2.93303	0.236275	0.112762	0.359688	0.059927	0.142129	0	0.756737	0.490601	0.399651	0.248035	0.0647057	0.115849	0.0665136	0	0.539299	0.213395	0.0400922	0.120639	0.188989	0.132656	0.322477	0.0795083	0.199663	0.27347	0.414955	0.341854	0	0.176148	0.0549562	0.131003	0.32229	0.0735137	0.192484	0.146599	0.122703	0.114961	0.534413	0.0274229	0.0541608	0.196914
FAM242E	0	0	0	0	0	0	0	0	0	0	0	0	0	0	0	0	0	0	0	0	0	0	0	0	0	0	0	0	0	0	0	0	0	0	0	0	0	0	0	0	0	0	0	0	0	0	0	0	0
AC091096.1	0	0	0	0	0	0	0	0	0	0	0	0	0.0210817	0	0	0	0	0	0	0	0	0	0	0	0	0	0	0	0	0	0	0	0	0	0	0	0	0	0	0	0	0	0	0	0	0	0	0	0
AC091982.1	0.285021	0.452278	0.315126	0.140904	0.118729	0.792754	0.274088	0.382376	2.59742	0.299592	0.388089	0.173744	0.52105	0.257453	0.166836	0.274151	0.488772	0.248204	1.37783	0.2813	0.195859	0.578318	0.42669	0.507982	0.927706	0.145246	0.262231	0.456448	0.432528	0.0934617	0.633695	0.227336	0.50437	0.263078	0.176924	0.283268	0.587099	0.557468	0.4746	0.262708	0.639182	0.371911	0.31866	0.474166	0.166592	0.516286	0.238435	0.745614	0.38047
AL627309.5	0	0.0546184	0.192089	0.0713049	0.0163863	0.0319117	0.0706124	0.150325	0.144841	0.102386	0.101486	0.067941	0.0799027	0.0568516	0.0972199	0.0540526	0.0940319	0.0342558	0.0551189	0.0388234	0.018021	0.0310397	0.0510375	0.183362	0.0782448	0.144332	0.0442344	0.163791	0.143711	0.0257982	0.111312	0.00950778	0.0232035	0.0553273	0.0293018	0.0619006	0.0399269	0.0824343	0.100436	0.0966869	0.0955678	0.0513291	0.117279	0.0681685	0.0728084	0.0534413	0.00914096	0.0469394	0.0722017
AL162574.1	0	0.0169604	0	0.0422712	0	0.0148641	0	0	0.0944517	0	0.0122554	0	0	0	0	0.070496	0	0.0248204	0	0.02813	0.0503638	0.0289159	0.0768042	0.0234453	0.0463853	0.0522887	0.0524463	0.0547738	0.0288352	0	0	0.0248003	0	0	0	0	0.0153156	0.0238915	0	0	0	0	0.031866	0.0177812	0	0.0387215	0	0.0235457	0.0428029
LINC02803	0.197823	0.269767	0.102524	0.67235	0.0515035	0.150451	0.0951172	0.0904751	0.546296	0.148526	0.230372	0.0753683	0.16952	0.0893445	0.0482478	0.40774	0.0770998	0.466563	0.103946	0.040675	0.388397	0.167246	0.555281	0.30511	0.0670716	0.831685	0.417096	0.118802	0.166779	0.121628	0.399841	0.089651	0.234419	0.358664	0.0306992	0.460796	0.354334	0.120912	0.288228	0.303894	0.254165	0.0403328	0.460771	0.0514221	0.541994	0.11198	0.0861922	0.442602	0.309457
LINC02585	0.828888	0.986475	0.114555	0.819544	0.517925	0.792501	1.43477	1.41529	0.686702	0.497865	0.356408	0.378956	0.568237	0.449229	0.646915	1.82235	0.387663	0.240606	0.69686	1.09075	0.813701	0	1.36497	0.795466	1.34896	1.09824	0.889714	0.663713	0.698813	0.543604	1.00521	1.26216	0.995323	0.765073	0.20581	1.9565	0.593871	0.694803	0.690108	0.67911	0.929423	0.405592	0.617809	1.03421	2.05903	1.50145	0.693407	1.59774	0.899005
AC025475.1	0	0	0	0	0	0	0	0	0	0	0	0.0508388	0	0	0	0	0	0.0484176	0	0	0	0	0	0	0	0	0	0	0	0	0	0.0241892	0.0210832	0	0.0828311	0	0	0	0	0	0	0	0	0.0693723	0	0	0	0	0
AL133343.2	0	0	0.143621	0	0	0.0903258	0	0	1.81754	0	0.0496489	0.26395	0.0263858	0	0.0675881	0	0.162008	0	0	0	0	0.117143	0.259289	0.0474905	0.0939574	0	0	0.166424	0.0292041	0	0.0700147	0.175823	0.0437848	0	0.0430051	0	0.0310231	0	0.0576806	0.0709518	0.0647359	0.0565004	0	0.108052	0	0	0.0241485	0.0476938	0.0289003
AC084036.1	5.3088	2.98143	0.618776	3.47822	1.9983	0.86171	0.799603	3.54937	6.18212	3.60168	2.61272	1.60833	1.68085	0.462199	3.36956	5.71277	4.83612	1.99589	2.55424	1.05211	1.72671	1.56818	2.72897	3.6391	2.51558	1.10822	2.89332	1.38282	1.13241	2.46441	4.00765	1.32179	1.57651	4.55429	0.635256	3.41678	2.60637	1.09463	3.19514	1.47386	2.51017	3.70355	2.02612	1.23033	3.17771	2.82408	0.891784	2.55387	2.3213
AC016597.3	0	0	0	0	0	0	0	0	2.49978	0	0	0.145211	0	0	0	0.0654655	0	0	0	0	0.0935399	0.0805575	0	0	0	0	0	0	0.0401664	0	0	0	0	0	0	0	0	0	0.158664	0.0487924	0	0	0	0	0	0.107875	0	0	0.0397485
LINC01065	0	0	0	0	0	0.024473	0	0	0	0	0	0	0	0	0	0	0	0	0	0	0	0	0	0	0	0	0	0	0	0	0	0	0	0	0	0	0	0	0	0	0	0	0	0	0	0	0	0	0
AC110296.1	0	0	0	0	0.0992311	0	0	0	0	0	0	0.0726055	0	0	0	0	0	0	0	0	0	0	0	0	0	0	0	0	0	0	0	0	0	0	0	0	0	0	0	0	0	0	0	0	0	0	0	0	0
AL135999.2	0.0578157	0.0191132	0.0665858	0.0238183	0.0602096	0.0083754	0	0.0470084	0.319321	0.0723469	0.041433	0.058739	0.0366991	0.0348157	0	0.0529626	0.0600885	0.0839124	0.0405055	0.0475507	0.0756752	0.0325861	0.0577018	0	0.0784093	0.0982093	0.0443274	0.0771576	0.0731142	0.0631948	0.0194762	0.0209611	0.0243595	0.0508234	0.0358886	0.0598542	0.043149	0.033655	0.080226	0.0690791	0.0990429	0.0157169	0.0718213	0.0300572	0.0563211	0.0218182	0.0335873	0.0663357	0.104511
FER1L6-AS2	0	0	0	0	0	0.00808759	0.178958	0	0.179869	0.0139722	0	0.0141801	0	0.0168097	0	0.0127856	0.0145059	0	0	0	0.00913433	0	0	0	0	0.00948344	0.014268	0	0.00784463	0	0	0	0	0	0.231035	0.0115595	0	0	0	0.00952932	0.00869449	0.0151768	0	0	0	0	0	0	0
AL662844.4	1.2136	0.99922	1.1709	1.65555	0.572309	1.51758	0.539484	0.460792	1.23306	0.936961	0.594851	0.916012	0.213662	0.3723	0.893554	1.06191	1.43682	1.15487	0.601588	0.715639	0.663118	1.45191	0.574182	1.09089	2.31354	0.612614	1.3957	1.21929	0.477793	0.872869	0.462818	1.183	0.976827	2.6721	1.00207	0.839174	0.553694	0.935707	1.27731	0.902848	0.813054	0.625585	0.960021	2.10706	1.26309	0.855475	0.582645	1.65517	1.39459
PRKX-AS1	0.0629698	0.0312256	0.130539	0	0.0655771	0.0273661	0	0	1.04336	0	0	0	0.0479649	0	0.0614318	0	0	0	0	0	0.030908	0	0	0	0.0853993	0	0	0	0.0265441	0	0.0636374	0	0.0397967	0	0.0390879	0.039114	0.0281974	0	0.15728	0.0322446	0	0	0.117336	0	0.13802	0	0	0.0866993	0.0262679
AC024896.1	7.44432	4.86091	9.46907	5.49824	4.48693	3.26294	5.89617	7.77326	22.7931	5.93375	4.024	3.44812	4.13631	6.10252	7.64801	4.10743	11.0291	5.03224	8.58677	8.39761	11.8691	9.09563	5.71537	4.48257	9.50817	5.45007	3.34245	5.4199	5.66354	5.27716	4.5088	3.36906	3.87097	6.33669	3.1888	6.75401	5.82222	4.35417	4.92437	8.03516	1.98318	2.31824	5.32058	7.32281	11.8371	4.50257	4.76753	4.91421	2.32374
AC105271.1	0	0.0534113	0	0	0	0.0780162	0	0	0	0	0	0	0	0	0	0	0.027986	0	0.0377306	0	0.0528681	0	0	0.123056	0.0973835	0	0.0825812	0.0574973	0.0151345	0.0588654	0	0	0.0226907	0.0236708	0	0	0.0160772	0.0125397	0.239136	0	0	0	0.167252	0	0	0	0.0125145	0	0
LINC00652	0.0252597	0.0459281	0.0523645	0.0104062	0.0438427	0.0805028	0.0161938	0.0051345	0.0697557	0.0252867	0.0331872	0.0449105	0.0224474	0.00760551	0.0164285	0.0520637	0.137827	0.0366614	0.0884845	0.0415498	0.00413282	0.0213554	0.132352	0.0692606	0.0228381	0.188794	0.0258222	0.0674204	0.0106479	0.0138049	0.0850918	0.0213685	0.0266067	0.0555119	0.0470392	0.0209203	0.0640962	0.064697	0	0.0388038	0.0983452	0.0206002	0.0549128	0.0306414	0.0615169	0.00953237	0.044023	0.0637607	0.0772721
AL109910.1	0	0	0.0168817	0	0	0	0	0	0	0	0.00875388	0	0	0	0	0	0	0	0	0	0	0	0	0	0	0	0	0	0	0	0	0	0	0	0	0	0	0	0	0	0	0	0	0	0	0	0	0	0
AC245033.2	0	0	0.0533319	0	0	0	0	0	0.213133	0	0.0553096	0	0.0881824	0	0	0	0.0601598	0	0	0.0634762	0	0	0	0.0529051	0.10467	0	0.0591734	0	0	0	0.0779974	0	0.0243885	0	0	0	0	0.0269559	0.128514	0.0790413	0.0360584	0	0	0	0.056388	0	0	0.0531316	0.096586
AC136475.5	0.076333	0.151409	0.123077	0.188681	0.0529958	1.00627	0.0244683	0.0465483	0.210797	0.0764146	0.091172	0.155104	0.0678344	0.114916	0.570926	0.279702	0.158667	0.184647	0.160436	0.0209268	0.0499563	0.215114	1.14274	0.366276	0.13803	0.14263	0.234099	0.448227	0.214514	0.0208587	0.462854	0.32287	0.0643229	0.218079	0.173738	0.189659	0.0911501	0.0533208	0.148289	0.182408	0.273417	0.0415014	0.0711182	0.13228	0.167309	0.144031	0.00886895	0.157647	0.116755
AC068790.7	0.369232	0.122064	0.340193	0	0.0640867	0	0.059178	0.412793	16.3144	0.231017	0.0661515	0.328238	0.187499	0	0.120071	0.211399	0.0959367	0.401921	1.16407	0.0506126	0.0604112	0.104053	0.184252	0.0843676	0.584209	0.12544	0.141545	0.394205	0.259408	0.302689	0.310956	0.0223109	0.0777844	0.730297	0.152798	0.1529	0.137783	0.0859731	0.922235	0.441164	0.0575022	0.401495	0.573346	0.159964	0.224804	0	0.0429002	0.211822	0.28238
FAM87B	0.0166885	0.0662041	0.161447	0.165003	0.0695178	0.224832	0.0481448	0.0508835	3.11079	0.112768	0.0837171	0.152595	0.063559	0.0301486	0.0814042	0.0917257	0.1561	0.0363319	0.192916	0.0274509	0.0491481	0.112872	0.0749502	0.160155	0.181062	0.0680353	0.0511803	0.146992	0.154765	0.150489	0.0337308	0.127059	0.0685557	0.0330078	0.113951	0.082929	0.149459	0.0816016	0.180626	0.222184	0.077969	0.08166	0.124387	0.13014	0.158506	0.0944669	0.13379	0.114887	0.0626544
U47924.1	0.823541	0.297003	0.103469	0.185058	0.0779673	0.19522	0.143991	0.136963	2.17086	0.224842	0.295091	0.228189	0.513246	0.0676259	0.146077	0.514372	0.0583578	0.0543304	0.236033	0.0615748	0.0367478	0.189886	0.0560399	0.256602	0.710743	0.381523	0.0574009	0.659431	0.189356	0.0613746	0.302644	0.488577	0.212921	0.691034	0.185893	0.604555	0.301725	0.392228	0.685655	0.191684	0.0699566	0.0610568	0.139505	0.350298	0.218796	0.084759	0.026096	0.10308	0.281079
AL606519.1	0	0	0	0	0	0	0	0	0	0	0	0	0	0	0	0	0	0	0	0.0460749	0	0	0	0	0	0	0	0	0.0472301	0	0.0566154	0	0	0	0	0	0.0752578	0.0391326	0	0	0	0	0	0	0	0	0	0	0
AL390066.2	0.536365	0.174983	0.390143	0.244225	0.191091	0.2331	0.298615	0.232398	1.44221	1.49424	0.495648	0.322656	0.236532	0.0509985	0.234092	0.329716	0.418087	0.430206	0.341165	0.0696528	0.256341	0.405727	0.221871	0.861121	0.669988	0.704905	0.519451	0.73464	0.321296	0.115711	0.313819	0.0460562	0.236394	0.670021	0.31542	0.613727	0.328667	0.236631	0.329045	0.419207	0.237403	0.230223	0.67068	0.33755	0.577499	0.159798	0.0885585	0.398395	0.229633
AL137779.2	0.145055	0.323687	1.05247	0.448188	0.453185	0.661918	0.557964	0.442278	5.20749	0.490086	0.649702	0.773703	0.386717	0.458588	0.283025	0.398638	1.18722	0.894753	1.75304	0.775458	0.427193	0.919758	0.380021	0.2983	1.96723	0.25872	0.278036	0.638824	0.39745	0.53511	0.366483	0.236655	0.572965	0.765073	0.540251	0.225255	0.649546	0.962592	0.845382	1.26272	0.609934	0.47319	1.01359	1.09347	0.264948	1.64221	0.606731	0.499295	0.24204
AL121578.2	0	0.295016	0	0	0	0.0397773	0	0	0	0	0	0	0	0	0	0	0	0	0	0	0	0	0	0	0	0	0.0350873	0	0	0	0	0.0165918	0.0289226	0	0	0	0	0	0.762034	0	0	0	0	0	0	0	0	0.0630096	0
AL390856.1	0	0	0	0	0	0	0	0	0.285761	0	0.0185393	0	0	0	0	0	0.0403301	0	0	0	0.0253958	0	0	0	0	0	0	0	0	0	0	0	0	0.0341115	0.0321168	0	0	0	0	0	0	0	0	0.0268983	0	0	0	0	0
AC007879.3	0.118694	0.0882872	0.102524	0.513431	0.0618042	0.283708	0.0570703	0.10857	1.18819	0.222789	0.127591	0.180884	0.0791092	0.134017	0.115795	0.244644	0.0462599	0.193803	0.374204	0.317265	0.174779	0.125434	0.0444225	1.07806	0.321944	0.0756077	0.0227507	0.166322	0.0625422	0.072977	0.92963	0.215162	0.928298	0.176072	0.128937	0.534523	0.172738	0.269461	0.0988209	0.501425	0.388179	0.0725991	0.165878	0.262253	0.281837	0.436722	0.0413722	0.285989	0.0371349
AL034374.1	0.118585	0.147011	0.122916	0.219841	0.246991	0.41229	0	0.216942	0.327478	0	0.0849829	0.361438	0.067746	0.107116	1.0412	0.529578	0.462177	0.0430281	0.249242	0.0975309	1.45516	0.300768	0.266292	0.609664	0.241237	0.785602	0.272759	0.52225	0.349916	0.777711	0.359528	1.54776	0.149891	0.938192	0.184027	0.51562	0.424813	0.124253	0.148096	0.151808	0.443228	1.69243	1.16008	0.246601	0	0.268507	0.330676	0.816365	0.840956
AC114550.2	0	0	0	0	0	0	0	0	0	0	0	0	0.0623422	0.0739286	0	0	0	0	0	0	0.0401727	0	0	0	0	0	0	0	0.0345006	0.134189	0	0.0890187	0.0258628	0.0539598	0	0	0	0	0	0	0	0	0	0.0425495	0	0	0	0	0.0341417
LINC00606	0	0	0	0	0	0	0	0	0	0	0	0	0.00418072	0	0	0	0	0	0	0	0	0	0	0	0	0	0	0	0	0	0	0	0.00346876	0	0	0	0	0	0	0	0	0	0	0	0.00802005	0	0	0	0
AL024497.2	0.1025	0.0508278	0.0708288	0	0	0.133637	0	0.0625049	2.12293	0	0	0.0781025	0.312301	0	0	1.33802	0	0.0743829	0	0	0	0.173313	0	0.35131	0.13901	0.208935	0	0	0.0864147	0	0	0.148645	0.0647794	0.0675775	0.0636258	0	0	0.0357995	0.0853382	0.0524864	0	0	0.190995	0	0	0	0	0.0705628	0.0427578
SPATA13-AS1	0	0	0.155562	0.278228	0.156295	0	0	0	8.08183	0	0.0537767	0	0.057159	0.0677821	0	0.103112	0	0.163368	0	0	0	0	0	0	0	0	0	0	0.0316322	0	0.0758358	0	0.0237126	0	0	0.0466117	0.0672048	0	1.18705	0	0.0350591	0	0	0.0390119	0	0	0.0523125	0	0
LINC02249	0	0	0.10519	0	0.0079264	0.00661557	0	0	0.0315281	0	0.00272726	0.0057996	0.00289879	0	0	0	0.00593284	0.0055234	0	0	0	0.00643479	0.0056972	0	0	0	0	0.00609453	0.0192505	0.0124791	0	0.00275946	0	0	0.00472461	0.00472777	0	0.00265834	0.0126738	0	0	0	0	0.00395694	0	0.00861687	0.002653	0.00523973	0
AC010327.5	0.10302	0.153257	0.113901	0.305575	0.0429141	0.0358172	0.178322	0.11308	1.45091	0.232042	0.0295312	0.062799	0.251108	0.0930554	0.0201007	0.0424675	0.0481813	0.104664	0.151568	0.0169458	0.091019	0.156773	0.0925352	0.155361	0.0838289	0.0209995	0.0789854	0.197977	0.112909	0	0.124934	0.373499	0.195324	0.149425	0.0767383	0.179176	0.0738102	0.0863547	0.531781	0.116056	0.134767	0.0168032	0.115178	0.0749811	0.361284	0.0699786	0.0430906	0.141842	0.0601646
AL137247.2	0	0	0	0	0	0	0	0	0	0	0	0	0	0	0	0	0	0	0	0	0	0	0	0	0	0	0	0	0	0	0	0	0	0	0.0263997	0	0	0	0	0	0	0	0	0	0	0	0	0	0
AL731537.1	0	0.0382718	0.0533319	0	0	0.100624	0	0	2.2379	0	0.0829643	0.0588088	0.0293941	0	0	0.318153	0.240639	0.112016	0	0	0.0378825	0	0.231082	0	0.10467	0	0	0.0617994	0	0	0.0779974	0	0	0	0	0	0.0691204	0.0269559	0.128514	0.0790413	0.0721167	0.125884	0	0	0.112776	0.0873763	0	0	0.0643907
AC023469.2	0	0	0	0	0	0	0	0	0	0	0	0	0	0	0	0	0	0	0	0	0	0	0	0	0	0	0	0	0	0	0	0	0	0	0	0	0	0	0	0	0	0	0	0	0	0	0	0	0
AL109930.1	0	0	0	0	0	0	0	0	0.24787	0.0673905	0.16081	0.0341968	0.0341849	0	0	0.0616678	0	0	0	0	0	0.0379421	0	0	0	0.114351	0	0	0.0945907	0	0	0	0.0283634	0	0.0278583	0	0.0200965	0	0.0373649	0	0.0838706	0	0	0.0466634	0	0	0	0	0
AC007922.2	0.0707896	0.140413	0.0489166	0	0	0	0	0	0	0	0	0	0.0269606	0	0.0690606	0.0486356	0	0	0	0	0	0	0	0.0485252	0	0	0.217098	0.113366	0	0.0580318	0.14308	0	0	0.42004	0	0	0.063398	0	0	0.0724976	0	0	0	0	0	0	0.0246746	0	0.0295299
AC097358.2	0.0841046	0.055608	0.0581175	0.173243	0.0583914	0.121837	0.0269595	0.0683833	0.0774194	0.0210486	0.0200909	0.0640858	0.0640635	0	0.0273501	0.15409	0.0437054	0.0406892	0.0294617	0	0	0	0.0629543	0.0960874	0	0.0428596	0.107472	0.0224483	0.0472709	0.0459648	0.368317	0.0508203	0.0708717	0.0924161	0	0.0870701	0.0376614	0.137082	0.210069	0.0287113	0.157176	0	0	0.0874486	0.286757	0.0952168	0.0293158	0.212297	0.0467791
AC105343.1	0	0	0	0	0	0.0788879	0	0	0	0	0	0	0	0	0	0	0	0	0	0	0	0	0	0	0	0	0	0	0	0	0	0	0	0	0	0	0	0	0	0	0	0	0	0	0	0	0	0	0
AC005481.1	0	0.0466216	0.0584706	0.0348591	0.0195821	0.0163437	0.180822	0.0515991	0.142798	0.0494119	0.0404259	0.0501474	0.0322264	0.0594466	0	0.0387565	0.043971	0.0341137	0.128443	0.0927898	0.216893	0.00794853	0.112599	0.0386685	0.0255012	0	0.0504583	0.0602258	0.0554844	0.0539514	0.0855128	0.0136344	0.228762	0.012397	0.0350163	0.0350397	0.0421002	0.0131348	0.0547933	0.0192572	0.0175701	0.00766744	0.0613162	0.0391022	0.261023	0.0425757	0.0688191	0.0647234	0.588291
AC009396.3	0	0	0	0	0	0	0	0	0	0	0	0	0	0	0	0	0	0	0	0	0	0	0	0	0	0	0	0	0	0	0	0	0	0	0	0	0	0	0	0	0	0	0	0	0	0	0	0	0
PKP4-AS1	0.0331894	0.0521171	0.240811	0.0957111	0.0576061	0.0600993	0.0372356	0.131554	3.89529	0.137053	0.0971213	0.0632239	0.0589884	0.0249827	0.0269823	0.0760086	0.107794	0.0521845	0.0813834	0.0227472	0.461568	0.500392	0.277414	0.288177	0.157539	0.377729	0.0593748	0.168312	0.699527	0.108832	0.145346	2.17193	0.0541869	0.0547039	0.020602	0.106515	0.148619	0.0405716	0.202638	0.218104	0.475524	0.0451118	0.164917	0.169669	0.5658	0.413319	0.441535	0.0952009	0.327665
AL590408.1	0	0	0	0.177296	0	0	0	0	0.0990387	0	0.0257012	0.0546545	0	0	0	0	0	0	0	0	0	0	0	0	0	0	0	0	0	0	0	0	0	0	0	0	0	0	0	0.0367289	0	0	0	0	0	0	0	0	0
AL513548.1	0	0.00934595	2.47449	0	0	0.180197	0	4.4823	0.052047	0	0.0135066	1.06272	0	0	0	0.142437	0.014691	0	0	0	0.0277527	0.223075	0.028215	0.155033	0	0.0192089	0	0.0452741	0.0158895	0	2.22849	0.0341651	0.0119113	0.111832	0	0	3.87377	0.00658263	0	0.0193019	0.00880544	0	0.351191	0.0195965	0.0137699	0	0.256207	0	0.228
AC121761.1	0.241172	2.28314	0.939317	1.19226	0.936133	1.01953	0.189753	0.307505	5.11613	1.10289	1.06842	0.334123	0.53441	0.752555	0.748622	1.52139	0.478518	0.827347	0.990745	0.739313	1.2591	1.13069	1.14878	2.60003	0.981228	0.312838	0.470672	0.403781	0.277262	0.916644	0.553929	0.794881	1.254	0.86729	0.93906	0.898831	1.97336	0.336931	0.346823	1.58299	1.7516	0.572171	1.96098	0.444531	0.464535	0.744644	0.512023	1.29803	0.795694
AC083973.1	0.0368813	0.256043	0.0637137	0.0455819	0.115225	0.120212	0	0.0112452	0.127311	0.0276906	0.25109	0.112411	0.091302	0.133256	0.269854	0.0126695	0.0574967	0.0133822	0.0581376	0.0606662	0.0633597	0.109132	0.110426	0.0379223	0.0750273	0.0845759	0.0282769	0.0147659	0.101054	0.0755862	0.335451	0.020057	0.466177	0.0972624	0.0228937	0.0572725	0.0165151	0.457287	0.951894	0.311612	0.0861553	0.0902338	0.0859043	0.0383477	0.22904	0.375787	0.0964159	0.126949	0.0923103
AC090527.2	0	0.0373838	0	0	0	0.0327632	0	0.0459723	0	0.0566018	0.0270131	0	0	0	0	0	0	0	0	0	0.0370036	0	0	0.103355	0	0	0	0	0	0	0	0	0	0	0	0	0	0	0	0	0.140887	0	0	0	0	0	0	0.0518989	0
AC090607.5	0	0	0	0	0	0.12608	0	0	0	0	0	0	0	0	0	0	0	0	0	0	0	0	0	0	0	0	0	0	0	0	0	0	0	0	0	0.180204	0	0.0506627	0	0	0	0	0	0	0	0	0	0	0
FP236315.3	0	0	0	0	0	0	0	0	0	0	0	0	0	0	0	0	0	0	0	0	0	0	0	0	0	0	0	0	0	0	0	0	0	0	0	0	0	0	0	0	0	0	0	0	0	0	0.0368914	0	0
LINC02441	0	0	0	0	0	0	0	0	0	0	0	0	0	0	0	0	0	0	0	0	0	0	0	0	0	0	0	0	0	0	0	0	0	0.0388081	0	0	0	0	0	0	0	0	0	0	0	0	0	0	0
AC007785.3	0.419257	0.187112	0.0869137	0.155449	0.0873234	0.0728822	0.0403174	0.0766995	0.810456	0.0629558	0.075114	0.0638929	0.319353	0	0.0409017	0.144024	0.163402	0	0	0.0689638	0	0.0708906	0	0.0862183	0.227438	0	0.0321445	0.100713	0.0176732	0	0.169481	0.0456006	0.0794906	0.0276414	0.05205	0.10417	0.075096	0.0585726	0.279249	0.343498	0.313405	0	0.195307	0.0217963	0.0612628	0	0	0.11545	0.0174893
AL356512.1	0.0934227	0.176041	0.167847	0.207831	0.0389164	0.243604	0.0718712	0.26206	1.05776	0.070142	0.448567	0.669148	0.12809	0.0843866	0.109369	0.218231	0.276721	0.216947	0.471252	0.0922029	0.24762	0.442302	0.237759	0.320199	0.506797	0.266605	0.257858	0.508681	0.110267	0.214441	0.264357	0.250641	0.0295214	0.147823	0.185572	0.452634	0.0669343	0.358922	0.32668	0.172218	0.532498	0.304758	0.295937	0.233129	0.518744	0.338451	0.149793	0.540238	0.491039
AC092681.3	0	0.0237646	0	0	0	0.0208273	0	0.0292243	2.51453	0.107944	0	0.0730339	0	0	0.0467534	0.0329259	0	0.0695557	0	0.0394151	0.258752	0.0405164	0	0.164256	0.194982	0	0.146973	0.115122	0.0202017	0	0	0	0	0.189576	0.0297483	0	0.0214599	0	0.399	0.171781	0.0447804	0.0781672	0.0892999	0.0249147	0.105041	0	0	0	0.039983
ASH1L-IT1	0	0	0.0501177	0.0896376	0	0.0945598	0	0.0884556	11.7169	0.217816	0.0779643	0	0.0552452	0	0	0.298979	0.0565341	0	0	0	0.0355994	0	0	0.0497166	0	0.03696	0.0556071	0.11615	0.0305731	0.0594567	0.146593	0.026295	0.0229186	0	0	0.135153	0.097432	0.0253314	0.966151	0.185694	0.0338852	0	0.0675729	0.0377057	0.317938	0	0.0252805	0.149788	0.12102
AC005703.3	0	0.0431968	0.12039	0.215322	0.090718	0	0	0	0	0	0	0	0	0	0	0.119698	0.0679016	0	0	0	0	0	0	0	0	0	0	0	0	0	0	0	0.0275269	0	0	0.108219	0	0	0.217578	0.0446064	0.0406986	0	0	0	0	0	0	0	0
HEXA-AS1	0.546397	0.33116	0.0671232	0.0450198	0.0632246	0.142476	0.151793	0.0518305	1.10652	0.191444	0.2828	0.0647644	0.323709	0.0438709	0.533052	0.0333688	0.444837	0.158606	0.216922	0.229686	0.137076	0.410614	0.20904	0.291314	0.395211	0.0123752	0.111713	0.262509	0.056302	0.428017	0.184063	0.189292	0.176497	0.344226	0.165817	0.120675	0.0869946	0.580993	0.566115	0.0310878	0.27797	0.584238	0.113127	0.132562	0.301621	0.164957	0.0677169	0.0668712	0.344428
AC093158.1	0	0.0343304	0.0478396	0	0	0.0401163	0	0.0562899	0.796601	0.0346525	0	0.0175842	0.0439451	0	0.0225134	0.0158549	0.0359763	0.0167467	0.0242515	0.0189797	0.0226542	0	0	0.0949136	0	0.04704	0	0	0.0583668	0	0.0233217	0	0.0218769	0.182574	0	0.0430032	0.0413348	0.0483599	0.249772	0.0827183	0.032345	0	0.0645014	0.0359918	0.0337207	0.052252	0.0241314	0.0317733	0.0481329
AC025277.1	0	0	0	0.0242644	0.0204458	0	0	0	0	0	0	0	0	0	0	0	0	0	0	0	0.00963658	0	0	0	0	0	0	0	0	0	0	0	0.00620395	0.0129438	0	0	0	0	0	0	0	0	0	0	0	0	0	0	0
CASC20	0	0.0108574	0.0302597	0	0	0.570927	0	0.0267036	0.0906965	0	0	0.0166836	0.0083389	0	0.0213604	0	0	0.0158891	0	0.0360155	0.010747	0	0	0	0	0	0	0.0350641	0	0	0.0221273	0	0.00691883	0	0	0	0.00980447	0	0.072917	0	0.20459	0.0357125	0	0	0	0.049576	0.00763184	0.0150731	0
AL359706.1	0	0	0	0	0	0	0	0	0.142427	0	0	0	0	0	0	0	0.0804041	0	0	0	0	0	0	0	0	0	0	0	0	0	0	0	0	0.20402	0	0.0640725	0	0	0	0	0	0	0	0	0	0	0.0359545	0	0
AC079866.2	0	0	0	0	0	0.0274193	0	0	3.74597	0	0	0	0.096116	0	0	0.0433471	0.0491792	0.0457852	0	0	0	0	0	0	0	0	0.0483728	0	0	0	0	0	0	0.0415962	0	0	0.0565042	0	0.262643	0.0646144	0	0	0	0	0.0460958	0	0	0.0868676	0
GAS8-AS1	0.0706357	0.280216	0.536913	0.960292	0	0.39907	0.543409	1.03378	3.7062	0.689435	0.278411	0.484405	0.188314	0.191411	0	0.825008	0.275297	0.410076	0.222692	0	0.173354	0.477741	0.21149	0.871554	0.478979	0.395954	0.162469	0.848398	0.506184	0.115811	1.07077	0.486571	0.31249	0.325988	0.131539	0.394882	0.316301	0.222035	1.17618	1.55531	1.12204	0.288029	0.394861	0.69772	0.464466	0.319873	0.123105	0.437643	1.29649
USP27X-AS1	0.388415	0.570417	0.732939	0.646215	0.373383	1.43482	0.617737	0.801672	0.639449	0.919734	0.990295	0.842358	1.20051	0.310364	0.757857	0.585036	1.29257	0.813082	1.49144	0.688053	1.32721	1.54085	1.26359	1.07525	1.13457	0.570968	0.51542	1.67469	0.843845	0.808283	0.966236	0.698684	0.816682	1.23115	0.853142	0.501091	0.689027	1.13224	0.895522	1.42285	3.88064	0.840647	0.598494	1.4601	0.371098	0.642688	1.79648	1.03872	1.01579
AC134349.1	0	0.0418504	0.174956	0.104306	0	0	0	0.154395	15.7317	0.126729	0.0302407	0	0.096428	0	0	0	0	0	0	0	0	0	0	0.115704	0.114457	0.043008	0.129413	0.067578	0.142304	0.0691859	0	0.0305978	0.0266689	0.0556417	0.052388	0	0.0377918	0	0.77292	0.172864	0.0788601	0	0	0.0438757	0	0	0	0	0.0704116
AL354718.2	0	0	0	0	0	0	0	0	0	0	0	0	0	0	0	0	0	0	0	0	0	0	0	0	0	0	0	0	0	0	0	0	0	0	0	0	0	0	0	0	0	0	0	0	0	0	0	0	0
AC005381.1	0	0.100728	0.0168437	0	0	0.00353111	0.00781346	0.00495475	0	0	0.0873418	0.00619117	0.0433231	0	0.0634135	0.0111647	0.00633341	0.00589632	0.0170773	0.0334127	0.0119644	0.0412155	0	0.0111393	0	0	0.0186887	0.00650601	0	0	0	0.00294577	0.0154052	0.0214274	0.0302616	0.0151409	0.00363837	0.00567564	0.121765	0.0374453	0.0493492	0.0662632	0.0529904	0.0802578	0	0.0183973	0.0623067	0	0.0474517
ZNF236-DT	0.928355	0.858499	0.936252	0.899283	1.62003	1.0468	0.675589	0.504914	0.658244	0.489791	0.476495	1.2427	2.905	0.725243	1.29733	1.7066	1.27125	1.93005	1.50296	1.01116	1.68722	0.890922	0.657333	0.739568	1.87153	0.460302	1.01956	1.84835	0.518255	1.43982	1.90175	1.53733	0.658074	1.65421	0.654142	1.32474	1.08983	1.37584	0.919149	1.37474	1.19569	0.941265	1.02857	0.717428	1.64984	1.39188	0.524741	1.14001	0.596596
AL138731.1	0	0	0	0	0	0	0	0	0	0	0	0	0	0	0	0	0	0	0	0	0	0	0	0	0	0	0	0	0	0	0	0	0	0	0	0	0	0	0	0	0	0	0	0	0	0	0	0	0.0183413
AC107959.3	0.29505	0.731551	0.764565	0.866056	0.23045	0.160283	0.319199	0.652222	0.509246	0.636883	1.17616	0.140514	1.93841	0.666281	0.611668	0.83619	0.258735	0.294408	1.31779	0.303331	0.470672	1.74611	2.09809	1.9214	0.700255	0.357098	0.565539	1.59472	0.886168	1.99548	1.71453	0.681938	0.710919	0.875362	1.57967	1.12254	0.924848	2.08678	0.767657	1.45419	0.827091	1.95507	1.37447	1.1696	0.781432	1.0021	0.398519	0.787084	0.384626
AL513323.1	0	0.0454725	0	0	0	0	0.0293942	0.0186397	0	0	0	0	0	0	0	0.0420014	0	0.0221819	0	0	0.0150033	0	0	0.062859	0	0	0	0	0.012885	0	0.0308908	0	0	0	0	0	0	0.0106759	0	0.0156521	0.0428426	0	0	0.0317821	0	0.0346053	0	0	0
DPYD-AS2	0.0333598	0	0.0461041	0	0	0.0144979	0	0.020343	7.64632	0	0.0119535	0	0.0127053	0	0	0	0	0	0	0	0	0	0	0	0	0	0	0.0801362	0	0	0	0	0	0	0	0.0207216	0.0149382	0.0349542	1.83311	0.0341647	0	0	0	0.0173431	0.0243731	0	0.023256	0.0229655	0.0139161
LINC02230	0	0	0	0	0	0	0	0	0	0	0	0	0	0	0	0	0	0	0	0	0	0	0	0	0	0	0	0	0	0	0	0	0	0	0	0	0	0	0	0	0	0	0	0	0	0	0	0.148627	0
LAMA4-AS1	0	0.0155977	0.135847	0.0388748	0.0163784	0.00683491	0	0.00959054	1.25951	0.0295201	0.0338122	0.0419432	0.0059898	0.021309	0.00767154	0.0594291	0.0183886	0.0741849	0.0578468	0.0517395	0.0308781	0.0265926	0.0353165	0.0485134	0.0639875	0.00400728	0.0301452	0.031483	0.0265184	0.0451249	0.0635758	0.0171057	0.0173942	0.0829508	0.0341688	0.0732678	0.0246488	0.0137324	0.072017	0.104693	0.0110217	0.0192391	0.036632	0.0531457	0.0517072	0.0178051	0.0411144	0.0324808	0.0328031
TRDN-AS1	0	0	0	0	0	0	0	0.00381259	0	0	0	0	0	0	0	0	0	0	0	0	0	0.00528576	0	0	0	0	0	0	0	0	0	0	0	0	0	0	0	0	0	0	0	0	0	0	0.0045679	0	0	0	0
AL589745.2	0	0	0	0	0	0	0	0	2.34427	0	0	0	0	0	0	0	0	0	0	0	0	0.494957	0	0	0	0.0596688	0	0.0468785	0	0	0.118331	0	0.0185001	0	0	0	0	0	0	0	0	0	0	0	0	0	0	0	0
DANT2	0.0156289	0.178252	0.0647986	0.0193158	0.016276	0.176596	0.0901761	0.209672	23.2199	0.0469368	0.0112003	0	0.196428	0.0141172	0.0914829	0.0536886	0.0730946	0.0340251	0.131395	0	0.0230138	0.0396394	0.0467943	0.0535667	0.211958	0.0159289	0.0239654	0.0625723	0.0461169	0.0256244	0.0789729	0.0339975	0.197548	0.020608	0.0485074	0.0679557	0.0629863	0.0709619	4.86654	0.248092	0	0.0637294	0.0728058	0.0406257	0.0799305	0.088469	0.0871623	0.0107592	0.0456372
AC022431.1	0.0606202	0	0	0	0	0.05269	0	0	0	0.0455138	0.0217214	0	0	0	0.118279	0	0	0	0.0637055	0	0.0297547	0	0.0453756	0.0415542	0	0	0	0.0485402	0	0.0496951	0.122526	0.109889	0.0191559	0	0.0752589	0.0376546	0.0271452	0	0.0504706	0.0310414	0.0849659	0	0.0564788	0.0315152	0.0442898	0.0686295	0.0211299	0.0417321	0.0252878
AP003718.1	0	0	0	0	0	0	0	0	0.307818	0	0	0	0	0	0	0	0	0	0	0	0	0	0	0	0	0	0	0	0	0	0	0	0	0	0	0	0	0	0.0464017	0	0	0	0	0	0	0	0	0	0
AP000851.1	0.0232089	0.0115089	0.0320753	0.0860521	0	2.68298	0	0	0.0320461	0.0348505	0.00831619	0.212216	0.0176785	0.0628921	0	0	0.0723637	0.0168424	0.0487802	0	0.0911345	0.0196215	0.399565	0.143184	0.0314757	0	0.0533828	0.427431	0.107617	0.0380523	0	0	0.520711	0	0.0720335	0.043249	0.0103927	0	0.019323	0.0237689	0.314455	0	0.0216233	0.0965266	0.339134	0.630607	0.032359	0.0479323	0.0096816
AC125257.1	4.60217	5.33415	4.8737	4.93405	3.15281	3.86036	3.06062	10.3128	13.5665	3.27214	4.71667	4.48695	5.70176	3.59608	2.94269	4.63237	6.71649	3.81455	5.01121	4.23198	5.45952	5.10025	4.94727	6.48427	5.45938	6.6854	2.55922	3.73836	4.16044	4.22731	5.032	6.27202	4.04744	5.72473	2.88429	3.8437	6.51515	3.38904	9.84221	4.29867	5.92198	4.50387	4.67005	3.97802	5.47707	5.53664	7.08143	6.72579	8.35459
LINC01774	0	0	0	0	0	0	0	0	0.150805	0	0	0	0	0	0	0	0	0	0	0	0	0	0	0	0	0	0	0	0	0	0	0	0	0	0	0	0	0	0	0	0	0	0	0	0	0	0	0	0
ECI2-DT	0.128429	0.042457	0.0493033	0.105817	0.0297214	0.130233	0.0411673	0.0522109	0.197034	0.107138	0.0511316	0.0652398	0	0.0257792	0.0974491	0.0588241	0.233585	0.0724882	0.0749806	0	0.0980587	0.0965133	0.0640878	0.0684723	0.212879	0.0945345	0.131288	0.18282	0.156397	0.233962	0.0432634	0.0413883	0.0541109	0.0658561	0.12401	0.0620465	0.0575093	0.0747592	0.130687	0.0876848	0.126671	0.0349126	0.0531799	0.10386	0.0625543	0.0323104	0.0994787	0.0491182	0.0297634
ABALON	0.11952	0.381008	1.30964	0.569762	0.320063	0.363597	0.459742	1.1245	6.22398	2.29468	0.483326	0.416328	0.390171	1.20298	0.249859	0.0821157	0.492438	0.433672	1.6149	0.477456	0.293326	0.303138	0.626245	0.222379	0.393654	0.92231	0.890181	0.437499	0.942865	0.321935	1.48396	0.253802	0.372286	0.191369	0.646522	0.477261	1.18509	1.07342	1.25097	1.40765	0.175498	0.222795	0.44542	0.36394	0.349292	0.270623	0.785594	0.258594	0.270657
AC090197.1	0.121897	0.0201489	0.0608348	0.100436	0.11284	0.103008	0.0195369	0.0949819	0.757405	0.127112	0.184419	0.0774025	0.028371	0.0428194	0.0991001	0.120971	0.036951	0.117946	0.0498172	0.0779759	0.03324	0.0400773	0.126726	0.148549	0.073474	0.0138042	0.0830746	0.0596484	0.142734	0.027758	0.150565	0.0810222	0.0877384	0.0223239	0.071463	0.0588912	0.0667146	0.700113	0.118403	0.0624192	0.0379672	0.0276143	0.0630943	0.073934	0.0791642	0.115002	0.0377679	0.0979026	0.0367247
LRRC2-AS1	0.0141456	0.105218	0.0195496	0.0349653	0	0.055328	0	0	0.0585954	0	0.0101373	0.0323359	0.0215497	0	0	0.0194373	0.121289	0.0205306	0	0.0349022	0.0138864	0.0597956	0.0423532	0.0484829	0.115105	0	0.0216909	0.0679605	0.0178886	0.0115963	0.0142956	0.010257	0.0491697	0.0186522	0.0175615	0	0.0126686	0.00494055	0.117772	0.0289738	0.0132177	0.103826	0.0527169	0.0367701	0.0310048	0.0640582	0.00493063	0.0194762	0.00590084
AC025946.1	0	0	0	0	0	0.0656787	0	0	0	0	0	0	0	0	0.0737182	0	0	0	0	0	0	0	0	0	0	0.0385072	0	0	0	0	0	0	0.023878	0	0	0	0	0	0	0	0	0	0	0	0	0	0	0.0520196	0
AP001107.3	0	0	0	0.0738192	0.0622018	0	0	0	0	0.0448444	0.0428039	0	0.0454961	0.107903	0.0582699	0.123109	0.0465575	0.0866889	0	0	0	0	0.0894166	0.0409431	0	0	0.0915882	0.0478264	0.0755334	0	0	0.0216547	0	0.0787575	0	0.111302	0.026746	0.0208611	0.0994567	0.0611698	0.139527	0	0	0.0310518	0.0436385	0.0676202	0	0	0
AC091917.1	0	0	0	0	0	0	0	0	0.158532	0	0	0	0	0	0	0	0	0	0	0	0	0	0	0	0	0	0	0	0	0.141183	0	0	0	0	0	0	0	0	0	0	0	0	0	0	0	0	0	0	0
AC096759.1	0	0	0	0	0	0.029854	0	0	0.189702	0	0	0.104687	0	0	0	0	0	0	0	0	0	0.0580763	0	0	0	0	0	0	0	0	0	0	0	0	0	0	0	0	0	0	0	0	0	0	0	0	0	0	0
AL359091.1	0	0	0	0	0	0	0	0	0.0596603	0	0.00774113	0.0164618	0	0	0	0.0148429	0	0	0.0908142	0	0.0106041	0.0182647	0	0	0	0	0	0	0.0182137	0	0.0218331	0	0.0273073	0	0.0134105	0	0.0193482	0	0.0899342	0	0	0	0	0.0112315	0	0	0	0.0148726	0.0540728
LINC00443	0	0.0137713	0.0767614	0	0.0289212	0.0362075	1.3353	0.0169351	0	1.68891	0.00995099	0.0634833	0.0105769	0	0	0.0381602	0.0216473	0	0.0291847	0	0.0545249	0	0.0415749	0.114221	0.0376633	0.0283044	4.02424	0.0667116	0.0117066	0.0455326	0.0280657	0.020137	0.026327	0.164785	0.70679	0	0.0373073	0.0678967	0.0462431	0.0284414	0.0129748	0.0226484	0.0776222	0.0433132	0.0608701	0	0.0387202	0	0.0231696
AC079354.1	0	0	0	0.129124	0	0.0454049	0.100469	0	0.144259	0	0.0748724	0	0	0.283116	0.101925	0.0717805	0.162876	0	0	0	0.410252	0	0	0.0716175	0.283383	0.212966	0.240309	0	0	0.0856482	0	0.113635	0.132058	0.0688812	0	0	0.140352	0.0729804	0.0869846	0	0.244061	0	0	0.162947	0	0.591405	0	0	0.0435828
AL021408.1	0	0	0.0902924	0	0.090718	0.0378577	0.0418847	0.0265604	0.0601401	0.490524	0.0624271	0.099565	0	0.118028	0	0.0598492	0.203705	0.0632155	0	0.107467	0.0213787	0.0368232	0	0.17914	0.236279	0	0	0.104628	0.0367205	0	0.0880346	0	0.0137635	0.0861477	0.16222	0	0.0195038	0	0.036263	0.156122	0.0203493	0.071042	0.08116	0.0452873	0.127289	0.0493102	0.0303637	0	0.0363384
AC005775.1	0.0382264	0.170602	0.10566	0.472443	0	0.166129	0	0.0466213	0.211127	0.0287004	0.191761	0.116511	0.0873525	0.034529	0.0372927	0.0525264	0.0297968	0.0277405	0.120516	0.0628787	0.131341	0.0323178	0.08584	0.0524072	0.311054	0.0389602	0.0293082	0.214262	0.0322276	0.0626743	0.347685	0.152449	0.169112	0.176417	0.0237287	0.26119	0.0342349	0.0667556	0.159131	0.156595	0.250033	0.0623498	0.14246	0.0198731	0.446858	0.173108	0.0666215	0.0789473	0.111623
AC245008.1	0	0	0	0	0	0.0593316	0	0	0.377013	0	0.0244594	0	0	0	0	0	0	0	0.0717356	0	0	0	0	0	0	0	0	0	0	0	0.0689851	0	0	0	0	0.0424009	0	0	0	0	0.031892	0.0556695	0	0	0	0	0.0475868	0.0469925	0.0569506
AC007638.1	0	0	0.0127355	0	0	0	0.0177232	0	0.203583	0	0	0.0140434	0	0	0.01798	0	0	0.0133746	0	0	0.00904625	0	0	0	0	0.00939199	0	0	0	0.0151087	0	0	0	0	0	0	0.00825289	0	0.122755	0.0188749	0.00861065	0	0	0	0	0	0	0	0
AC087501.2	0.063338	0.0314082	0.0437675	0	0	0	0	0	2.88602	0	0.0453905	0.0482622	0.0241227	0	0	0	0.197484	0	0	0	0	0.053548	0.04741	0	0	0	0.0485614	0.0507165	0.0533986	0	0	0	0.100073	0.0835168	0.235899	0	0.0567245	0	0.1582	0.0972994	0.0295918	0	0.059011	0	0.0462755	0.0717065	0	0	0.105686
LINC02232	0	0	0	0	0	0.00346186	0	0	0	0	0	0	0	0	0	0	0	0	0.0167424	0	0	0	0	0	0	0	0	0.0127568	0	0	0	0	0	0	0	0	0	0	0	0.012237	0	0	0	0	0	0	0.0111063	0	0
LINC00373	0	0	0	0	0	0	0.111394	0	0.0799724	0	0	0	0	0	0	0	0.0451467	0	0	0	0	0	0	0	0	0.0590306	0	0.0463771	0	0	0	0	0	0	0	0	0.129678	0	0	0	0.0270598	0	0	0.0301108	0	0	0	0	0
AC135050.6	20.5871	13.0647	7.69213	11.8986	9.66794	9.33924	10.1674	18.8967	42.4908	8.71263	12.6129	14.4752	26.4686	3.06696	13.5433	20.7882	14.9418	11.9456	24.4353	8.1655	14.725	21.9107	18.7879	19.2974	20.1095	11.5644	11.8629	31.5583	8.89563	15.2561	11.5103	13.1358	10.7021	35.9301	9.36436	25.1218	10.1041	6.60492	11.6654	12.6327	18.293	17.8761	25.5876	20.6236	14.7586	26.3726	9.43804	39.2039	20.8334
AC008507.2	0	0	0.0190924	0	0	0.0120076	0.0265697	0.0168487	7.59187	0.0622331	0.00990022	0.0842126	0	0.0998288	0	0	0.0861472	0.080202	0	0	0.0271234	0.0467179	0	0	0.0749422	0.02816	0	0.0221238	0.0698813	0.0906006	0	0	0.0261927	0	0.0171508	0.0343246	0	0.0289501	0.621097	0.0848888	0.0774519	0.135197	0.12871	0.0143641	0.0403731	0.0312801	0.00963066	0.076083	0.0461028
LINC02474	0.118933	3.66835	0.0164368	14.8166	0.396343	0.072362	0.0457482	0.159557	24.3044	0	2.7956	3.22622	0.208363	0.859434	0.0232056	3.70973	0.0370824	1.57081	0.0499944	0.645589	2.39345	1.24681	0.3739	0.326106	0.451629	0	0.0547115	0.0952326	2.1257	0.0194997	0.793278	1.76788	5.04357	2.27394	0.0590611	3.93019	1.40599	0.672931	5.22825	0.0243605	1.0113	0	0	1.06349	0.208545	1.64269	0.182404	0.294752	0.128993
AC091114.1	0	0	0.0158676	0	0.0478273	0.0498973	0.154574	0.0140029	0.0317064	0.0344811	0.0411401	0	0.00874554	0	0	0.0157765	0	0	0.0241316	0.0188858	0	0	0.0343764	0	0	0	0.0176056	0.018387	0.0193593	0.0188244	0.162444	0.0582763	0.0507935	0	0.014254	0.085581	0.0411303	0.0160402	0	0.0940675	0.0536416	0	0.0641823	0.0477517	0	0.0779903	0.00800399	0.0474242	0.00957897
AL354872.1	1.39452	1.17558	0.240909	0.430876	0.21784	0.393931	0.335258	0.297636	0.481379	0	0.124921	1.00947	0.371779	0.251928	0.816278	0.335335	0.326102	0.303597	0.219825	0.172039	0.479141	0.766334	0.417534	0.669147	1.32387	0.923842	0.267296	0.66998	0.999332	0.685921	0.77512	0.252793	0.2644	1.24119	0.302974	0.476419	0.343451	0.316588	0.754676	0.714086	0.781832	0.682369	0.389777	0.942481	0.611314	0.789387	0.413168	1.05602	0.814418
RUNX2-AS1	0	0	0	0	0	0.0186661	0	0	0.711665	0	0.00769508	0	0.00817907	0.0193983	0	0	0	0.0155845	0	0	0	0	0	0	0	0.0328316	0	0	0	0	0	0	0.00678621	0.0141587	0	0.0133396	0	0	0.0715194	0	0.0100334	0	0.0200084	0	0	0	0	0	0
AL136164.1	0	0	0	0	0	0	0	0	3.1864	0	0	0	0	0	0	0	0	0	0.194012	0	0	0	0	0.0632757	0	0	0	0	0.0389112	0	0	0	0.0875074	0	0	0	0	0	0.153706	0	0	0	0	0	0	0	0	0	0
AP002433.1	0	0.0167141	0	0	0	0	0	0	0.51194	0	0	0	0	0	0	0	0.0262731	0	0	0	0	0.028496	0	0.0231048	0	0	0	0.0269892	0	0	0	0	0.0213019	0	0	0	0	0.0117723	0.0280625	0	0	0	0	0.017523	0	0	0	0	0.0140604
AC126283.1	0.267795	0.0442649	0.123367	0.220646	0.092961	0.193969	0	0.163303	0.246508	0.335101	0.159927	0.272071	0.101991	0	0.174169	0.061329	0.487063	0.0647785	0	0.220248	0.0876294	0	0.133634	0.183569	0.242121	0.136468	0.136879	0.357384	0.0752568	0.512242	0.180423	0.32363	0.056415	0.411963	0	0.277237	0.119916	0.218239	0.222958	0.182837	0.458754	0.145597	0.166333	0.046407	0.130436	0.202118	0.0622289	0.307258	0.0372369
AC026474.1	0	0.0376458	0.0524596	0	0	0	0	0	8.28107	0	0	0	0	0	0	0.0521583	0	0	0	0	0.037263	0	0.113651	0.208159	0	0.0386871	0.0582056	0	0.0320017	0	0	0	0	0	0	0.0943124	0.033995	0	0.316031	0.0388743	0	0	0	0	0	0	0	0	0.0950063
AL353596.1	0	0.0611864	0.0568423	0.101665	0.128498	0.66136	0.158208	0.0501621	0.0567906	0.0308802	0.0589502	0.188039	0.0626579	0.111454	0.24075	0.0565158	0.192359	0.0596946	0.259338	0	0.343197	0.104317	0.061573	0.140969	0.446238	0.188636	0.126137	0.0658672	0.208052	0.404606	0.0415657	0.149116	0.181956	0.406748	0.0255309	0.255479	0.0920876	0.201112	0.0684866	0.042122	0.0960796	0.0335426	0.268239	0.17106	0.0901494	0.232819	0.100354	0.0566289	0.0171573
AC005076.2	1.1709	0.743929	0.252846	0.497448	0.228634	0.636078	0.246309	0.0892525	0.656801	0.219778	0.249111	0.390337	0.668915	0.23136	0.67824	0.502787	0.770087	0.531067	0.153811	1.05329	0.287361	0.587761	0.7395	0.300987	0.595487	0.522102	0.420811	1.43565	0.308485	0.569927	0.850506	1.30006	0.277501	0.55485	0.340699	0.477297	0.360469	1.30354	0.548356	0.693258	0.615429	0.417772	0.477272	1.14136	0.561404	0.91135	0.586689	0.831259	0.702134
AL590006.1	0	0.0214261	0.0298573	0.267006	0.179988	0.0563335	0.0415505	0.105394	5.36943	0.162203	0.0928936	0.065847	0.0329121	0.117086	0.0421527	0.0296858	0	0.0627111	0.0454071	0	0.0212082	0.109588	0.0970266	0	0.117197	0.0880749	0	0.172989	0.0182137	0.035421	0.0436661	0.0313302	0.0546146	0	0.053642	0.0536778	0.0193482	0.015091	1.07921	0.0885011	0	0	0.0805124	0.112315	0.18941	0.14675	0.0301214	0.208217	0.0901213
PARD6G-AS1	0.191174	0.22471	0.327813	0.20127	0.103231	0.178473	0.06128	0.267699	1.40782	0.17543	0.438915	0.356082	0.283148	0.121517	0.0828908	0.418357	1.14798	0.38023	0.290194	0.0873506	0.236326	0.0838051	0.0794988	0.0728036	0.998664	0.364429	0.233431	0.714363	0.0984947	0.0870666	0.422179	0.192528	0.116346	0.322101	0.254919	0.197914	0.2156	0.247297	0.495181	0.213915	0.0628527	0.294494	0.230888	0.114111	0.620772	0.08016	0.328244	0.272964	0.177218
AC004920.1	0	0	0	0.0833146	0	0.0585931	0	0	0	0	0	0	0	0	0	0	0	0.0489199	0	0	0	0	0	0	0	0	0	0	0	0	0	0	0	0	0	0	0	0	0	0	0	0	0	0.035046	0	0	0.0234972	0	0
AC092667.1	0.050259	0.0498451	0.0347296	0	0.013085	0.0218421	0	0	0.936847	0	0	0.00957405	0.215341	0	0.0122579	0.0258976	0.137116	0.0455905	0.0660212	0.144675	0.240523	0.0106226	0	0	0.0170402	0	0.0385336	0.181097	0.010593	0.0412012	0.0253959	0.0728856	0.00794086	0.10769	0.0467967	0	0.00562639	0	0.188298	0.0128679	0.00587029	0	0.0702382	0.163304	0	0.0142248	0.0043796	0.0432491	0.026207
AC008403.2	0	0	0	0.0287251	0	0	0	0	0	0	0	0	0	0	0	0	0	0	0	0	0	0.0196496	0	0	0	0	0	0	0	0	0	0	0	0.0153234	0	0	0	0.00811763	0	0	0	0	0	0	0	0	0	0	0
AC135776.2	0	0	0	0	0	0	0	0	0	0	0	0	0	0	0	0	0	0	0	0	0	0	0	0	0	0	0	0	0	0	0	0	0	0	0	0	0	0	0	0	0	0	0	0	0	0	0	0	0
AC023908.2	0	0	0	0	0	0	0	0	0	0	0	0	0	0	0	0	0	0	0	0	0	0	0	0	0	0	0	0	0	0	0	0	0	0	0	0	0	0	0	0	0	0	0	0	0	0	0	0	0
AL162253.1	0	0.0212565	0.088863	0	0.0446409	0.0745168	0	0	4.14316	0.0321839	0	0.0653258	0.0163258	0	0	0.0589017	0.0334133	0.0311074	0.0450477	0	0	0.108721	0	0.029384	0.0581346	0	0	0.17162	0.0180696	0	0	0	0.0270911	0	0	0.0532529	0	0	0.3212	0.0439003	0	0	0.119813	0	0	0	0	0.0885293	0.0536447
AC009090.3	1.78277	0.827009	0.119218	0.213226	0.17967	0.17495	0.442421	0.981935	4.36734	0.993086	0.473949	1.18315	0.569466	0.103893	0.504937	0.158044	0.179308	0.584268	0.302178	0.425684	1.04442	0.0972393	0.0860932	0.709584	0.77993	0.175838	0.573196	1.65775	0.145452	0.235722	0.464947	0.625494	0.163554	3.07113	0.249886	1.1431	0.180264	0.361544	1.48428	0.824548	0.295551	0.797305	0.910859	0.568055	0.588232	0.325535	0.761725	0.356311	0.983582
AC010307.2	0.0398191	0.217202	0.192609	0.196851	0	0.0346101	0	0.315665	0.604792	0	0.0285359	0.151706	0.19715	0	0	0.136788	0	0.0288963	0.0418458	0.360243	0.156358	0.0336643	0.0298055	0.0272954	0.0540025	0.101459	0.0610588	0.255074	0.201423	0.0326429	0.241448	0.0866187	0.0503311	0.157515	0.0247174	0	0.142645	0	0.795653	0.0611698	0.20464	0.0324739	0.0741977	0.144908	0.087277	0.0901603	0.0416384	0.109649	0.0830529
LINC02134	0	0	0	0	0	0	0	0.0355728	0	0	0	0	0.0222171	0	0.0569099	0	0	0	0	0	0.286329	0.0986359	0.0436649	0	0	0	0	0.0467101	0.0737705	0.286929	0.117906	0	0	0.153839	0	0.362349	0	0.162994	0	0	0.0545083	0	0.108699	0.0606541	0	0.066042	0.244	0	0.0486687
AL590705.3	0.342747	0.27194	1.23158	0.338883	4.21188	1.28101	0.922878	3.17694	0.378604	0.257335	0.245626	1.82816	0	0.619191	0.668751	0.565158	1.33583	0.0497455	0.360191	1.07119	1.34587	0.0579538	0.872284	6.7665	0.464832	2.37542	0.630683	0.219557	0.0866882	2.07923	2.00901	0.298231	0.671506	1.08466	0.0851029	0.383219	3.00819	0.454896	0.171217	1.40407	0.672557	0.726757	0.574797	1.1404	4.90814	1.31931	2.26991	0.188763	0.68629
AC109347.2	0.837913	0.831013	0.57901	0.345195	0.775652	0.404611	0.26859	0.510964	2.69959	0.768909	0.667201	0.56753	0.496416	0.252289	0.817448	0.447754	0.870852	0.878315	0.58704	0.689144	0.502676	0.472265	0.48782	0.957294	1.01011	1.94522	0.214143	0.447293	0.392456	0.228968	0.188177	0.303786	0.353039	0.675194	0.693503	0.809627	0.750422	0.227619	1.00768	0.23837	0.65246	0.455564	0.433706	0.532418	1.08834	1.15943	0.324517	0.833207	0.543723
AC090772.1	0	0.1589	0.531425	0.0792064	0	0.0278519	0.123258	0.156324	5.92884	0.721757	0.229638	0.293	0.0976326	0.0578889	0.0625223	0.528373	0.449597	0.279046	0.0673494	0	0.18874	0.270908	0.191884	0.351448	0	0.29393	0.147408	0.256583	0.216122	0.105075	0	0.18588	0.243019	0.0845051	0.119345	0.4777	0.114792	0.0671506	1.12051	0.360987	0.0898259	0	0.298547	0.0666358	0.280939	0.0725551	0.0446771	0.264715	0.0802026
AL359198.1	0.170713	0.253961	0.23593	0.210986	0.296303	0.247302	0.0547216	0.104102	0	0.042724	0.0815598	0	0.238396	0.205602	0	0.0781917	0.0887121	0.247769	0.119601	0	0.195516	0	0.0425943	0.156028	0.0771735	0.0289984	0.0436287	0.0911297	0.0479745	0.046649	0.287539	0.185677	0.143853	0.0750335	0.0353229	0.212079	0.076444	0.119248	0.142131	0.145693	0.0797578	0.139222	0.106034	0.147917	0.374175	0.128846	0.0793391	0.195871	0.142426
AC001226.1	0.241131	0	0.0416562	0.074504	0.0627788	0.104794	0.231881	0.0367608	1.91444	0.0905209	0.043201	0.0918682	0.0459181	0.0544521	0.0588104	0.0828339	0.140968	0	0	0.0991594	0.0591783	0.10193	0.180492	0.206615	0.16351	0.1536	0.231095	0.09654	0.101646	0.0494185	0.182766	0.0437111	0.133345	0.317953	0.07484	0	0.107977	0.168437	0.552086	0.0926059	0.084493	0	0.112329	0.0626796	0.176173	0.136495	0.147086	0.248999	0.150882
LINC00376	0	0	0	0	0	0	0	0	0	0	0	0	0	0	0	0	0	0	0	0	0	0	0.0350957	0	0	0	0	0	0	0	0	0	0.0148161	0	0	0.0291239	0.146968	0	0	0	0	0	0	0	0	0	0	0	0
EDIL3-DT	0	0.376348	0.835831	0.703492	0.197593	0.742122	0.159651	0.072314	0.7532	0.267103	0.288942	0.632516	0.325181	0.68554	1.0412	0.439957	0.406716	0.533548	0.124621	0.390124	0.174619	0.0401023	0.621348	0.260123	0.225155	0.060431	0.290943	0.170918	0.389907	0.388855	0.647151	0.0429932	0.119913	0.45346	0.0441665	0.044196	0.148685	0.0662683	0.276446	0.170025	0.077565	1.91487	0.110484	0.209611	0.08664	0.161104	0.181872	0.440837	0.0890424
AC007370.2	0	0	0	0	0	0.00524162	0	0.00735488	0.882636	0	0.0043217	0.00919023	0	0	0	0.0165729	0.00940137	0.0175051	0	0	0	0.0305903	0	0.0578735	0	0.00614628	0.00924721	0	0.00508416	0	0	0	0	0	0.00748678	0.0149836	0.00540083	0.00421249	0	0	0	0	0	0	0	0	0	0	0.0100625
AL133371.1	0	0.0843582	0.0293884	0	0	0.0554487	0.0408979	0	0.17617	0	0.0304782	0	0	0.0768316	0	0	0	0	0	0	0.0417501	0	0.0636684	0	0	0	0	0.0681087	0	0	0.0429803	0	0	0.0280393	0	0	0	0.014854	0.0354087	0.0435555	0	0.0346841	0.0396239	0.221102	0	0	0.0148242	0	0
AC015712.7	0	0.202991	0.212152	0.505923	0.159864	0.0222377	0	0.124813	6.21745	0.19209	0.165014	0.155959	0.194881	0.13866	0	0.070311	0.239313	0	0.215094	0	0.226042	0.17304	0.0766026	0.24553	0.0693953	0.234681	0	0.245835	0.366684	0.125842	0.155135	0	0.0970161	0.101207	0.0317628	0.095352	0.0229131	0.0357431	0.468621	0.157211	0.0717192	0.0417302	0.238367	0.106407	0.224309	0	0.0356713	0.0704517	0.149417
C2CD4D-AS1	3.91707	13.5013	10.2945	10.3965	3.74489	4.74418	6.85436	12.7264	7.44787	9.40138	12.3559	5.0887	18.2934	4.06023	7.14163	8.47067	3.1534	6.29094	4.85874	1.10908	5.13757	5.8089	11.1993	7.17491	5.22522	1.63617	1.72316	4.16486	8.55369	6.21169	5.12671	11.5706	14.3259	1.56643	9.80567	4.14825	5.37712	6.25735	16.3596	8.05604	15.6606	8.74561	5.50412	4.97417	10.8375	1.01778	6.28954	1.59143	14.3578
AC134312.6	0	0	0	0	0	0	0	0	0.303139	0.0549445	0	0	0.0278715	0.0661028	0	0	0	0	0	0	0	0	0	0	0.0992478	0.037293	0	0	0.0308485	0	0	0	0.0693753	0	0	0	0	0.0255596	0	0.0749468	0.0341905	0	0	0	0	0	0.0255082	0	0
AC080078.1	0	0	0.0547627	0	0	0	0	0	0.656554	0	0	0	0	0	0	0	0	0	0	0.0651792	0	0	0	0.108649	0	0.0403856	0	0.0634574	0	0	0	0	0	0	0.0491936	0	0	0	0.263924	0.040581	0.111077	0	0	0.0412004	0.0579009	0	0	0.0545571	0.0661182
AC027287.2	0	0	0	0	0	0	0	0	0	0	0	0	0	0	0	0	0	0	0	0	0	0	0	0	0	0	0	0	0	0	0	0	0	0	0	0	0	0	0	0.0281051	0	0	0	0.0285341	0	0	0	0	0
LINC01864	0	0.0291013	0.0135176	0.0241768	0	0.0255044	0	0	0.243095	0.0146872	0.0210283	0	0.00745029	0	0	0	0	0.0141959	0	0.0160888	0	0.0330766	0	0.0134094	0	0.00996874	0.0149982	0	0	0	0	0.070922	0.0123631	0	0	0	0.0175194	0	0.130294	0.0400679	0	0	0.0182256	0	0.0142922	0	0	0.0269337	0.00816029
LINC02825	0	0.033085	0	0.123689	0	0	0	0.0406859	1.79642	0	0.0239069	0	0	0	0.097635	0	0	0	0	0	0	0.0282034	0	0	0	0	0.051154	0.0801362	0.0281247	0	0.168567	0	0	0.0659817	0	0.0207216	0	0.151468	0.361067	0	0	0	0	0	0	0	0	0	0.0278321
AP005210.1	0	0	0	0	0	0	0	0	1.56696	0	0.021402	0	0	0	0	0	0	0	0	0	0	0	0	0	0	0	0	0.0478264	0	0	0	0	0	0	0	0	0	0	0.0994567	0	0	0	0	0	0	0	0	0	0
LINC01962	0	0.0784059	0	0	0	0.0343575	0.152049	0.0482094	0	0.0593561	0	0	0.0602187	0.0714104	0.0771261	0.0543157	0.0616236	0.114742	0	0.0650206	0	0.200512	0.059176	0.0541923	0	0	0.363679	0.316515	0	0.129618	0	0.0859864	0.0749455	0.0521218	0.0490739	0.0491067	0	0.220894	0.263282	0.202411	0.295486	0.128947	0.0736561	0.0411002	0.05776	0	0	0.0544244	0.0329787
MORC1-AS1	0	0	0	0	0	0	0	0	0	0	0	0	0.0219414	0	0	0	0	0	0	0	0	0	0	0	0	0	0	0	0	0	0	0	0	0	0	0	0	0	0	0	0	0	0	0	0	0	0	0	0
AC013565.3	0	0.100077	0.0348645	0	0.105086	0.0219269	0	0	0	0	0	0.0384449	0.0192157	0	0	0	0.0786562	0	0	0.0414961	0	0	0.037766	0.103756	0.0684255	0	0.0773664	0	0.0212682	0.0827223	0	0.0365843	0.0159434	0.133056	0.0313189	0.0313398	0.0225929	0	0	0.0258357	0.0471446	0.041147	0	0.10492	0	0	0.0175864	0.0347336	0
AC099344.1	0	0	0	0	0	0	0	0	0	0	0	0	0	0.0276623	0	0	0	0	0	0	0	0	0	0	0	0	0	0	0.0129093	0	0	0	0	0	0	0	0	0	0	0	0	0	0	0	0	0	0	0	0
AC108482.1	0	0.0223164	0	0	0	0.0391161	0	0	0.124279	0	0	0	0	0	0	0	0	0	0	0	0	0	0	0.0308491	0	0	0	0	0	0	0	0.016316	0.014221	0	0	0	0	0	0	0.0691338	0	0	0	0	0	0	0	0.0619624	0
AL355390.1	0	0	0.0192893	0	0	0	0	0	0.154174	0	0	0.0106351	0.00531569	0	0	0	0	0	0	0	0	0.0117999	0	0.00956746	0.0189287	0	0	0	0	0	0	0	0	0	0	0	0	0	0	0	0	0	0	0	0	0	0	0	0
AC010542.4	0.0850587	0	0	0	0.0177161	0.0221795	0	0.0518692	0.117446	0.0255449	0.0182869	0	0.012958	0	0.0331925	0.0116878	0.0397811	0	0	0.0139913	0.0167	0.0431468	0	0.0466451	0.0922849	0.0606841	0.0260859	0.0272435	0.00717106	0	0.0687684	0.0123352	0.016127	0.0112157	0.0316797	0.0211339	0.00761772	0.0059416	0.141635	0.0087111	0.0476877	0.0138736	0	0.00884406	0.012429	0.0770375	0.00592966	0.0117112	0.00709646
AC099791.2	0.152189	0.150936	0.0525825	0.188092	0.0792454	0.13228	0	0.278418	0.840553	0.057132	0.136331	0.173947	0.0869433	0	0	0	0	0.055221	0	0	0.112051	0.0643328	0.113917	0.208647	0.103199	0.426555	0.0583419	0.304655	0.09623	0.124762	0.230704	0.30347	0.288549	0.501687	0	0.0945332	0.0681491	0.18604	0.126708	0.350688	0.0711034	0	0	0.197801	0.111191	0.0861485	0.0795713	0	0.253944
LAMC1-AS1	0	0.403651	0.749986	1.42522	0.211928	0.35376	0.260927	0.868674	8.42966	0.916736	0.267368	0.878694	0.490864	0.122546	0.132354	0.699073	0.475878	0.246131	0.570291	0	0.233069	0.630838	0.660078	1.16248	1.19595	0.829633	0.832133	0.59748	0.714861	0.278044	1.09685	0.270525	0.514449	0.805004	0.0842145	0.884843	0.182253	0.142152	0.903623	1.59782	0.760613	0.110642	0.568797	0.458451	1.04077	0.537574	0.401954	0.700472	1.41485
AC007308.1	0	0	0	0	0	0	0	0	0	0	0	0	0	0	0	0	0	0	0	0	0	0	0	0	0	0	0	0	0	0	0	0	0	0	0	0	0	0	0	0	0	0	0	0	0	0	0	0	0
AC004837.3	0	0	0.0397393	0	0.0598899	0.0249928	0	0	0	0	0.0206065	0	0	0	0	0	0	0	0	0	0	0	0.0430466	0	0	0	0	0	0.048484	0	0	0	0	0	0	0	0	0	0	0	0	0.0469003	0	0	0	0	0	0	0
AP002387.2	6.40292	5.61565	3.10376	8.09058	5.17519	2.86572	2.89485	3.29263	2.3092	2.29604	4.31463	3.67736	5.47773	1.8991	7.039	6.04054	1.30361	2.63534	4.06741	7.89914	4.15131	2.38344	7.26063	4.35635	2.0737	3.67687	2.23475	2.37219	1.51067	5.36649	8.98186	0.13859	3.32185	3.46533	2.28389	3.56168	2.61041	3.08745	3.46109	2.00637	6.78661	3.66305	3.07178	5.66384	9.80994	3.89493	5.69614	4.53947	7.61429
AC108102.1	0	0	0	0	0	0.0257681	0	0	17.5201	0	0	0	0.090328	0	0.115689	0	0	0	0.0623105	0.0487655	0	0	0	0	0.160825	0.060431	0	0	0.024994	0	0	0.0214966	0.0187364	0	0	0.07366	0	0	0.839211	0	0	0	0	0.0924753	0	0	0.0206672	0	0.074202
AL589990.1	0	0	0	0.0678339	0	0	0	0.0334697	4.77444	0.0824168	0.0196667	0.0418218	0	0	0	0.037709	0	0	0	0	0	0.0928044	0.0410833	0	0.0744359	0.0279697	0.0420811	0	0	0	0	0	0	0	0	0	0	0.0191697	0.137089	0.11242	0.0256429	0.179045	0	0.0285341	0.0401003	0	0	0	0.068687
LINC02670	0	0	0	0	0	0	0	0	0	0	0	0	0	0	0	0	0	0	0	0	0	0	0	0	0	0	0	0	0	0	0	0	0	0	0	0	0	0	0	0	0	0	0	0	0	0	0	0	0
LINC01915	0.0657475	0.0782473	0.0726919	0.0325032	0.013694	0.120008	0.177031	0.00801864	0.199721	0.157963	0.150775	0.160314	0.135218	0.0831435	0	0.370406	0.215246	0.0954245	0.179644	0.0973336	0.148449	0.066702	0.423236	0.33351	0.231833	0.0335048	0.201635	0.12635	0.238349	0.538984	0.305645	0.104882	0.0997252	0.104033	0.0979492	0.0490073	0.105988	0.0229633	0.120427	0.0673339	0.0184305	0.150134	0.0857582	0.239266	0.0480359	0.178642	0.270422	0.0995761	0.181016
AC008554.1	0	0.0794694	0	0	0.125171	0.69647	0.0770555	0.0244316	0.66384	0	0.0287119	0.305283	0.0152589	0	0.117258	0	0.0624594	0.0290745	0.0842075	0.0329513	0.786611	0.0677438	0	0.164782	0	0.0204169	0.0307176	0	0.0844435	0	0.0809788	0.0435764	0.215226	0.105657	0.0248698	0.348409	0.0358812	0	0.10007	0.205157	0.0187183	0.522785	0.186638	0.0624864	0.0878151	0.22679	0.13965	0.0275813	0.200556
LINC02173	0	0	0	0	0	0	0	0	0	0	0	0	0	0	0	0	0	0	0	0	0	0	0	0	0	0	0	0	0	0	0	0	0	0	0	0	0	0	0	0	0	0	0	0	0	0	0	0	0
AC018362.2	0	0	0	0	0	0	0	0	0	0	0	0	0	0	0	0	0	0	0	0	0	0	0	0	0	0	0	0	0	0	0	0	0	0	0	0	0	0	0	0	0	0	0	0	0	0	0	0	0
LINC01949	0	0.00479108	0.00667639	0.011941	0	0	0	0.00589178	0.0133406	0	0	0	0.00735946	0	0.00942576	0	0	0	0	0	0	0	0.00723203	0	0	0	0	0	0.00814554	0	0.0488209	0	0	0	0	0	0	0.006749	0	0	0.00902799	0	0	0	0	0.0109383	0.00336772	0	0.0080608
AP001972.3	0	0	0.0781417	0.186346	0.039255	0	0.0362483	0.0229861	1.24913	0.0283009	0.0135066	0.0287221	0.0143561	0	0.0367736	0.0776928	0.029382	0.136771	0	0	0	0.0637358	0.141075	0	0	0	0.144501	0	0	0.0309009	0	0	0.0238226	0.0248516	0	0.11707	0.0168792	0.0658263	0.156915	0.0579056	0	0	0.0702382	0.0587894	0	0	0.0131388	0	0
AL353801.3	0.899237	0.267549	0.165703	0.0740916	0	0.390801	0	0.329016	4.22157	0.360079	0.150366	0.13704	0.296816	0.0541507	0.292424	0.123563	0.0934586	0.174018	0.126001	0.0493053	0.235403	0.0506829	0.26924	0.410942	0.162605	0.2444	0.137889	0.576034	0.151624	0.09829	0.302924	0.260815	0.322045	0.276669	0.148852	0.372377	0.241603	0.272195	1.34762	0.27628	0.392118	0.0488905	0.390975	0.124665	0.350396	0.542958	0.0417921	0.536512	0.400125
AC134312.4	0	0	0	0	0	0	0	0.0354455	0.722327	0.0872822	0.0208277	0.0885814	0	0	0	0	0	0.0421814	0	0	0	0	0	0	0	0	0.0445653	0.093086	0	0	0	0.0210736	0.0183677	0.0383221	0	0.0361053	0	0.0203013	0.193576	0	0	0	0	0	0	0	0.0202606	0	0.0727419
AC002347.2	0	0	0	0	0	0	0	0	3.93549	0	0.272343	0.144786	0	0.171635	0	0.130548	0.148113	0	0	0.156278	0	0	0	0	0	0.290493	0	0	0.160196	0	0	0.206669	0.420309	0	0	0	0	0.13273	0.4746	0	0	0.154963	0	0	0.277653	0.430239	0	0.130809	0.475587
AC105460.1	0	0	0	0	0	0.0170132	0	0	0	0	0	0	0.0298191	0.212166	0	0	0	0.0284089	0	0	0	0	0	0	0	0	0	0	0	0	0	0	0	0	0	0	0	0	0	0.020046	0	0	0	0	0	0	0	0.0269499	0
ATP2B2-IT1	0	0	0	0	0	0	0	0	0	0	0	0	0	0	0	0	0	0	0	0	0	0	0	0	0	0	0	0	0	0	0	0	0	0	0	0	0	0	0	0	0	0	0	0	0	0	0	0	0
LINC01780	0	0	0	0	0.045057	0.0188028	0	0	0.298699	0	0	0.0329674	0.0329559	0	0	0	0.269798	0	0.0909352	0	0.0212364	0.036578	0.0323853	0	0.410735	0.0661441	0	0.173219	0.036476	0	0	0	0.0136718	0.0285247	0.0268567	0.0268746	0	0	0.0360216	0.0221547	0	0	0	0	0	0	0.0150808	0.0297848	0
AL591770.1	0	0	0	0	0	0.0249707	0	0	0.158672	0	0	0	0.0109416	0	0.0280272	0	0	0	0.0301911	0	0	0	0	0	0	0	0	0	0	0	0.0290335	0	0.00907828	0.0189408	0	0	0	0	0	0	0	0.0234294	0	0	0	0	0	0	0
AL353633.1	0	0	0	0	0	0	0	0	0	0	0	0	0	0	0	0	0	0	0	0	0	0	0	0	0	0	0	0	0	0	0	0	0	0	0	0	0	0	0	0.0435555	0	0	0	0	0	0	0	0	0
AL160153.1	0	0	0.0523373	0.0936076	0.631008	0.197495	0.0728345	0.0923732	6.17018	0.284328	0.217113	0.461697	0.173076	0.0684141	0.14778	0.260183	0.354228	0.164891	0.0795948	0.560632	0.260233	0.192099	0.396852	0.0519185	0	0	0.0580699	0.242588	0.127708	1.42807	0.5358	0.329514	0.239337	0.299609	0.0940297	0.0470463	0.339157	0.0529065	0.189176	0.116351	0	0.432379	0.282263	0.630011	0.0553365	0.342988	0.316801	0.156422	0.442329
ZNF667-AS1	2.50699	0.372952	0.754817	2.43447	1.63175	3.36972	0.327183	0.414954	2.36129	0.51762	0.638438	3.87512	0.678592	0.873454	2.25359	1.36563	2.43572	1.2995	3.1521	0.714295	2.02598	3.45931	0.86455	0.957453	2.71998	0.15057	1.29743	2.40173	1.01905	3.36903	1.29393	0.658961	0.80918	5.41897	0.672498	1.77413	0.621445	0.287698	0.33545	2.43452	2.03718	1.78167	5.40553	5.0225	3.42778	3.65928	3.16769	0.97388	0.646151
AC025271.2	0	0	0.0561318	0.0501971	0	0	0	0.148605	5.77631	0	0.0291067	0	0	0	0.079247	0.139523	0.0316591	0.0589485	0.128048	0	0.0398714	0.137351	0.0608033	0	0.0550826	0	0.03114	0.0975658	0.0171209	0.0332957	0.0820923	0.0441755	0.0128344	0.0803327	0.0504235	0.0756857	0.0727492	0	0.0676305	0.18718	0.0379514	0.165617	0.113522	0.147806	0.0593484	0	0	0.111842	0.271085
AC005498.3	0.428995	0.165458	0.285462	0.412377	0.215106	0.483357	0.259747	0.339116	1.40407	0.083505	0.096785	0.447953	0.0665644	0.473613	0.387516	0.403901	0.495399	0.46121	0.233763	0.444302	0.366544	0.376119	0.321113	0.130698	0.387867	0.356262	0.146183	0.30534	0.334883	0.195378	0.160572	0.132491	0.215894	0.712323	0.256432	0.335558	0.227675	0.166481	0.251341	0.480026	0.155889	0.375776	0.370081	0.454312	0.61525	0.215856	0.293525	0.525029	0.722451
PSMA3-AS1	8.14832	5.91738	5.19422	5.37134	3.03257	4.08056	4.05283	14.6526	39.4449	6.08814	6.21654	6.91059	3.56433	3.91778	5.58334	6.51724	6.29678	4.72606	5.73788	4.12989	4.44725	5.99159	3.98845	8.73306	12.5674	7.96504	4.15592	6.55969	3.90992	4.82831	4.31237	4.9496	5.71512	13.1904	3.8248	6.4888	5.36512	2.93629	7.81736	8.19671	5.88659	5.72248	7.85316	6.48418	6.39223	3.8826	2.73167	12.4054	9.98868
AC090371.1	0.291151	0.0288753	0.402378	0	0	0.177144	0.167989	0	0.643219	0	0	1.64169	0.155241	0.052598	0	0.280047	0.317726	0.464827	0.0611938	0	1.17185	0.0984592	0	0	9.87142	0	0.133935	0.839276	0	0.0477358	0	0.126668	0.368012	0.0767815	0.397604	0.0723399	0	0	0.0969613	0	0.081616	0.189955	0.759529	0.0605454	0.46798	0	0	0	0.0242907
AC048352.1	0	0	0	0	0	0.0613953	0	0	0	0	0	0	0	0	0	0	0	0	0	0	0	0	0	0	0	0	0	0	0	0	0	0	0	0	0	0	0	0	0	0	0	0	0	0	0	0	0	0	0
EML4-AS1	0.205865	0.272227	0.640151	1.06013	1.25061	0.805206	0.395937	0.188307	3.22153	0.38641	0.368828	0.209153	0.31362	0.371907	0.502093	0.447889	0.267448	1.79273	0.685086	0.62082	0.117888	0.522135	0.82184	0.58799	0.651451	0	1.23639	0.439578	0.289266	0.478165	0.554795	0.0124394	0.574635	0.361935	0.596349	0.426248	0.614566	0.239672	0.856987	0.316249	0.144272	0.419725	0.319669	0.517289	0.601631	0.0388442	0.310947	0.307064	0.529574
AC022613.2	0.470256	0.455279	0.123792	0.249083	0.256524	0.437934	0.516819	0.0546218	0.340117	0.403507	0.120358	0.238883	0.162043	0.50568	0.152923	0.261546	0.296736	0.650018	0.32946	0.331511	0.351725	0.246114	0.402282	0.276302	0.364433	0.068469	0.497896	0.376546	0.283185	0.42222	0.452611	0.552067	0.212285	0.457673	0.264106	0.166915	0.150412	0.359772	0.503384	0.642136	0.272016	0.273935	0.292086	0.256118	0.327214	0.532387	0.296606	0.138743	0.308263
AL034417.3	0.397412	0.14189	0.109847	0.11788	0.0662188	0.145078	0.107007	0.329588	0.636532	0.286443	0.353153	0.230143	0.205845	0.0717947	0.279148	0.141981	0.148693	0.0807513	0.3007	0.0653705	0.397933	0.147833	0.130888	0.108968	0.280263	0.502251	0.0121879	0.165474	0.147421	0.117284	0.385561	0.801096	0.190884	0.146726	0.118411	0.335722	0.21355	1.17149	0.277934	0.691902	0.319356	0.103713	0.192537	0.1157	0.952362	0.269952	0.188391	0.109434	0.0729435
AC040963.1	0	0	0	0	0	0.0775023	0	0	0	0	0	0	0	0	0.0347956	0.073514	0.0278016	0.025883	0.0374821	0	0	0	0	0	0.0483711	0	0.0273458	0	0	0	0	0	0.0112706	0.0235149	0	0	0.0319426	0	0	0	0	0	0	0	0	0	0	0.0245537	0.0148784
AL139246.4	0.0632148	0.0313471	0.131047	0	0	0.0274726	0.12158	0	0.261855	0.0949236	0.430371	0.192673	0.216682	0	0	0.217157	0.147825	0.0917486	0.730754	0	0	0	0.141953	0.216664	0.428658	0.0966425	0	0.658031	0.0266473	0	0.25554	0.137511	0.359564	0.0416771	0.23544	0.588994	0.169842	0.17663	0.578938	2.10405	0.177205	0.103108	0.117792	0.0985924	0.738968	0	0	0	0.0527402
AC069200.3	2.21311	0.698371	4.93543	1.24327	1.67618	1.18039	0.386947	0.245375	0.555598	2.11477	4.32545	1.14978	3.33319	0.363463	0.686971	0.691137	0.392063	0.511008	0.845725	0.16547	1.23441	0.595327	4.89438	10.2056	0.954992	0.205054	1.77392	0.322199	1.95062	0.824662	3.65984	0.255297	0.858277	1.1938	0.624439	1.93705	2.43248	3.16211	0.83753	2.47255	16.7785	0.410196	0.843511	1.35974	1.54343	1.93607	0.911662	0.34626	1.21694
AL391427.1	0.539293	0.534852	0	0.999775	0	0.0878896	0	0.246648	0.83772	0.101226	0.0241549	0.308197	2.8755	0	0.13153	8.15141	0.472916	0.244599	0.141685	0	0.231618	0.0569919	0.353214	0.924193	0	0.0687057	0.0516846	0.32387	0.0284165	0.110525	0.204379	1.09981	2.34321	0.75555	0.0836904	0.66997	0.0301864	0	0.785749	0.207114	0.25196	0.0549765	0.628064	0.105138	0.295511	0	0.0234972	0.74252	0.0562416
AP000688.2	0	0.0344872	0	0	0.0144854	0.0302246	0.0267517	0.0169641	0.576171	0	0.0249201	0.0105987	0.02119	0	0	3.01982	0.173475	0.0201878	0	0.0343195	0.0204819	0.0587973	0.0312346	0.0667429	0.0377278	0.00708822	0.34126	0.0334129	0	0.0228053	0.0281138	14.0545	0.0175814	0.100874	0.0431708	0.0863992	0.0124571	0.00971614	0.0115806	0.14245	0.0194956	0.0113436	0.0647959	0.0144625	0.0304872	0.61414	0.00484831	0.019151	0.156663
AC092666.1	0	0.0233513	0.0162701	0.0290997	0	0.0102326	0	0	13.6544	0.0353556	0.00843671	0	0.0179347	0	0	0.0323532	0	0	0	0	0.0346708	0.0398118	0	0.0161399	0.127728	0	0	0.11312	0	0	0	0.025609	0.029761	0.0465697	0	0.0438758	0.0105434	0.00822351	0.352855	0.03617	0.0220008	0	0.0219367	0	0.0688097	0	0	0.064836	0.00982191
AL139819.1	0	0.034209	0	0	0	0.149904	0	0	0	0.0517949	0	0.0525658	0	0	0	0.0947929	0	0.100125	0.144994	0.0567377	0.101583	0	0.0516376	0	0	0	0.211567	0.165717	0.0290801	0	0	0.0500218	0.0217994	0	0	0	0	0	0.114871	0.0353253	0.0966915	0	0	0	0	0	0.0721379	0.0474913	0.0575551
LINC02528	0.0567058	0	0.391845	0.700832	0.118107	0.0246439	0	0.069159	0	0.723772	0.0203188	0.129626	0	0.768316	0	0	0.0884024	0.370357	0.119184	0.0466378	0.111334	0.0479409	0.254674	0.0777419	0.0769041	0	0.304335	0.0908117	0.215132	0	0	0.102794	1.05722	0.224315	0.739192	0	0.507848	0.0396106	0.0472115	0.029037	0.0529863	0	0.211327	0.206362	0.911459	0.128396	0.197655	0.117112	0.0236549
PRANCR	1.74456	0.832655	0.919205	1.02415	0.590458	1.30784	2.24384	2.61971	6.41352	0.736773	1.28147	0.830822	1.68598	0.35456	0.702054	1.90276	0.985895	0.822905	1.03126	0.520121	0.578001	0.774325	0.734537	3.63245	1.09426	1.13351	0.518303	3.82405	0.523969	0.947476	1.41044	56.5447	0.93028	3.01922	0.446704	1.31392	0.976499	0.814956	1.32538	0.669995	1.33467	0.53353	0.792372	0.895625	2.61292	0.81471	2.24233	1.44119	1.69201
AL161804.1	0	0.0227577	0.0634258	0.11344	0	0.0398896	0	0.0279859	0.697048	0.0689135	0.0164444	0.0349696	0.0174787	0	0	0.157654	0	0	0.048229	0	0	0.116399	0	0	0.12448	0.233871	0.140746	0.0367479	0.0193457	0	0.0927596	0	0.087013	0.0907714	0	0.114027	0.0205506	0	0.191047	0.164502	0.128649	0.0374275	0.085516	0	0	0	0.0159967	0.126375	0.095722
AZIN1-AS1	1.17834	0.619205	0.607651	0.739031	0.293047	2.721	0.194495	0.13406	5.16033	0.376329	0.44428	1.66173	0.860719	0.452755	0.763517	1.7279	1.03503	0.753009	0.767018	0.542425	1.07906	0.669096	0.763538	2.6583	1.92006	0.224061	0.242715	1.42938	0.518956	0.85785	2.08841	1.33583	0.619665	0.481199	0.474895	1.89538	0.630034	0.374698	1.06891	1.3959	1.27772	0.559376	0.532537	1.01033	0.681021	0.866125	1.16168	2.27619	0.6126
AC064807.2	0.0483518	0.0479536	0	0.179275	0.0503539	0.714452	0.046497	0	0.133525	0	0.0346508	0.110529	0.0184151	0.0436751	0.0943417	1.42845	0.150758	0.0701767	0.0508127	0	0.0711989	0.0817563	0.108577	0.265155	0	0.14784	0.0741428	0.0387166	0.020382	0.198189	0.0488645	0.22789	0.0611163	0.0637561	0.0600279	0.120136	0.108258	0.0844379	0	0.0742777	0.225901	0.0394325	0	0.100549	0.0706528	0.10948	0.0674146	0.099859	0.02017
CHODL-AS1	0	0	0	0	0	0.176986	0	0	0.602478	0	0.0208463	0	0	0	0	0.0199854	0.0226744	0	0	0	0	0.0245928	0.0653214	0.0199401	0	0.0148237	0	0	0.0490483	0	0	0	0.0367683	0	0	0.0722752	0.0130258	0	0.0726559	0.0148954	0.122314	0	0	0	0	0	0.0101393	0	0
AC016747.3	0.123233	0.203697	0.198697	0.101536	0.128336	0.142816	0.316015	0.37574	12.3647	0.493459	0.13247	0.375603	0.406761	0	0.120223	0.0846665	0.256155	0.208667	0.25901	0.0337844	0.141138	0.382012	0.276728	0.394213	0.278546	0.293063	0.157471	0.296028	0.259736	0.269397	0.207566	0.238284	0.155765	0.324987	0.229487	0.561343	0.257519	0.0860818	0.957601	0.757238	0.307066	0.134001	0.420985	0.298976	0.510201	0.232525	0.0286363	0.311065	0.496932
AC139497.1	0	0	0	0	0	0	0	0	0	0	0	0	0	0	0	0	0	0	0	0	0	0	0	0	0	0	0	0	0	0	0	0	0	0	0	0	0	0	0	0	0	0	0	0	0	0	0	0	0
AC005261.1	7.56223	4.91168	3.01092	5.62094	5.84095	2.23521	5.62105	26.8639	29.713	6.68037	6.02914	6.54722	7.88764	7.46493	4.54861	5.92434	6.0017	5.72595	4.08984	2.45394	5.69323	5.65789	6.70579	6.9309	9.40724	13.766	5.33578	4.79656	6.73256	4.16001	3.70938	5.74068	1.90979	8.68856	3.42946	6.40372	5.83976	3.73662	8.8374	8.4754	7.00559	3.57838	8.16893	6.62912	13.5645	7.26551	5.48994	12.9913	8.85577
ISM1-AS1	0	0.0988492	0.0344367	0	0.0518985	0	0	0.0607793	2.47718	0	0.0892842	0.113919	0.0759198	0.0450148	0.0486178	0.171194	0.155382	0.180824	0.104743	0.0409869	0	0.0421321	0.0746053	0.170806	0	0.253958	0	0.199521	0.0630218	0.0408537	0	0.0361354	0.0944865	0.197135	0.0309346	0.0309553	0.0669471	0.0174056	0.0829823	0.153112	0.116415	0	0.0928609	0.0518165	0.29128	0.0564193	0	0.102922	0.145521
MAP3K5-AS1	0	0.22334	0.311226	0.15904	0.201017	0	0.37124	0.117707	9.41711	0.338154	0.253603	0.0490267	0.441087	0.581181	0.25108	0.176822	0.300918	0.233459	0.0676161	0.105836	0.315813	0.380774	0.288966	0.749786	0.436297	0.327883	0.295984	0.360639	0.271222	0.316474	0	0.0933081	0.426967	0.2121	0.0798787	0.39966	0.259304	0.224722	2.30346	0.197682	0.420848	0.262363	0.299729	0.167249	0.564103	0.509897	0.156989	0.265763	0.241561
AC008011.2	0.0410258	0.020344	0.0850482	0	0.170898	0.0178295	0.039452	0.0250177	0	0	0.0147003	0	0	0.0741153	0	0.0563731	0.831451	0.0595439	0.0862277	0	0.0201371	0.0346845	0	0.0281225	0.0556389	0.50176	0.0943636	0.0328504	0.138351	0	0.124382	0	0.375958	0.0811441	0.0254664	0.0254834	0.036742	0	0.0341568	0.0630235	0.172506	0.0334579	0.152892	0.213285	0	0	0.0143001	0.0282429	0
AL122125.1	0.81231	1.07416	0.224527	1.80709	0	0.91786	0.15623	0.297211	1.04684	0.40659	0.17464	0.330113	0.371248	0.24458	0.0528314	0.148825	0.717607	0.157196	0.284551	0.400852	0.0265809	0.091567	0.72964	0.334096	0.514104	2.12495	0.12456	0.216813	0.43373	0.0443943	1.03984	0.176702	0.752953	1.21392	0.0336156	0.269105	0.242497	0.151313	0.766479	0.637798	0.607223	0.220822	0.100909	0.30969	0.276959	0.490472	0.0943804	3.31798	0.248494
TARID	0.0289299	0.0778774	0.145648	0.0357547	0.159247	0.113154	0.0476917	0.0504046	0.707607	0.0124118	0.0207323	0.119667	0.0692568	0.0447972	0.0322552	1.47083	0.641075	0.227936	0.0173728	0.0135963	0.0486855	0.0663867	0.0309353	0.107654	0.151333	0.0863497	0.0887224	0.142299	0.0348429	0.0914765	0.01253	0.133354	0.0783582	0.247953	0.11801	0.0102686	0.0573703	0.0418602	0.172044	0.150256	0.00772352	0.165153	0.119366	0.150401	0.0815267	0.0374311	0.0489789	0.065438	0.0448245
AC073987.1	0	0	0	0	0	0	0	0	0	0	0	0	0	0	0	0	0.0793959	0	0	0	0	0	0	0	0	0	0	0	0.0214682	0	0	0	0	0	0.0316134	0	0	0	0.0424016	0.0260787	0.023794	0	0	0	0	0	0.0177518	0	0
AC090541.1	0	0	0	0	0	0.0604751	0	0	2.49781	0	0.0249308	0.106032	0.423981	0.377083	0	0.0478024	0.054234	0.0504912	0	0	0.102453	0	0.10416	0	0	0	0	0	0	0	0.0703146	0.277477	1.2752	0	0	0	0	0.0243007	0.75306	0	0.0325066	0.0567423	0	0.0723433	0	0	0	0.0478981	0
AC002460.1	0	0	0	0	0	0	0	0	0.842966	0	0	0	0	0	0	0	0.0528753	0	0	0	0	0	0	0	0	0	0	0	0	0	0	0	0	0	0	0	0	0.023692	0.169429	0	0	0	0	0	0	0	0	0.0466981	0
GNAS-AS1	0.01777	0.0264355	0.0122793	0	0	0.139008	0	0.092108	0.294435	0.0200126	0.0127347	0.115093	0.0101517	0.0240768	0.0433399	0.0976702	0.0484799	0.0838206	0.046686	0	0	0.022535	0	0.0182716	0.132548	0.307889	0.0272486	0.0569156	0.00374535	0.0291349	0.044896	0.122408	0.0140382	0.0937251	0.0165458	0.0275948	0.0676367	0.0372386	0.0887686	0.15014	0.0332088	0.0507221	0.033112	0.0646678	0.142813	0.0201178	0.0588426	0.0856324	0.0111191
SNHG6	61.6496	19.4331	27.2782	40.1898	39.3734	94.7925	21.549	48.7009	19.68	20.9131	16.9178	48.4845	34.1973	25.9134	19.8022	108.468	26.6678	33.2986	19.7429	29.4237	26.3464	26.1924	15.4666	35.669	34.9136	26.3442	23.7333	28.0414	20.924	28.8367	15.0623	141.333	26.7598	34.7013	21.6089	36.724	35.9721	37.7766	22.2796	17.4521	56.9119	33.4049	18.7657	30.5197	92.0638	26.0182	43.9584	53.042	28.6302
LINC02428	0	0	0	0	0	2.14185	0.0677053	0	0.0486073	0.0264305	0.0252279	0	0.0402219	0	0	0.0483721	0.246962	0.204372	0.0369947	0	0.017279	0	0	0.0241311	0.0477422	0	0	0.0845641	0	0	0	0.331835	0.0556205	0	0.021852	0.0437331	0.0315273	0	0	0.630918	0.180917	0	0	0	0	0.0797084	0	0	0.0587399
C8orf34-AS1	6.61883	12.5223	1.56928	0.023989	4.32574	4.77446	4.42372	2.29625	8.28145	0	2.31601	3.37212	1.168	0.0876633	3.73039	0.0666778	10.8783	7.67668	5.73182	8.66837	4.61117	6.58035	3.55957	5.14915	5.34373	0	7.17299	5.73505	2.6428	3.83478	0.902329	1.13298	3.52678	5.97616	9.69913	31.1544	5.26715	2.21681	4.75111	0.477081	0.317395	11.0015	8.73459	2.34109	1.41812	2.17548	3.82258	0.387505	4.55047
AC100803.3	0.281391	0.426819	0.61765	0.45006	0.396469	0.079129	0.286515	0.272531	0.457102	0.198842	0.130483	0.529728	0.743883	0.164466	0.193778	1.21683	0.296754	0.648643	0.521846	0.108909	0.316859	0.251891	0.0619494	0.873675	0.875484	0.0759158	1.25639	0.185556	0.453534	0.59705	0.150551	0.468085	0.402751	0.796643	0.832257	0.452392	0.385426	0.265934	0.303183	0.822163	0.371201	0.634456	0.478071	0.697028	0.616764	0.505963	0.600035	0.0797651	0.276194
BX322234.2	0	0	0	0.0538306	0	0.0378577	0	0	0.962242	0.0327016	0	0	0.0165884	0	0	0	0	0	0.0457723	0.0358223	0	0	0.130409	0.0895699	0	0.110979	0.0333941	0.0697521	0.0183602	0.0357059	0	0.0315822	0	0	0	0.0270548	0.0585114	0	0	0.401458	0.0203493	0.035521	0.04058	0.0226437	0	0	0.0151818	0.0299845	0.0363384
AC096637.2	0	0	0	0	0	0	0	0	0	0.140203	0.200736	0.711451	0	0	0	0	0.727796	0.948596	0	0	0.54995	0	0	0	1.01301	0	0.143172	1.04668	0	0.153084	0	0	0.118018	0	0.811412	0	0	0	0	0.0956218	0	0.152291	0.695923	0.0970814	0.136433	0	0	0	0
AC008764.2	0.777744	3.42817	4.29946	2.88366	1.61989	1.69	1.82822	2.63485	8.59108	2.85478	2.38427	4.01667	1.97472	1.48309	2.61347	4.15602	7.5443	3.69996	4.90397	1.0661	1.44216	7.30588	3.2989	4.26505	8.20378	4.5799	3.24651	5.18967	2.2585	3.89631	3.84262	1.6605	2.89457	5.12762	3.27216	4.56261	4.10182	3.32003	1.79868	7.03583	2.98767	6.48372	6.5215	3.36945	6.62934	2.93501	1.11449	2.79605	6.84922
TTTY5	0	0	0	0	0	0	0.0200038	0	0.0287225	0	0	0	0	0	0	0	0	0	0	0	0	0	0	0	0	0	0	0	0	0	0	0	0	0	0.0129125	0	0	0	0	0	0	0	0	0	0	0	0	0	0
AP001180.2	0	0	0	0	0	0	0	0	0	0	0	0	0	0	0	0	0	0	0	0	0	0	0	0	0	0	0	0	0	0	0	0	0	0	0	0	0	0	0	0	0	0	0	0	0	0	0	0	0
LRRTM4-AS1	0	0	0	0	0	0	0	0	0.224323	0	0	0	0.0123749	0	0	0	0	0	0	0	0	0	0	0	0	0	0	0	0	0	0	0	0	0	0	0	0	0	0	0	0	0	0	0	0	0	0	0	0
AC124276.2	0	0.0585906	0.0816462	0.146028	0	0.0770232	0	0.360255	2.28401	0.399197	0.317527	0.0450154	0.134999	0	0	0.974127	0.0460496	0	0	0	0	0.0499457	0.176882	0	0	0.0301056	0.135884	0.0946092	0.448257	0.0484302	0.0597035	0.0642553	0.0186683	0	0	0.220176	0.0529085	0.0825342	0.245929	0.0907538	0.027601	0	0	0.122852	0	0.0668826	0.123553	0.244019	0.0246441
TMEM147-AS1	1.59152	2.46047	1.76054	1.46283	0.369089	3.58617	0.720221	2.08376	2.11442	1.26019	2.13493	1.71205	1.3549	0.422819	0.567565	2.73361	1.35524	1.38788	2.08011	0.434483	0.49234	1.20418	1.2013	1.40267	2.63907	1.35968	1.45606	3.06813	0.871021	0.559155	2.32474	2.59895	1.50664	3.69452	0.639244	6.95745	1.23669	2.26081	2.05439	2.49967	3.64284	0.86711	1.74446	1.21676	3.17078	0.92361	0.585046	8.53949	1.77413
AP000439.1	0.279625	0.166393	0	0	0	0.0729136	0	0.170517	0.0772195	0	0.220429	0.0426136	0.532484	0	0.272795	0	0.435926	0.0811683	0.235085	0.413961	0.109801	0.141842	0.125583	0.230014	0	0	0.171511	0.268684	0.0471488	0.229231	0.113036	0.0608269	0.141377	0.405581	0.0347149	0.277905	0.0751283	0.625044	0.419053	0.171823	0.0261284	0.228044	0	0.377966	0.572033	0.063314	0.155947	0.153999	0.326608
AL138966.2	0.280107	0.104175	0.0483895	0.346187	0.0729263	0.121732	0	0.0854054	0.0966908	0	0.100368	0.0533588	0.186691	0.0632536	0.341582	0.144335	0.272923	0.304906	0.367954	0	0.0687437	0.118406	0.104833	0.144007	0.0949699	0.107057	0.0536896	0.280361	0.0590376	0.172219	0.353846	0.0507765	0.0442566	0.230841	0.086937	0.217488	0.12543	0.195663	0.408115	0.286865	0.130867	0.114218	0.130486	0.0364055	0.20465	0.158558	0	0.192831	0.204482
AC018832.1	0	0	0	0	0	0.0748459	0	0	1.42679	0	0.0205701	0	0	0	0	0.0394412	0.0447479	0	0.0603289	0	0.140888	0.0485338	0.128912	0	0	0	0	0	0	0	0.0580157	0	0.0181405	0.0378481	0.0712699	0	0	0	0.0955909	0.0293961	0.0268208	0	0.0534853	0	0	0	0.02001	0	0.0239474
AF129408.1	0	0	0	0	0	0	0	0	0	0	0	0	0	0	0	0	0	0	0	0	0	0	0	0	0	0	0	0	0	0	0	0	0	0	0	0	0	0	0	0	0	0	0	0	0	0	0	0	0
WNT5A-AS1	0.12997	0.354473	0.987919	0.401576	0.947458	0.76253	0.31246	0.752934	3.85835	1.17098	1.53683	0.49517	0.222749	0.528294	0.760772	0.133942	1.77291	0.471588	2.04877	1.87064	0.510353	3.02171	1.21607	0.490007	0.528792	0.132465	1.19578	1.45698	1.99972	3.46276	0.85376	0.706809	0.657122	0.299909	1.00847	0.201828	0.960289	0.226969	1.78545	3.16126	0.485778	0.635968	1.02927	0.878393	0.759659	0.367854	0.226513	0.671052	0.948797
AC006460.1	0.0288821	0.0572886	0.29937	0.214174	0	0.100415	0.0277742	0.07045	7.37772	0.151793	0.0413961	0	0.0109999	0.0260886	0.0563534	0.158747	0.0225131	0.104797	0	0.0237542	0.241	0.0976715	0.021619	0.0395965	0.0391698	0.103028	0.11072	0.13876	0.280022	0.378832	0.0291884	0.0209425	0.191661	0.114251	0.179283	0.0179403	0.0129332	0.0100875	0.168325	0.103527	0.364334	0	0.0538181	0.0150153	0.147712	0.326981	0.0503362	0.119298	0.0240964
AC100814.2	2.34696	1.5259	0.828912	1.99821	1.30354	0.589316	0.752312	2.28991	6.48123	0.978948	0.429825	2.78185	2.10553	0.423992	1.01762	1.18248	1.38223	1.85456	0.383665	0.471843	1.71517	1.58736	0.42943	2.57409	1.20244	1.27574	0.719769	1.92104	0.725509	0.855107	1.21228	2.30687	0.807559	3.5073	0.550368	1.61981	1.77494	0.874359	1.51979	1.09497	4.84901	0.723078	1.1662	1.00323	2.51492	1.18091	0.981678	3.87767	2.11037
AP005121.2	0	0	0.020393	0	0	0	0	0	0	0	0.0105746	0	0	0	0	0	0.0230039	0	0	0	0	0.0249501	0	0	0	0	0	0	0.0124403	0	0	0	0	0	0	0	0	0	0	0	0	0	0	0	0	0	0	0	0.0123108
AC022509.2	1.34804	0.322709	0.706666	0.919202	0.677724	1.07069	0.268206	0.510233	2.24644	1.36112	0.366436	0.212519	0.725854	0.419881	0.589534	0.830354	1.05077	0.877059	0.43965	0.344079	0.889833	0.628786	0.695889	0.892196	0.756499	0.189506	0.534592	1.30274	0.254732	0.457281	0.751632	0.23594	0.425978	1.04199	0.317401	0.577478	0.249783	0.211058	0.464416	0.452254	0.195458	0.151638	0.519702	0.700819	0.781123	0.473632	0.826335	0.512009	0.581727
AC109322.1	0.591239	0.382415	0.408554	1.52497	0.64249	1.00545	0.494399	0.971892	0.425929	0.366703	0.580291	1.0969	0.841965	0.510833	0.376173	3.03772	0.921721	0.764838	0.594316	0.570834	0.605641	0.347723	0.788904	1.05726	1.28991	1.50647	0.748936	1.6261	0.650161	1.53835	1.48078	2.18082	0.552368	1.88121	0.351049	1.90013	0.552526	0.736213	0.449443	0.921419	2.84636	0.35639	0.550847	1.47005	2.10349	1.54243	0.878096	1.5396	1.05088
AL121987.2	0.164727	0.122528	0.2988	0.279933	0.107217	0.232664	0.158408	0.0627822	1.53529	0.216436	0.213965	0.439314	0.133317	0.0929964	0.0803519	0.353671	0.192603	0.164368	0.216389	0.0846751	0.151602	0.261123	0.262017	0.550475	0.307178	0.167889	0.426251	0.379216	0.190956	0.11816	0.457802	0.283679	0.286294	0.44799	0.153379	0.422075	0.165968	0.064725	0.10286	0.579912	0.317464	0.167926	0.268579	0.203391	0.406187	0.256426	0.122013	0.226803	0.231917
AC103769.1	0	0	0.0793382	0	0.597841	0	0	0.140029	7.9266	0	0	0.0874858	0	0	0.11201	0.473295	0	0	0	0	0.450842	0.194135	0.0859411	0.0787034	0	0.585091	0	0	0.0483983	0.0941222	0	0.249756	0.0725621	0	0	0.0713175	0	0.0401005	0.955909	0.117584	0.0536416	0	0	0.0596896	0.251654	0	0.04002	0	0.0478948
AP001150.1	0	0	0.00863566	0	0.0130145	0	0	0	1.89812	0	0.0223897	0.0285675	0.00475959	0	0	0	0.00974127	0.018138	0.0393994	0.0102783	0.00613406	0.0422617	0.00935436	0	0	0	0	0.0100067	0	0	0	0	0	0.00823925	0.00775745	0	0.0111922	0.00436479	0.0624282	0.0127986	0	0.0101918	0.06986	0.012994	0	0	0	0	0.031279
AC092720.1	0.023962	0.380234	0.0827903	0.207303	0.0499083	0.0833093	0.230428	0.102285	0.132344	0.233879	0.291925	0.109551	0.118639	0.0216443	0.0467534	0.131703	0.336203	0.0869446	0.32736	0.197076	0.0117615	0.182324	0.107616	0.213532	0.0649942	0.0854768	0.202088	0.287805	0.101008	0.157148	0.169512	0.0173748	0.0908632	0.110586	0.0297483	0.178609	0.0751098	0.150643	0.53865	0.245401	0.134341	0.0390836	0.22325	0.261604	0.245097	0.0271279	0.125284	0.148463	0.129945
AC007255.1	0.157949	0.179027	0.202698	0.0278873	0	1.15713	1.19342	0.0137598	0.747742	1.45695	0.266811	0.636156	0.23203	0.509543	0.176105	0.0465078	0.175884	0.245619	0.0474252	0.538181	0.28796	0.0381529	1.08095	0.541359	2.60112	1.52932	0.4152	0.921455	1.24602	0.0369953	0.706906	0.0981679	0.349381	0.20827	0.658306	0.252286	0.0505203	0.0472852	0.225435	0.16176	0.463851	0.0920093	0.63068	0.609995	0.131885	0.970726	0.00786504	0.605811	0.112952
LINC02533	0	0	0.00988236	0	0	0.0062152	0	0.0174419	0.0197467	0.0107374	0.00512441	0	0.0108934	0.012918	0	0	0	0.0726478	0	0.0117621	0	0	0.0214096	0.0196066	0	0.00728789	0.0109648	0	0.012057	1.14894	0.0144529	0.0259246	0	0.0377149	0	0	0.012808	0.00499492	0	0	0.0133632	0	0	0.00743493	0	0	0	0.0196905	0.00596577
AP003465.3	0	0	0	0	0	0	0	0	0	0	0	0	0	0	0	0	0	0.126431	0	0	0	0	0	0	0	0	0	0	0.0367205	0	0	0	0	0	0	0	0	0	0	0	0	0	0	0	0	0	0	0	0
AC018521.4	0	0	0.0422838	0	0	0	0	0	0.0844907	0	0.0219259	0	0	0	0	0	0	0	0	0	0	0	0	0	0	0	0	0	0	0	0	0.0221848	0	0	0	0	0	0	0	0	0	0	0	0	0	0	0	0	0
AL035078.2	0	0	0.0688734	0	0	0	0	0	0	0	0	0	0	0	0	0	0	0	0	0	0	0	0	0	0	0	0	0	0	0	0	0	0	0	0	0	0	0	0	0	0.0465662	0	0	0	0	0	0	0	0
AC015574.1	0	0	0	0	0	0.561976	0	0	0.0324635	0	0	0	0	0	0	0	0	0	0	0	0.0115402	0	0	0	0	0	0	0	0	0	0	0	0	0	0.0145943	0	0	0	0.0195747	0	0	0	0	0	0	0	0	0	0
AC141424.1	0	0	0.0848553	0	0.0511531	0.0106734	0.0472351	0	0.440846	0.165955	0	0.0935695	0.0187074	0.0221842	0	0.0168736	0	0.0356453	0	0	0	0.041527	0.0183835	0.0336705	0.0333077	0	0.0564898	0.0196656	0.0103528	0	0.0744601	0.0267123	0.0465648	0.0323841	0.0152452	0.0152554	0.0109976	0.00857782	0.0613429	0	0.0344231	0.0400585	0	0.0638404	0.179436	0	0.00856058	0	0.0102451
LINC02109	0	0	0.0239198	0	0	1.18844	0.110959	0	0.015932	0.0173263	0	0	0	0.0104225	0	0.317099	0	0.0167467	0	0	0	0	0.00863684	0	0	0	0	0	0.11187	0	0	0	0	0	0	0.0143344	0	0	0.0192132	0.0236338	0	0	0	0	0	0.026126	0	0.00794333	0.0192532
AC084734.1	0	0	0	0	0	0	0.0461536	0	0	0	0	0	0	0	0	0	0	0	0	0	0	0	0	0	0	0	0.0367976	0	0	0	0	0	0	0	0	0	0	0	0	0	0	0.0391413	0	0	0	0	0	0	0
AC010834.2	0.122613	0.0304008	0.0847272	0.151538	0	0.213146	0	0.037385	0	0.046029	0.0439346	0.233571	0.0233489	0	0.179427	0.126361	0	0	0.128853	0.151265	0.120366	0.0518304	0.0458893	0.126074	0	0.218692	0	0	0.0516858	0.100515	0.123913	0.0889067	0.0193727	0.202095	0	0.114243	0.0274525	0.19271	0.153126	0.188357	0.0572852	0.099995	0	0.15936	0.0895825	0.138813	0.0641075	0.126614	0.0511481
AC008121.3	0.124254	0.154038	0	0.153567	0.0646994	0	0	1.78061	4.46072	0.18658	0.0890452	0.0473394	0.189292	0	0	0.384156	0.145281	0.0901697	0	0.0510965	0.0304944	0.105048	0.0465035	0.468458	0.421281	0.189959	0.285797	0.198987	0.0261888	0.152791	0.188357	0.225242	0.117792	0.491519	0.192824	0.617448	0.22256	0.0433975	0.31035	0.477195	0.0580519	0.0506667	0.173648	0.129194	0.317735	0	0.0433103	0.171078	0.414661
AC013248.1	0	0	0	0	0	0	0	0	0	0	0	0	0	0	0	0	0	0	0	0	0	0	0	0	0	0	0	0	0	0	0	0	0	0	0	0	0	0	0	0	0	0	0	0	0	0	0	0	0
LINC01916	0	0	0	0	0	0	0	0	0	0	0	0	0	0	0	0	0	0	0	0	0	0	0	0	0	0	0	0	0	0	0	0	0	0	0	0	0	0	0	0	0	0	0	0	0	0	0.0810422	0	0
AC008753.3	0	0	0	0	0	0	0	0	0	0	0	0	0	0	0	0	0	0	0	0.0599181	0	0	0	0	0	0	0	0	0.0307102	0	0	0	0.0460428	0	0	0.181012	0.032623	0	0	0	0.0340372	0	0	0	0	0	0	0	0.0607813
AC005823.1	0	0	0	0	0	0	0	0	0	0	0	0	0.0211537	0	0	0	0	0	0	0	0	0	0	0	0	0	0	0	0	0	0	0	0	0	0	0	0	0	0.0462431	0	0	0	0	0	0	0	0	0	0
AL136309.2	0	0	0	0	0	0.0530862	0	0	0.168664	0	0.0437694	0	0	0	0	0.0839238	0	0	0	0	0	0.103271	0	0	0	0	0	0	0	0	0	0	0	0.241602	0	0	0	0	0	0	0	0	0	0	0	0	0	0	0
AC007431.1	0	0.0342332	0.174915	0.0284403	0	0	0	0.0420978	4.54365	0.0172772	0.0247365	0.0350687	0.0438206	0	0	0.01581	0.0538115	0	0.0725485	0	0.011295	0.0194548	0	0.0157741	0	0	0.0176431	0.018426	0.0388009	0.0188644	0.0232556	0	0.00727163	0	0	0.0142938	0	0	0.555605	0.0117834	0.0430045	0	0	0.0239266	0.0168126	0.026052	0	0.0158417	0.0383973
CRNDE	15.9718	3.3299	2.50473	4.80107	3.86503	6.87846	4.49943	12.6282	16.0715	8.60886	11.327	7.22948	16.4724	1.57836	7.56545	8.69138	11.1215	7.23101	4.568	7.17377	6.83307	8.54626	3.03746	15.9772	16.8234	7.15309	4.57273	15.0208	1.74709	6.14417	5.38525	24.9111	2.92054	11.5965	3.37949	14.9712	9.46063	7.3538	3.75124	9.57621	11.6722	6.90143	9.3778	13.6864	6.75253	5.72218	5.18967	8.34093	12.3856
AC016735.1	0	0	0.189474	0.169442	0	0.238328	6.59198	0	0.567906	10.4993	0.0982503	0.313399	0	0	0.13375	0	1.81673	0	0	0.902058	0.0672934	0	0	0.187958	0.185933	0.139731	0.525569	0.109779	0	0	0.138552	0	0.129969	0	6.38272	0.0851597	0	0	0.228289	0	0.128106	0.111809	0.127733	0.14255	0.100166	0.310425	0.0955751	0	0.228763
AC090993.1	0	0	0	0	0	0.0727883	0	0	0.308347	0	0.0200046	0	0	0	0	0	0	0	0	0	0	0.0471995	0	0	0	0	0	0.0894074	0	0	0	0	0	0	0	0	0	0	0	0.028588	0	0	0	0	0	0.0632052	0	0	0
AC055758.2	0	0	0	0	0	0.0126305	0	0	0.0401293	0	0.0104138	0	0.0110688	0	0	0.0199676	0	0	0	0	0	0	0	0	0	0	0	0	0	0	0	0	0	0	0	0	0	0	0	0.0148821	0.0135783	0	0	0	0	0	0	0	0
AC006441.4	0	0.0491732	0.022841	0	0	0	0	0.0604701	0	0.0248173	0.023688	0.0251867	0.0251779	0	0	0	0.0515306	0	0	0.0271856	0.0162244	0.0279452	0	0	0.0448281	0	0	0	0	0.0541945	0.167024	0	0.0522255	0	0.0410364	0.205319	0.0296029	0	0	0	0	0	0	0.0687372	0	0.0374216	0.0576076	0	0.0137886
AC026355.2	0.49818	0.164693	1.224	1.50506	0.576453	1.25092	0.10646	0.945133	32.1771	0.0415594	3.98667	2.78375	0.274062	0.0999988	1.78205	2.35787	0.129441	0.361524	0.174512	0.091051	0.326035	0.467975	0.372899	1.44187	0.30028	0.028208	0.254637	0.531875	0.886671	0.36302	0.895044	0.401368	0.419797	0.364941	0.10308	1.27217	1.04104	0.425325	0.691283	0.7653	2.09476	0.0902851	0.309431	1.41008	0.323535	0.376001	1.15765	0.457276	0.438723
AC113346.2	0	0	0	0.0878723	0	0.0308992	0	0	0	0	0	0	0	0	0	0	0	0	0	0	0	0	0	0	0	0	0	0	0	0	0.0718532	0.0257771	0	0	0	0	0	0	0	0	0	0	0	0	0	0	0	0	0
AC136604.2	0.148745	0.344212	0.148467	0.204261	0.034423	0.380676	0.206611	0.302351	3.62841	0.210947	0.26649	0.176307	0.35249	0.0597145	0.0483705	0.352002	0.270536	0.251865	0.243157	0.0135928	0.121683	0.32137	0.136081	0.453165	0.694836	0.185289	0.152057	0.595519	0.0975352	0.203229	0.150322	0.389476	0.250683	0.686465	0.0718137	0.390106	0.155415	0.29439	0.839362	1.05787	0.293419	0.17522	0.585128	0.386647	0.410548	0.187108	0.0691291	0.295818	0.386082
AC012306.2	2.26931	1.50894	1.42557	2.29472	1.61132	1.09829	1.68629	2.23301	0.925776	1.54891	1.81108	1.80776	1.63035	1.81688	1.50947	2.62215	2.93475	1.34739	2.16801	1.23013	2.10116	1.3517	2.54795	1.41416	1.95849	2.10261	1.73988	3.5103	1.34793	2.07173	2.13701	3.53404	0.977861	2.34622	1.18455	1.47367	1.89379	2.21565	2.06112	2.58816	2.02408	1.64039	1.97013	2.19866	1.65799	2.16041	1.25841	2.16583	1.9148
LINC02445	0	0	0	0	0.0737207	0.0615291	0	0	0.684209	0	0	0	0	0	0	0.0486356	0	0	0	0	0.0694926	0	0	0	0	0	0	0	0	0	0	0.0256648	0	0	0	0.0439713	0	0	0	0.0362488	0.0330731	0	0	0	0	0.160285	0	0	0.0590599
LINC02630	0	0	0	0	0	0	0	0	0	0	0	0	0	0	0	0	0.0583578	0	0	0	0	0	0	0	0	0.190761	0	0	0	0	0	0	0	0	0	0.0232521	0	0	0	0	0	0	0	0	0	0	0	0	0
LINC02227	0.00866927	0	0.0239623	0	0.0270847	0.0188379	0	0	0.215465	0.0455623	0.0465955	0.0462405	0.00330174	0	0.0169151	0.0119123	0.0473028	0.0125824	0.018221	0	0	0.00732927	0.00648915	0.00594265	0	0	0.0398805	0.00694171	0.00365441	0.00710688	0	0.0062861	0.0246552	0	0.0807206	0.0107699	0.0194101	0.0090836	0.0360889	0.00443922	0.0162013	0.0212102	0.00807702	0.0180279	0.0443371	0.00981468	0.0120871	0.0238724	0.0253147
AC002378.1	0	0	0.150689	0	0	0	0	1.3298	0	0	0.117208	0	12.3749	0	0	1.64806	0	0	0	0	0	0	0.0816152	0.0747418	0.147873	0.388948	0	0.0873072	0.0919244	0	0.220382	0.158123	0	0.0718861	0.135365	0	0	0.038082	0	0.0558329	1.63013	0	0.203172	0	0	0	0.0380055	0	0.45484
AC006019.1	0	0	0	0	0	0	0	0	0.0363276	0	0	0	0	0	0	0	0	0	0	0	0	0	0	0.00901743	0	0	0	0	0	0	0	0	0	0	0	0	0	0	0	0	0	0	0	0	0	0	0	0	0
AC010196.1	0	0	0	0	0	0	0	0	0	0	0	0	0	0	0	0	0	0	0	0	0	0	0	0	0	0	0	0	0	0	0	0	0	0	0	0	0	0	0	0	0	0	0	0	0	0	0	0	0
LINC02632	0	0	0	0	0	0	0	0	0.0339454	0	0	0	0	0	0	0	0	0	0	0	0	0	0	0	0	0	0	0	0	0	0	0	0	0	0	0	0	0	0	0	0	0	0	0	0	0	0	0	0
LINC01247	0	0	0	0	0	0	0	0	0.0319776	0	0	0	0	0	0	0	0	0	0	0	0	0	0	0.0105835	0	0	0.0118375	0	0	0	0	0	0	0	0	0	0	0	0	0	0	0	0	0	0	0	0	0	0
AC009690.2	0.485115	0.455529	0.442207	0.510262	0.10749	0.318483	0.317621	0.60424	2.59382	0.643207	0.429018	0.338188	0.660416	0.130526	0.21146	0.326205	0.313775	0.441926	0.498959	0.237693	0.24318	0.314144	0.332216	0.523572	0.461938	0.573326	0.340284	0.512417	0.335022	0.143844	0.438104	0.456537	0.433794	0.830207	0.211433	0.621898	0.300426	0.302818	0.773412	0.221984	0.487051	0.193605	0.548139	0.531234	0.957719	0.222021	0.129518	0.312646	0.710435
FAM230A	0	0.00829682	0	0	0	0	0	0	0	0	0	0	0	0	0	0	0	0	0	0	0	0	0	0	0	0	0	0	0	0	0	0	0	0	0	0	0	0	0	0	0	0	0	0	0	0	0	0	0
LINC00560	0	0	0	0	0	0	0	0	0	0	0	0	0	0	0	0	0	0	0	0	0	0	0	0	0	0	0	0	0	0	0	0	0	0	0	0	0	0	0	0	0	0	0	0	0	0	0.00708296	0	0
CHRM3-AS1	0	0	0	0	0	0.0290554	0	0	0.646197	0.100392	0	0	0.0254628	0.0603902	0	0	0	0	0	0	0	0	0	0	0	0.272561	0	0	0	0	0	0	0	0	0	0	0	0	0	0	0.0312357	0	0	0	0	0	0	0	0
AL359979.1	0	0	0.138312	0	0	0.144979	0	0	0.368497	0	0	0.0508388	0	0	0.06509	0	0	0	0	0	0.0654971	0	0.0499411	0	0.180969	0	0.051154	0.160272	0.0281247	0.0546953	0	0	0	0.0879756	0	0.0414432	0	0	0.111097	0.0683294	0.249373	0	0.124323	0	0.146238	0	0.023256	0	0.0278321
AC023906.3	0	0	0	0	0	0	0	0	0	0	0	0	0	0	0	0	0	0	0	0	0	0	0	0	0	0	0	0	0	0	0	0	0	0	0	0	0	0	0	0	0	0	0	0	0	0	0	0	0
AC122129.2	0	0	0	0	0	0	0	0	0	0	0	0	0	0	0	0	0	0	0	0	0	0	0	0	0	0	0	0	0	0	0	0	0	0	0	0	0	0	0	0	0	0	0	0	0	0	0	0	0
AL161729.2	0	0	0.0492384	0	0	0.0309669	0	0	7.18226	0.106997	0.0510643	0.10859	0.027138	0	0.208545	0	0.166627	0.0517092	0.0748819	0	0.0349749	0.0602415	0.160009	0.0488444	0	0	0.0546316	0	0.0600734	0	0	0.0775009	0.0225165	0	0.176924	0	0.0319075	0	0.4746	0	0.266326	0	0	0.0370442	0.05206	0	0	0.0981071	0.386415
LINC01749	0	0	0	0.0102027	0	0.00358763	0	0	0	0.018594	0.00295799	0.0125805	0	0	0	0.017015	0	0	0.00867534	0	0	0	0.0061792	0	0	0	0.00632927	0	0.00347986	0	0	0.00897877	0	0	0	0.0102555	0	0	0	0	0	0	0	0	0.018094	0	0	0.00568303	0.00344366
AC055854.1	0.237279	0.00735391	0.0717339	0.0366569	0	0.00644497	0.0285221	0.0723471	1.08527	0.0222687	0.0212554	0.0226002	0.0169442	0.0133956	0.0723387	0	0.0693582	0.0860954	0.0155847	0.0121969	0.00727912	0.0877639	0.0555028	0.0203314	0.0804492	0.105802	0.0113701	0.0712484	0.00625136	0.0243146	0.0599487	0.0860257	0.0562348	0.195546	0.0276167	0.00921171	0.0332037	0.0103592	0.0864288	0.0227816	0.0069286	0.0120943	0.0552673	0.0231294	0.281708	0	0.00516917	0.0204184	0.0866085
AC004990.1	0.141394	0.0210345	0.0879349	1.1883	0	0.0553039	1.14215	0.103468	0.136663	1.02974	0.602905	0.65721	0.694676	0.0255437	0.0137941	0.0971442	0.0220429	0.215477	0	0	0.38171	0.0239078	0.0529185	0.00969236	1.16973	0	0.216815	0.441551	0.0178809	0.0115912	0.042868	0.107651	0.223402	0.00932204	0.640716	0.0526967	0.563506	0	0.0588603	0	0.0462419	0.0345936	0.184429	0.0882097	0.299583	0.160076	0.00492848	0	0
WASIR2	0	0.152869	0.0213024	0.533403	0.256833	0.643078	0.0889355	0.281984	0.255396	0.138873	1.30345	0.892621	0.270041	0.111384	0.0601496	0.910741	0.432534	0.290827	0.259174	0.684567	1.31644	0.260627	0.484581	1.81735	0.459892	0.314195	0.070907	3.08557	0.31188	0.151631	0.810019	1.16237	0.467592	1.11785	0.229632	0.746804	0.138044	0.0753692	0.0769987	0.0631431	0	0.47768	0.143608	0.592989	0.518031	0.558412	0.225653	1.44312	1.32456
AL360270.3	0.120521	0.143434	0.233188	0.208534	0.0753067	0.251411	0.0463591	0.117591	0.366105	0.0723898	0.0604589	0.146935	0.119343	0.0653182	0	0.132485	0.131522	0.104953	0.177317	0.237894	0.236625	0.122271	0.14434	0.016523	0.26152	0.184252	0.129365	0.0386017	0.213376	0.237121	0.0730792	0.0786508	0.137104	0.158917	0.0897747	0.239559	0.0863492	0.454611	0.12041	0.320915	0.225231	0.137604	0.0898299	0.087719	0.22894	0.218311	0.142831	0.248907	0.0904956
BTG3-AS1	0.252075	0.199999	0.418049	0.233656	0.0918792	0.334126	0.133323	0.107602	0.504683	0.179795	0.103872	0.46098	0.22081	0.125231	0.319693	0.199164	0.392976	0.201221	0.278149	0.373175	0.290761	0.170489	0.452841	0.120955	0.153838	0.552364	0.106296	0.393594	0.632239	0.0826582	0.585919	0.297017	0.131431	0.249287	0.17212	0.164406	0.406357	0.19369	0.996882	0.490498	0.606516	0.154182	0.17614	0.124496	0.313087	0.185497	0.456892	0.268976	0.131441
AC010320.4	0.36345	0.468594	0.150689	0.449191	0.0756998	0.284314	0.0699016	0.531921	5.21914	0.327455	0.20837	0.166164	0.24916	0.262637	0	0.199765	0.283303	0.263752	0.458338	0.119568	0.0713581	0.0614544	0.16323	0.448451	0.0985817	0.777896	0.334389	0.465638	0.459622	0	0.293843	0.0527076	0.137819	0.287544	0.0902433	0.361214	0	0.0761641	1.33143	1.1911	0.101883	0.296406	0.474069	0.15116	1.11527	0.164588	0.0506741	0.250206	0.303227
AL590483.1	0.138856	0.0344282	0	0	0.072303	0.0301729	0	0	0	0.0521269	0	0.158708	0	0	0.203198	0	0.0541181	0	0	0.0571014	0.102234	0	0.103937	0.380736	0.0941582	0	0.0532307	0.222372	0.146333	0	0.631479	0	0.197453	0.274642	0	0.0862515	0	0.0242488	0	0.0711034	0.0324371	0.0566211	0.12937	0.216566	0	0.393007	0.193601	0.0477958	0.028962
AL031710.2	0.315023	0.0223164	0.217686	0.38934	0.0468668	0.0977904	0.043277	0.823298	4.909	0.23652	0.112879	0.205749	0.119979	0.121951	0.0878084	0.371032	0.0350793	0.0326584	0.189175	0.185066	0.0662682	0.114142	0.0336861	0.0925473	0	0.0917345	0.0690083	0.216212	0.170735	0.184464	0.181922	0.0815799	0.14221	0.148352	0.0558709	0.0838622	0.141065	0.0471542	0.149874	0.0691338	0.105129	0.0367018	0.125787	0.187171	0.26304	0.203797	0.0470595	0.247849	0.168959
AP001469.2	0.166628	0.950219	1.15142	0.308905	0	0.43449	0.320472	0.457247	5.06164	0.500418	0.477648	0.825283	0.475959	0.301022	0.162558	0.801365	0.259767	0.42322	0	0.205565	0.122681	0.211309	0.436537	0.513993	0.790929	0.891589	0.511015	0.667116	0.491678	0.136598	0.673578	0.513493	0.500213	0.933782	0.362015	0.776263	0.41038	0.40738	1.38729	0.469282	0.895264	0.407672	0.388111	0.259879	0.973922	0.471608	0.145201	0.975033	0.93837
KCNIP1-OT1	0	0.0132612	0.0184796	0.0991547	0	0	0	0.0163079	0.738511	0.0200785	0.0191649	0.0407547	0	0.0241561	0.0260896	0	0.0208455	0.0388138	0.0562077	0	0.0393791	0.0678274	0.0200176	0.0183317	0.0362683	0.0136281	0.0410074	0.0214136	0.011273	0.0438462	0.0810788	0	0	0.0176313	0	0	0	0	0	0.027388	0	0	0.0249158	0	0.0195386	0	0.0279646	0.0736409	0.0334672
AC079763.1	0	0	0	0	0	0	0	0	0	0	0	0	0	0	0	0	0	0	0	0	0	0	0	0	0	0	0	0	0	0	0	0	0	0	0	0	0	0	0	0	0	0	0	0	0	0	0	0	0
AP001993.1	0.0278069	0	0	0	0	0.0120847	0	0.0254352	0.172777	0	0	0	0.0105904	0	0.0135639	0	0.021675	0	0	0	0	0	0	0.00953062	0	0	0	0	0	0	0	0	0	0	0	0	0	0.00485599	0.0231512	0	0	0	0	0	0	0	0.00484624	0	0
AC034198.2	0.445974	0.63186	0.220125	0.314962	0.331743	0.110752	0.1838	0.233106	2.81503	0.0956681	0.0456575	0.145638	0.145587	0	0.0621545	0.175088	0.198645	0.138702	0.401719	0.261995	0.281445	0.323178	0.190756	0.0873453	0.259212	0.0649337	0.146541	0.10203	0.187994	0.261143	0.193158	1.15492	0.221457	0.168016	0.0395478	0.0791484	0.285291	0.155763	1.00783	0.424111	0.0892975	0.415665	0.296791	0.132488	0.791312	0.144257	0.177657	0.263158	0.265769
MRPS9-AS2	0	0.102409	0.142708	0	0.215071	0.329089	0	0.0419789	0.095052	0.0516851	0.271333	0.104909	0.0262181	0	0.268634	0	0	0.0499563	0.0723435	0	0	0	0	0.424698	0.186721	0.0701614	0.0527796	0.110244	0.058037	0	0.208709	0.12479	0.108766	0.0907714	0.0427317	0.213801	0.0616519	0.192347	0	0.0352504	0.0643245	0.112282	0	0.071577	0	0.0779352	0.0719851	0.236954	0.0287166
AL133284.1	0	0.00645013	0.00898828	0	0	0.025438	0	0.00793197	5.17253	0.00976596	0.0023304	0.00991133	0.00495394	0	0.038069	0.697058	0.010139	0.0283179	0	0.0106979	0.0319226	0.00549842	0.00486816	0	0	0	0	0.0104153	0.00548308	0.00533158	0.0328632	0.00943166	0.026717	0.00428784	0	0.040398	0.0058246	0.0113575	0.508989	0.0166515	0.0151927	0	0	0.0202868	0	0.00736297	0.00680083	0.0134318	0.00542604
AL356417.2	0	0.274421	0.109259	0.586243	0.0411652	0.206145	0.0760243	0.36157	0.163739	0.118712	0.509898	0.150599	1.15921	0.321347	0.038563	1.11347	0.33893	0.286854	0.498484	0.780247	0.135815	0.0334186	1.18352	0.596116	0.160825	0.0201437	0.121226	0.189909	0.583194	0.162023	1.07858	0.12898	0.187364	0.0260609	0.024537	0.392853	0.0885027	0.289924	0.362013	0.283376	0.110807	0	0.0736561	0.493202	0.34656	0.626516	0.192894	0.979638	0.263829
AC079203.2	0	0.0416342	0.0580174	0	0	0	0.080739	0	2.31858	0	0.0300844	0.127951	0	0	0	0	0	0	0	0	0	0	0.125692	0	0	0.0427857	0.0643721	0.0672288	0.0353921	0	0	0	0	0	0.156352	0	0.0375965	0.0293242	0.139805	0.128978	0	0	0.0782239	0	0.122684	0	0	0.0577995	0.0350239
AL137025.1	0	0.0271025	0.0283255	0.0168872	0.0142295	0.0118763	0	0	0.528262	0.0102588	0	0.020823	0.0156118	0	0	0	0.031952	0.00991564	0.0861551	0	0.0134134	0.0346553	0.0306829	0.0187326	0	0.0208891	0	0	0	0.0112013	0	0	0.0172709	0.0180169	0.00848166	0.0169746	0.012237	0.00477227	0.0568802	0.0419803	0	0.044573	0.0127303	0	0.00998291	0	0.0238134	0.0094064	0.0170995
AC120498.3	0.0599491	0	0	0.222275	0	0	0	0	0.41388	0.0450099	0.0214809	0.0456799	0.045664	0	0	0.0823754	0.0467293	0.0870088	0.504002	0	0.0294254	0.0506829	0.0448733	0	0.0813027	0	0	0	0	0	0	0	0.0568314	0.553337	0	0.0372377	0	0	0.149736	0	0.0280084	0.0488905	0	0	0	0	0	0.0412701	0.0250078
AL109923.1	0	0	0.0385124	0	0	0	0.0535952	0.135945	6.69505	0.0836891	0.0599108	0	0.0212263	0	0.108744	0.0382911	0.043443	0.0404449	0	0.0458379	0.027356	0	0.0417175	0	0.075585	0.113606	0.0854614	0	0	0	0	0.0202061	0.0176116	0.0367445	0	0.0346189	0	0	0.464017	0.0856168	0	0	0.0519257	0.0289746	0.162877	0	0.0582795	0.153471	0.0464982
AC096736.2	0	0	0	0	0	0	0	0	0	0	0	0	0	0	0	0	0	0	0	0	0	0	0	0	0	0	0	0	0	0	0	0	0	0	0	0	0	0	0	0	0	0	0	0	0	0	0	0	0
AC074237.1	0	0	0	0	0	0.359769	0	0	0	0	0	0	0	0	0	0	0	0.100125	0	0	0	0	0	0	0	0	0	0	0.174481	0	0	0	0	0	0	0.0857021	0.0308914	0	0	0	0	0	0	0	0	0	0	0	0
AL360227.1	0	0	0	0	0	0	0	0	0.725293	0	0	0	0	0	0	0	0	0	0	0	0.110498	0	0	0.0514389	0	0	0	0	0.0316322	0	0	0	0	0	0	0	0	0	0	0	0	0	0	0	0	0	0	0	0
AC027338.2	0	0.030632	0	0	0	0	0	0	0.170588	0	0	0	0	0	0	0	0	0	0	0	0	0	0	0	0	0.0314792	0	0	0	0	0	0	0	0.0407263	0	0	0	0	0	0.0316316	0.0288604	0	0	0	0	0	0	0.127576	0
AC010864.1	0.559102	0.458527	0.133736	0.42523	0.15676	0.392508	0.103395	0.236038	0.534455	0.290613	0.246569	0.18024	0.188368	0.09712	0.104893	0.502321	0.201143	0.187262	0.158189	0.106116	0.0633298	0.345422	0.20925	0.353774	0.437452	0.317792	0.164871	0.464906	0.117841	0.22917	0.56503	0.37422	0.373736	0.368612	0.0800902	0.547648	0.163698	0.285401	0.644527	0.286296	0.371728	0.24552	0.240418	0.257128	0.61273	0.632972	0.0674592	0.666167	0.412637
PRICKLE2-DT	0	0	0.0397393	0.142151	0	0.17495	0	0	0	0.129533	0.0618194	0.131461	0.0438051	0.155839	0	0	0.0448271	0.0834668	0.0604357	0.189193	0.0282275	0.0486197	0.25828	0.0788426	0.701937	0	0.088184	0.0460487	0.290904	0.141433	0.290592	0.104249	0.0726905	0.113745	0.035698	0	0.103008	0.0401715	0	0.0294481	0.0537365	0	0.16074	0.0597953	0	0	0.140318	0.197951	0.0719694
FO704657.1	0.081231	0.201405	0.0561318	0	0	0.105907	0.234345	0.0495351	0	0.121977	0.08732	0	0.092812	0	0	0.111619	0.189955	0.117897	0.170731	0	0.119614	0.137351	0.121607	0.167048	0.330495	0.124186	0.06228	0.0650439	0.0684837	0.0665915	0.0820923	0.176702	0	0	0.201694	0.302743	0.0363746	0.0283711	0.270522	0.124786	0.151806	0.132493	0.151363	0.0844608	0.118697	0.0919635	0.254827	0.055921	0.0677712
AL390195.3	0.433661	0.374337	0.488344	0.277908	0.317804	0.300148	0.123563	0.55828	4.03626	0.289416	0.149634	0.587448	0.373144	0.0725399	0.423069	0.485539	1.11425	0.104901	0.607643	0.449134	0.536086	0.230841	0.372695	0.165149	1.08913	0.679348	0.357117	0.321522	0.379148	0.487174	0.324636	0.355209	0.243619	0.635355	0.348951	0.548718	0.632914	0.415119	0.681989	0.493471	0.472751	0.576343	0.778141	0.217101	0.551532	0.218203	0.139961	0.508624	0.636506
AC010328.1	0	0.0198429	0.0221209	0.0593463	0.00833443	0.0104342	0.00769606	0.00488031	1.09399	0.0120174	0.0057353	0.0304908	0.00304801	0.0216869	0	0.00549846	0.0623825	0.0348464	0	0.00658214	0.0392821	0.0135321	0.263581	0.126177	0.0542685	0.0244701	0.00613596	0	0.401456	0.0393644	0	0.0232121	0.0910422	0.00527637	0.00993566	0.313182	0.0215022	0	0.319829	0.0614712	0.0261734	0	0.022369	0.0166425	0.0526242	0.0453022	0.0892662	0.0110189	0.00333848
C21orf91-OT1	0	0	0.0224977	0.0804762	0	0.113194	0.0939259	0	0.359636	0.0733328	0.034998	0	0.0495989	0	0	0.156579	0	0.0236266	0	0	0	0.0550503	0	0	0	0.0331825	0	0.0521394	0.109793	0	0.131611	0	0.0308643	0.021465	0.0202098	0.0404466	0.058316	0	0.0542129	0.0333431	0.045633	0.0265518	0.0303333	0.050778	0	0	0	0.0448265	0
AC004801.3	0	0	0	0	0	0	0	0	0	0	0	0.0257365	0	0	0	0	0	0	0	0	0.0165785	0	0	0	0	0	0	0	0	0	0	0.0367364	0	0	0	0	0	0	0	0.0172954	0	0	0	0.0175594	0	0	0	0	0
LINC01016	0	0.00848916	0.00591484	0.0105789	0.0267422	0.0409194	0.0082313	0.0156592	0.0118189	0	0.0245367	0.00652226	0.0293399	0	0.0167012	0	0	0	0.0359812	0.140798	0.0252084	0.00723659	0	0.011735	0.0580427	0	0.00656269	0.00685394	0.0108246	0.021051	0.0086504	0.0124132	0.0108193	0.0282166	0.00531332	0	0	0.0298958	0	0.0262985	0.0159964	0	0.0637991	0	0.0187613	0.0193811	0.0298358	0	0.00714133
AC010889.1	0.975016	0.580192	0	0.316321	0	0	0.0937615	0.787805	0	0.50328	0	0	0.250655	0	0	0.485663	0.87401	0	0.012808	0	0	0	0	0	0	0	0	0	0	0	0	0	0	0	0.438794	0.264966	0	0.0340539	0.66971	0	0	0	0	0	0.890448	0	0	0	0
AC087683.2	0.29901	0	0.275493	0.123183	0.103797	0.173263	0.0958466	1.03325	10.0464	0.149665	0.107141	0.455678	0.22776	0.180059	0.291707	0.273911	0.155382	0.289318	0	0	0.24461	0	0.223816	0.136644	0.540688	0.457125	0.152834	0.319234	0	0.163415	0	0.505896	0.0944865	0.197135	0.0618693	0.185732	0.133894	0.243678	1.16175	0.255187	0.186265	0	0.185722	0.0518165	1.16512	0	0.0347413	0.274459	0.124732
AC012313.2	0.337876	0.25132	0.583693	1.14836	0.351866	0.697481	0.324915	0.343398	0.855303	0.422797	0.272402	0.643635	0.407493	0.635825	0.192281	0.541651	1.27295	0.858175	0.680556	0.231573	0.262584	0.404672	1.53852	0.27021	0.992822	0.516543	0.388575	1.57819	0.272985	0.207738	0.626007	1.67413	1.09437	0.501209	0.3146	0.612131	1.73993	1.35709	0.468843	0.692057	1.6575	0.275549	0.419725	0.512327	0.514284	0.318764	0.451456	0.833485	2.66621
CACNA2D3-AS1	0	0	0	0	0	0.00679544	0	0	0.410215	0	0	0	0	0	0.0152545	0	0	0	0	0	0.0460497	0	0	0	0.042412	0	0	0.0250409	0.0065913	0	0	0	0	0.020618	0.00970615	0.00971263	0	0	0	0.0400342	0	0.012752	0	0.0243871	0.0114241	0	0.00545027	0	0
LINC01943	0.374489	0.174779	0.852442	3.56654	0.871753	1.12967	0.233021	0.268665	1.91625	0.711187	0.323627	0.453206	0.612454	1.31327	0.408324	0.877815	0.0343421	0.271762	0.324099	0.45294	0.216251	0.521466	0.906897	0.951323	0.627381	0.224516	0.489795	0.370419	0.715016	0.234763	0.779181	0.902479	0.995429	0.188805	0.642685	0.478915	0.690501	0.284673	0.256767	0.518886	0.576347	0.323374	0.328381	0.858924	0.740346	0.822996	0.429991	0.803746	0.275679
STK32A-AS1	1.61897	1.0642	1.87323	0.232663	0.196048	9.57212	0.108619	0.619907	0.519867	0.0565362	1.44353	0.143444	5.47766	0.0680178	2.46097	2.69023	0.616307	1.14755	0.751769	0.309658	0.665293	0.413802	0.873651	1.31625	0.816983	0	0.0577335	0.27133	0.14284	0.277786	0.989293	0.709812	0.404515	0.27305	0.093485	4.49027	1.61852	2.2881	1.19118	0.36631	12.7883	2.14937	0.841882	0.861246	0.687699	0.25575	0.472449	0.82942	0.361237
Z83844.2	0.0334112	0.0414201	0.207789	0.103233	0	0.0217804	0.0803239	0.0407487	0.645865	0.100341	0.0778173	0.0381879	0.0508995	0.0150898	0.0162976	0.103298	0.0260435	0.0727385	0.105335	0.0137396	0.0327991	0.0706172	0.0625227	0.103063	0.0906242	0.0936447	0.115274	0.0668831	0.0211261	0	0.0337655	0.0242265	0.0475105	0.121153	0.072589	0.176405	0.0448838	0.0291734	0.069543	0.102652	0.0858541	0	0.0933861	0.138959	0.20749	0.113477	0	0.0575023	0.0627188
AC018926.1	0.821647	0.22224	0.516154	0.0923164	0.233364	0.259695	0.35915	0.592144	12.9952	0.280407	0.428236	0.796825	0.284481	0.0674705	0.0728708	0.153957	0.582237	0.271027	0.235491	0.1843	0.146653	0.884095	0.223644	0.153607	1.11431	0.266452	0.286345	0.598104	0.377841	0.489868	0.52841	0.108323	0.0944141	0.196984	0.417298	0.0463973	0.401375	0.15653	1.05721	0.30599	0.314081	0.243666	0.835108	0.388326	0.600306	0.0845642	0.0781079	0.257108	0.311592
IQCH-AS1	0.733637	0.842479	0.640363	0.495111	0.552905	1.51865	0.900435	0.556277	4.69838	1.30094	0.748852	0.643603	0.643379	0.584203	0.786349	0.815752	1.39202	0.563916	1.86658	0.512081	0.753363	1.61997	0.98268	0.840368	0.883677	1.10436	0.928834	1.56523	0.937937	1.31759	0.73166	0.894185	0.957815	1.05646	1.14449	0.800478	0.395517	0.716443	1.23768	1.01332	1.18161	0.897459	0.818423	1.01122	0.881586	0.786854	0.652756	0.59144	1.7577
ACTA2-AS1	0.265411	0.329031	0.521992	0.857908	0.180723	0.625526	0.157064	0.796795	5.6803	1.05767	0.848601	0.521149	0.707583	0.553245	0.0497939	2.37054	0.40581	0.607449	0.654387	0.11754	0.385811	0.543706	1.45943	0.769725	1.41211	0.0364143	0.383502	0.52313	0.563705	0.317999	1.27923	0.73649	0.464507	0.996061	0.380196	0.665787	0.603386	0.156875	0.569431	1.05067	0.286156	0.249752	1.99725	0.567848	0.477323	0.901433	0.313119	0.674636	0.723915
AC036214.2	0.956701	0.702832	1.00388	1.22619	1.21772	0.692957	1.02222	1.62056	8.21946	0.505466	0.418983	2.10596	2.99589	0.41608	0.898767	1.55804	0.635254	0.719981	0.781973	1.10741	1.21745	0.748912	0.689591	0.75296	1.20136	0.668101	0.298835	0.482332	0.403284	1.33619	0.644563	2.6592	0.615828	0.677469	0.637854	2.77322	0.650538	0.99005	2.06505	0.87092	1.22504	0.80912	0.627242	0.957898	0.80253	0.481379	1.37094	0.926935	0.724272
AC234582.1	1.51236	1.59269	1.31441	1.23325	0.779373	0.792778	0.344846	1.87302	2.97088	0.971601	1.15644	2.87503	1.60328	0.281667	0.197737	2.02456	5.18942	1.78769	2.14642	0.371872	1.57649	1.62132	0.956981	1.49627	4.14441	0.309868	1.07585	4.68166	0.834686	0.421789	1.44961	1.31707	1.47805	1.59329	0.532301	2.31464	1.63372	3.23463	1.10338	2.54683	1.50786	0.851924	2.44041	1.19964	3.03007	0.706054	0.565196	1.71734	1.59997
AC078788.2	0	0	0.235107	0	0	0.147863	0	0.103738	0.469786	0.0638622	0.0304782	0	0	0	0.165962	0.0584391	0	0	0	0	0.0835002	0	0	0.116613	0	0	0	0	0.0358553	0.0697293	0.171921	0	0.107513	0	0.0527994	0.0528347	0.0761772	0	0.0708173	0.0435555	0	0	0	0.221102	0.186435	0	0	0.234224	0
LINC01534	0.970775	1.58576	1.36137	0.282303	0.564954	1.43939	0.302026	0.818331	5.87418	0.72886	0.890081	1.32712	0.108743	0.412649	0.640661	1.07892	0.867983	0.518001	0.900162	0.986279	0.252262	0.67589	0.705276	0.215293	0.851892	0.742058	0.569167	0.937363	0.998971	0.46813	1.1542	0.579691	0.577436	0.790621	0.567153	1.206	0.946123	1.15678	2.82883	0.877234	0.493569	1.25741	0.904456	1.24687	1.43938	0.549518	0.457803	3.47909	1.2387
AC023632.2	0.145299	0.22516	0.138055	0.157129	0.0945718	0.59199	0.122259	0.0664529	0.777418	0.0954542	0.104127	0.345982	0.0760896	0.0656225	0.0708749	0.336915	0.438874	0.158162	0.267214	0.358504	0.151551	0.12284	0.0543797	0.0747	0.344843	0.296176	0.167101	0.218146	0.0765608	0.119113	0.0550647	0.348992	0.212353	0.455024	0.236756	0.225633	0.130127	0.0761215	0.408278	0.306909	0.390333	0.07406	0.169216	0.198287	0.185775	0.20562	0.215244	0.200053	0.0833407
LINC01928	0	0	0	0	0	0	0	0	0.0890169	0	0	0	0	0	0	0	0	0	0	0	0	0	0	0	0	0	0	0	0	0	0	0	0	0	0	0	0	0	0	0	0	0	0	0	0	0	0	0	0
LINC01144	0.817061	0.961092	0.328256	0.422712	0.395764	0.957911	0.164453	0.428725	0.236129	0.142663	1.0349	0.492274	0.52105	0.120145	0.48197	0.32637	0.992356	0.592932	0.958488	0.922038	0.839397	0.481932	0.56892	0.716385	1.05655	0.687499	0.5536	0.730317	0.200245	0.825579	0.595289	2.16314	0.522383	1.21517	0.283079	0.660959	0.314821	0.836202	0.34804	0.972994	0.843365	1.34818	0.495693	0.928575	0.680251	1.63491	0.238435	0.719452	0.546925
AC105177.1	0	0	0	0	0	0	0	0	0.080837	0	0	0	0	0	0	0	0	0	0	0	0	0	0	0	0	0	0	0	0	0	0	0	0.0925003	0	0	0	0	0	0	0	0	0	0	0	0	0	0	0	0
AC011410.1	0	0	0	0	0	0	0	0	0.127275	0	0	0	0	0	0	0	0	0	0	0	0	0	0	0	0	0	0	0	0	0	0	0	0	0	0	0	0	0	0	0	0	0	0	0	0	0	0	0	0
LINC02722	0	0	0	0	0	0	0	0	0	0	0	0	0	0	0	0	0	0	0	0	0	0	0	0	0	0	0	0	0	0	0	0	0	0	0	0	0	0	0	0	0	0	0	0	0	0	0	0	0
WASF3-AS1	0	0	0	0	0.0111309	0	0	0	1.21016	0.00802479	0	0	0.0081414	0	0	0	0	0	0	0	0	0.00903622	0	0	0	0	0	0	0	0.00876204	0	0.00387505	0.00675496	0.0140935	0	0.00663909	0	0	0.240266	0.00547309	0.00499361	0	0	0	0	0	0	0	0.00891726
AC110751.1	0	0	0	0	0	0	0	0	0	0	0	0	0	0	0	0	0	0	0	0	0	0	0	0	0	0	0	0	0	0	0	0	0	0	0	0	0	0	0	0.0360134	0	0	0	0	0	0	0	0	0
AC017007.6	0	0	0	0	0	0	0	0	0.256662	0	0	0	0	0	0	0	0	0	0	0	0	0	0	0	0	0	0	0	0	0	0	0	0	0	0	0	0	0	0	0	0	0.0303188	0	0	0	0	0	0	0.0155083
AP001599.1	0	0	0	0	0	0	0	0	0.994228	0	0	0	0.0342796	0	0	0	0	0	0	0	0.132536	0.152189	0.0673721	0	0	0	0	0	0.113823	0.0737856	0	0	0.0568839	0.118682	0	0	0	0	0	0	0	0	0	0	0	0	0	0	0
AC027801.2	0.0715692	0.017745	0	0.0442265	0	0.0544309	0.0344119	0	0.419987	0.0134336	0.0769339	0.0409006	0.0408863	0	0	0.0122928	0.0976272	0.0908897	0.0940147	0.0147156	0.035129	0.0605068	0.0133928	0.0245298	0.194124	0.00911789	0.109744	0.644708	0.0226268	0.0293355	0.054246	0.12325	0.0961168	0.212333	0.0666389	0.0444556	0.0400601	0	0.0446898	0.219888	0	0.0437753	0.0333399	0.111622	0.104579	0.0607689	0.0249464	0	0.0821017
AC105219.3	0.0538846	0.409713	0.347527	0.910151	0.205758	0.452744	0.155453	0.36145	0.868026	0.256226	0.296054	0.533765	1.97698	0.194691	0.0876142	0.950209	0.308016	0.469241	0.169881	0.842033	0.0528973	0.440372	0.497451	0.554056	0.925655	0.485118	0.12394	0.517762	0.113572	0.161969	0.580863	0.540493	0.391631	0.0947354	0.0668968	0.93718	0.892776	0.269753	0.59817	1.40721	1.94687	0.205075	0.167345	0.298811	1.98156	0.162677	0.219125	0.346222	0.502009
AC004943.2	0.711317	0.47918	0.899592	0.721544	0.559071	1.13154	0.625953	0.306909	2.75191	0.740628	0.726164	0.966409	0.393585	1.27291	0.746317	0.534811	1.87261	0.759683	0.599426	0.772674	0.895912	1.19707	0.703219	0.469197	1.64724	1.34051	0.365294	0.779129	0.599692	0.891187	0.793457	0.333308	0.712493	0.716723	0.849763	0.979547	0.946551	2.30156	0.497242	1.16144	0.749309	0.563685	0.975327	0.666337	0.804059	0.638161	0.65961	0.498924	0.736217
AC018362.1	0	0	0	0	0	0	0	0	0	0	0	0	0	0	0	0	0	0	0	0	0	0	0	0	0	0	0	0	0	0	0	0	0	0	0	0	0	0	0	0	0	0	0	0	0	0	0	0	0
MAPRE3-AS1	0.0380325	0.0125731	0.0438016	0	0.0132024	0.0220381	0.0243824	0.0077308	2.5907	0.00951829	0.022713	0.0579598	0.0193132	0	0.0371036	0.00871	0.0395276	0.0275997	0.0532909	0	0.0373357	0	0.0284682	0	0.0515794	0.0323022	0.0291596	0.0406048	0.010688	0.0103927	0.0256238	0.0183849	0.00801212	0.00835819	0.00786944	0.0472482	0.0227075	0.0132834	0.0633294	0.11685	0.0236919	0.0103389	0.0590571	0.0263631	0.0926233	0.0143525	0.0044189	0.00872743	0.0899032
AC091946.2	0.111658	0	0.0771571	0.275998	0	0.339679	0	0.340448	10.9463	0	0.0800183	0	0.0850511	0.100858	0	0.536997	0.261106	0.243086	0.117341	0	0.164418	0.283197	0.0835784	0.765397	0.605719	0	0	0	0.0470678	0.0915347	0.225683	0	0	0.515307	0	0.277427	0.349996	0.233989	0.371852	0.0571759	0.0521669	0	0	0.0580487	0.57105	0	0	0.230602	0.512359
AL596087.3	0	0.0332901	0	0	0	0	0	0	1.76121	0	0.0240551	0	0	0.0606398	0	0.0461234	0	0	0	0	0	0	0.0502507	0.0460187	0	0	0	0	0	0	0	0.0486783	0.0212139	0	0	0	0.0300617	0	0.447144	0	0	0	0	0	0	0	0	0	0
AC078785.1	0.0649199	0.128771	0.213088	0.0200588	0.135216	0.141068	0.0468222	0.0197943	0.224099	0.0852985	0.0988638	0.136036	0.0309064	0.161262	0.0950014	0.0892057	0.265671	0.0706675	0.0511681	0.106787	0.0477978	0.246984	0.157931	0.133505	0.264132	0.0330831	0.0871049	0.103966	0.0478907	0.066525	0.0656082	0.094147	0.071801	0.0535016	0.181343	0.0504067	0.174424	0.181394	0.0405378	0.124662	0.0682443	0.211778	0.075606	0.177191	0.118578	0.146995	0.0565717	0.0223461	0.0947849
AC122683.1	0	0.044944	0	0	0	0	0	0	0.125145	0	0	0	0	0	0	0	0	0	0	0	0	0	0	0	0.0614589	0	0	0	0	0	0.0457976	0.0164298	0.0143201	0	0	0	0	0.0316554	0.0377297	0	0	0	0	0	0	0	0	0.0311972	0
AC108516.1	0	0	0	0	0	0	0	0	0	0	0	0	0	0	0	0	0	0	0	0	0	0	0	0	0	0	0	0	0	0	0	0	0	0	0	0	0	0	0	0	0	0	0	0	0	0	0	0	0
AC103808.2	0	0	0	0	0	0.0475452	0	0	0	0	0	0	0	0	0	0	0	0.0793919	0	0	0	0.046246	0	0	0	0	0	0	0	0	0	0	0	0	0	0	0	0	0	0	0	0	0	0	0.0399652	0	0	0	0
AC092168.1	0	0	0	0	0	0	0	0	0	0	0	0	0	0	0	0	0	0	0	0	0.0675786	0	0	0	0	0	0	0	0	0	0	0	0	0	0	0	0	0	0	0	0	0	0	0	0	0	0	0	0
AL139274.2	0.0157463	0.0390415	0.103368	0.136227	0.00819913	0.133442	0.0378556	0.0384086	1.41323	0.035467	0.107202	0.0479932	0.0329838	0.0284465	0.0230425	0.0865471	0.110466	0.0571344	0.115834	0.0129506	0.0541022	0.0732181	0.0942916	0.0323815	0.0960975	0.0922791	0.0845088	0.0882592	0.053101	0.0709965	0.103436	0.0399617	0.0323426	0.140149	0.0244359	0.0342331	0.0458318	0.0494965	0.163873	0.0967571	0.0882805	0.0513664	0.102694	0.0532101	0.0632743	0.169354	0.0493971	0.11924	0.0525485
LINC00562	0	0.110895	0.0363607	0.0487745	0.0684976	0.0343018	0.0759012	0.0641751	1.19881	0.0493834	0.0424227	0.0200474	0.055111	0.0594123	0.0128335	0.0180759	0.0410159	0.0477315	0.152068	0.0324577	0.0193707	0.155701	0.0984669	0.0811569	0.035681	0.113963	0.110944	0.0842673	0.0443619	0.0431362	0.0664715	0.0715393	0.0540397	0.121421	0.032663	0.106226	0.0824687	0.0367561	0.0985708	0.0336806	0.0860437	0.0965538	0.122561	0.0273557	0.134555	0.0148929	0.064194	0.00905604	0.120726
FOXC2-AS1	0	0.101018	0	0.125886	0	0.0885325	0	0.124226	0	0	0	0	0	0	0.0993693	0.139961	0	0	0	0.251318	0.0499954	0	0	0	0.138138	0.0519062	0	0	0.0858729	0	0	0.0369283	0	0	0	0	0.0456108	0.0355751	0	0.0521574	0.142764	0	0	0	0	0	0.106511	0.0701204	0
AL138999.1	0.0648551	0.064321	0	0.080155	0.0675405	0.169113	0.124735	0	2.95515	0	0.0232388	0	0	0.175746	0	0.0891167	0.101107	0.0941293	0.068156	0.533403	0.0318334	0.109661	0.0970911	0	0	0	0.0497245	0.0519312	0.0546776	0.106334	0	0	0.0819763	0.128276	0.281808	0.0402851	0.116166	0	0.323979	0.16605	0	0	0	0.0674338	0	0	0.0452122	0.0446475	0.0811631
AL606834.1	2.18886	0.241204	0.974744	0.841627	1.01311	0.972399	1.40326	1.42376	7.11922	1.24168	1.11546	1.00072	1.25972	0.790859	1.80323	1.16966	1.44077	1.05895	0.613404	0.920119	1.02663	0.781335	0.983048	1.43374	1.18741	1.5864	0.633988	0.467381	0.922684	1.59501	1.27808	1.14627	0.860752	0.641379	0.90581	1.11791	1.48112	1.27415	0.242984	0.921577	0.795389	1.03139	0.861049	0.935644	0.746297	2.36792	0.729046	0.53577	0.284071
LINC00235	0.0576874	0.593578	0.448456	0.57037	0.165209	0.689437	0.138686	0.378164	1.61297	0.433118	0.516763	0.527478	0.274632	0.312646	0.168835	0.287345	0.528354	0.355836	1.45496	0.177919	0.198207	0.243854	0.528959	0.514069	0.488971	0.279275	0.24326	0.577398	0.662647	0.307391	0.422668	0.700639	0.341796	0.874758	0.259615	0.223955	0.342273	0.453334	1.30878	0.583408	0.3908	0.282276	0.389661	0.502341	0.379324	0.440837	0.206104	0.555984	0.360965
AL078644.2	0.518496	0.642783	0.477717	0.320407	0.269982	0.769891	0.373955	0.553318	0.835244	0.291966	0.82056	0.230465	0.24684	0.624461	1.43319	0.504659	0.1684	0.438978	0.408664	0.781804	0.148457	0.328765	0.614502	0.355421	0.292992	0.660562	0.132511	0.138391	0.346061	0.425052	0.436661	0.234976	0.805565	0.284868	0.295031	0.375744	0.619142	1.6751	0.755448	0.309754	0.625795	0.352376	0.161025	0.381871	0.220978	0.342417	0.271093	0.535414	0.757019
AC026803.1	0.474342	0.352827	0.163888	0.293122	0.123496	0	0.114037	0.506198	1.96487	0.178068	0.29744	0.180719	0.180656	0.214231	0	0.407367	0.462177	0.172112	0.747726	0.292593	0.232825	0	0.355056	0.243865	0.160825	0.483448	0.636438	0.569727	0.499881	0.194428	0.719057	0.773878	0.449673	1.64184	0.147222	0	0.31861	0.0828354	0.296192	0.0607233	0.277018	0.193421	1.10484	0.1233	1.38624	0.537013	0.206672	0.163273	0.395744
AL121718.1	0	0	0	0	0	0	0	0	0	0	0	0	0	0	0	0	0	0	0	0	0	0	0	0	0	0	0	0	0	0	0	0	0	0	0	0	0	0	0	0	0	0	0	0	0	0	0	0	0
ZFHX2-AS1	0.369739	0.249731	0.171798	0.291511	0.0597489	0.271503	0.0919541	0.35764	1.53157	0.25367	0.328927	0.247731	0.274351	0.0230329	0.0746293	0.534333	0.218639	0.319203	0.341662	0.0734017	0.0938702	0.188631	0.157466	0.511271	0.492793	0.542515	0.273704	0.484926	0.161233	0.0627112	0.45741	0.171028	0.165183	0.70188	0.0910135	0.459331	0.151293	0.164761	0.307834	0.574519	0.369313	0.0779831	0.403873	0.275073	0.521642	0.165993	0.0755488	0.403746	0.388252
LINC02868	0	0	0.523509	0	0	0.0365827	0	0.0513317	0.813606	0	0	0.384847	0.0961782	0	0	0.0578335	0.0656147	0.366519	0.0884615	0	0.702397	0.35583	0.126017	0	0	0.12869	0.129078	0	0.141935	0.759074	0.0850697	0.061037	0	0.44398	0	0	0.226163	0	0	0.301729	0	0	0.313706	0.612669	0	0	0.205387	0	0.386261
AC008662.2	0	0	0	0	0	0	0	0	0	0	0	0	0	0	0	0	0	0	0	0	0	0	0	0	0	0	0	0	0	0	0	0	0	0	0	0	0	0	0	0	0	0	0	0	0	0	0	0	0
LINC01139	0	0.157245	2.67329	0.104509	0.110077	0.349119	0.101646	0.46409	0.145948	1.96814	3.94654	0.112758	0	0.611053	0.123743	0	0.0164784	1.18127	4.24328	0.0173868	0.0207528	0.0178725	0.0474717	0.0144912	0.172021	0	0.0972491	3.19929	0.00891134	0.0346605	0.106821	2.16135	0.0200407	0.0278751	0.144348	0.0525253	0.10413	0	0.052802	4.34087	0.632112	3.79291	0.0787838	1.75846	0.0926715	0.88553	0.176848	3.56556	0
AC008781.1	0.0523227	0.363243	0.180779	0.129332	0	0.068217	0.251578	0.255253	1.15593	0.353556	0.168734	0.0797375	0.219202	0	0.153134	0.35948	0.122354	0.03797	0.3849	0.215165	0.12841	0.0442353	0.117494	0.430397	0.14192	0.159981	0.240696	0.418962	0.176447	0.0428931	0.317265	0.189696	0.248008	0.206976	0.259831	0.292505	0.117148	0.16447	0.435623	0.321511	0.391126	0.213355	0.292489	0.190411	0.420504	0.41465	0.182378	0.14408	0.174612
LINC01588	0.156457	0.164296	0.639144	0.45498	0.479221	0.557958	0.29206	0.109439	1.27077	0.352405	0.202811	0.431284	0.126185	0.18289	0.359142	0.401517	0.236737	0.240436	0.106389	0.268711	0.332026	0.466848	0.210112	0.416378	0.436854	0.302506	0.275193	0.280036	0.157122	0.158439	0.455745	0.1001	0.530754	0.160794	0.245655	0.411603	0.315271	0.466088	0.134093	0.37466	0.546079	0.127596	0.351559	0.275117	0.316032	0.593901	0.157189	0.392817	0.178522
AC021078.1	2.1935	2.08961	2.29571	1.75306	0.677853	2.46904	1.91036	5.15771	34.3705	4.10733	4.16175	3.3256	2.28269	0.788458	1.60036	3.438	2.41952	2.05323	2.16675	1.13256	1.74149	2.84689	2.15726	4.39993	4.45457	3.96696	1.81734	4.19968	2.95155	1.27076	4.03427	2.25481	2.15314	4.34841	1.27752	3.52195	2.35028	1.77007	4.94934	3.9168	3.19748	1.54647	3.37921	2.66801	3.87318	4.01249	1.54357	4.97824	3.25986
CCDC148-AS1	0	0	0.0564848	0	0	0.0177622	0.117909	0	1.46727	0.030686	0.0146449	0.0311428	0	0.0369178	0	0.0561603	0.127433	0	0	0	0	0	0	0.0280164	0.055429	0.0624833	0	0.0327265	0.0172286	0.0670103	0	0.0889067	0	0	0.0253703	0.0253872	0	0.0142748	0	0.0209286	0.0572852	0	0.0380788	0	0.0597216	0	0	0	0.0170494
LINC01900	0	0	0	0	0	0.0147863	0	0.0207477	0	0	0	0	0	0	0.0331925	0	0.0265207	0	0	0	0	0	0	0	0	0	0.0260859	0	0	0	0	0	0	0	0	0.0211339	0	0	0.0283269	0	0	0	0	0	0	0	0.0118593	0	0.0283858
AL353608.3	0.0123031	0	0.0042508	0	0	0.00267341	0	0.00750248	0	0.00923717	0	0.056248	0.00234285	0	0	0	0	0.0044641	0	0	0	0	0	0.0126503	0.0583988	0	0	0.0098514	0.0025931	0	0	0	0.00388775	0	0	0	0.00550922	0	0	0.00314998	0.00287402	0	0.0171939	0.0127922	0.00449439	0.0069643	0	0	0.00513224
AC011467.3	0	0	0	0	0	0	0	0	0	0	0	0	0	0	0	0	0	0	0	0	0	0	0	0	0	0	0	0	0	0	0	0	0	0	0	0	0	0	0	0	0	0	0	0	0	0	0	0	0
L3MBTL2-AS1	0.207951	0.328693	0.835241	0.449766	0.284238	0.293715	0.224971	0.317025	1.93815	0.331777	0.50762	0.475363	0.277198	0.399155	0.190193	0.508981	1.42846	0.433861	0.928775	0.34206	0.318971	0.50545	0.66154	0.748374	1.00471	0.291422	0.47831	0.572386	0.750581	0.788443	1.03765	0.202618	0.628373	0.788332	0.411455	0.452096	0.285177	0.299599	0.476119	0.758702	0.425056	0.582971	0.678108	0.601361	0.683693	0.323712	0.217453	0.492105	0.965062
AC079779.1	0	0	0	0	0	0	0	0	0	0	0	0	0	0	0	0	0	0	0	0	0	0.0057529	0	0	0	0	0	0	0	0	0	0	0	0	0	0	0	0	0	0	0.00317918	0.00554946	0.00633982	0	0	0	0	0	0
AC009159.3	0.282894	0.220444	0.474746	0.349631	0.12626	0.298577	0.349769	0.17251	2.45527	0.36411	0.419947	0.36953	0.215484	0.365046	0.197132	0.66638	0.220511	0.381259	0.0849407	0.0332381	0.079346	1.1275	0.816761	1.27433	0.767319	0.329514	0.681671	0.614842	0.272572	0.0662602	1.51115	0.219779	0.638528	0.905908	0.301036	0.57737	0.361936	0.268185	0.370117	0.807077	0.566439	0.197751	0.301221	0.315152	0.561005	0.183012	0.16904	0.58425	0.33717
AC012073.1	0.146626	0.668927	0.830832	1.9209	0.244316	1.03231	0.676809	1.28756	1.74113	0.52842	0.525391	0.715047	0.647785	1.05955	0.200263	0.926798	0.64004	0.872522	0.462267	0.410017	0.748488	0.842946	0.921928	0.964897	1.31244	1.34497	0.652029	0.516594	0.51919	0.480805	0.651996	0.606018	0.93594	0.792693	0.400475	1.18401	1.32629	0.481387	0.927784	1.66682	0.78095	0.430484	0.57376	0.792773	2.22824	0.497997	0.572416	1.3526	0.611653
LINC02069	0	0.00621861	0	0	0	0.00544999	0	0.00764726	0.0346311	0.00941543	0	0.0191111	0	0	0	0	0	0.0091005	0	0	0	0.0106021	0.00938685	0	0	0.0127812	0.00961482	0	0	0	0	0	0	0	0	0	0	0	0	0.00642154	0	0	0	0.00651955	0.00916224	0	0	0	0.00523128
AC055874.1	0.0579187	0	0	0	0	0	0	0	0.0799724	0	0	0.0441328	0	0	0	0.0397928	0	0	0	0	0	0	0	0.0397024	0.0785491	0	0	0	0	0	0	0	0	0.0381855	0	0	0	0	0	0	0	0	0	0	0	0	0	0	0
AC005534.1	0.218952	0.0868594	0.121039	0.595329	0.136811	0.570927	0.126332	0.160221	2.05579	0.0986336	0.0313818	0.233571	0.100067	0.118664	0.0427208	0.120344	0.238937	0.127113	0.0920381	0.0720309	0.128964	0.296174	0.196668	0.150088	0.178165	0.24547	0.134296	0.140256	0.110755	0.143593	0.265528	0.222267	0.539668	0.115483	0.135912	0.734416	0.215698	0.0917664	0.510419	1.97326	0.327344	0.14285	0.203994	0.273189	0.383925	0.148728	0.045791	0.422045	0.0913358
ST8SIA6-AS1	0.0160694	0	0.0333126	0	0	0.51679	0.015453	0.0293977	0.443764	0.0241299	0	0.0367337	0.0183604	0.0290303	0	0	0.0125259	0.0349843	0	0	0.520576	0	0.0240567	0	0	6.82959	0.0369614	0	0.291276	0.0131734	0.0162398	0.017478	0.0406233	0.0423779	0	0	0.0503704	0	0.0936526	0	0.983509	0	0	0.00835419	0.0234811	0.200118	0.00560121	0.0995627	0.00670338
AC247036.1	0	0	0	0	0	0	0	0	0	0	0	0	0	0	0	0.0573875	0	0	0	0.0686979	0	0	0	0.171772	0	0	0	0	0	0	0	0.757079	0	0	0	0	0	0	0	0.128315	0.117074	0	0	0.738218	0	0.756512	0	0	0
PLCH1-AS2	0	0.236947	0.110062	0	0	0.13844	0	0.0485638	2.74905	0.179378	0.0285359	0.0606826	0.0303307	0	0.0776932	0.054715	0	0.115585	0.0836915	0.0654987	0.156358	0	0	0	0	0.202918	0	0.191305	0.100711	0.261143	0.563378	0	0.0503311	0.052505	0	0.0494678	0.106984	0	0.464131	0.203899	0.111622	0.129895	0.148395	0.0828047	0	0.360641	0.111036	0.164474	0.132885
AC026979.1	0	0.0829112	0.0770248	0.137762	0	0	0	0.305877	1.15432	0.0836891	0.139792	0.0849348	0.0636789	0	0	0.229747	0	0.0808898	0	0	0.082068	0.0471185	0.0417175	0	0	0.0284015	0	0.133881	0.0704806	0.137067	0.112648	0.141443	0.193727	0.0367445	0.0345958	0.0692379	0.0249568	0.0389312	0.139205	0.142695	0.0260387	0	0	0.0579491	0.285035	0	0.0194265	0.230207	0.162744
AP001117.1	0	0	0	0	0	0	0	0	0	0	0	0	0	0	0	0	0	0	0	0	0	0	0	0	0	0	0	0	0	0	0	0	0	0	0	0	0	0	0	0	0	0	0	0	0	0	0	0	0
AL031008.1	0.12012	0.416957	0.207511	0.148457	0	0	0.115512	0.0732497	0.663431	0	0.0645619	0.183057	1.12083	0.0542508	0	0.371375	0.0936314	0.130754	0.441817	0.0493964	0.0589595	0.0507765	0.134869	0.0823403	0.244359	0	0.184192	0.192366	0.10127	0.0492358	0.242787	0.087099	0.113873	0.316777	0.0372817	0.484985	0.107577	0.356606	0.500041	0.3383	0.392843	0.0979618	0.223827	0.15612	0.131642	0	0.439628	0.0413464	0.300648
AL132796.2	0	0	0	0	0	0	0	0	0.024238	0	0	0	0	0	0	0	0	0	0	0	0	0	0	0	0	0	0	0	0	0	0	0	0	0	0.0108965	0	0	0	0.0146149	0	0	0	0	0	0	0	0	0	0
LPP-AS2	0.615214	1.33329	1.53516	1.21092	1.06781	2.12903	0.898377	0.583583	1.66748	1.73642	1.36348	2.09214	0.76367	0.761527	1.10034	0.767085	1.39424	1.00039	1.28108	0.824567	2.59471	1.3003	2.3622	1.28859	2.14768	1.24244	0.681324	1.36838	2.06988	1.91462	1.04774	1.32589	1.21324	0.953927	1.0113	1.2172	0.739736	1.3529	1.92553	1.89017	0.926164	1.73747	1.21006	1.02466	1.13203	3.10844	1.64008	0.996069	2.16716
LINC00520	0	0.0654444	0.0364788	0.032622	0.0274881	0.0630911	1.43412	0.0804795	0.182228	0.00990876	0	0	0.040211	0.774869	0	0.0181346	0	0.028732	0	0.0108544	0.0129558	0	0.0493934	0	0	0	0.151779	0.0317029	0.0556325	0	0.0400125	0.0526326	0.166816	0.00870108	0.0409614	0.106571	0	0.0507039	0.0439516	0.020274	0.0123319	0	0	0.0205835	0	0.0298825	0.0598024	0.118111	0.0165161
PITRM1-AS1	0.0817887	0.313399	0.190103	0.275682	0.0929184	0.0807833	0.185903	0.503286	2.16623	0.234464	0.194488	0.169967	0.181235	0.127607	0.0652836	0.393347	0.197054	0.188851	0.289109	0.189572	0.0985379	0.094291	0.178097	0.331292	0.16134	0.257654	0.233728	0.392942	0.19119	0.0853346	0.27051	0.177915	0.164469	0.156866	0.184617	0.512654	0.186451	0.202558	0.934756	0.28936	0.267484	0.103084	0.31866	0.135292	0.353103	0.10943	0.0466503	0.209864	0.313267
AL161756.1	0.0785078	0.111926	0.081375	0.0970284	0.0306594	0.106621	0.00943703	0.0538588	0.352304	0.0736798	0.087909	0.142075	0.0336377	0.0531857	0.0287214	0.0943921	0.0764944	0.0997014	0.0928165	0.0403556	0.0192673	0.0414831	0.124875	0.0739968	0.13309	0.190035	0.022572	0.0942949	0.0372306	0.0321795	0.128928	0.0249052	0.0899301	0.0388198	0.0670079	0.0914354	0.0659159	0.106252	0.171579	0.0954774	0.85279	0.0560225	0.0822875	0.0663238	0.100378	0.111101	0.0171031	0.209429	0.0450307
PPM1F-AS1	0.0515044	0.10514	0.129311	0.209	0.0518491	0.0678962	0.0321937	0.11045	0.750271	0.110208	0.116267	0.105308	0.0830401	0.0441966	0.0829067	0.136825	0.108396	0.170685	0.148846	0.0818959	0.044662	0.0776525	0.13429	0.130042	0.115253	0.151793	0.126363	0.123036	0.0752647	0.0436296	0.149211	0.070646	0.0903279	0.150541	0.0479564	0.135434	0.106475	0.0854462	0.189391	0.240439	0.101466	0.221219	0.163952	0.0901463	0.286613	0.0553939	0.0314169	0.0975058	0.130701
SNHG30	6.03288	5.84665	4.11691	6.65169	4.24928	7.15837	2.55168	3.89259	2.35038	1.46598	5.42666	4.2345	2.91736	2.21592	3.49224	6.17429	6.3806	3.65135	2.07823	5.66175	4.15301	3.30149	4.92797	5.71412	4.99053	8.18974	3.91529	6.61463	4.66406	5.8896	5.61617	17.2346	2.99008	7.39374	1.89574	2.45677	3.5646	2.79777	5.18952	3.25586	7.42655	5.06292	3.54503	5.19258	4.9015	5.63967	5.34871	7.59975	5.67022
AC125618.2	0.288565	0.0286189	0.0398805	0.071328	0	0.125408	0.110998	0	0.398442	0	0	0.307832	0.109902	0	0.112607	0	0.179945	0.0418817	0	0	0.0849834	0.243962	0	0	0.46962	0.0294104	0	0.231062	0.0486562	0.0946238	0	0.0418478	0.0364744	0	0.0358248	0	0.0258434	0.221728	0.1922	0	0.0269637	0.0470669	0	0.0900115	0.168663	0	0.0603498	0.0397307	0.0963001
AC079921.2	0.35706	0.106236	1.03628	0.794327	0.446213	1.02416	0.0686725	0.130642	2.16927	1.01871	0.435001	0.925042	0.081593	0.838562	0.209003	0.539695	0.389651	0.777342	0.675418	0.0587329	0.280414	0.482991	1.06907	0.979035	0.774788	0.145566	0.711771	0.743358	0.692362	0.117084	0.433014	0.388356	0.880075	0.800384	0.398955	0.443579	0.255821	0.249416	0.356733	0.841052	0.300275	0.291194	0.7984	0.556885	0.730442	0.161694	0.0746746	0.934066	0.297895
AC135803.1	1.89779	0.342211	0.238436	0.497528	0.17967	0.0249928	0.110605	3.01594	1.98516	2.5043	0.164852	0.525844	0.153318	0	0.561041	0.513644	2.33101	0.375601	0.604357	0.0945963	2.08884	0.340338	0.0430466	3.07486	1.16989	1.96352	0.396828	0.552585	0.872712	1.13147	0.232474	1.79308	0.490661	3.41236	0.642564	0.821603	0.231767	0.763259	0.57456	1.03068	0.403024	0.328302	0.482219	0.0896929	0.924364	0.260428	0.902043	0.593852	1.07954
LINC02027	0	0	0	0	0	0.0473857	0	0	0.0752761	0.122796	0	0	0	0	0	0.0374559	0.0849909	0	0	0	0.0535186	0	0.16323	0.0373709	0	0	0	0.0436536	0.0229811	0.312846	0.275477	0.0790614	0	0	0.0338412	0	0.0732375	0	0.226948	0	0.0254708	0.0444608	0	0.0566851	0	0	0.0380055	0.0375309	0
LINC02063	0	0	0	0	0	0	0	0	0	0	0	0	0	0	0	0	0	0	0	0	0	0	0	0	0	0	0	0	0	0	0	0	0	0	0	0	0	0	0	0	0	0	0	0	0	0	0	0	0
AL137798.1	0.0958478	0.0475293	0.264929	0	0	0	0.0921711	0	4.36734	0.215888	0	0.146068	0	0	0	0	0.149424	0.208667	0.201452	0	0.0940917	0.162066	0	0.197107	0.259977	0.146532	0.146973	0.230244	0.12121	0	0.193728	0.0694994	0.0605754	0.189576	0.0594967	0.0595364	0.0858398	0.100429	0.2394	0.147241	0.0895609	0	0.0892999	0.149488	0.0700276	0.108512	0.033409	0.263934	0.119949
AC136443.3	0	0	0.0664282	0	0	0	0	0.0293107	0.132735	0	0.0172229	0	0.0183061	0	0.0468917	0.0330233	0	0.0348807	0.0505121	0.0395318	0	0	0.0719566	0	0	0	0.0368521	0	0.121569	0	0	0.0174262	0.0151887	0.0316894	0	0	0.0430469	0	0.0400181	0	0.0224565	0	0	0	0.0351174	0	0	0.0661787	0.0200506
AC016773.2	1.53954	0.502257	0.727894	2.70388	0.210959	1.17968	0.233761	0.395293	0.559408	0.942963	0.943607	0.555677	0.524623	0.109787	0.316198	1.41959	0.410542	0.79382	1.02183	0.466494	0.318175	0.51378	0.758146	1.0831	1.7033	1.42457	1.11824	1.62204	0.495268	0.0996381	1.02359	0.778488	0.870564	1.38896	0.201191	2.29007	0.870813	0.834861	0.37104	0.933565	1.74141	0.165204	0.603943	0.695064	2.27921	1.10081	0.127096	3.34689	0.760524
AC073575.4	0.51822	0.488255	0.501337	0.960709	0.215871	0.653121	0.149502	1.01124	2.14663	0.505805	0.371377	0.394872	0.690786	0.187239	0.202225	0.569665	0.323155	0.526493	0.490136	0.468833	0.457853	0.43812	0.3879	0.710464	1.26505	0.739436	0.39732	0.539439	0.502432	0.382343	0.995058	0.356974	0.540397	0.990813	0.128672	0.579412	0.603343	0.597287	0.345164	1.06145	0.581075	0.633939	1.11048	0.43106	1.51447	0.352014	0.198696	0.891882	0.864704
AL031186.1	1.26594	0.92071	0.583187	1.66889	0.0878904	0.880266	0.486951	1.23516	1.74797	0.760375	1.14915	0.385847	0.803567	0.0762329	0.494008	2.4933	1.51306	1.28615	0.886913	0.138823	0.372823	0.78486	0.694895	2.25623	2.17469	1.50528	0.711771	1.2164	0.640367	0.553488	1.8764	0.856738	0.560048	3.22722	0.209552	2.72599	1.17155	0.471624	0.702655	1.3397	1.49834	0.550622	1.02219	1.4479	2.15812	0.764372	0.205921	1.2201	0.66891
AP001122.1	0	0	0	0	0	0	0	0.00878672	0.0397912	0.0108183	0	0.0109794	0	0	0	0.00989966	0.0449265	0.0104565	0	0	0	0.0121819	0	0	0	0	0	0	0	0.0118122	0	0	0.00910646	0	0	0	0	0	0	0.00737836	0	0.0117511	0	0	0	0	0	0	0
AC087463.1	0	0	0	0	0	0	0	0	0	0	0	0	0	0	0	0	0	0	0	0	0	0	0	0	0	0	0	0	0	0	0	0	0	0	0	0	0	0	0	0	0	0	0	0	0	0	0	0	0
AP001610.3	0	0	0	0	0.0801844	0.0334619	0.222128	0	0	0	0.0275892	0.0586694	0	0.069549	0	0	0	0	0.080915	0.0633258	0.188964	0	0	0.105559	0	0	0.413232	0.0616529	0.0324567	0	0.0778126	0.027915	0	0.0507632	0.0477947	0.14348	0	0.0268921	0	0	0.899323	0	0.0717362	0.0400288	0	0.0871692	0.0536761	0.106011	0
AC099684.3	0	0	0	0	0	0	0	0	0	0	0	0	0	0	0.056605	0	0	0	0	0	0	0	0	0	0	0	0	0	0	0	0	0	0	0	0	0	0	0	0	0	0	0	0	0	0	0	0	0	0.048408
LINC02711	0	0	0	0	0	0	0	0.0291812	0.264298	0	0.0171468	0	0	0	0	0	0	0.0347266	0	0	0	0	0	0	0	0	0	0	0	0	0	0.0173493	0	0	0	0	0	0	0.199206	0	0	0	0	0	0	0	0	0	0
AC011816.2	0.350638	0.289792	0.403826	0.144452	0.0608593	0.126987	0	0.427641	3.30836	0.13163	0.0837602	0.133589	0.0445141	0.0527872	0.0570123	0.0401506	0.227763	0.0848179	0.122828	0	0.0573689	0.29644	0.218717	0.200297	0.475533	0.0893422	0.224029	0.327559	0.0739032	0.0479075	0.649651	0.148311	0.221602	0.577933	0.290207	0.1815	0.20935	0.163287	0.19462	0.0897744	0.163819	0	0.217789	0.121526	0.0853934	0.0661608	0.0814795	0.442541	0.39005
AL133371.2	1.76829	0.93167	4.27671	0.546363	1.84151	1.39288	0.531395	1.2805	7.32482	2.82123	0.950421	2.44216	1.09438	0.299486	3.01893	2.05014	1.98139	0.481212	0.929147	2.09061	0.759455	1.68184	1.15816	1.66669	1.9485	0.16896	1.01682	1.23893	1.39763	0.815406	1.67535	0.320548	0.942937	0.655777	2.53832	1.64758	1.68263	1.35101	0.920143	1.07526	0.722884	0.630921	0.823746	2.29825	2.74537	0.500482	0.462272	0.380415	1.24478
AC023830.1	0.0210579	0.0522113	0.145513	0.0780771	0	0.0823644	0.0810007	0.192619	3.72175	0.173914	0.0905457	0.11232	0.0320802	0	0.0410873	0.13021	0.0820716	0.0764076	0.199167	0	0.0930246	0.142424	0	0.0433047	0.114235	0.0107311	0.0322903	0.118032	0.0798902	0.0690514	0.106406	0.0763457	0.0332713	0.12495	0.0915008	0.0654013	0.0377183	0.0441288	0.613628	0.194094	0.137737	0.103041	0.196194	0.0656857	0.0923112	0.0476804	0.0220201	0.0289934	0.158118
AL157400.4	0.0487143	0.0966262	0.269298	0.0602064	0.0507313	0.105854	0.140537	0	1.00895	0.329173	0.139642	0.0742384	0.111319	0.132007	0	0.100407	0.151888	0.24746	0.153581	0.0400652	0	0.0823691	0.182319	0.23375	0.132132	0.124124	0.112048	0.156027	0.184813	0.0399349	0	0.0176614	0.0461808	0	0.241912	0.121037	0.152697	0.119099	0.648929	0.124724	0.182076	0.198641	0.181545	0.0759767	0.0355912	0.110301	0.0848999	0.201215	0.182891
AC103591.3	0.777331	0.154186	1.07429	0.192142	0.48571	0.135128	0.299005	0.568824	12.0211	0.700346	0.445652	0.118462	0.0592102	0	0.303338	1.06812	0.848282	0.67692	0.653515	0.255727	0.0763088	0.394308	0.46548	0.426278	0.210842	1.18838	0.715177	0.497943	1.37623	0.637239	0.628458	0.39455	0.687778	0.614987	0.482521	0.869118	0.696165	0.488689	0.776619	1.59217	1.38005	0.760727	0.724226	0.889061	0.340756	0.704027	0.162569	0.963233	0.324264
AL121612.1	0	0	0	0	0	0	0	0	0	0	0	0	0	0	0	0	0	0	0	0	0	0	0	0	0	0	0	0	0	0	0	0	0	0	0	0	0	0	0	0	0	0	0	0	0	0	0	0	0
AL157912.1	0.118585	0	0.0819442	0.0732804	0	0	0	0	1.30991	0	0.0637372	0.0451797	0.045164	0	0	0	0.0924354	0.129084	0	0	0.0291032	0.0501279	0	0	0.241237	0	0.0454598	0.0949545	0	0	0	0.0859864	0.112418	0	0	0.03683	0.0265508	0	0.345558	0.0303617	0.0554035	0.0483552	0.0552421	0.0616502	0.04332	0	0	0	0.024734
AC025165.1	0.0124971	0.161124	0.164078	0.247124	0.0260291	0.195521	0.0721062	0.0685871	0.949058	0.121977	0.219419	0.11427	0.104711	0.0451533	0	0.60961	0.185084	0.281139	0.24953	0.123339	0.0674746	0.200743	0.130961	0.188464	0.152536	0.0509479	0.306609	0.160108	0.194915	0.0717139	0.214703	0.312627	0.236943	0.173024	0.0310298	0.163015	0.235036	0.0785662	0.218499	0.844708	0.151806	0.0611508	0.128077	0.227395	0.301307	0.141482	0.0217801	0.206478	0.156395
AL133297.1	0.160854	0.279176	0.111152	0.3976	0.0837569	0.0699056	0.154683	0.147134	4.55308	0.362308	0.201729	0.0612834	0.153155	0.0726477	0	0.0552568	0.188074	0.291824	0.0845202	0.132294	0.197383	0.339977	0.120403	0.220525	0.327223	0.0819707	0.18499	0.1288	0.0678056	0.197796	0.0812795	0.349905	0.0254147	0.2121	0.249621	0	0.144058	0.0561804	1.13834	0.164735	0.0375757	0.262363	0.599459	0.292686	0.117522	0.182106	0.0280338	0.110735	0.16775
AC078795.2	0	0	0	0	0	0	0	0	0	0	0	0	0	0	0	0	0	0	0	0	0	0	0	0	0	0	0	0	0	0	0	0	0	0	0	0	0	0	0	0	0	0	0	0	0	0	0	0	0
AC079910.1	0	0	0	0	0	0	0	0	0	0	0	0	0	0	0	0	0	0	0	0	0	0	0	0	0	0	0	0	0	0	0	0	0	0	0	0	0	0	0	0	0	0	0	0	0	0	0	0	0
AC110048.2	0.0386757	0.0239732	0.0200441	0.0477996	0.00503464	0.00630305	0.00929802	0.00884424	1.7289	0.0145189	0.0259842	0.0110513	0.0294597	0.0174674	0	0.0465009	0.0565257	0.0280665	0.0254026	0.0119283	0.00711883	0.00817441	0.0253309	0.062965	0.0458953	0.00246363	0.0333593	0.112261	0.020379	0.0198159	0.0586286	0.0297965	0.033609	0.0764959	0.0150047	0.0600591	0.012989	0.00844253	0.124776	0.0272311	0.00677603	0.00394267	0.0180168	0.0351868	0.0282569	0.00547321	0.00505534	0.023297	0.0544509
AL162413.1	1.18154	0	0.408231	0	0	15.4046	5.11298	0	0	0.221776	0	1.12539	0	0	0.288171	0	0	0.428716	0	0	1.73984	0.249728	0	0	2.003	0	0	1.41914	0	0	0	0.107092	0.186683	0	0	6.23833	0	0	0	2.57136	0	0	0	0.153565	0	1.00324	0.10296	0	0
AL713923.1	0	0	0	0	0	0	0	0	0	0	0	0	0	0	0	0	0	0	0	0	0	0	0	0	0	0	0	0	0	0	0	0	0	0	0	0	0	0	0	0	0	0	0	0	0	0	0	0	0
AL354712.1	0	0	0	0	0	0	0	0	0	0	0	0	0	0	0	0	0	0	0	0	0	0	0	0	0	0	0	0	0	0	0	0.0493926	0	0	0	0	0	0	0	0	0	0	0	0	0	0	0	0	0
AC004832.6	0	0.0457739	0	0.228168	0	0.0401163	0.0443835	0.028145	0.063728	0.0346525	0.0165379	0.0351683	0.105468	0	0.0900535	0.0634197	0	0.0334934	0	0	0.0453084	0	0	0.0949136	0	0.09408	0	0	0.0583668	0	0.0932867	0.133865	0.0583383	0.213003	0.0286497	0.0573376	0	0.0644798	0	0.0945352	0.0862532	0.0752803	0	0.119973	0.168603	0	0.0321751	0.19064	0
LINC00398	0	0.551308	0.173476	0	0.149394	0.62344	0.103464	0.0218698	0.198077	0.188485	0.0899543	0	0.0682943	0.0971843	0.489827	0.123199	0.251596	0.0780774	0.829156	0.796395	0.158429	0.303202	0.161068	0.196672	0	0.0913801	0.0549934	0.201019	0.302356	0.441003	0.761121	0.195035	0.373983	0.260091	0.22262	0.0668306	0.0642377	0.0626294	0.447884	0.146916	0.083778	0.0877439	0.100241	0.335606	0.157214	0.081204	0.262515	0	0.0897632
AL132800.1	0.837913	0.600176	0.193003	0.172597	0.53326	2.34674	0.313355	0.0851607	0.964138	0.209702	0.333601	1.56071	0.0531874	0.210241	0.862862	1.50317	1.19742	0.472939	1.36976	0.344572	0.731165	0.669043	0.348443	1.27639	0.69445	0.711665	0.249834	0.670939	0.470948	0.725065	1.17611	0.33754	0.720787	1.07417	0.433439	0.693966	0.479436	0.942994	0.465081	0.715109	0.456722	0.417601	0.693929	0.508217	0.238074	0.737816	0.795067	0.160232	0.504886
AL513314.1	0.102177	0	0	0	0	0	0	0	0.141083	0	0.0732243	0	0.0389149	0	0	0.0702004	0	0.074149	0	0.0840361	0	0	0	0	0	0	0	0	0	0.0837629	0.103261	0	0.0645757	0	0	0	0	0	0	0	0	0	0	0.10624	0.0746521	0	0	0	0
LINC00608	0	0	0.00558109	0	0	0.00351005	0	0	0.033456	0	0.00578805	0.00615424	0.00307605	0	0	0	0.00629562	0	0	0	0.00396434	0	0	0	0	0.00411585	0	0	0	0	0	0.0029282	0.00510442	0	0	0	0	0.00564178	0.0134488	0	0	0	0.0075249	0	0.00590091	0	0.00281523	0.00556013	0
AL592429.2	0	0.0176285	1.42479	0.175745	2.14726	0.0617984	0.068372	0.0216784	0.589031	0.240217	0.0127381	0.162528	0.0541573	0	0.208088	0.293091	0.0831312	0.335374	0.224154	0.0584759	0.104695	0.120219	0.0266098	0	0.916034	0	0.027256	0.284656	0.029971	0.0291429	0	0.0128886	0.0561681	0	0.507545	0.220819	0.0636755	0	0.0591952	0.0182037	0.0996536	0.0869759	0.0662421	0.184816	0	0.0402466	0.0495652	0.0489462	0.0444887
AC010333.1	0	0	0.119641	0.071328	0	0	0.0554991	0.211162	4.38286	0.173324	0.165437	0	0	0.0521308	0.112607	0.0793028	0.0899726	0.0418817	0.181951	0.0474662	0	0	0.086399	0.0791227	0.15654	0.0294104	0	0.184849	0.0486562	0.0473119	0.0583249	0	0.0729488	0.0760997	0.0358248	0	0	0.0201571	0.14415	0.177316	0	0.141201	0.0537703	0.0300038	0	0	0	0.0397307	0.04815
AC018464.1	0	0	0	0	0	0	0	0	0.0448197	0	0	0	0	0.0293203	0	0	0	0	0	0	0	0.0274427	0.024297	0	0	0	0	0	0.013683	0	0	0	0.0102573	0	0	0	0	0	0	0	0.0303308	0	0	0.0168753	0	0	0.0113143	0	0
AL451164.2	0	0.0360457	0	0	0.0756998	0	0.139803	0.0443267	0	0	0.0260462	0	0	0.0656592	0	0.249706	0	0	0	0.119568	0	0	0	0	0	0.0370427	0	0	0.0306415	0	0	0	0	0	0.0451217	0.0451518	0.0976499	0.025388	0	0	0.067922	0	0	0.0377901	0.0531082	0	0	0.100082	0
AL603839.3	1.50378	0.825595	0.445343	1.1284	0.559302	1.02698	0.206585	0.949764	6.00666	0.362906	0.731275	0.818462	0.143181	0.291071	0.785921	0.774874	0.837266	0.194871	0.22576	0.662565	0.448141	0.726482	1.20602	0.589039	0.437019	1.34107	0.288238	0.860084	0.475424	0.660411	0.868414	0.44784	0.424278	1.73501	0.100013	0.400321	0.216444	0.450186	0.715431	0.577524	1.25459	0.525593	0.750562	0.362972	1.13792	0.182407	0.804964	1.29404	0.85134
HDAC2-AS2	0.141044	0.0179848	0.325805	0.169336	0.0881302	0.187392	0.0852551	0.174476	0.517475	0.0816911	1.03099	0.132037	0.027626	0.0182002	0.145462	0.105209	0.0785294	0.0906562	0.0804635	0.0662867	0.0474718	0.051104	0.105574	0.121545	0.36617	0.0677684	0.0710623	0.0580821	0.190256	0.0660712	0.122176	0.0467524	0.0865922	0.116901	0.0800471	0.21527	0.312182	0.132302	0.063747	0.3281	0.0847235	0.0262916	0.0713358	0.0817059	0.0559404	0.173365	0.0575904	0.0804519	0.0689227
AC093459.1	0	0	0	0	0	0	0.0311836	0	0.044775	0	0	0	0	0	0	0	0	0	0	0	0	0	0	0	0	0	0	0	0	0	0	0	0	0	0	0	0	0	0	0	0	0	0	0	0	0	0	0	0
AC008635.2	0.0578157	0.0860093	0.319612	0.14291	0	0.0502524	0.0555979	0.317307	1.43694	0.173633	0.041433	0.0440543	0.0440389	0.104447	0	0.119166	0.0450664	0.0419562	0.121517	0	0	0.0977584	0.0865528	0.0396318	0.0784093	0.147314	0.17731	0.185178	0.121857	0	0.233715	0.0209611	0.127887	0.114353	0	0	0.155336	0.0403859	0.385085	0.325659	0.0540234	0.0471506	0.0538659	0.120229	0.464649	0.0654545	0	0	0.313532
AC083841.3	0	0	0	0	0	0	0	0	0.118689	0	0	0	0.0327379	0	0	0	0	0	0	0	0	0	0	0	0	0	0	0	0	0	0	0	0	0	0	0	0	0.0300224	0	0	0	0	0	0	0	0	0	0	0
AL024507.3	0.100987	0.150232	0.314024	0.390032	0.236628	0.373047	0.157808	0.0769777	0.383458	0.161119	0.456841	0.240467	0.110576	0.376278	0.2463	0.104073	0.236152	0.128248	0.25205	0.218024	0.291213	0.0640329	0.283465	0.36343	0.205436	0.476029	0.309706	0.222372	0.218169	0.424281	0.242386	0.141874	0.199447	0.424446	0.117537	0.258754	0.180884	0.207217	0.178667	0.361981	0.265395	0.102947	0.235219	0.236254	0.387355	0.528772	0.250801	0.252014	0.179038
CCDC84-DT	0.280479	2.16116	0.879622	1.57324	0.786403	2.29723	0.331963	0.447329	4.0813	0.518361	1.01274	1.21655	0.25473	0.370281	0.715644	0.607751	1.8163	1.04902	1.58714	0.745276	0.43419	2.06117	1.76031	0.63595	1.75562	0.85759	0.661673	0.656485	0.791245	0.866662	0.784946	0.359818	0.899944	0.910366	0.803561	1.21955	1.04341	1.74823	3.0537	2.49683	0.413282	1.05572	0.683447	1.50302	1.95463	0.464092	0.579067	1.00999	1.39502
FAM155A-IT1	0	0.0196733	0.0274148	0.0980651	0	0.0172417	0	0	0.493017	0	0	0	0	0	0	0	0	0	0	0	0	0	0	0	0.0538047	0	0	0	0.0501712	0	0	0	0	0	0	0	0	0	0.264246	0.0406305	0	0	0	0.0206254	0.0289858	0.0898301	0	0	0
LINC00290	0	0	0	0	0	0	0	0	0.302628	0	0	0	0	0	0	0	0	0	0	0	0	0	0	0	0	0	0	0	0	0	0	0	0	0	0	0	0	0	0	0	0	0	0	0	0	0	0	0	0
AC068870.1	0.066176	0.0984465	0.0365828	0.098145	0.0551329	0.103534	0.0636375	0.0161418	0.328946	0	0.0284546	0.0605095	0.0403256	0	0.0258239	0.054559	0.0309498	0.0288139	0.0417265	0.130624	0.0259854	0	0.0297206	0.14516	0.035899	0.0269785	0.0608847	0.0211956	0.0223165	0.0433997	0.0401266	0.0143953	0.0585522	0.165792	0.0164313	0.0657689	0.0355597	0.0369807	0.0550962	0.0677727	0.0618353	0.0215875	0.0369931	0.0206422	0.154717	0.0449516	0.0092266	0.072891	0.0993793
CASC19	0	3.90737	0	0	0	0.11543	3.66098	0	2.20044	2.39301	0.0317239	0.0674618	0	0.399859	0	0.243311	0.276047	0.064249	0	0	0	0	0	0	0	0.18047	1.697	0	0	0	0	0.0320985	1.87446	0.175112	1.64872	0	0	0.0309222	8.32943	0	0.0827279	0.0722034	0	0	0.194055	0	0.0308601	0	0.073865
AC078777.1	0	0.103684	0.115587	0.0516829	0.174197	0.0726946	1.00534	0.0765021	1.15481	0.219778	0.119873	0.159321	0.127412	0.113319	0.122389	0.201115	0.0651925	0.0303467	0	0	0.102629	0.0707081	0.125206	0.171993	0.170139	0.0426205	0.160309	0.0334846	0	0	0.0422612	0.363865	0.0528573	0.0551404	0.155748	0.077926	0.056177	0.0730273	0.348162	0.0642401	0.136762	0.0682076	0.194805	0.0434805	0.12221	0.0946857	0.102033	0.201517	0.104666
AC007326.2	0	0.00212593	0.00296249	0	0	0.00186316	0	0	0	0	0.00307235	0	0	0.0038725	0	0	0	0	0	0	0.00420861	0.0036245	0.00641808	0	0	0	0	0	0.00542159	0	0	0	0.00270947	0.0028265	0.00266122	0.015978	0.00191976	0	0	0.0021953	0	0	0	0.00222881	0.00313225	0	0.00149435	0	0.00178839
AL109954.3	0	0	0	0	0	0	0	0	0	0	0	0	0	0	0	0	0	0	0	0	0	0	0	0	0	0	0	0	0	0	0	0	0	0	0	0	0	0	0	0	0	0	0	0	0	0	0	0	0
AC011374.2	4.75649	1.31717	1.28057	1.60325	1.4796	0.644301	0.950449	1.43143	4.60587	1.57689	1.04031	1.83571	1.38806	0.390585	1.32581	1.44298	1.73343	1.3	1.23342	0.406441	1.60698	1.41006	0.693574	3.51457	2.68082	1.47952	1.51556	1.43443	0.859301	0.860878	0.998841	1.43333	1.21024	2.28067	1.34207	3.108	1.82565	0.7767	1.95434	1.13874	1.76048	1.10831	1.78413	1.09189	2.25659	2.72744	1.95938	2.46648	1.41727
LINC00927	0	0	0	0	0	0	0	0	0	0	0.00317758	0	0.00675488	0	0	0	0.00691247	0	0	0	0.00435277	0	0	0.0121578	0	0	0	0	0	0	0	0	0	0	0	0	0	0	0	0	0	0	0	0	0	0	0.00309106	0	0
AC011472.2	0.379473	0.776219	0.196666	0.41037	0.345788	0.164916	0.0456146	0.231405	0.196487	0.106841	0.424915	0.433725	1.30072	0.0856924	0	0.619199	0.406716	0.27538	0	0.351111	0.302673	0.240614	0.248539	0.520246	0.38598	0.435103	0.472782	0.455782	0.199952	0.155542	0.287623	0.137578	0.284793	0.344004	0.20611	0.707136	0.0849626	0.132537	0.236954	0.194315	0.46539	0.154737	0.574518	0.221941	0.901056	0.322208	0.198406	0.228582	0.474893
AC007688.3	0	0.0436651	0	0	0	0	0	0.0536966	3.40436	0.132224	0.0631039	0	0.134146	0	0.0859046	0	0.205913	0.191702	0	0	0.043221	0	0	0	0	0.0448729	0	0.141016	0	0.144372	0.0889889	0.063849	0	0	0	0.27348	0.0394305	0.0615092	0.879747	0.04509	0	0.0718121	0	0	0.0643343	0	0	0	0.0367323
AC120193.1	0.02423	0.0120152	0.452068	0.0598921	0.302799	0.0842412	0.0699016	0	4.08164	0.200111	0.0260462	0.0923135	0.0369126	0	0.0709146	0.133177	0.132208	0.0879172	0	0.0996401	0.0594651	0.102424	0.10882	0.0664371	0.0985817	0	0.0928859	0.0582048	0.0408553	0.0595897	0	0	0.0918795	0	0.210568	0.0301012	0.05425	0.0423134	0.100866	0.0620365	0.0452813	0	0.203172	0.0503868	0.19473	0	0.0506741	0.0500412	0.0707529
LINC02492	0	0	0.0354703	0	0	2.75503	0	0	0	0	0.00919642	0	0	0.115915	0	0	0.0200058	0.0186251	0	0	0.0125976	0	0.0384223	0	0	0.719348	0	0	0.346205	0	0	0.00930501	0	0	0	0	0.0574638	0	0	0.696544	0.11991	0	0	0.0266859	0	0.639241	0	0.0353371	0
NSMCE1-DT	0.198974	0.162802	0.0824962	0.147548	0.134688	0.164297	0.0574023	0.0546009	0.947842	0.171798	0.156852	0.174356	0.102303	0.0359457	0.13588	0.0615167	0.193871	0.108295	0.303196	0.0409116	0.12208	0.0925203	0.0819151	0.150033	0.22937	0.0760475	0.114415	0.246952	0.150974	0.0897129	0.0904875	0.133455	0.213776	0.196773	0.0370534	0.339883	0.115828	0.170261	0.47213	0.371889	0.316068	0.0811349	0.166843	0.14482	0.21079	0.0901051	0.0832259	0.18492	0.128653
LINC01471	0	0	0	0	0	0	0.0102817	0	0.0147629	0	0	0.00814692	0	0	0	0	0	0	0	0	0	0.00903919	0.00800307	0	0.0145002	0.00544853	0	0	0	0	0	0	0.00337859	0	0	0	0	0.00373427	0	0	0	0	0	0	0	0	0	0	0
AC126323.2	0	0	0	0	0	0	0	0	0.0189382	0	0.0245729	0	0	0	0	0.00942328	0	0	0	0	0	0	0	0	0.0186011	0	0.0105158	0	0	0	0	0.00994525	0	0.0180853	0	0.0937152	0.00614176	0	0.0114193	0	0.019224	0	0.0511147	0	0	0	0	0	0
MIR4500HG	0.0496371	0.0246141	0.00685998	0	0	0	0	0.0484303	0.0685373	0	0.120944	0.00756446	0.0491519	0	0.00968494	0.0409234	0	0.0504295	0	0.00816482	0.00974552	0	0.0297236	0	0.0403905	0	0	0	0.0125543	0.00813828	0.060196	0.057587	0	0	0.00616235	0.0554982	0.0444541	0	0.0413263	0.0457512	0.00463812	0.0242884	0	0	0.0290123	0.0337172	0	0.0273369	0
AC018926.3	0.960367	0.515915	0.608325	0.593463	0.250033	0.382587	0.538724	0.683243	27.7365	0.901307	0.630883	0.975704	0.762003	0.14458	0.234228	1.15468	1.0605	0.87116	0.420519	0.329107	0.196411	0.879585	0.239619	0.932615	0.976833	0.407835	0.920394	0.640826	0.236151	0.524859	1.13231	0.493257	0.202316	1.10804	0.745174	0.447403	0.215022	0.559037	1.26599	0.655693	0.486077	0.391606	1.11845	0.665701	0.350828	0.634231	0.19527	0.495851	0.934775
AC026347.2	0	0	0	0	0	0	0	0	0.473255	0.102934	0	0	0.0261075	0	0.0668751	0.0470965	0.0534331	0	0	0	0	0	0	0	0	0	0	0.0548893	0	0	0	0.0497052	0	0	0	0	0.0306959	0	0	0	0	0.0559044	0.0638664	0	0	0	0.0238938	0	0
BX322557.1	0	0	0	0	0	0.0372584	0.0824433	0.0522798	0.828633	0	0	0.195977	0.881592	0	0	0.294508	0	0.0622147	0.0900954	0	0	0	0	0	0	0.0436889	0	0.549183	0.108417	0	0	0.124329	0.135456	0.0565226	0	0.0532529	0	0	0.285512	0.0439003	0	0	0	0.133711	0.563731	0.0970591	0.029883	0.0590196	0.178816
LINC02522	0	0	0	0	0	0.0551599	0	0	0	0	0	0	0	0	0.123823	0	0.593608	0.092107	0	0.104389	0	0	0	0	0.172133	0	0	0	0	0	0.256538	0	0	0	0	0.0788392	0.0568353	0	0	0.129986	0	0	0	0	0	0.143693	0	0.0873766	0.0529462
AC104619.2	0	0	0	0	0	0	0	0	0	0	0	0	0	0	0	0	0	0	0	0	0	0	0	0	0	0	0	0	0	0	0	0	0	0	0	0	0	0	0	0	0	0	0	0	0	0	0	0	0
AL161757.5	0	0	0.0305895	0	0	0	0	0	0	0	0	0	0	0	0	0	0	0	0	0	0	0	0	0	0	0	0.03394	0	0	0	0	0	0	0	0	0	0	0	0	0	0	0	0	0	0	0	0	0	0
FAM230F	0	0	0	0	0	0	0	0	0	0	0	0	0	0	0	0	0	0	0	0	0	0	0	0	0	0	0	0	0	0	0	0	0	0	0	0	0	0	0	0	0	0	0	0	0	0	0	0	0
AL035530.1	0.294493	0.24339	0.474831	0.121322	0.306687	0.170646	1.22718	0.239445	0.135542	0.147404	0.175871	0.0747991	0.224319	0.177339	0.0957668	0.134887	0.0765175	1.42474	0.103161	0.161471	0.0963658	0.0829913	0.661305	0.807482	0	0	1.2042	1.10044	0.496558	0.241419	0.0992052	0.106769	0.372237	0.517754	0.243739	0.304877	0.219786	0.171427	0	0	0	0	0.0914582	0.153101	0.28688	0.222268	0.273732	0.0675783	0.122848
AC009052.1	0	0	0	0	0	0.0473857	0	0	0	0	0	0	0	0	0	0.0749119	0	0	0	0	0	0.0921816	0	0	0	0	0	0	0	0	0	0	0	0	0	0	0	0	0	0.0558329	0	0	0	0	0	0	0	0	0
AC023421.1	0	0.0270797	0.0251571	0.0224973	0.0379135	0.0237327	0	2.10906	0.125671	0.0136669	0.0065225	0.0832218	55.5728	0.0328848	0	28.2392	0.014189	2.41738	0.076518	0.0299423	0.035739	0.0461682	0.0136254	0.0124779	0.0493737	0.0185525	0.0418689	0.0145757	0.0230197	0.104457	0.0367921	6.24315	0.0575212	0.0480046	0.0790956	0	0.0407559	0.00635767	0	0.0466056	0.017009	0.0148452	0.0339189	0.141951	0.0398981	0.0412161	0.0571041	0.0250626	0.037967
AC092353.1	0	0	0.0504555	0	0	0	0	0	0	0.0548211	0.0261633	0	0.0556177	0	0	0	0	0	0.0767329	0	0	0	0	0	0	0	0	0	0.0307792	0	0	0	0	0.0481394	0	0	0	0.0255021	0	0	0	0	0	0	0	0	0	0.0502661	0
AC106795.2	0.205793	0.102049	0.268611	0.0847804	0.0476253	1.19248	0.0439775	0.306762	1.01032	0.223181	0.188446	0.470429	0.130629	0.0413085	0.780759	0.392747	0.196059	0.431431	0.504623	0.43254	0.0448939	0.386631	0.136925	0.266462	0.651222	0.0582621	0.14025	0.457733	0.0867492	0.674819	0.577708	0.306731	0.187865	1.29648	0.156132	0.156236	0.276457	0.535078	0	0.316137	0.81191	0.0372958	0.532594	0.130763	0.38424	0.25887	0.534003	0.346309	0.162155
AC073389.2	0	0.120093	0	0.149656	0	0.157874	0	0.0492275	0.613056	0	0.0578517	0.0615118	0	0	0.0393774	0.138657	0.0314625	0.117165	0	0	0.21793	0.204746	0.0604257	0.0276684	0	0.102845	0.0309466	0.0323199	0.0340291	0	0	0.0585349	0.140302	0	0.0501103	0.100287	0.054223	0.0422924	0.235237	0.0413371	0.0565736	0.0658352	0.150423	0.0629522	0.206429	0	0.0140691	0.138934	0.185213
AL158835.1	0.0641579	0.0212099	0.04926	0.0352415	0.0222715	0.0154903	0.0137104	0.0739006	0.305134	0.0107044	0.0204347	0.0760463	0.0325799	0	0.0208636	0.181215	0.0555667	0.0206927	0.0299659	0	0.0244932	0.0662947	0.0213439	0.0977317	0.106346	0.0363275	0.0218622	0.0456648	0.0180299	0.0233757	0.0432254	0.031014	0.0720845	0.0939976	0.0265503	0.115128	0.0223451	0.0174285	0.0474809	0.0401536	0.0666107	0.0581366	0.0265666	0.0222363	0.114582	0.016141	0.0397566	0.0490751	0.0981329
AL359399.1	0	0.0697507	0.145797	0	0.146484	0	0	0	0	0	0.0504011	0	0.214285	0	0	0.0966396	0.054821	0.0510376	0	0	0	0	0	0	0	0	0.0539221	0	0	0	0.142151	0	0.0222241	0	0	0.0436858	0.0314932	0.0491275	0	0.144054	0.0328584	0	0.0655252	0.0731262	0.102768	0.0796221	0.0735432	0.0968329	0.0293382
LINC01446	0	0.0231234	0	0	0	0.283716	0	0	0	0	0	0.00710634	0	0	0	0	0.399828	0.0541432	0	0	0.0228883	0	0.00698086	0.00639295	0	0	0	0	0.00393132	0	0.00942506	0	0.00884116	0	0	0	0.0793476	0	0.0232941	2.7794	0.0217861	0	0	0	0	0.0844671	0	0.731917	0
LINC01748	0	0.0179226	0	0.379689	0	3.17289	0.451833	2.19299	0.0748574	0	0.00647534	0.743581	0.0137652	0	0	0.099327	0	0.104914	0	0	0.0177403	0.0152781	0.21643	0.0991014	0	0.0184183	0	0.0578811	0.0457066	0.0148146	0.018263	0.14414	0.0171316	0	0.157047	0.516358	0	0.00631171	0.150457	0.00925373	0.413709	0	0	0.0845548	0	0.777445	0.100784	0.684239	1.42478
AL136526.1	0.0294983	0.0365693	0.0203838	0.0364572	0	0.0192296	0.0425502	0.00899412	1.3441	0.0110737	0.0105698	0.0337156	0	0	0.0143889	0.0202667	0.0459869	0	0.0309997	0	0.0217184	0	0.0883208	0.0707723	0.0400055	0.0375808	0.0113082	0.0236201	0.080825	0.0241821	0.0298111	0.0213893	0.00932141	0.0486202	0.0274662	0.0366461	0.0660456	0	0.147357	0.113288	0.00689086	0	0.0274831	0.0460068	0	0	0.0308461	0.0710753	0.049221
AC009403.1	2.7801	3.3029	1.12063	1.16918	1.26666	3.49877	1.20677	0.729929	4.05194	1.71043	1.02383	1.94184	2.33087	0.819628	3.55976	1.53865	1.3845	1.51312	1.01444	1.42906	1.36458	2.04026	1.22835	2.1704	3.14196	2.07591	1.79106	2.75171	1.20447	1.5352	2.00963	1.77087	1.71431	2.59661	1.00667	5.46844	1.13252	0.930532	4.53281	5.09131	2.16479	6.23498	2.82401	2.99101	1.93244	1.92342	1.74966	1.71451	1.86039
LINC01756	0	0.0150023	0	0	0	0.019722	0	0	0.647486	0	0	0.0115263	0.0172834	0	0	0	0	0.0109774	0.0158967	0	0	0	0	0.0207384	0	0.0077086	0	0.0242249	0	0.0124006	0.0152872	0.00548424	0.00478005	0.019946	0	0	0	0.0264163	0.113347	0.0464754	0.00706731	0.0123364	0.0140934	0.00786414	0	0	0.0105453	0	0
DLG2-AS2	0	0	0.010631	0	0	0	0	0	0.276155	0	0.0110252	0	0	0	0	0.01057	0.0119921	0	0	0	0.00755139	0	0	0	0.0208646	0	0	0	0	0	0	0	0	0	0	0.00955627	0	0	0.0512353	0.0157559	0.0215633	0.0125467	0.0286673	0	0	0	0	0	0.00641773
DPH6-DT	0.127338	0.115765	0.102658	0.0262297	0.110509	0.839324	0.18368	0.0258838	0.468865	0.0478028	0.129278	0.1132	0.0646633	0.0575108	0.207046	0.116649	0.231602	0.138612	0.223032	0.104729	0.0833366	0.287081	0.238289	0.0727402	0.518085	0.0324456	0.146445	0.0339876	0.107355	0.260972	0.0857921	0.0846385	0.0804771	0.167906	0.158088	0.0263656	0.038014	0.296498	0.0883482	0.119543	0.138816	0.0865404	0.118639	0.0882673	0.232587	0.0480541	0.214529	0.043831	0.044266
AC026367.3	0.936222	0.65542	0.456665	0.680638	0.172057	0.215404	0.0529593	0.738829	2.66146	0.496177	0.1776	0.419635	0.461438	0.198981	0.483541	1.17294	0.90148	0.839266	0.231499	0	0.351409	0.744952	0.247336	1.24578	0.896258	0.449033	0.211119	0.308683	0.58037	0.541761	0.723525	0.259562	0.80052	1.08926	0.341854	0.95783	0.789144	0.365459	0.137554	0.564007	0.720434	0.314391	0.923573	0.458093	0.32189	1.12227	0.460705	0.606601	0.643252
AC023490.6	0	0.180027	0	0	0.094519	0	0	0.0553465	0	0	0.0650428	0	0.138267	0	0	0.124714	0	0.0658642	0.190761	0	0.044549	0.0767321	0	0.0622152	1.23089	0	0	0.0726747	0.038259	0.148808	0	0.0329054	0.0286803	0	0.0563391	0	0.040642	0.0950987	0.0755648	0.0929508	0	0	0.169121	0.188739	0	0	0.0316359	0.0624816	0.075722
AC060814.5	0	0	0	0	0	0	0	0	0	0	0	0	0	0	0	0	0	0	0	0	0	0	0	0	0	0	0	0	0	0	0	0	0	0	0	0	0	0	0	0	0	0	0	0	0	0	0	0	0
TTC3-AS1	0.0296193	0.0440631	0.0409348	0	0	0.0257446	0.0284831	0.162558	3.80347	0	0.0636791	0.135416	0.101526	0	0.0866877	0.305247	0.161614	0	0.0933805	0.048721	0.0581533	0.0751234	0.0886831	0.121822	0.200848	0.196222	0	0.23717	0.187284	0.19425	0.0898001	0.021477	0.0467983	0.117167	0.0183859	0.147186	0.0530532	0.0620699	0.887766	0.212338	0.0830296	0	0.0827876	0.200181	0.302963	0.0335327	0.0619452	0.0815621	0.210047
AC124893.1	0	0	0	0	0	0	0	0	1.39944	0	0	0	0	0	0	0	0	0	0	0	0	0	0	0	0.0808551	0	0	0.0477386	0	0	0	0	0.0188395	0	0	0	0	0	0.0992742	0	0	0	0	0	0.0435584	0	0	0	0.0248702
AL133215.3	0.217583	0.107896	0.100235	0.0896376	0	0.1576	0	0	1.10158	0.054454	0.0259881	0.0552645	0.276226	0	0.0707563	0.298979	0.113068	0.157898	0.228657	0.0596506	0	0.0613172	0.0542887	0.0497166	0.196723	0.14784	0	0	0.0305731	0.118913	0	0.0525899	0.137512	0.0478171	0	0.045051	0.097432	0.0253314	0.120769	0.0742777	0.0338852	0.0591488	0.0675729	0	0.423917	0.0821103	0	0.249647	0
AL138828.1	0.0197372	0.0195747	0.0238677	0.103672	0.0154159	0.0857763	0.00949006	0.0240717	1.94856	0.0111141	0.130836	0.0263188	0.0657741	0.0490275	0.0144414	0.176285	0.0615394	0.0859385	0.0414836	0.0121747	0.00242195	0.0292013	0.0517082	0.0811774	0.00669188	0.00754355	0.0151326	0.118531	0.0187199	0.0121351	0.0648261	0.119859	0.0358623	0.0260253	0.00306293	0.0153249	0.0154668	0.00344676	0.164326	0.0505336	0.228227	0.00402409	0.0137916	0.0256525	0.0180253	0.0167587	0.00515975	0.0509531	0
AC079313.1	0	0	0.246733	0.294195	0.061974	0.10345	0	0.290316	3.36895	0.223401	0.234559	0.136036	0.0679941	0.107508	0.116113	0.367974	0.092774	0.0431857	0.250155	0	0.0292098	0.0503116	0.133634	0.163173	0.242121	0	0.228132	0.0953024	0.275941	0	0.0601409	0.0215754	0.282075	0.0392345	0.110821	0.110895	0.0532961	0.0623541	0.0990924	0.182837	0.111213	0	0.221778	0.0928141	0.260872	0	0.124458	0.122903	0.0248246
AC097372.1	0	0	0	0	0	0	0.0426858	0	0.0612904	0	0	0	0	0	0	0	0	0	0	0	0	0	0	0	0	0.0226203	0	0.0355431	0	0	0.0448592	0	0	0	0	0	0	0	0	0	0	0	0	0	0	0	0	0	0
MAP3K2-DT	0.893843	0.215631	0.667739	0.223927	0.301899	1.40159	0.255544	0.257804	1.45101	1.58706	0.60161	0.745516	1.59632	0.512801	0.412438	0.448135	0.828551	0.411982	0.545831	2.8313	0.308299	0.786319	0.352614	0.339478	1.88386	0.240061	0.240785	1.55718	0.341145	0.28716	0.90332	0.797021	1.32066	0.93174	0.247431	0.660257	1.11963	0.961876	0.241358	0.575224	0.293453	0.709258	0.236329	0.784952	0.714828	0.656394	1.08204	0.299354	0.216666
AC139491.3	0	0	0	0	0	0	0	0	0	0	0	0	0	0	0	0	0	0	0	0	0	0.040161	0	0	0	0	0	0.0380373	0	0	0	0	0	0.0313188	0	0	0	0.0165913	0	0	0	0	0	0	0	0	0	0	0
AL590385.2	0	0.0582728	0.0406017	0	0.0611895	0	0.0565027	0.10749	0.649035	0.0441146	0.189483	0.0895425	0	0	0	0.0807368	0.183199	0.0852781	0	0	0	0	0.439807	0	0	0	0.135146	0.141144	0.0743041	0	0.237518	0	0.129969	0.0774758	0.0364727	0.109491	0.0789322	0.0410432	0.244595	0.180523	0.109805	0	0.164228	0.0305464	0.300498	0	0.0409608	0.161797	0.0735311
AC093904.2	0.0795408	0	0.0549638	0.442373	0	0.0691355	0.382448	0.0242522	0.274569	0.0895791	2.57934	0.121217	0.318083	0.0359237	0.232794	0.327888	0.0310004	0.202027	0.417946	0.196256	0.0390417	0.134493	1.6373	0.027262	0	0.0202669	0.030492	0.73244	0.536469	0.880279	0.522497	0.793033	0.213645	0.0524408	0.148123	0.197629	0.409604	0.638958	0	0	0.594588	0.0973023	0.0370534	1.13717	0.958872	1.35075	0.0415875	0.273787	0.199083
AC009411.2	0	0	0	0	0	0	0	0	1.91444	0	0	0	0	0	0	0	0	0	0	0	0	0	0	0	0	0	0	0	0	0	0	0	0	0	0	0	0	0	0	0.0926059	0	0	0	0	0	0	0	0	0
AL132708.1	0	0	0	0	0	0.0248608	0	0	0.157974	0.0429496	0.102488	0.0435889	0	0	0	0	0	0.083026	0	0	0	0	0	0	0	0	0.0877183	0	0	0	0	0	0	0	0.0355095	0	0	0.179817	0	0	0	0	0	0	0.0417946	0	0	0	0
AC132192.1	0	0.188923	0.338483	0	0	0.189225	0.0523384	0.564219	10.8967	0.204316	0.156016	0.124415	0.165828	0.147486	0.212387	0.299146	0.169697	0.157986	0.114392	0.134289	0.133572	0.184054	0.366653	0.0746166	0.369062	0.194148	0	0.435805	0.367082	0.0446174	0.220013	0.0591967	0.137588	0.0717657	0.135138	0.23665	0.0731148	0.133064	1.81254	0.195088	0	0.0443864	0.152124	0.198066	0.914581	0.123234	0.0569128	0.299744	0.0681117
MRAP-AS1	0	0.0276846	0.0771571	0.206998	0.0581405	0.0485255	0.107375	0.0680895	4.23978	0	0.0200046	0.0425404	0.0637883	0	0.0544653	0.0767139	0	0	0	0.0459166	0	0.0471995	0.0835784	0	0	0.0284503	0.128412	0.134111	0.0706017	0	0.0564208	0.101204	0.0882091	0	0.0693106	0.0693569	0.0499995	0	0.650741	0.0857639	0.0260835	0	0.10403	0.0580487	0.285525	0	0.0389198	0.153735	0.0465781
AL121672.3	0.277713	0.344282	0.239879	0.257421	0.433818	0.181038	0	0.169351	3.73871	0	0.323407	0.0529028	0.317306	0.125426	0.135465	0.238501	0.0541181	0.15115	0.291847	0.456811	0.0340781	0	0.155906	0.380736	0.188316	0	0.0532307	0.222372	0.146333	0.227663	0.701643	0	0.372966	0.228868	0.0861939	0.991892	0.0621788	0.145493	0.867058	0.142207	0.162186	0.113242	0.258741	0.288755	1.52175	0.235804	0.0726003	0.143387	0.028962
AC004946.1	0	0	0	0	0	0	0	0	0	0	0	0	0	0	0	0	0	0	0	0	0	0	0	0	0	0	0	0	0	0	0	0	0	0	0	0	0	0	0	0	0	0	0	0	0	0	0	0	0
AC008443.6	0.0218952	0.076002	0	0.0270604	0.0228018	0.161763	0.231608	0.0801107	0.181393	0.0328779	0.0313818	0.0667345	0.100067	0.0197774	0.0854415	0.0752148	0.0853345	0.0317781	0.115048	0.0540232	0.042988	0.129576	0.0655561	0.0600352	0.267247	0	0.134296	0.280513	0.0184592	0.0897459	0.199146	0.134948	0.138377	0.0866121	0.0271825	0.176804	0	0.32883	0.145834	0.190599	0.143213	0.0535687	0.0611981	0.136594	0.0479906	0.272668	0.00763184	0.165804	0.0548015
AC079600.3	0.07269	0.0360457	0	0	0	0	0	0	1.10405	0	0	0	0	0	0	0	0.0566606	0	0	0.059784	0.0713581	0	0.0544101	0	0	0.111128	0	0	0	0	0	0	0	0.0479241	0.135365	0	0	0.025388	0.121039	0	0	0	0.0677241	0.0377901	0	0	0	0	0
LIX1L-AS1	0.220084	0.153782	0.186645	0.185457	0.156271	0.156513	0.115441	0.280618	1.18792	0.202794	0.118291	0.343021	0.133351	0.0903623	0.0683164	0.226811	0.210541	0.21779	0.126156	0.098732	0.17677	0.109948	0.149762	0.336016	0.773326	0.12235	0.168739	0.176227	0.0590376	0.098411	0.131429	0.0398958	0.129609	0.316582	0.0931468	0.292055	0.12543	0.115301	0.174907	0.0819616	0.177605	0.0815846	0.288932	0.254839	0.431226	0.192534	0.2406	0.426983	0.200309
AC097658.3	0	0	0.0359819	0	0	0.0678891	0	0	0	0	0	0	0	0	0	0	0.0811772	0.075575	0.0547214	0.0856521	0	0	0	0	0	0	0	0	0	0.0426868	0.105247	0	0.0164544	0.0343302	0.0323227	0	0	0.0181866	0	0	0	0	0.0485139	0.0541415	0.0380438	0	0.0363002	0	0.0217215
THORLNC	0.165947	0.213954	0.114672	0.656305	0.0691273	1.05294	0.191497	0.242869	0.320788	0.174431	0.190278	0.303475	0.0126404	0.209855	0.485682	0.0684078	0.413929	0.144511	0.523179	0.354857	0.74937	0.0841781	0.472018	0.386764	0.270068	0.372092	0.0254464	0.106303	0.209858	0.326495	1.47582	1.10702	0.325121	0.109408	0.144214	0.618473	0.133757	0.417308	0.193427	0.662809	0.465186	0.0812012	0.432908	0.707435	0.218237	0.75149	0.381764	0.274179	0.899924
AL139390.1	0	0	0	0	0	0.0546264	0	0	0	0	0.0225197	0	0.023936	0	0	0	0.048989	0	0	0	0.0308483	0	0	0.0430813	0	0	0	0	0	0	0	0	0	0	0	0	0	0	0	0.0321822	0	0	0	0	0	0	0	0	0
LINC02152	0.0253649	0.012578	0.0175275	0.094046	0	0.110234	0	0	0.0350231	0.019044	0.0363549	0	0	0.0229115	0	0.0697072	0.039543	0.018407	0	0	0	0	0.0379724	0	0	0.0129259	0	0	0	0	0	0	0.00801525	0	0	0	0	0	0	0.545515	0.0711034	0.0206859	0	0.0131867	0.0926595	0	0.00884126	0.0698467	0.010581
DGCR9	1.87016	1.39441	0.36259	0.498853	0.056046	0.286512	0	0.746616	0.222929	0.0606096	0.318185	0.369071	1.96769	0.218755	0.065629	0.434458	0.20975	1.3181	0.933187	0.165984	0.983989	0.0341244	0.584115	0.221347	0.875847	0.0411381	0.29915	0.183146	0.822371	0.0220593	2.3115	0.214628	0.56971	0.691892	0	1.88039	2.25327	0.493411	1.36661	1.06788	0.641167	0.307231	0.188029	0.762421	0.579968	1.35565	0.558076	0.592786	0.830653
AC080013.5	0.813507	0.166107	0.099202	0.0591423	0	0.31195	0.138053	0.0291812	0.264298	0.0359284	0.0514403	0.328169	0.0729009	0.0432248	0.280107	0.0657548	0.261106	0.0694533	0.301733	0.157428	0.0704649	0.0404567	0.0716387	0.0984082	0.389391	0.0975439	0.0733785	0.191587	0.10086	0.0784583	0.0483607	0.190842	0.0756078	0.315494	0.0297045	0.237795	0.064285	0.0835674	0	0.12252	0.178858	0.234156	0.133753	0.099512	0	0	0.0500397	0.395318	0.299431
AP002360.2	4.18006	3.65414	1.42935	6.07158	3.67997	7.2852	1.20177	1.36649	2.49909	1.10006	3.04192	3.54631	4.20157	2.95832	2.94286	3.73049	6.98684	2.78324	2.7172	4.04042	1.50179	3.1332	5.09651	2.54043	7.01316	3.99678	1.71807	4.31325	2.65215	3.77999	4.05018	2.99972	1.52515	5.5686	1.95274	2.24849	1.27359	4.71096	4.23364	2.95692	5.05348	2.84667	2.24837	3.3157	6.17097	3.70781	2.92905	4.65761	4.79971
AC021818.1	0	0	0	0	0.0618607	0.129076	0	0.0362231	1.23029	0.0445985	0.0212846	0.181049	0	0	0	0.408112	0.0926044	0.0431067	0	0	0.174938	0.150659	0	0	0	0	0.0455429	0	0	0	0	0	0.0375413	0.27414	0	0.110692	0	0	0	0.0304172	0	0	0.221372	0.123526	0	0	0.0414101	0.0408929	0.0743377
AL391645.1	0	0	0	0	0	0	0	0	0	0	0	0	0	0	0	0	0	0	0	0	0	0	0	0	0	0	0	0	0	0	0	0	0	0	0	0	0	0	0	0	0	0	0	0	0	0	0	0	0
AL359182.1	0	0.0343548	0.478736	1.11311	0.0721488	0.511846	0.0666226	0.126742	2.10452	0.208063	0.297893	0.05279	0.105543	0.312896	0.675881	0.428387	0.648033	0.251379	0.0728063	0.797715	0.510081	0.468573	0.414863	0.237453	0.0939574	0.21183	0	0	0.175225	0	0.490103	0.703292	0.284601	0.365408	0.645076	0.301237	0.341254	1.37924	0.173042	0.354759	0.0647359	0.452003	0.516378	0.288139	0.354319	0.784337	0.434673	0.333857	0.346803
AL139237.1	0	0	0	0	0	0	0	0	0.0874552	0	0.0680857	0	0	0	0	0	0	0	0	0	0	0	0	0	0	0	0	0	0	0	0.0640096	0	0	0	0	0	0	0	0	0.0324331	0	0	0	0	0	0	0.0220773	0	0
AC023469.1	0	0	0	0	0	0.0301086	0	0	0	0	0	0	0	0	0	0	0	0	0	0	0	0	0.103716	0	0	0	0	0	0	0	0	0	0	0	0	0	0	0	0	0	0.032368	0	0	0	0	0	0	0	0
AC004817.2	0.0499115	0	0.0344896	0	0	0	0	0.091309	0	0.149895	0	0	0	0	0	0	0	0	0	0	0.0244985	0	0.0747199	0	0	0.0763045	0	0.0399655	0.0210395	0	0.151322	0.162859	0.0157719	0	0	0	0	0.0348647	0	0.0255579	0	0	0.139505	0.025948	0.18233	0.056506	0.0695893	0	0.0208206
AC008619.1	0	0.028417	0.0791983	0	0	0	0.110215	0	0.237379	0.473279	0.0205338	0	0.0436506	0	0.0559062	0.0393717	0.0893379	0.0415862	0	0.0471313	0	0	0.0428948	0	0	0	0.219682	0.0458863	0.048313	0.0469781	0.0579134	0.0207763	0.0181085	0	0.17786	0.106788	0.0769833	0	0	0	0.053547	0.0467349	0	0	0.125605	0	0.0399494	0	0
LINC01945	0	0	0	0	0	0	0	0.0235882	0.267051	0	0	0	0	0	0	0	0.0301515	0	0	0	0	0.0327025	0	0	0.104919	0	0.0296571	0	0	0	0	0	0	0.153015	0	0	0	0	0	0	0	0	0.0360389	0.0402194	0	0	0	0	0
LINC00845	0	0	0	0	0	0.0202887	0.0897874	0	0.0644605	0	0	0	0	0	0	0	0	0	0	0	0	0	0	0	0	0	0	0	0	0	0	0	0	0	0.028979	0	0	0.0163052	0	0	0	0	0	0	0.0341083	0	0	0	0
AP000355.1	0	0	0	0.0836618	0	0.0294186	0.130192	0	0.654275	0.254118	0.0242555	0	0	0	0.132078	0.0930156	0.0527652	0.0491237	0	0.0556739	0.0332261	0	0	0	0	0	0.1038	0.0542032	0	0	0	0.0981679	0.0213907	0	0	0.210238	0.0606243	0.0236426	0	0	0.0316262	0	0	0.070384	0	0	0	0.0466009	0.028238
AC108749.1	0	0.0210345	0.0293116	0	0	0.331823	0	0	0	0	0.0455979	0.0646436	0	0.0383155	0	0	0.0330643	0.12313	0	0.034887	0	0	0	0.0290771	0.0575275	0	0.0650444	0	0.0357617	0	0	0.0461363	0	0	0.0263308	0	0	0	0	0	0.0594539	0.0345936	0	0	0	0	0	0.0292016	0
AC099518.3	0.0357846	0.017745	0	0.0442265	0.0745326	0.0155517	0.0344119	0.0218216	0.345872	0	0.0384669	0.0545341	0.0272576	0	0	0.0491712	0.0836805	0	0.0752118	0	0.035129	0.0302534	0.0535712	0.0490596	0	0	0	0	0	0	0	0.0129737	0.0226157	0	0	0.0222278	0.0320481	0.0374949	0.0297932	0.054972	0.0334374	0	0	0	0	0	0	0	0.0298551
AC069213.1	0.0936381	0.263123	0.12941	0.231456	0.162525	0.339119	0.0900461	0.0380673	0.301683	0.234346	0.0559206	0.2854	0.0713253	0.0281937	0.0913511	0.0857781	0.170308	0.0679521	0.229609	0.0513419	0.153204	0	0.350451	0.149771	0.380974	0.0636238	0.119654	0.124964	0.157887	0.358225	0.126175	0.0565809	0.0789052	0.144048	0.11625	0.174491	0.167722	0.29434	0.129934	0.303675	0.189575	0.127275	0.0581607	0.243403	0.205239	0.247356	0.152314	0.171899	0.182286
AP002518.1	0	0.00839845	0.0234065	0.0104659	0	0	0	0	0.561245	0.0127159	0.00606863	0.0129051	0.00967548	0.00764912	0.00826135	0.0232721	0	0.0122905	0	0.00696468	0	0.00715927	0.0190159	0.0406337	0	0.00863074	0.0129851	0.0067807	0.0107089	0.00694204	0.0427898	0.00614029	0.0133796	0.00558302	0.0157696	0.00526006	0	0.0177458	0.0493525	0.00433625	0.00791273	0.00690609	0.023669	0.00440244	0.0185609	0.00958702	0	0.017489	0.0105975
AC067838.1	1.3515	1.59169	0.700431	2.22711	0.586444	0.367095	0.758135	1.20189	4.8208	0.887873	0.726405	1.20145	1.7801	1.11905	0.659247	1.62495	1.97527	1.3077	0.47343	0.555774	0.856854	1.23782	1.05378	3.93735	1.52742	0.860905	1.25208	1.93892	0.664659	1.29259	0.910556	0.694151	0.818556	4.19531	0.769023	1.43414	0.806924	1.02274	1.73472	0.634385	0.684047	1.1022	1.31164	0.819724	2.55085	1.33881	0.981426	1.78327	1.57389
AC009567.1	0	0	0	0	0	0	0	0	0.170913	0	0	0	0	0	0	0	0	0	0	0	0	0	0	0	0	0	0	0	0	0	0	0	0	0.0816078	0	0	0	0	0.103056	0	0	0	0	0	0	0	0	0	0
LINC00865	0.996373	0.976853	1.23511	1.07162	0.704954	1.18997	0.453477	1.20127	3.74921	1.26774	1.09286	0.527393	0.414236	0.460306	0.356166	0.574815	1.54738	1.21981	0.799301	0.137621	2.0869	2.23773	1.03616	1.61626	1.15529	0.67054	0.670618	1.10234	0.522605	0.748219	0.676416	2.47901	1.00705	0.872527	1.96878	0.977961	1.01154	0.719904	0.90554	1.23462	1.11225	1.70579	0.89996	1.11903	0.577924	0.490817	0.758225	1.21476	2.41451
LINC01148	0	0	0	0	0	0	0	0.0112388	0	0	0	0	0	0	0	0	0	0	0	0	0	0	0	0	0	0	0	0	0	0	0	0	0.0058239	0	0	0	0	0	0	0.0188749	0	0	0	0	0	0	0	0	0
LIPC-AS1	0	0	0	0.0179998	0	0.00632942	0	0	0.482631	0.0109347	0	0.0110975	0.00554681	0.0131554	0	0.0400246	0	0.0317069	0.0153053	0	0	0.0246258	0.0327046	0	0	0.00742182	0	0	0	0	0	0	0.00460221	0	0	0	0	0.00508671	0.133382	0	0	0	0	0	0	0.0164883	0.00507649	0.0100262	0.00607541
DUXAP8	0	0	0	0	0	0	0	0	0	0	0	0	0	0	0	0	0	0	0	0	0	0	0	0	0	0	0	0	0	0	0	0	0	0	0	0	0	0	0	0	0	0	0	0	0	0	0	0	0
AC073896.3	0.520473	1.10612	0.359654	0.735151	1.16148	0.355447	0.715012	1.67762	4.20926	0.893195	1.49197	1.07646	0.991127	0.671617	0.797911	0.919513	1.50689	0.971233	1.17206	1.65111	0.912388	1.57152	1.00179	3.05808	1.41173	0.606246	0.741089	1.7861	0.940279	0.54858	0.9017	2.42612	0.704865	0.980414	0.507696	1.20081	0.998845	0.701163	0.99047	0.494958	0.729501	1.57658	0.90056	0.579823	2.60753	0.0841771	0.49242	0.665422	1.73693
C5orf60	0.0197883	0.014719	0.047859	0	0.0206077	0.051599	0	0.00603351	0	0	0.0177263	0.0226174	0.030146	0	0.0096525	0.00679773	0.00771233	0	0.0207955	0	0.0145693	0	0.014812	0.0135646	0.0134184	0.0302523	0	0.00792252	0.0625612	0.016222	0	0.00358713	0.0093796	0.0326158	0	0.0122916	0.0398747	0.0552909	0.00823758	0.0101329	0.0323581	0	0.0276547	0.0154313	0.0289152	0	0.0103462	0.0749246	0.00825471
AC003973.1	0	0	0	0	0	0	0	0	0	0	0	0	0	0	0	0	0	0	0	0	0	0	0	0	0	0.0237562	0	0	0	0	0	0	0.0441931	0	0	0	0	0.00814093	0	0	0.0326698	0	0	0	0	0.0263884	0	0	0
AF130359.1	0	0	0	0	0	0.0322396	0	0	0	0	0	0	0.0282533	0	0	0	0	0	0	0	0	0	0	0	0	0	0	0	0.0625422	0	0	0	0	0	0	0	0	0	0	0	0.0693177	0	0	0.0385666	0.0541994	0	0	0	0.0309457
CCNT2-AS1	0.499883	0.548885	1.67779	0.838456	0.446213	0.636218	0.755398	0.762079	1.13394	0.777435	0.678089	1.30594	0.679941	0.451533	0.696677	1.03033	1.5586	1.19192	0.675418	0.352397	0.981449	0.965982	0.507808	0.734276	0.92006	1.98333	0.602268	0.771949	1.12885	1.72699	0.685606	1.00973	0.733396	1.05933	0.842238	0.377042	1.02329	0.997666	0.38646	0.694782	0.717324	0.727985	1.76313	0.668261	0.965226	0.6872	0.983216	0.540775	1.22137
AC022441.2	0	0	0	0	0	0	0	0	0.117446	0	0	0	0	0	0	0	0	0	0	0	0	0	0	0	0	0	0	0	0	0	0	0	0	0	0	0	0	0	0	0	0	0	0	0	0	0	0	0	0
AC090948.2	0.345664	0.45709	1.43315	0.569612	0.719953	0.550816	0.554007	0.456707	13.8412	1.64366	0.289002	0.746267	0.197472	0.156115	0.393425	0.71246	0.404159	0.710726	1.2714	0.379056	0.11311	0.925411	0.991827	0.394912	0.937575	0.0880749	0.353362	0.553565	0.19428	0.283368	0.116443	0.271528	0.509736	0.189912	0.607942	0.357852	0.722333	0.201214	1.48691	0.442505	0.188411	0.657768	0.697774	0.778717	1.05228	0.521779	0.0803238	0.555244	0.432582
LINC02406	0	0	0.0822444	0	0	0.6207	0	0	0	0	0	0	0	0	0	0.0817719	0.139161	0	0	0	0	0	0.0445446	0	0.242121	0	0	0.0476512	0	0	0	0.107877	0	0	0	0	0	0.0415694	0	0	0	0	0	0	0	0	0.0829718	0.0409678	0
AC012506.2	0	0	0	0	0	0.0794799	0	0	0	0	0	0.0464512	0.0232175	0	0	0	0.0475184	0	0	0	0	0	0	0	0	0	0	0	0	0	0.0616077	0	0	0	0	0	0	0	0	0.0624323	0.0284814	0	0	0	0.0445391	0	0	0	0
AL078612.3	0	0.0249418	0	0	0	0.021859	0	0	0.1389	0	0	0	0	0	0	0	0	0	0	0	0	0	0	0	0	0	0	0	0	0	0	0	0.015894	0	0	0	0	0	0	0	0.0469987	0	0	0.0261489	0	0	0	0	0
BBOX1-AS1	0	0	0.376494	0.765199	0.025791	7.52327	3.57233	1.07225	0.752302	0.018594	0.576809	1.2266	0.13205	0.134221	0.314089	1.78658	0.424695	0.323498	0.0780781	0.081474	1.31284	0.565315	0.500515	5.3985	0.503804	0.201928	0.0569634	0.0793218	3.5599	0.0203023	0.225253	3.66334	0.579114	0.0326556	0.507309	0.169216	0.0998084	0.0432487	0	0.380447	6.17868	0.0605915	0.0230737	2.78103	0.0904701	4.06546	13.7427	5.84784	0.495887
PAQR9-AS1	0.0146991	0.00364452	0	0	0	0	0	0	0	0	0	0.0056002	0	0.00663869	0	0	0	0	0	0	0	0	0	0	0	0	0	0.00588499	0	0	0	0	0.00232245	0	0	0	0.00329107	0.00256694	0	0	0.00343374	0	0	0	0	0	0.00512357	0	0.00306588
LINC02765	0.0327545	0	0	0.0404815	0	0.142348	0.188988	0.0399477	0	0.0245921	0.0352097	0.174707	0.0249495	0	0.0319545	0.247541	0.765946	0.118848	0.0344215	0	0.0643087	0.0276916	0.735524	0	0	0.0500748	0	0.0262274	1.03554	0	0.0331017	0.0118751	2.47373	0.0647844	0.10166	0.0203456	0.0293344	0	0.0545408	0.0167724	0.015303	0.0267124	0	0.0510852	0.143585	0.0370821	0.045668	0.0450976	0.0136635
EMX2OS	0.00368228	0.00182598	0.0127225	0.00455096	0	0.00320057	0	0.0134728	0.0305063	0	0.00263886	0.0140291	0.00420725	0.0133045	0.00359234	0.0202391	0.00287027	0	0	0	0.0126518	0.00311311	0.0165376	0	0.00499388	0.00187648	0	0	0.0139699	0	0.0223279	0	0.00698155	0.00485541	0.00228574	0.00228727	0	0	0	0	0.00688149	0.00300302	0.0171536	0.00765737	0	0.0125064	0.00898454	0.0785835	0.00153606
AC026523.1	0	0	0	0	0	0.00793311	0	0.044526	0	0	0	0.0278185	0	0	0	0	0	0.0132468	0	0	0	0	0	0.0875906	0	0	0	0	0.00769479	0	0.0368954	0.00661806	0.00576828	0.132383	0	0	0.0490444	0.0191266	0	0.0186946	0.0255852	0	0	0.00948998	0	0	0	0	0
AP000977.1	0	0.0110814	0.0926522	0.0138094	0.0232722	0.0388471	0	0.0885772	1.83593	0.0587234	0.012011	0.0255418	0	0	0	0.04606	0.0522571	0.00810845	0.0469686	0.0183793	0.0219375	0.0755711	0.0669087	0.107229	0.0303068	0.0512458	0.0342668	0.0268407	0.0282601	0.0274793	0.112919	0.00405094	0.0282463	0.0220998	0.0346791	0.00694046	0.0150102	0.01561	0.00930269	0.0400507	0.0313217	0.0364493	0.0312304	0.0348532	0.0489808	0.0252995	0.0155786	0	0.0326271
AC107294.1	0.139154	0.655537	0.0961572	0.171981	0.144916	0.332613	0	0.0424284	0.768557	0	0.3241	0.212064	0.0794964	0.0628472	0.135755	0.573629	0.27117	0.100982	0.438709	0.171671	0.0683021	0.23529	0.36456	0.333857	0.660519	0.106369	0.160034	0.167136	0.322621	0.228151	0.281258	0.605403	0.219862	0.412845	0	0.302527	0.124624	0.170105	0.521349	0.0712557	0.0975197	0.226969	0.388942	0.397888	0.610005	0.393848	0.242519	0.526879	0
LINC02022	0	0	0	0	0	0	0	0	0	0	0	0.0389897	0	0	0	0	0	0	0	0	0	0	0	0.0350757	0	0	0	0	0	0	0	0	0	0	0	0	0	0	0	0	0	0	0	0	0	0	0	0	0
AP003548.1	0	0.0308077	0.0214653	0.0767833	0	0.161999	0	0	0.0857831	0.0233225	0.0222613	0.0710091	0	0	0	0.10671	0.0484269	0	0	0.0255482	0.0457415	0	0.232517	0.0212935	0.0421281	0	0.0476329	0.0994935	0.0130944	0.101861	0.0627857	0	0.009816	0.12288	0.0771296	0	0.0556399	0	0.0517251	0.063626	0.0870778	0.076	0	0.0807465	0	0	0.0108276	0.0427694	0.129582
FAM242C	0.0289078	0.0143349	0.0399515	0.178637	0	0.0879417	0.111196	0.0176282	0.0798301	0.0868163	0.0621494	0.0440543	0.110097	0	0.0282018	0.0993049	0.0225332	0	0.151896	0	0.0425673	0	0.0649146	0.0594476	0.0784093	0.0147314	0.0221637	0	0	0.023698	0.175286	0.0419222	0.0456741	0.114353	0	0.269344	0.0129447	0	0	0.266448	0.0540234	0	0.026933	0.0601145	0.0844817	0	0.0100762	0.159206	0.0241179
AC023824.3	0	0	0.0177914	0	0	0	0	0	0.106651	0	0	0.0196185	0	0	0	0	0	0.0186841	0	0	0	0.174137	0	0	0	0	0	0	0	0	0	0	0	0.0169747	0	0	0	0	0	0.13184	0.012029	0	0	0	0	0	0	0.124072	0
DPP9-AS1	0.052902	0.0734529	0.168158	0.32691	0.0991665	0.0505797	0.0915708	0.219368	0.701237	0.0714941	0.238843	0.0806203	0.145066	0.0668993	0.0619319	0.341653	0.0577307	0.214986	0.189021	0.0435094	0.0675126	0.07156	0.134635	0.224834	0.258284	0.118619	0.186576	0.271104	0.0356802	0.0260208	0.203159	0.187961	0.0835846	0.376682	0.0525415	0.308888	0.232153	0.140424	0.317121	0.281728	0.291649	0.0517721	0.24644	0.159516	0.340128	0.0838482	0.0516311	0.240364	0.30454
AL079303.1	0.261133	0.289814	0.464006	0.829894	0.0647489	0.886273	0	0.197155	0.549432	0.0933616	0.650528	0.360055	0.430968	0.0336965	0.0121312	0.316103	0.339248	0.270716	0.365898	0.0306814	0.0366212	0.07359	0.167541	0.196051	0.708295	0.0126736	0.0476693	0.219053	0.152011	0.0509694	0.779138	0.57706	0.377223	0.0901809	0.138939	0.517509	0.239435	0.351789	0.683294	0.0509398	0.708775	0.0405644	0.266464	0.142223	0.190787	0.211168	0.0086687	0.325296	0.124494
LINC00624	0.0291988	0.0579167	0.217909	0.158783	0.0608156	0.192881	0.0842362	0.302695	3.51563	0.201687	0.0941624	0.266986	0.120102	0.00527492	0.0569713	0.33301	0.0773839	0.144087	0.104329	0.0480292	0.223578	0.0888681	0.144249	0.268205	0.205916	0.086302	0.0940244	0.17769	0.219089	0.0526604	0.14164	0.0868055	0.129175	0.107803	0.0616246	0.275682	0.15167	0.0652679	0.2431	0.63694	0.444722	0.0428627	0.20131	0.166979	0.183464	0.191728	0.085492	0.285434	0.214373
AP005329.2	0.311898	0.691442	0.354984	0.294777	0.382132	1.85781	0.564581	0.391582	0.531991	0.633646	0.151203	0.209699	0.363352	0.132579	0.268482	0.239498	0.371829	0.306226	0.308491	0.724295	0.756453	0.325733	0.727855	0.339567	0.348348	0.458129	0.618931	0.558253	0.433098	0.391051	0.370829	0.578697	0.376844	1.06445	0.318883	0.296304	0.115019	0.480595	0.870681	0.366397	0.377157	0.448876	0.29059	0.209841	0.683629	0.124626	0.575555	0.416803	0.252563
U91319.1	0	0	0	0	0	0	0	0	0	0	0.0281905	0.0599479	0	0.0355323	0	0	0	0	0	0	0	0	0.0588894	0	0.106697	0.841936	0	0	0	0	0.0397541	0	0	0	0	0	0	0	0	0	0.0183784	0	0.0366497	0.0204506	0	0	0	0	0
AC103858.1	0	0.0676992	0.471696	0.16873	0.355439	0.207661	0.196929	0.0832523	5.37243	0.461257	0.269053	0.260068	0.155987	0.0616589	0.0665941	0.140696	0.159626	0.14861	0.286942	0.112283	0.0335053	0.173131	0.306571	0.140376	0.0925757	0.0695718	0.157008	0.109317	0.115099	0	0.0689851	0.0742446	0.129423	0.0900086	0.127118	0.0848019	0.152834	0	0.170497	0.279634	0.031892	0.0556695	0.31799	0.177439	0.0498726	0.154561	0.0951735	0.0939849	0.0284753
AC109809.1	0.536572	0.0591281	0	0.0736838	0.0620877	0.12955	0	0	1.89337	0.179049	0.0854507	0	0.0908252	0.0538526	0.174489	0.40961	0.23236	0.0865299	0	0.196136	0.0585268	0.100808	0.133879	0.163472	0.16171	0.0607636	0.18284	0	0	0.097749	0	0.0216149	0.150716	0.432372	0.111024	0.148131	0.0533939	0	0.297823	0.0610576	0.167126	0.0486214	0.0555462	0.123979	0.130675	0.0674962	0.0831241	0.246258	0.174091
ALDH1L1-AS1	0.148707	0.110612	0	0.0918939	0	0.129253	0	0.0453411	0	0	0	0.0566556	0.0849538	0	0.0725373	0.0510841	0.0579572	0	0	0	0	0	0.222621	0.0509681	0.100838	0.0378903	0.0570068	0.119073	0	0	0.0751417	0.0539137	0	0.0980414	0.0461542	0.18474	0.0332948	0	0	0.0761474	0.104214	0	0	0.0386548	0	0	0	0	0
NADK2-AS1	0	0.13427	0.498949	0.167324	0	0.313798	0.130192	0.165117	11.7146	0.542119	0.194044	0.447028	0.0515622	0.163054	0.176105	0.0620104	0.422122	0.425739	0.142276	0.148464	0.199357	0.267071	0.337796	0.309348	0.183609	0.229973	0.3114	0.542032	0.361442	0.0739905	0.547282	0.179974	0.142605	0.119011	0.140065	0.140159	0.121249	0.26795	0.526015	0.231086	0.147589	0.147215	0.504544	0.140768	1.12103	0.0510908	0.110111	0.714546	0.414157
AC137630.1	0.290853	0.412082	0.258407	0.0513525	0.0865417	0.541724	0.0799131	0.532091	0.344229	0.249569	0.327543	0.918154	0.237371	0.112595	0.202678	0.256923	1.00402	0.693511	0.218326	0.239213	0.346708	0.491792	0.311014	0.370268	2.08497	0.42348	0.254854	0.865033	0.297755	0.272497	0.629864	0.316347	0.393895	0.465697	0.490049	0.154856	0.353513	0.783653	0.449717	0.382976	0.427075	0.271086	0.61939	0.669638	0.607145	0.188161	0.173795	0.257437	0.571982
AC099681.3	0	0	0	0	0	0.0150383	0	0	0	0.0259802	0.012399	0.0263669	0.0131788	0	0	0.0950958	0.0269726	0.0502223	0.0363644	0	0.0169846	0	0	0.02372	0	0.123436	0	0.0831231	0	0	0.0349701	0	0	0	0	0.042988	0.015495	0	0	0.0354381	0.0808337	0	0.0322393	0.0179895	0	0	0.0241228	0.047643	0
TTTY17A	0	0	0	0	0	0	0	0	0	0	0	0	0	0	0	0	0	0	0	0	0	0	0	0	0	0	0	0	0	0	0	0	0	0	0	0	0	0	0	0	0	0	0	0	0	0	0	0	0
AC018541.1	0	0	0	0	0	0	0	0	0	0	0	0	0	0	0	0	0	0	0	0	0	0	0	0	0	0	0	0	0	0	0	0	0	0	0	0	0	0	0	0	0	0	0	0	0	0	0	0	0
AC010834.3	0.207619	0.669206	1.53032	1.15469	0.648648	1.14291	0.865172	1.05506	17.726	2.10439	0.793536	1.74021	0.724836	0.406332	0.675161	1.71172	1.86111	0.954224	1.49094	0.426892	1.03606	1.72602	1.29507	1.09112	1.50172	3.26224	1.16733	1.19143	0.58346	1.84385	0.664432	0.539453	0.820091	0.844106	0.988063	1.48308	0.991682	0.713055	1.815	2.28576	1.45501	1.01592	1.22509	1.11535	1.56745	0.744327	0.373903	2.57272	1.96313
AL645941.1	0	0.381359	0.132856	0.237619	0.100112	0.0417779	0.0924438	0.117243	0.530941	0.433054	0.24112	0.1465	0	0.0868333	0	0.19814	0.0749328	0.48833	0.505121	0.158127	0.0943701	0.32509	0.0719566	0.263586	0	0.391907	0.147408	0.3079	0.121569	0.157613	0.291452	0.209115	0.091132	0.190137	0.179018	0.4777	0.215234	0.302178	0.320145	0.492254	0.314391	0.0783984	0.179128	0.499768	0.0702348	0.108833	0.0670157	0.264715	0.280709
AL008636.1	0.0319179	0.0158275	0	0.0394476	0	0	0	0	0.925496	0	0	0.0486414	0	0	0.0311383	0.021929	0.0248795	0	0	0	0.0156665	0.0269844	0	0	0	0.0325306	0	0.0255575	0.0134545	0	0.0322563	0.0347155	0.030258	0	0.0396255	0	0.0142926	0	0.0265739	0.098064	0.0298243	0.0260301	0.148687	0.033187	0.0466392	0.108405	0	0	0.0133146
AC006041.1	0	0	0	0	0	0	0	0	0.683911	0.148752	0	0.0754832	0	0.0894807	0	0.0680602	0	0	0	0	0.0486236	0	0	0.203717	0	0	0	0.0793218	0	0	0	0	0.0313035	0.0653111	0	0	0	0	0	0	0.138847	0	0	0	0	0.112151	0	0	0
AC004869.1	0	0	0	0	0	0	0	0	0	0	0	0	0	0	0	0	0	0	0	0	0	0	0	0	0	0	0	0	0	0	0	0	0	0	0	0	0	0	0	0	0	0	0	0	0	0	0	0	0
AC005562.1	0.193792	0.403077	0.587728	0.392528	0.246664	0.479587	0.253654	0.50881	0.349343	0.34354	0.39349	0.38557	0.235772	0.364683	0.252078	0.362446	0.583249	0.304704	0.418624	0.575555	0.280077	0.286716	0.306233	0.291513	0.489136	0.299011	0.231125	0.297417	0.44022	0.397166	0.478736	0.382523	0.250054	0.11357	0.340834	0.277531	0.511028	0.432429	0.56919	0.347318	0.274136	0.355598	0.376151	0.380605	0.216313	0.255962	0.547894	0.322408	0.520971
LINC01594	0.372254	0.395559	0	0	0	0.485335	0	0.0648578	0.734281	0.279489	0.285826	0	4.21274	0	0	0.255755	0.746139	0.0771829	0.223543	0.831008	0.626457	0.404633	0.875727	4.70249	1.08182	0	0.0407725	0.0851638	0.224169	0	1.881	0	0.0168045	0.350606	0.231073	1.18917	0.333384	0.0928678	0.796956	0.217849	0.0496909	0.130108	0.0990922	1.18881	0.466239	0.301026	0	0.073219	0.110918
AL139002.1	0.0360226	0	0	0	0	0.0156551	0	0	0.049739	0	0	0	0	0	0	0.0742475	0	0	0	0	0.0176813	0	0	0	0	0	0	0.0288443	0	0	0	0	0	0.0237495	0.0223607	0	0	0	0.0299914	0.129121	0	0	0	0.0374549	0.0263186	0	0	0	0
AP003721.4	0.320913	0.358054	0.609827	0.247887	0.459526	1.15059	0.270027	0.146771	0.276942	0.331295	0.388089	0.672453	0.152777	0.253639	0.117403	0.413403	2.37639	0.756869	0.969582	0.296927	0.708824	0.373051	0.750658	0.329971	1.90409	0.327073	0.246044	1.09209	0.338191	0.361731	0.162158	0.509019	0.19014	0.370258	0.896417	0.373756	0.431106	1.41505	0.367376	0.657312	0.337346	0.81786	0.934341	0.41709	0.527541	0.363313	0.475398	0.165692	0.200803
AC087203.3	0	0.0624916	0.0290274	0.0519168	0.0218732	0.0365118	0	0.0384241	0	0.0315389	0.0752596	0.080021	0	0	0	0	0.0654875	0.07621	0	0	0	0.017757	0	0	0.170909	0	0.0483103	0.0168181	0.0354149	0.137746	0	0.0989928	0.0464594	0.124627	0.0260755	0	0.0094052	0.0733578	0.0524607	0.075286	0.0883162	0.0342581	0.0978431	0.0655158	0.0613817	0.0475571	0.0219631	0.0867553	0.140186
AL356289.1	0	0.0551795	0	0	0	0	0	0	0.153646	0	0	0	0	0	0	0	0	0	0	0	0	0	0	0	0	0	0	0	0	0	0	0	0	0	0	0	0	0	0	0	0	0	0	0.0578499	0	0	0	0	0
AC129507.1	0.0995827	0.282179	0.0884739	0.0703286	0.0888909	0.0803731	0.150484	0.147478	2.20001	0.117491	0.168217	0.1626	0.292577	0.0899508	0.0832718	0.205253	0.255047	0.144532	0.149502	0.0468012	0.07681	0.132299	0.138431	0.263298	0.11576	0.0072496	0.0981646	0.170868	0.137927	0.0349868	0.115015	0.211465	0.143853	0.178204	0.0706458	0.123713	0.121036	0.014906	1.58713	0.305956	0.0531719	0.104417	0.132542	0.155313	0.155906	0.0966342	0.213224	0.205664	0.136492
U62317.4	11.3993	1.33528	1.05441	2.32959	0.654322	4.64196	0.258945	6.23978	0.24787	1.07825	1.73675	0.889117	2.42713	0.648611	16.1121	4.07007	0.13993	3.32196	0.188653	2.14083	1.49793	0.151769	2.14995	2.33805	1.33902	0	0.412906	0.86246	1.81614	0.44149	9.61523	0.911171	2.75125	0.710123	1.44863	3.28947	2.2508	6.48931	0.672569	1.70059	3.48063	0.146401	0.669009	1.53989	6.9513	0.304851	0.406722	2.28627	0.524197
AC004012.1	0.304236	0.120692	0.0840926	0.150403	0.126733	0.290881	0.0585131	0.037105	1.68032	0.502526	0.152619	0.324549	0.0463481	0	0.296805	0.167219	0.284576	0.309093	0.127888	0.0500439	0.23893	0.411537	0.182182	0.0834197	0.330083	0.0620153	0.419865	0.389776	0.102597	0.448931	0.0614923	0.595625	0.346097	1.28372	0.0755407	0.718116	0.326963	0.340028	0.405277	0.591996	0.369564	0.49623	0.226762	1.29696	0.400101	0.482206	0.0636273	0	1.06606
FAM153CP	0.121325	0.0263213	0.0523984	0.00937168	0.0236904	0.158181	0.00729195	0.0092481	0.167522	0.0341592	0.146722	0.0404456	0.0086639	0.0136988	0.192338	0.0104195	0.0591069	0.0385194	0.820783	0	0.00372195	0.0128215	0	0.0155937	0.133689	0	0.0639514	0.0364306	0.00639287	0	0.122612	0.0192441	0.0263577	0.324955	0.0282418	0.0659416	0.0237687	1.64996	0.0441927	0.0310631	0.315302	0.0123681	0.0989072	0.023653	0.0720214	0.0171694	0.0105724	0.0522017	0
AC244230.1	0	0	0	0	0	0	0	0	0	0	0.017274	0	0	0	0	0	0.0751552	0	0	0	0	0	0	0	0	0	0	0	0	0	0	0	0.0152337	0	0	0	0	0.0168375	0	0	0	0	0	0	0	0	0	0	0
AC026341.1	0	0.0302297	0.0421252	0.0753427	0.0634856	0.185453	0	0	0.336694	0	0.0218436	0	0	0	0.118945	0.0418832	0	0	0	0	0	0	0.045631	0.125364	0.0826755	0.0310658	0	0.0488134	0	0	0.0616077	0	0.0963184	0.0401915	0.0378412	0	0.081894	0	0.0507546	0.0936484	0	0	0.113593	0	0.222696	0.0690158	0.0212489	0	0.0254301
LINC02310	0	0.0281686	0.039253	0	0	0	0.0546259	0	0.0784345	0.0426493	0	0	0.0649035	0	0	0	0	0	0	0	0	0	0	0	0	0.0578954	0	0	0	0	0.0574072	0	1.75912	0	0	0	0.0254368	0	0	0	0	0	0	0	0	0.0643102	0	0.0391056	0
LINC02110	0	0	0	0	0	0	0	0	0.0821695	0	0.0213236	0	0	0	0	0	0	0	0	0	0.0292098	0	0.0890891	0	0.080707	0.0303262	0	0	0	0	0	0	0	0	0	0	0	0	0	0	0	0	0	0.030938	0	0	0	0	0
CYP4A22-AS1	0.141118	0.542329	0.0731359	0	0.0734806	0.781941	0.135705	0.172109	0.535841	0.582734	0.391881	0.215057	0.120928	0	0.0688356	0.290863	0.0824993	0.102408	0.593201	0.464251	0.173166	0.0298264	0.739411	0.241835	0.239229	0.431481	0.378684	0.225994	0.356918	0.20245	1.31918	0.20465	0.523968	0.186076	0.175195	0.745078	0.426543	0.948785	0.793062	0.921333	1.25269	0.115086	0.394432	0.220093	0.82482	0.319526	0.122971	0.291445	0.0735843
LINC01967	0	0	0.026415	0	0	0	0	0.0233106	0.158345	0	0.0136972	0	0	0	0	0	0	0.0277405	0	0	0	0	0	0.445461	0	0	0	0	0.0322276	0	0	0.013859	0	0	0.0237287	0	0.0171175	0	0	0	0	0	0	0	0.670288	0	0	0.131579	0.111623
AC092718.2	0.0695769	0.0460026	0.112183	0.143318	0.0724578	0.161267	0.111513	0.0282856	0.480348	0.139303	0.132964	0.053016	0.0971622	0.125694	0.0226258	0.127473	0.18078	0.0336608	0.0731181	0.0953728	0.182139	0.039215	0.15624	0.0635919	0.125813	0.106369	0.0355632	0.111424	0.097764	0.114075	0.140629	0.0588587	0.124588	0.0764527	0.0863785	0.230496	0.062312	0.0729022	0.0772369	0.118759	0.0866842	0.0378282	0.108039	0.0602861	0.101667	0.0262565	0.0404199	0.0638641	0.0870722
AC010325.2	0	0.123942	0	0	0.130145	0	0	0	0.517668	0.0938284	0.0447795	0	0.0475959	0	0	0	0	0.0906899	0	0	0.0613406	0.105654	0.0935436	0.0856656	0	0	0	0	0.105359	0	0	0	0.0394905	0.0823925	0	0.388132	0	0.0872958	0	0	0	0	0.116433	0	0.456526	0	0	0.0860324	0.156395
AC010457.1	0	0.0443868	0.154633	0.0553136	0.186434	0.175053	0.0430386	0	0	0	0.144331	0.0341026	0.0511361	0.202133	0.0436623	0.122996	0.0348861	0.0324785	0.0940665	0	0.0659031	0.0378376	0.100501	0.0920374	0	0.0456146	0	0.0358368	0.18866	0	0.271379	0.0162261	0.0424278	0.029507	0.0277815	0.0556001	0.0200411	0.0312629	0.111786	0.137506	0.0418198	0	0	0.0232674	0.0326988	0.253343	0.156001	0.123242	0.0560092
AC079035.1	0.0383165	0.0190005	0	0.0947114	0.0798061	0.0499561	0.0736934	0.0467312	10.0522	0.0287681	0.0274591	0.262767	0.0145931	0.0346104	0.0373807	0.0263252	1.40375	0.139029	0	0	0.131651	0.129576	0.0286808	0	0.259823	0	0.0587547	0.306811	0.0969108	0.0314111	0.116168	0.0972417	0	0.0252619	0.0475693	0.0952021	0.0343157	0	0.350913	0.039241	0.0179016	0.0312484	0	0.07968	0.251951	0	0	0.184645	0.0799188
LINC00964	0.586902	0.0127927	0.18718	0.0797095	0.0470156	0.849274	0.0496165	1.06975	0.115768	0.0290536	0.848126	0.309604	0.0196505	0.0407796	0.415268	0.257002	0.080436	0.472711	0.223665	0.663048	0.310234	0	0.362068	0.0397891	0.472324	0.036153	0.13351	0.511262	0.0271868	0.190337	2.12482	0.388151	0.309779	0.442218	0.0680586	0.14422	0.401435	0.184711	0.0483267	0.231178	0.141621	0.0894159	0.336496	0.338648	0.0376965	0.496508	0.110154	0.0443994	0.0968544
AP001528.1	0.293445	0.171972	0.534588	0.197821	0.305596	0.324619	0.205228	0.406692	6.37239	0.20029	0.325	0.508179	0.132081	0.506029	0.468455	0.274923	1.62194	0.658209	0.336415	0.394928	0.235693	0.315748	0.319492	0.201152	0.940654	0.720508	0.224985	0.448578	0.371094	0.306168	0.188718	0.28048	0.177027	0.492461	0.347748	0.132564	0.274751	0.0931728	0.688521	0.368827	0.112172	0.543897	0.795341	0.443801	1.03299	0.21141	0.344047	0.348933	0.467387
AC048341.1	0.508336	2.03514	0.278948	0.831517	0.182949	0.602653	0.273173	0.585783	7.39055	0.805415	0.415188	0.41867	0.562303	0.145178	0.193263	0.713908	0.399153	0.401444	0.392801	0.470343	0.253181	0.850047	0.562359	1.4297	0.811063	0.438095	0.467118	0.76619	0.330877	0.147079	0.978346	0.443127	0.529145	0.763929	0.162413	0.94959	0.343117	0.892941	2.74163	0.727311	0.387678	1.83811	0.73479	0.307024	0.305856	0.173496	0.106833	0.589252	1.04935
AC104961.1	0	0	0	0	0	0	0	0	0.338345	0	0	0.0373431	0	0	0	0	0.0764021	0	0	0	0	0	0	0	0	0	0.0375746	0	0.0206587	0	0	0	0	0	0	0	0	0	0	0	0	0	0	0	0	0	0	0	0
BX640514.1	0	0	0	0	0	0.00736232	0	0	0.0701739	0	0	0	0	0	0	0	0.0132051	0	0	0.013933	0	0	0	0	0	0	0	0	0	0	0	0.0122838	0.00535325	0	0	0	0	0	0	0	0.00791479	0	0	0	0	0	0	0	0
PLSCR5-AS1	0	0	0	0	0	0	0	0	0	0	0	0	0	0	0	0	0	0	0	0	0	0	0	0	0	0	0	0	0	0	0	0	0	0	0	0	0	0	0	0	0	0	0	0	0	0	0	0	0
LINC00656	0.0685494	0.0679849	0.0118421	0.0211802	0	0.0372387	0.01648	0.0104504	0.0946509	0	0	0.0130583	0.110957	0.0619191	0.0835939	0.0117741	0.0534331	0.211419	0	0.042284	0.00841168	0.0434654	0.128277	0.0352422	0	0.00873317	0.144532	0.164668	0.0866882	0.0280977	0.0865952	0.00621316	0.0162461	0.203374	0.0319136	0.0212899	0.0153479	0.0119709	0.0285361	0.0438771	0.0160133	0	0.0319332	0.00890937	0.112687	0	0.0179203	0.0235954	0.00714886
PRR34	0.126878	0.114394	0.310847	0.384898	0.156156	0.300765	0.133103	0.0562699	2.97823	0.121241	0.281044	0.25488	0.184504	0.25005	0.236306	0.356609	0.278717	0.267852	0.145458	0.256135	0.0679384	0.321801	0.233112	0.245106	0.359787	0.0470233	0.203399	0.138539	0.252833	0.245847	0.524551	0.146363	0.306167	0.190114	0.178997	0.20061	0.206601	0.0725141	0.681827	0.342568	0.167056	0.122287	0.225675	0.287832	0.294951	0.430926	0.205044	0.254096	0.192463
BACE1-AS	4.16488	3.09005	1.51589	5.97257	2.05278	1.68567	1.3758	4.30403	11.1064	2.45863	2.21006	3.00397	3.26931	2.52717	1.92302	4.87103	4.63425	3.18391	2.94018	1.33356	2.87136	5.96709	3.06991	5.05611	4.52733	6.04321	3.90012	3.2331	2.98862	1.95474	3.6307	2.90469	2.38102	6.20443	2.34849	4.50263	4.00049	3.07585	1.03233	3.76069	2.71824	2.80025	4.17656	2.72721	7.43307	3.52737	1.88391	5.36229	5.35803
ZMIZ1-AS1	0.227528	0.167421	0.273875	0.371914	0.0993656	0.47527	0.430541	0.666884	0.506715	0.336146	0.405008	0.240482	0.617768	0.139224	0.121726	0.403411	0.268891	0.367512	0.300813	0.265605	0.180128	0.198564	0.406546	0.543368	0.597236	0.0523635	0.680901	0.387883	0.389832	0.192539	0.244775	0.383181	0.686513	0.387116	0.164016	1.92847	0.308942	0.687008	0.116104	0.274359	0.342909	0.143657	0.341909	0.484596	0.278845	0.282517	0.130474	1.13181	0.434764
AC034111.1	0	0.0128216	0.0178669	0.0106519	0	0.0037456	0	0.00525572	0.678323	0.0194128	0.00308824	0	0.0262598	0	0.00840817	0	0.0470268	0	0.0181147	0	0	0.0072865	0.0193538	0.0118159	0.0701316	0.00878413	0.0132159	0.0069012	0	0.00706541	0.0174201	0.00624941	0.00272348	0.0340935	0.0106999	0.0107071	0.00385937	0.0060204	0.0861079	0.00882663	0.00402668	0.00702882	0	0.00896136	0.0377815	0.0097574	0	0.0118665	0.0143812
RCC2-AS1	0	0	0	0	0	0	0	0	0	0	0	0	0	0	0	0	0	0	0	0	0	0	0	0	0	0	0	0	0	0	0	0	0	0	0	0	0	0	0	0	0	0	0	0	0	0	0	0	0
AC113137.1	0	0.92401	0	0	0	0	0	0.319581	0.0804024	0	0.146055	0	0.0221773	0	0	0	0	0	0.0611938	0	0	0	0	0	0	0	0	0	0	0	0	0	0	0	0	0	0	0	1.64834	0	0	0	0	0	0	0	0	0	0.0485815
AL391832.2	0.468078	0.106385	0.336926	0.289251	0.142176	1.00016	0.506388	0.202184	0.484731	0.893228	0.181698	0.757913	0.319401	0.158552	0.190269	0.924573	0.851338	0.268913	0.0614877	0.192486	0.698826	0.296796	0.437959	0.48129	0.899307	0.16896	0.628033	0.671521	0.378181	0.863371	0.413911	0.473751	1.09701	0.694352	0.145278	0.617842	0.174668	0.177107	0.422183	0.249673	0.574055	0.2863	0.0545126	0.435992	0.740964	0.640322	0.305915	0.496777	0.382382
HLA-DQB1-AS1	7.06357	4.5827	10.6569	7.78418	1.34861	1.99535	2.15099	7.07132	40.882	8.30857	5.96897	6.54844	1.32268	2.9775	4.65146	4.69122	4.08357	3.50273	4.39199	10.1181	3.756	10.4506	4.6704	13.6786	3.752	0.209976	2.16626	19.5603	5.1859	2.79877	2.85538	3.22247	6.008	8.22731	3.10579	5.8501	7.40671	4.7902	6.56702	11.1524	6.60025	7.44075	27.366	5.07989	5.33275	3.86513	2.23641	24.354	1.08041
SNHG8	93.2881	59.1254	22.1365	28.0625	35.7075	25.6869	28.4362	27.0484	23.7204	24.1311	52.0073	30.8207	88.2334	15.1359	75.2804	56.8131	44.947	32.1375	30.3357	29.8504	19.8882	30.8034	16.4953	49.5412	35.8544	18.4058	33.144	33.7129	11.7973	25.5977	16.9343	132.785	28.3664	56.375	26.5939	23.2442	23.9134	68.0292	78.3723	28.3012	41.6273	109.411	20.3348	38.6159	31.1209	37.2637	43.7443	23.8467	50.8541
DMD-AS3	0	0	0	0	0	0	0	0	1.83746	0	0	0	0	0	0	0	0	0	0	0	0	0	0	0	0	0	0	0	0	0	0	0	0	0	0	0	0	0	0	0	0	0	0	0	0	0	0	0	0
AC068481.1	0.131194	0.0433712	0.060438	0	0.0910842	0	0	0.0533353	1.20766	0.0656672	0.0470094	0	0.0166554	0	0.0426633	0.150227	0	0.158677	0	0.035967	0.0858603	0.0369719	0.0982019	0.20984	0.0593083	0.267425	0	0.0350169	0.110606	0	0.044195	0.0158548	0.0552761	0.115327	0.0271459	0.081492	0.0587477	0.0152738	0.327685	0.313506	0.0204315	0.0713288	0.0407438	0.0682052	0.159753	0.0495093	0.0152431	0.120422	0
AC008569.2	0.62134	0.108745	0.353586	0.0903434	0.190314	0.0953043	0.0702947	0.289744	3.53264	0.164648	0.0916745	0.194949	0.278401	0.0330142	0.0713134	0.426888	0.0854689	0.132617	0.307277	0.0601203	0.179399	0.0927	0.13679	0.400865	0.24784	0.204881	0.11209	0.321927	0.215697	0.0299624	0.184685	0.106008	0.103946	0.313258	0.158814	0.363246	0.261864	0.0893579	0.12172	0.224588	0.017076	0.0596145	0.442682	0.190013	0.667586	0.206892	0.0764386	0.251613	0.289686
AC073534.2	0.511692	0.422898	0.058931	0.316202	0.177626	0.111188	0	2.23623	13.1885	0	0.152791	0.194949	0.487202	0.0770332	0.415995	1.64059	0.265903	0.247553	0	0.140281	0.795334	0.1442	0.127671	1.11073	0.231318	0.564974	0.130772	0.27315	0.143798	0.0699123	0.344745	0.371028	0.404234	0.67471	0.052938	0.741627	0.53464	0.178716	0.781035	0.960736	1.23516	0.347752	1.03293	0.221682	0.685388	0.579298	0.594522	0.410968	1.20956
WWC2-AS2	0.0893058	0.804514	0.226276	0.110374	0.0930036	0.252275	0.12882	0.0544591	0.328829	0.257029	0.234667	0.136098	0.170063	0.255448	0.0435623	0.102262	0.498888	0.345644	0.641316	0.722256	0.182645	0.188755	0.412226	0.234668	0.242232	0.0682651	0.285295	0.214529	0.150582	0.512477	0.150421	0.286004	0.244577	0.421964	0.166307	0.129436	0.146631	0.280722	1.2764	0.175299	0.0904019	0.279189	0.124807	0.263094	0.152245	0.117956	0.129703	0.112713	0.279405
AL583810.2	0.0499269	0.0594189	0.0690004	0.135751	0	0.0303769	0.0192047	0.0487131	0.344688	0.0299882	0.100183	0.0456518	0.0722568	0.00901956	0.0292245	0.17151	0.054484	0.0579702	0.188885	0	0.0441109	0.00844195	0.0298971	0.0273793	0.135421	0.0610624	0.0229674	0.0879511	0.0252552	0.0163716	0.100912	0.206352	0.100971	0.111916	0.0309917	0.155062	0.0536564	0.0871885	0.0997623	0.455071	0.121295	0.0325737	0.0372129	0.0571032	0.0364772	0.113047	0.0208832	0.054993	0.145789
AC005523.2	0	0	0	0	0	0	0	0	0	0	0	0	0	0	0	0	0	0	0	0	0	0	0	0	0	0	0	0	0	0	0	0	0	0	0	0	0	0	0	0	0	0	0	0	0	0	0	0	0
AC007448.3	0	0.0424011	0	0	0	0	0	0.0521422	8.50065	0	0	0	0.0325656	0	0	0	0	0	0.0898583	0	0.0839397	0	0	0	0	0	0	0	0	0	0	0	0.0270198	0	0	0	0.114867	0	0.78309	0.131354	0	0	0	0	0.187416	0	0	0	0.035669
AL031705.1	0.0952857	0.330753	0.164609	0.52994	0	0.0828207	0	0.319581	2.30243	0.107311	0.153642	0.39933	0.181451	0	0.0464792	0.392793	0.185684	0.207443	0.801083	0	0.210465	0.281951	0.178309	0.522535	0.323065	0.218508	0.328751	0.801127	0.140582	0.11717	0.144444	0.449096	0.391431	0.753855	0	0.591872	0.277343	0.13312	0.356994	0.536716	0.267107	0.0388543	0.133164	0.222917	0.313276	0.269688	0.0830326	0.75436	0.357736
LINC02315	0	0.02315	0.0322596	0	0	9.96175	0.0897874	1.73658	1.67597	1.85769	0.0501839	0.0711451	0	1.51809	0.0455443	1.57164	0	0.0677569	0	0	1.879	0.0394685	0	0.0320015	0	0	0	0.261671	0.0393584	0.038271	0	0.067702	0.162274	0.0307788	0.028979	0.0579967	0	0.0815262	0.194341	3.17943	1.1778	0.0380728	0.0434952	0.072811	0	1.37417	0.113907	0	0
AL359232.1	0.289304	0.412449	0.112451	0.156429	0.0564905	0.235742	0.0869394	0.0882095	0.499327	0.0407268	0.0194368	0.137777	0.0344322	0.130661	0.0881993	0.0621139	0.140942	0.0918507	0.171016	0.0594846	0.0532506	0.0305733	0.067672	0.0619729	0.024522	0.129	0.0831786	0.0579133	0.099086	0.0148228	0.201005	0.0458881	0.0914194	0.154973	0.0448957	0.168471	0.0971609	0.107359	0.858084	0.333319	0.160507	0.0884763	0	0.094002	0.105684	0.204705	0.107143	0.0746858	0.0377135
AL139423.1	0.332183	0.0732105	0.113355	0.106438	0.0555208	0.176445	0.13803	0.385127	1.09288	0.178585	0.132253	0.243741	0.124952	0.040748	0.292063	0.101433	0.0990971	0.235109	0.133602	0.182136	0.235514	0.138685	0.0920914	0.35421	0.328145	0.185999	0.295561	0.479435	0.164229	0.0874102	0.174069	0.178419	0.0751631	0.392048	0.0967356	0.471264	0.104675	0.0701848	0.119504	0.390598	0.168609	0.0969912	0.469966	0.253713	0.248689	0.232143	0.0886268	0.186333	0.234372
AC012065.3	0.888175	0.587241	0.716032	1.0977	0.385396	0.160831	0.355877	2.88861	1.12417	0.166711	0.132604	0.620372	0.732912	0.133711	0.794276	5.69535	0.288466	0.483404	0.46669	0.182621	0.944561	0.187723	0.221607	0.963982	0.501891	0.377177	0.567471	0.770451	0.343198	0.242702	0.448796	2.81757	0.654877	0.634366	0.0918878	0.505721	0.563433	0.103403	0.308112	0.568503	1.41778	0.0603614	0.482708	0.346309	0.324456	1.00552	0.593371	0.917156	0.339628
AC083841.1	0	0.0240484	0.0335115	0.0599368	0	0.147532	0	0	0	0.036411	0	0.591248	0.0738802	0	0	0.033319	0.113406	0.0351931	0	0	0.0952152	0	0.108901	0	0.263081	0	0	0.232993	0.0408858	0	0	0.0527469	0.199221	0	0.0903107	0.150618	0.0217162	0.016938	0	0.0248331	0.0906303	0	0.0451831	0.0756366	0.177159	0.109807	0	0	0.0404604
ST7-AS1	1.65128	0.656779	0.879566	2.52978	0.788175	0.650355	0.281198	0.524459	0.926266	0.219545	0.419111	1.16649	0.268593	0.621486	0.604107	0.79179	0.72402	0.886255	0.271145	0.297085	1.8321	0.479891	1.01714	0.695664	1.07307	2.92769	0.619832	1.14317	0.64532	1.70621	0.834395	2.75016	0.478318	0.669085	0.373705	0.822699	0.654704	0.450574	0.658762	1.00411	0.715231	0.827645	0.721159	0.661736	1.33212	2.70681	0.437677	1.0302	1.17676
AC104461.1	0.0640876	0.222459	2.30284	0.237619	0.266965	33.7287	0	0	0.884902	0.0481171	0.183711	0.634833	0.0244082	1.27356	0	2.20155	0	0.232538	0.673494	0.263545	2.92547	0.0541817	0.143913	1.49366	0.260746	0	0.294816	0.0513167	0.270152	0.735527	0.582904	0.4647	0.405031	4.81679	0.198909	1.79138	0.114792	0.0895341	0.480217	0.32817	4.79071	0	0.0597094	2.76538	0.14047	0	1.67539	1.50005	0
DLEU2L	0.0548395	0.149567	0.290527	0.158145	0.0285551	0.059582	0.0966824	0.111471	5.93146	0.336251	0.0753252	0.153217	0.027848	0.00825588	0.0178334	0.0753544	0.341972	0.106124	0.124866	0.0375858	0.0717797	0.131362	0.246292	0.100244	0.223119	0.3633	0.112121	0.329336	0.169524	0.0599417	0.249394	0.12592	0.0953105	0.120518	0.0624088	0.0851597	0.196454	0.111729	0.540283	0.402499	0.0896743	0.089447	0.408745	0.185315	0.233721	0.0517376	0.0223009	0.138426	0.160134
AC006252.1	0.295117	0.643911	0.469039	0.401212	0.338071	0.423243	0.0283797	0.125975	0.896476	0.221575	0.27494	0.224873	0.213555	0.0799718	0.0863728	0.527173	0.161027	0.256996	0.620275	0.388352	0.246254	0.324352	0.265083	0.404597	0.160095	0.3459	0.158387	0.189047	0.335887	0.145159	0.417545	0.374482	0.251792	0.31131	0.164872	0.329965	0.224657	0.463833	0.368559	0.332462	0.179244	0.312882	0.164974	0.352879	0.625287	0.334109	0.267454	0.162532	0.357014
Z98949.2	0	0	0	0	0	0	0	0	0	0	0	0	0	0	0	0	0	0	0	0	0	0	0.0515282	0	0	0	0	0	0	0	0	0	0	0	0	0	0	0	0	0	0	0	0	0	0	0	0.023995	0.0473907	0
AC012653.2	0	0	0.48113	0	0	0.168106	0	0.0471763	0.854563	0	0.0554412	0.0589488	0.0294641	0.0698801	0	0	0	0.168424	0	0.0636273	0	0	0.0579079	0.0530311	0.104919	0	0	0	0.326113	0	0.0781831	0	0.0244465	0.0510049	0	0.0480544	0.0346425	0	0.25764	0	0.180721	0	0	0.0804389	3.95656	0.262753	0.134829	1.06516	0.032272
AC009365.3	0	0	0	0	0	0	0	0	0	0	0	0	0	0	0	0	0	0	0	0	0	0	0	0	0	0	0	0	0	0	0	0	0	0	0	0	0	0	0	0	0	0	0	0	0	0	0	0	0
AC005323.1	0	0	0	0	0	0.01916	0	0	0.152186	0	0.00789869	0	0	0	0	0	0	0.0319937	0.0231656	0	0	0	0	0.0151106	0	0	0	0	0.0185844	0	0.0222774	0	0.0348288	0	0	0	0	0	0	0.0112878	0	0	0.0205378	0.0114601	0.0161054	0	0	0	0
LINC01946	0	0	0.0537146	0	0	0	0	0	1.07331	0	0	0	0.0296051	0	0	0	0	0	0	0	0	0	0	0	0	0	0	0	0	0	0	0	0	0	0	0	0.0348082	0	0.0647182	0	0	0	0	0	0	0	0	0	0
AC079742.1	0	0	0	0	0	0	0	0	0	0	0	0	0	0	0	0	0	0	0	0	0	0	0	0	0	0	0	0	0	0	0	0	0	0	0	0	0	0	0	0	0	0	0	0	0	0	0	0	0
AL078581.4	0	0.0216565	0.392319	0.0539753	0	0.075919	0.125992	0.45274	4.10052	0.426263	0.0782437	0.299498	0.16633	0.118345	0.21303	0.12002	0.102126	0.126771	0.137686	0.107756	0.300107	0.0369222	0.0980699	0.209558	0.177686	0.289321	0.267871	0.524547	0.0736383	0.143207	0.132407	0.0316671	0.0966032	0.259138	0.216875	0.271275	0.176006	0.0915198	0.545408	0.4249	0.163232	0.071233	0.488269	0.181636	0.382893	0.0494428	0.0913359	0.300651	0.437233
LINC02872	0.0200632	0.0049745	0.020796	0	0	0.226702	0	0	0.0831081	0	0.0251617	0.00764387	0.019103	0	0	0.0206765	0.00781948	0.0291193	0	0.0165011	0.0344674	0.0169621	0.0525623	0.00687652	0.0272097	0.0715694	0.0153825	0.0160652	0.143776	0.00822371	0.020276	0.00363697	0.0475496	0.00661379	0	0.0062312	0.0224604	0.045548	0	0.0205473	0.00937362	0	0.0093463	0.0156457	0.0219877	0.0340711	0.0384632	0.0276238	0.0041847
AC022762.1	0	0	0	0	0	0.467237	0	0.0242819	0.219924	0.0298963	0.014268	0.0303413	0	0	0	0	0.093115	0	0	0	0.0195448	0	0	0.0545908	0	0	0	0	0.0503556	0	0.0804826	0.0144364	0	0	0.0247174	0	0.0178307	0.0139074	0	0.0407799	0	0	0	0.0414024	0.174554	0.13524	0.0138795	0	0
AL445223.1	0	0	0.0213632	0	0	0	0	0.0377051	14.1296	0	0.0110777	0	0.0117744	0.0279255	0	0	0	0	0	0	0	0	0	0	0	0.0157546	0.0237031	0.024755	0.0390963	0	0.062487	0	0	0	0	0.0192035	0	0.0215955	0.720706	0	0	0	0	0	0	0.0350004	0.0107761	0.042566	0.025793
AC079988.1	0	0	0	0	0	0.0519152	0	0	0	0	0	0	0	0	0	0	0	0	0	0	0	0.0504965	0	0	0	0	0	0	0	0	0	0	0	0	0	0	0	0	0	0	0	0	0	0	0	0	0	0	0
AL157813.1	0.33212	0.43918	0.306	0.136823	0	0.264617	0.10646	0	1.98719	0	0.396684	0.168712	0.189735	0.0499994	0.0540014	0.114091	0.733499	0.321354	0.174512	0.546306	0.271696	0.140392	0.207166	0.189719	0.600559	0.169248	0.339516	0.265937	0.0466669	0.408397	0.279701	0.260889	0.174915	0.912353	0.274881	0.275064	0.148721	0.289994	0.691283	0.198411	0.491364	0.270855	0.257859	0.0575542	0.0808837	0.0626668	0.173647	0.228638	0.253998
AC090572.2	0	0	0	0	0	0.0185558	0	0.0520737	0	0	0	0	0	0	0	0	0	0.0309847	0	0	0	0	0	0	0	0.0217583	0	0	0	0	0	0	0	0.0844496	0	0	0	0	0.106645	0	0	0.0348208	0	0	0	0	0	0	0
AC137894.1	0.178203	0.353472	0.656752	0.293657	0.0618607	0.877718	0.0571225	0.760686	1.55837	0.133795	0.872668	1.0863	0.13574	0.160967	0	0.734602	0.277813	0.25864	0.624244	0.390837	0.32072	0.552415	0.933726	0.162874	0	0.635685	0.227715	0.570769	0.400636	0.0973916	0.420216	0.150751	0.544348	0.313302	0.0737454	0.368973	0.638384	0.456428	0.692378	0.304172	0.749315	0.290662	1.05152	0.370578	2.73415	0	0.0621151	0.449822	0.867273
AC010319.3	0	0	0	0	0	0	0	0	0	0	0	0	0	0	0	0	0	0	0	0	0	0	0	0	0	0	0	0	0	0	0	0	0	0	0	0	0	0	0	0	0	0	0	0	0	0	0	0	0
AC006007.1	0	0	0	0	0	0	0	0	0	0	0	0	0	0	0	0	0	0	0	0	0	0	0	0	0	0	0	0	0	0	0	0	0	0	0	0	0	0	0	0	0	0	0	0	0	0	0	0	0
LINC01422	0.0860299	0.0586585	0.174628	0.0531625	0	0.10749	0.0568767	0.042625	2.47969	0.137257	0.0577991	0.172076	0.0860081	0.0145704	0.0419643	0.121907	0.121544	0.144372	0.141263	0.0132667	0.0475052	0.131827	0.112692	0.110573	0.13855	0.0383606	0.119551	0.10333	0.115594	0.0176314	0.173884	0.035089	0.0951485	0.191427	0.0667529	0.146954	0.060193	0.0544605	0.116392	0.225771	0.0502418	0.0438502	0.160305	0.12579	0.0824965	0.0243491	0.00749671	0.088837	0.134578
AC009630.2	0	0.0677562	0.0188837	0.101323	0.028459	0.0118763	0	0	0	0.0205176	0.019584	0.020823	0.0104078	0	0	0	0	0	0.0574368	0	0	0	0.0613658	0.0374652	0	0	0	0	0	0.0224025	0	0	0.00863544	0	0	0.0509239	0	0.0286336	0.0910083	0.0559738	0	0	0	0.014207	0.179692	0	0	0.0752512	0
VSTM2A-OT1	0	0	0	0	0	0	0	0	0	0	0	0	0	0	0	0	0.00835608	0	0	0	0	0	0	0	0	0	0	0	0	0	0	0	0	0	0	0	0	0	0	0	0	0	0	0	0.00783219	0	0	0	0
CAMTA1-IT1	0	0.0441436	0	0	0.185413	0	0	0	0.122917	0	0	0	0.0678079	0	0.0868461	0.0611609	0	0	0	0.073215	0	0	0	0	0	0	0	0	0.0375253	0	0	0.0645487	0	0	0	0	0	0	0.148231	0.0455841	0	0	0	0	0	0.100782	0	0	0
AC024267.4	0.115631	0.172019	0.878932	0.28582	0.481677	0.251262	0.389185	0.423076	4.39066	1.6061	0.580061	0.572705	0.242214	0	0.112807	1.03277	1.03653	0.167825	0.486066	0	0.283782	0.244396	0.259658	0.435949	1.09773	0.441942	0.576256	1.06477	0.438685	0.23698	0.759573	0.335378	0.255775	0.266823	0.0358886	0.2873	0.517788	0.262509	0.529492	0.621712	0.216094	0.188603	0.754123	0.420801	0.295686	0.392727	0.120914	0.27861	1.01295
AC008945.1	0	0	0	0	0	0	0	0	0	0	0	0	0	0	0	0	0	0	0	0	0	0	0	0	0	0	0	0	0	0	0	0	0	0	0	0	0	0	0	0	0	0	0	0	0	0	0	0	0
AL390061.1	0	0	0	0	0	0	0	0	0	0	0	0	0	0	0	0	0	0	0	0	0	0	0	0	0	0	0	0	0	0	0	0	0	0	0	0	0	0	0	0	0	0	0	0	0	0	0	0	0
AC125616.1	0	0.0431968	0	0	0	0	0	0	0	0	0	0	0.0442357	0.0262285	0	0	0.0679016	0	0	0.334342	0	0	0	0	0	0	0	0	0	0	0	0	0	0	0	0	0	0	0.0241753	0	0	0	0	0.0150958	0	0	0	0	0
AL772363.1	0	0	0	0	0	0	0	0	0	0	0	0	0	0	0	0	0	0	0	0	0	0	0.00721059	0	0	0	0	0	0	0	0	0	0	0	0	0	0	0	0.00802022	0	0	0	0	0	0	0	0	0.0132632	0
LINC01891	0	0	0.125201	0.0746425	0.440269	0.0524942	0.116156	0.110487	0.583739	0.0906891	0.0216406	0	0	0	0.0589197	0	0	0	0.126937	0	0	0.255298	0.0904139	0.0827994	0.409536	0	0.324134	0	0	0.0495104	0	0	0.152677	0	0.187448	0	0.18931	0.0210938	0	0.030926	0.0282167	0	0.225076	0.0941942	0.132376	0.0683744	0	0.041577	0.0503875
ADARB2-AS1	0	0	0	0	0.030078	0	0	0	0.119639	0	0.0310471	0	0.0219999	0	0.0281767	0	0.0450263	0.0209595	0	0	0.0141765	0	0	0	0	0	0	0	0	0	0	0.0314137	0	0	0	0	0	0	0	0	0	0.0235544	0	0	0.0211016	0	0.0201345	0	0
AL513190.1	0.357551	0.177303	0.339725	0.165712	0.4189	0.0388471	0.257876	0.5996	4.50497	0.201337	0.288264	1.15789	0.868118	0.0403709	0.348818	0.706253	0.452895	0.486507	0.234843	0	0.26325	0.302285	0.267635	0.735286	1.21227	0.250535	0.411202	1.00205	0.207241	0.0732781	0.58718	0.761577	0.409572	1.20812	0.305176	1.166	0.480325	0.20293	0.744215	1.71646	0.250573	0	0.666248	0.441473	1.53473	0.404791	0.186943	0.307681	0.615254
AC087442.1	0	0	0	0.483827	0	0.0567106	0	0.238723	0.180179	0	0.0467577	0.298295	0	0	0	0.179307	0	0.189393	0.411399	0	0.128101	0.110322	0.195352	0	0	0	0	0	0.110014	0	0.131875	0.0946196	0.123705	0.0860323	0	0.162111	0.0584331	0	0	0.801841	0.182898	0	0	0.13568	0.286016	0.147733	0	0.089833	0.0544347
LINC02138	0	0.0121511	0	0	0	0	0	0	0	0	0	0.0373431	0.00933253	0	0	0	0	0	0	0	0	0.0207165	0	0	0	0	0	0	0	0	0	0	0.00774324	0	0	0	0	0.00855841	0	0.0125477	0	0	0	0	0.0537089	0	0	0	0
GRM8-AS1	0	0	0	0	0	0	0	0	0.0703942	0	0	0	0	0	0	0	0	0	0	0	0	0	0	0	0	0	0	0	0	0	0	0	0	0	0	0	0	0	0	0	0	0	0	0	0	0	0	0	0
Z93022.1	0	0	0.043345	0.0258415	0	0.0272605	0.0201068	0	8.11257	0	0.0299682	0	0	0	0.0611946	0	0	0	0	0.0343931	0	0	0	0	0	0.0106551	0	0	0	0	0.0211306	0	0	0.0275702	0	0.0259753	0	0.00730273	0.765957	0	0	0	0.0194805	0.0217402	0.0152763	0	0.0145761	0.0143941	0.00872216
AC024901.1	0	0.0224407	0.719237	0.11186	0.0471279	0.295005	0	0.193173	1.49965	0.0679537	0.308093	0.241378	0.0344706	0.122631	2.47233	0.559648	0.0352748	0.131361	0.0951146	0.0372193	0.155487	0.0765184	0.27099	0.0620419	1.65708	0.0230614	0	0	0.782125	0.111295	0.960411	0.902379	1.73032	0.0895072	0.0561821	0.337318	0.0810576	0.0948338	0.113032	0.278076	0.296	0.147625	0.0421625	0.21174	1.8846	0.717264	0.110417	0.24923	0.132144
AC025741.1	0	0	0.0406752	0	0	0	0	0	2.03191	0	0	0.0448523	0	0	0	0	0.0458828	0	0	0	0	0.0497647	0	0	0	0	0	0	0	0	0	0	0	0.155232	0	0	0	0	0.686107	0	0	0	0.0548418	0	0.0430061	0	0	0	0.0245548
RGMB-AS1	0.762407	0.577407	0.201155	0.188453	0.288718	0.54821	0.226614	0.270499	0.765607	0.0624455	2.4388	0.623187	0.512103	0.225381	0.365131	0.419046	1.17776	0.301784	1.39848	0.387627	0.537515	0.86723	0.394288	1.08325	0.75198	0.494482	0.382607	1.30976	0.268793	0.261366	2.3535	0.49754	0.319765	0.795102	0.215117	1.3174	0.229669	0.595503	0.496265	0.731115	0.977929	0.700903	0.284129	0.598144	1.81286	0.564964	0.652288	0.610742	1.32998
CACNA1C-IT2	0	0	0	0	0.0574496	0.0719232	0	0	0.228512	0	0.0197668	0	0	0	0	0.151604	0.0430005	0	0	0	0	0	0	0.07563	0.074815	0	0	0	0	0.0452234	0	0	0	0	0	0	0	0	0	0	0	0	0.0513967	0	0	0	0.0192286	0	0
AC079209.1	0.11441	0.127651	0.138353	0.1414	0.238294	0.447494	0.0275053	0.122094	0.11848	0.193273	0.102488	0.0871778	0.119828	0.0516719	0.195327	0.0589535	0.0445903	0.249078	0	0.0940967	0.0561568	0.0483629	0.256915	0.235279	0.155162	0.0145758	0.109648	0.137417	0.24114	0.0468954	0.144529	0.0829588	0.135575	0.0565723	0.0532642	0.0888329	0.166503	0.0699288	0.190509	0.102524	0.0935423	0.0466526	0.0799454	0.371747	0.125384	0.064763	0.0598186	0.255977	0.0477262
AC091820.1	0	0	0	0	0	0	0	0	0	0	0	0	0	0	0	0	0	0	0	0	0	0.0423921	0	0	0	0	0	0	0	0	0	0	0	0	0	0	0	0	0	0	0	0	0	0	0	0.0567676	0	0	0
AL669970.2	0	0.0575443	0	0	0	0	0	0	0	0	0	0.176846	0	0	0	0	0	0	0	0	0	0	0	0	0	0	0.177943	0	0.146751	0	0	0	0	0	0	0	0	0	0	0.0594221	0.0542163	0	0	0.0603292	0	0	0	0	0
LINC02519	0	0.270041	0.225781	0.0149563	0.214243	0.888803	0.12801	0.15497	1.50384	0.599663	0.776177	0.165979	0.299579	0.0546549	0.165282	0.864681	0.0660302	0.491786	0.902934	0.0398115	0.611806	0.358083	0.271747	0.630448	0.262591	0.0370013	0.436076	0.436048	0.367287	1.48808	0.256825	0.868703	0.458884	0.287223	0.413153	0.225507	0.308879	0.215557	0.392937	0.501934	0.101769	0.503327	0.507363	0.893366	0.141464	0.575414	0.881587	0.366559	0.933905
AC021237.1	0	0.00980671	0	0	0.0411903	0	0	0	3.27678	0	0.00708622	0	0	0	0	0	0	0.0143514	0	0	0.0194139	0	0	0	0	0.010078	0	0	0	0	0	0	0	0	0	0	0	0	0.197582	0.0202534	0	0	0	0.0925316	0	0	0	0	0
AC108142.1	0	0	0	0	0	0	0	0	0.784345	0	0	0	0	0	0	0	0	0	0	0	0	0	0	0	0	0	0	0	0	0	0	0	0	0	0	0	0	0	0	0	0	0	0	0	0	0	0	0	0
AC068987.2	0.0316382	0.0470665	0.306074	0.0782038	0	0.0549987	0	1.75568	1.48529	0.023754	0.0566829	0.0482152	0.0120496	0.0285781	0	0.282579	0.0246614	0.0918379	0.0664969	0.0520418	0.0776463	0.0267479	0.0236819	0.0216875	0.17163	0	0	0.0253335	0.0266733	0	0.255789	0.344113	0.0299928	0.0208589	0	0.196522	0.340016	0.121551	0.131705	0.0486023	0.0295629	0.077406	0	0.115136	0	0	0	0	1.06903
AC091691.2	0	0	0	0	0	0	0	0	0	0	0	0	0	0	0	0	0	0	0	0	0	0	0	0	0	0	0	0	0	0	0	0	0	0	0	0	0	0	0	0	0	0	0	0	0	0	0	0	0
SPRY4-AS1	0.879143	0.551612	0.6075	0.399137	0.112108	0.140352	0.327816	0.109409	3.74078	0.296355	0.22501	0.205068	0.662821	0.356539	1.08522	0.443763	0.279705	0.416643	0.73534	0.855859	0.255388	1.01629	0.282025	0.270573	0.170327	0.905163	0.178827	0.344793	0.219329	0.308873	0.47143	1.03426	0.37419	0.650587	0.167057	0.378916	0.208888	0.357185	1.3444	0.303181	0.578387	2.67767	0.267456	0.401084	0.432578	0.101561	1.00061	0.543462	0.718502
AC121761.2	1.88635	0.865253	0.13035	0.815975	0.196446	0.286927	0.362798	0.488881	6.12085	0.814359	0.337958	0.574943	1.4189	0.127792	0.184028	2.13841	1.21306	0.821343	0.346913	0.271501	0.347211	0.558173	0.282396	0.581879	1.15122	0.576769	0.542351	0.415374	0.337945	0.579897	1.14381	0.632606	0.193727	0.870562	0.380554	0.703031	0.908045	1.33414	1.29568	0.917636	1.16774	0.846111	0.966616	0.539372	0.930279	0.106779	0.131502	1.00642	0.118034
AC011511.3	0	0	0	0.11312	0.0953177	0	0	0.334885	0.126379	0	0.0983887	0	0.0697179	0.0826751	0	0.0628838	0	0	0	0	0.0449255	0	0	0.062741	0	0.0466425	0	0.0732889	0.115747	0	0	0.165918	0.0289226	0	0	0	0.0409855	0.0319675	0.0762034	0.0937363	0.0427622	0	0	0.0475836	0.0668714	0	0.0319032	0	0.0381809
KANSL1-AS1	2.16394	0.47875	3.88782	5.80146	7.97407	0.781281	3.00935	1.21808	2.52823	0.824844	1.22868	2.94261	1.57223	0.841998	1.39657	0.800544	3.19186	0.966368	2.30906	0.821418	12.4516	1.06953	4.01202	1.82566	2.34778	7.99063	4.31365	1.46615	1.47352	3.02937	3.53266	1.97945	0.725881	1.51447	3.07914	2.54353	6.99168	3.81382	0.914675	2.09682	1.52428	4.26259	3.03967	1.40191	1.16751	3.88207	6.75362	1.26051	2.13868
AC007277.1	0	0.129808	0.015074	0.0269605	0.0113588	0.00474016	0.0209775	0.0798149	1.00904	0	0.0195412	0.0664881	0.0290784	0	0.0744853	0.0074937	0.0340078	0.110813	0.0114623	0.00897062	0.0107073	0.119876	0	0.0598135	0.221883	0.0277913	0.142163	0.253276	0.00919552	0.0447073	0.0992052	0.0276808	0.0310198	0.14382	0.0338526	0.108401	0.0244207	0.0190474	0.272429	0.0558516	0.0254793	0.0355806	0.233726	0.0170112	0.111565	0.0123482	0.045622	0	0.0454993
AC002511.1	0	0.0161124	0.0224527	0	0	0.833135	0	0	0.269187	0	0	0.0742755	0.0866245	0.0293497	0	0.0223237	0.0759819	0.0707382	0.0341462	0	0	0.0549402	0.121607	0	0	0.115907	0.049824	0.0780526	0.0273935	0	0.0985107	0.0117801	0.0308026	0	0.0201694	0.0605485	0	0	0	0.0332764	0.455417	0	0.0302727	0	0	0	0.0906052	1.00658	0.0135542
AC069155.1	0	0	0	0	0.0588483	0	0	0.0344592	0	0.0424267	0	0	0	0.102086	0	0	0	0	0	0	0	0	0	0	0.0766366	0	0	0	0.0476408	0	0	0.0204872	0.0178566	0	0	0	0.0253041	0	0	0	0	0	0	0	0	0	0	0	0
AC083795.2	0	0	0	0	0	0	0	0	0	0	0	0	0	0	0	0	0	0	0	0	0	0	0	0	0	0	0	0	0	0	0	0	0	0	0	0	0	0	0	0	0	0	0	0	0	0	0	0	0
AC004540.2	0.0736789	0.237485	0.738241	0.136591	0.537108	0.912577	0.460542	0.134789	0.813869	0.110637	0.0924021	0.33685	0.25255	0.0332763	0.682854	0.379655	0.258442	0.882222	0.387145	0.121195	0.325481	0.404888	0.275752	0.429299	0.549576	3.90485	1.1298	0.70796	0.807517	0.573804	0.26061	0.587672	0.360877	1.60301	1.05192	0.183064	0.659857	0.167267	0.398729	0.792295	0.292596	0.150219	0.240259	0.440499	0.619053	0.625602	0.500794	0.532581	0.245882
AC011676.2	0	0	0	0.0687631	0	0	0	0	3.07291	0	0	0	0.0423799	0	0	0.0382256	0	0	0	0.0457594	0.0273092	0	0.0416461	0	0.150911	0	0	0	0.0469066	0	0	0.0605144	0	0	0.0345366	0	0.0249141	0	0.277934	0.0569801	0	0	0	0	0	0	0.0387865	0.0383021	0.0464186
AC008438.1	1.83473	1.11525	1.06333	0.292588	0.554718	0.925962	0.227658	1.15492	0.980646	0.355488	1.23001	0.360779	1.14958	0.694983	0.519653	0.691263	0.553602	0.944893	0.684167	1.02221	0.668154	1.00073	0.753119	1.0954	0.963192	0.754011	0.680655	1.27955	0.474022	0.582221	0.299061	1.69514	0.841601	1.28766	0.955198	0.441155	0.901083	0.599463	1.37971	0.909191	0.801888	1.06188	1.04769	1.07691	0.735098	0.469031	0.804555	0.814878	2.51827
AC114550.3	0	0	0	0.0693569	0	0	0	0	0.232459	0	0	0	0.0427459	0.0506903	0	0.0385557	0	0	0	0	0.027545	0	0	0.0769363	0	0	0	0	0	0.0460045	0	0.122074	0.0354665	0	0	0	0	0.0196001	0	0	0	0	0	0.0291747	0	0.127065	0	0	0.0234097
AC012150.1	0	0.027171	0.0378629	0	0	0.0952508	0.158074	0.0334132	0.453941	0	0.039267	0.0417512	0	0	0	0.0376454	0.0854209	0.0397629	0.115164	0	0	0.046324	0.20507	0	0.0743104	0	0.0420101	0	0	0	0	0.0993267	0	0.108375	0.0340124	0	0.024536	0.0191374	0.0456193	0	0.0255996	0	0.05105	0.0569719	0	0	0	0	0
LINC01719	0.290819	0.832497	0.219229	0.424776	0.289094	2.14859	0.533902	0.15316	1.27767	0.734442	0.644183	0.402905	0.261797	0.214928	0.361093	0.899125	0.587329	0.642725	1.30583	0.337033	0.73968	1.07288	0.583791	0.579933	0.44819	0.377239	0.243242	0.3493	0.529369	1.11618	0.66796	0.397784	1.29911	0.540345	0.402075	0.599409	0.509067	1.12653	0.902474	0.981505	0.648478	0.323417	0.591167	0.666615	0.53119	1.18228	0.25803	0.218406	0.336374
LNCPRESS2	0	0	0	0	0	0	0	0	0.145664	0	0	0	0	0	0	0	0	0	0	0	0	0	0	0	0	0	0	0	0	0	0	0	0	0	0	0	0	0	0	0	0	0	0	0	0	0	0	0	0
THRB-AS1	0.0305284	0.0479386	0.0175796	0	0.00529875	0.0530696	0.0293574	0	0.203738	0.0343812	0.0328168	0.0620319	0.021316	0	0.0645294	0.0629232	0.0713892	0.0443083	0.0855525	0.0920633	0.0199794	0.055921	0.049511	0.0279023	0.131108	0.0233359	0.0273072	0.110002	0.0193033	0.0250265	0.236533	0.0571852	0.0241173	0.0704452	0.025267	0.0379258	0.022784	0.0373187	0.122849	0.0651354	0.0404118	0.0746909	0.0521452	0.0396778	0.0148696	0.0345619	0.0336967	0.0140109	0.0191024
LINC01666	0	0	0	0	0	3.2921	0.073955	0.234486	0	0	0.0551132	0	0.0146449	0	0	0	0.0599463	0.0279046	0.0404096	0	0.037748	0	0	0.0263586	0	0	0	0	0.0162091	0.0315226	0	0.013941	0	0	0	0	0.103312	0	0	1.33893	0.0718607	0	0	0	0	0.0870661	0.0268063	0.0264715	0.0802026
AC079848.1	0.403007	0.849337	0.452535	0.12452	0.0524617	0.766252	0.339104	0.245756	0.556459	0.0756446	0.451266	0.499008	0.306975	0.0910067	0.884618	0.242273	0.706808	0.219343	0.370578	0.538613	0.148359	0.255536	0.527905	0.587042	0.546556	0.128357	0.270363	0.363035	0.169882	0.660753	0.35637	1.11409	0.668584	0.597825	0.781759	0.344204	0.270695	0.439862	1.09048	0.335344	0.258893	0.739498	0.234672	0.628546	0.184026	0.912506	0.438979	0.173399	0.609415
AL136084.2	0.0204013	0.0337221	0.0281951	0.0252141	0	0.0206878	0.0784747	0.0290285	0.600948	0.0816923	0.0292407	0.0518177	0.0725195	0.0491413	0.0530746	0.0654107	0.0636098	0.0296099	0.0643188	0.00559302	0.100137	0.0747408	0.055993	0.0466158	0.0737816	0.0658442	0.0208556	0.0653433	0.0945986	0.0167245	0.0549802	0.0493099	0.0945525	0.0717356	0.0337704	0.0802583	0.051768	0.0736295	0.101913	0.153219	0.0508349	0.0110919	0.0506868	0.0494957	0.173896	0.123183	0.037926	0.0327708	0.124819
NCF4-AS1	0.0533537	0.0132286	0.0921704	0	0.0555629	0.0231871	0	0.0162677	0.257842	0.0600871	0.258089	0.0609815	0.01016	0	0	0.091641	0.0623825	0.0580773	0.0280346	0.131643	0.013094	0	0.11981	0.420591	0	0.0135945	0.122719	0.0854435	0.0112453	0.0218691	0.0539194	0.0290151	0.379343	0.0703516	0.0165594	0.0165705	0	0.0372691	0.0222104	0.0956218	0.137099	0.0217559	0.0248544	0.0554751	0.175414	0.241612	0	0.0367297	0.0556414
LINC02248	0	0	0	0	0	0	0	0	0	0	0	0	0	0	0	0	0	0	0	0	0	0	0	0	0	0	0	0	0	0	0	0	0	0	0	0	0	0	0	0	0	0	0	0	0	0	0	0	0
MZF1-AS1	1.04002	1.19975	1.20282	0.541208	0.410432	0.456742	0.526382	1.15493	2.17672	0.9288	1.55732	1.76012	1.60107	0.435103	0.256325	1.04549	1.65549	1.21551	3.624	0.495213	1.12843	1.64747	1.72085	0.480281	3.04364	0.870304	0.898107	3.03304	0.909116	0.556425	1.75912	1.30185	0.484318	2.72828	0.638788	1.07442	1.11281	0.818251	1.13021	3.98016	0.992261	0.687465	1.42796	1.37163	1.89563	1.18982	0.698313	0.56524	1.69428
AC105020.4	0	0	0	0	0	0	0	0	0	0	0	0	0	0	0	0	0	0	0	0	0	0	0	0	0	0	0	0	0	0	0	0	0	0	0	0	0	0	0	0	0	0	0	0	0	0	0	0	0
AL031963.2	0.0816392	0.323868	0.225655	0.100899	0.170039	0.283838	0.31403	0	0.112725	0.0612949	0.0585058	0.124415	0.0621856	0.0737429	0.557517	0.0560898	0.127273	0.0592447	0	0	0.120215	0.207061	0.183327	0	0.110719	0.0416032	0.125186	0.130741	0.172069	0.133852	0.0825048	0.295983	0.36117	0.322946	0	0.608528	0.14623	0.456219	0.679704	0.167218	0.457706	0.0665796	0.076062	0.127328	0.17894	0.277277	0.0284564	0.224808	0.0340559
RNF157-AS1	0.967799	1.12921	2.25216	0.545286	0.755904	1.93598	0.916988	2.23049	1.47387	0.534283	1.38202	1.59417	0.856434	0.154269	0.194386	1.61341	3.56113	0.722977	2.09394	1.67387	1.95602	3.28486	2.00281	3.44388	3.72525	3.32177	0.600157	2.00573	1.21789	1.47009	0.776694	1.57894	0.917467	1.00401	0.662595	1.29955	3.66455	3.5989	0.580621	2.69651	1.27668	2.40264	1.97575	0.939687	1.2062	1.19234	1.55771	1.63624	4.81493
SNHG15	11.7603	11.2659	4.25413	7.05814	3.15461	13.7763	2.88728	3.75418	3.70283	2.11378	8.71204	5.98087	6.48776	6.88071	6.84041	7.8228	2.89594	6.44602	6.00156	6.74865	3.63838	3.43471	4.71488	6.58359	7.32219	6.05662	3.4359	6.31355	5.87378	2.28606	21.0689	10.3977	6.22471	6.44952	2.27853	5.8108	7.40857	13.3991	11.4751	9.33874	28.0093	3.46582	2.3989	6.8319	12.1333	6.80838	5.82276	14.1374	3.91724
AC013565.1	0.272131	0	0.0376092	0.269063	0	0.567675	0.0523384	0	0.1503	0	0.117012	0.124415	0.0621856	0.147486	0	0.0747864	0	0.118489	0.0571962	0.537155	0.0267145	0	0.122218	0.0373083	0.147625	0	0.0417286	0.0435805	0.206483	0.133852	0.16501	0	0.0859928	0.0358828	0.0675691	0	0	0	0	0.0557394	0.177997	0	0	0.0565902	0.0397644	0.43132	0.0189709	0.037468	0
AP003498.1	0.0972562	0.118377	0.14052	0.0764908	0.0736605	0.0768486	0.11053	0.0970484	0.317409	0.0265528	0.190084	0.154951	0.107755	0.0159726	0.0690042	0.133639	0.19297	0.153988	0.325201	0.159977	0.0607564	0.0822235	0.0727985	0.266671	0.239815	0.0630784	0.0949028	0.120353	0.052178	0.0507364	0.312733	0.0544932	0.075435	0.20402	0.0384179	0.076887	0.18212	0.129697	0.169306	0.344082	0.156969	0.0937368	0.123562	0.0689476	0.187331	0.130125	0.0739634	0.133906	0.140153
AC010336.3	0	0	0	0	0	0	0	0	0	0	0	0	0	0	0	0	0	0	0	0	0	0	0	0	0	0	0	0	0	0	0	0	0	0	0	0	0	0	0	0	0	0	0	0	0	0	0	0	0
PLUT	0	0	0.0304031	0	0	0.200771	0.232706	0	0	0.198202	0	0	0.00837842	0	0	0	0	0	0	0.0361861	0	0	0	0	0	0	0.0843331	0	0	0.0360685	0	0	0.111226	0	0.136556	0.0273295	0	0	0	0	0.010278	0	0	0	0	0	0	0	0
AC003666.1	0	0	0	0	0	0.0231112	0	0	0	0	0	0	0	0.0480355	0.0518802	0	0	0	0	0	0	0	0	0.0729069	0	0	0	0	0	0	0	0	0	0	0	0	0	0	0	0	0	0	0	0	0	0	0	0	0
AC007272.1	0.102419	0.152363	0.0884662	0	0.0266649	0.0111276	0.0984902	0.0312278	1.02527	0.211465	0.0458734	0.0585307	0.0877655	0.0462564	0.149876	0.087958	0.119751	0.0185811	0.0807238	0.0421174	0.138246	0.151529	0.076663	0	0.243075	0.0521925	0.0392624	0.123014	0.0107933	0.0419804	0.258762	0.027849	0.0970926	0.016881	0.127151	0.0159045	0.0802592	0.0625998	0.234495	0.183558	0.0239253	0.0626446	0.119278	0.0399342	0.224486	0.0289877	0.0446243	0.0176268	0.0747673
AC097451.1	0	0	0	0	0	0	0	0	0	0	0	0	0	0	0	0	0	0	0	0	0	0	0	0	0	0.0243144	0	0	0	0	0	0	0.0150771	0	0	0	0	0	0	0	0	0	0	0	0	0	0	0	0
AC025171.3	0.35254	0.0874091	0.365415	0.145236	0.489516	0.714984	0.226011	0.10749	5.5168	0.352917	0.357912	1.43268	0.156645	0.318441	0.229286	0.201842	0.595397	0.639585	0.0617471	0.241623	0.634481	0.645771	0.527768	0.281937	1.91245	0.419192	0.36039	0.517528	0.222912	0.240837	0	0.170418	0.297072	0.658544	0.838871	0.583952	0.131554	0.63617	1.17406	0.150436	0.164708	0.766688	0.383198	0.885846	0.643925	0.731717	0.245765	1.09213	0.318635
AC026765.2	0	0	0	0	0	0.0324619	0	0	0	0	0	0	0	0	0	0	0	0	0	0	0	0	0	0	0	0	0	0	0	0.0612335	0	0	0	0	0	0	0	0	0	0.0382487	0	0	0	0	0	0	0	0	0
AC012254.3	0.0613933	0.0913316	0.190906	0.0379383	0	0.0333513	0.0147596	0.0655165	3.64511	0.0806649	0.0659953	0.116951	0.0759916	0	0	0.0632699	0.334985	0.100243	0.209683	0.0252465	0.0828692	0.116784	0.0804201	0.0631263	0.124892	0.0234645	0.129443	0.221217	0.0711687	0.0880756	0.186133	0.0779036	0.0582005	0.0910716	0.0381094	0.104871	0.103093	0.0214425	0.690042	0.188624	0.0286832	0.0500683	0.185897	0.0478758	0.168205	0.0173762	0.0267493	0.0845287	0.108844
EVX1-AS	0	0	0.0329944	0	0	0.0311262	0.160707	0	0	0	0.0256635	0	0	0.0215648	0	0	0	0	0	0	0	0	0.0357404	0	0	0	0.274563	0	0.0201275	0	0	0	0.00754411	0	0	0	0	0	0	0.0366749	0.011154	0	0	0.0248232	0	0.0540564	0	0.0164353	0
LINC00922	0.0466622	3.26259	0.0859846	2.97962	0.0971885	0.358262	0.074787	0.0948494	1.39598	0.0583901	3.53348	1.43407	0.319888	0.126447	0.0758708	3.77227	0.0848689	0.146736	0.130766	0.243057	0.145056	0.683794	0.512273	1.13018	0.210943	0.0158526	0.107328	0.211727	0.491745	0.0510035	1.55618	0.0902261	0.176942	0.369169	0.0965504	1.5555	0.264669	0.0923522	2.58997	0.382304	0.334278	0.139533	0.173898	0.25876	0.159096	0.352182	0.0921666	0.481847	0.214117
SRGAP2-AS1	0	0	0	0	0	0	0.0117954	0.00747982	0.321792	0	0.00879023	0	0	0.0110795	0	0	0	0	0	0.0100881	0.00602059	0	0	0.0168162	0	0	0	0	0	0	0	0	0	0	0.00761396	0	0	0	0	0	0	0.0100033	0	0.00637681	0	0	0.00427544	0	0
AL356309.1	0	0	0	0	0	0	0	0	0	0	0	0	0	0	0	0	0	0	0	0	0	0	0	0	0	0	0	0	0	0	0	0	0	0	0	0	0	0	0	0	0	0	0	0	0	0	0	0	0
AC007497.1	0.115837	0.172325	0.0400227	0.357911	0.0603169	0.075513	0.111394	0.600426	2.15926	0.173942	0.12452	0.132398	0.0882348	0.209267	0	0.636684	0.361173	0.168124	0.0608666	0	0.312717	0.146899	0.303475	0.15881	1.17824	0.236122	0.0444064	0.742033	0.268563	0.0474806	0.0585328	0.293979	0.0549066	0.725524	0	0.179883	0.155613	0	0.0482214	0.237265	0.405898	0.0944694	0.107924	0.451662	1.01559	0.655711	0	0.318979	0.459056
LINC02694	0	0.0157733	0.131881	0.0393124	0.0165628	0.0414712	0.0458825	0	0.373322	0.0955277	0.0626869	0.0121187	0.0181717	0.0287319	0	0.0546347	0	0.0461662	0.116996	0.0915635	0.00780643	0.013446	0.0476189	0.0109021	0.107846	0.00810479	0.0121938	0.0509399	0.0402253	0.026076	0.0482187	0	0.0301543	0.0209712	0.128342	0	0.0783398	0.0333288	0.0132414	0.057008	0.0148611	0	0.0148177	0.0330733	0.0232397	0	0.0166309	0.0766416	0.013269
DDX11-AS1	0.214014	0.137339	0.626345	0.248943	0.0917724	0.530697	0.133168	0.145861	0.677922	0.103971	0.491689	0.172667	0.345213	0.181943	0.122816	0.553553	0.19626	0.118765	0.251366	0.331325	0.135943	0.127718	0.58424	0.284777	0.341465	1.02646	0.0965207	0.201608	0.615583	0.144484	0.661573	0.178003	0.171059	0.174298	0.0156291	0.226774	0.60319	0.255021	0.293476	0.128928	0.417598	0.102668	0.199394	0.235613	0.671435	0.285048	0.149195	0.545994	0.0997793
LINC01793	0	0	0	0	0	1.01954	0	0	0	0	0	0	0.00607806	1.4127	0	0	0	0	0	0	0	0	0	0	0	0.00813265	0	0	0	0	0	0	0.00504299	0	0	0	0	0	0	0.04086	0.0372804	0	0	0.00829674	0	0.758835	0	0	0
LINC00563	0	0.0115089	0.048113	0	0.0725096	0.0100864	0.0223186	0.0141529	0.128184	0.0348505	0	0	0	0.020964	0.045284	0.0637821	0.0542728	0.0505273	0.0243901	0.0190882	0	0.039243	0.0347448	0.0159093	0	0	0.0355886	0.0557519	0.00978338	0	0.0234549	0	0.0146679	0.0153015	0.0432201	0	0.0207855	0.00810604	0.019323	0.0594221	0	0	0	0.0241317	0.0169567	0	0.0242693	0	0.0387264
AC009102.2	0	0.0196613	0.0410971	0	0	0.0516934	0	0	0.0821194	0.0148843	0.00710352	0.0151059	0.0151006	0	0.058021	0.0136203	0.0154529	0.0431593	0	0.0489142	0.029192	0.100562	0.0593565	0.0543577	0.0537719	0	0.0151995	0.126992	0.0167135	0.0162517	0	0.0071874	0.0501161	0	0.0246118	0.0123141	0.0355091	0	0.049516	0.385754	0	0.0485027	0.0184702	0.0206128	0.0289681	0	0.0069101	0	0.0578887
AP001476.1	0	0	0.0408603	0.146161	0	0.179884	0	0	0	0.0110989	0.0264847	0.0450564	0.00563009	0.0267058	0	0.0101564	0.0345686	0	0.0155351	0	0	0.0374933	0.0221304	0	0.0601447	0	0.0226679	0	0.174481	0	0.0149395	0.00535948	0.0186852	0.0292385	0	0.00918237	0.00661958	0.00516308	0	0.0227091	0.759719	0	0.0137728	0.00768524	0.0216009	0.0167359	0.00515271	0.0407068	0.0369997
DUBR	0.664372	0.915565	1.41998	0.391456	0.555114	1.50408	0.542311	0.131905	5.2374	0.968623	0.827664	1.3068	0.42662	0.997861	0.497414	0.812062	5.11845	1.46881	1.34766	1.89339	0.932797	1.17561	1.11025	0.397166	2.77639	1.08261	0.971366	1.27428	0.700142	1.43126	0.819752	0.450928	0.519968	0.68249	0.978258	0.283116	0.902879	0.515348	1.26707	1.03247	0.353708	0.957631	0.986057	0.835371	0.936931	0.271124	0.751274	0.553094	0.280366
AC007278.1	0	0.12142	0.304558	0.181572	0.0764984	0.0106412	0.0706391	0.20904	0.202854	0.128687	0.131605	0.0559725	0.0466275	0	0	0.386922	0.0763445	0.213227	0.0514637	0.0402765	0.024037	0.0414018	0.0366561	0.0503535	0.398487	0.0499113	0.0938658	0.0784251	0.0619295	0.0200728	0.0494905	0.0621409	0.0154748	0.0484297	0.212789	0.106466	0.0438578	0.0427598	0.20386	0.238226	0.137277	0.0599066	0.182503	0.254592	0.250453	0	0.0170696	0.117995	0.0204284
AC116612.1	0	0	0	0	0	0	0	0	0	0	0	0	0	0	0	0	0	0	0	0	0	0	0	0	0	0	0	0	0	0	0	0	0	0	0	0	0	0	0	0	0	0	0	0	0	0	0	0	0
AC006435.2	0.473957	1.07068	0.982534	1.62713	0.0548425	0.846798	0.177246	1.71807	3.45392	0.869851	0.707617	1.72547	2.30651	0.0475683	0.205503	2.40604	1.02623	1.35667	1.0515	0.129936	0.323107	0.86818	0.394187	2.32838	2.24972	1.58335	1.23147	3.35234	0.577172	0.237441	1.70305	1.55605	1.38121	3.69765	0.58841	2.74775	0.601331	0.459824	0.789206	2.1573	1.37782	0.515371	2.15883	1.83432	3.50127	0.864487	0.156026	0.888211	3.48192
AC113208.5	0	0	0	0	0	0	0	0	0	0	0	0	0	0	0	0	0	0	0	0	0	0	0	0	0	0	0	0	0	0	0	0	0	0	0	0	0	0	0	0	0	0	0	0	0	0	0	0	0
AC096734.2	0.225121	0.148845	0.0518538	0	0.0781473	0.0652237	0	0.411839	0	0	0.0268884	0	0.228636	0.0677821	0.219622	0.154668	0	0.272279	0.0788595	0	0.0368327	0.126883	0	0	0.101769	0	0	0.36052	0	0.184549	0.151672	0.163235	0.0237126	0.346315	0.0465806	0.326282	0.100807	0	0.0624763	0.0768508	0.0701181	0.183594	0.419483	0	0	0.0849548	0.0261562	0.103318	0.156515
AC104051.2	0	0	0.00912341	0	0	0.0229515	0.0126965	0.0161024	0.0364604	0	0.0283852	0.0201207	0	0.0238518	0	0.009071	0.195538	0.0287437	0.0416247	0.0217176	0	0.0111622	0.0197654	0.0271512	0.0179057	0	0	0.0105719	0.0222621	0	0	0	0.0083442	0.0174092	0.0081956	0.00820108	0.0118243	0.00922263	0	0.0202822	0.0370107	0.0107674	0	0.0274558	0.00964622	0	0.00920411	0	0
AC063965.2	0	0.226026	0.49495	0.64381	0	0.113194	0.0626172	0.675028	41.5379	0.391108	0.069996	0.198465	0.396791	0.117634	0.127049	0.44737	0.304537	0.236266	0	0.160662	0.095883	0.165151	0.14622	0.223177	0.618161	0.431373	0.149771	0.625672	0.0274484	0.10676	0.0658054	0.28329	0.226339	0.25758	0.121259	0.606699	0.204106	0.272909	3.30698	0.566832	0.182532	0.159311	0.485333	0.270816	1.0942	0.0737183	0.181574	0.358612	0.434605
LINC01473	0.291311	0.16668	0.2013	0.138475	0.0466728	0.282419	0.172392	0.136649	8.07562	0.336488	0.369353	0.221973	0.204826	0.0607234	0.240474	0.184748	0.471612	0.178878	0.353236	0.23959	0.340969	0.341008	0.30192	0.460822	0.303904	0.491033	0.120265	0.430635	0.340057	0.183701	0.362338	0.170609	0.141621	0.31025	0.236469	0.34798	0.130447	0.211316	1.54851	0.585206	0.282673	0.219299	0.292288	0.256295	0.409299	0.405908	0.179648	0.370236	0.336519
AC091138.1	0	0	0.0420463	0.0752016	0.0633667	0.0528874	0	0	0	0	0.152619	0.0463642	0	0.0549619	0	0.167219	0	0.132468	0	0	0	0	0.136637	0	0.165041	0.0310076	0.0466517	0	0.205194	0	0.307462	0	0	0	0	0	0.0272469	0.0212518	0	0	0.0568561	0	0	0	0	0.0688865	0.0212091	0.209442	0
AC007292.3	0.273046	0.0451328	0.125786	0.112486	0	0	0.175048	0	0.377013	0.136669	0.0978375	0.208055	0	0	0.0887922	0.250126	0.0709448	0.0660487	0	0	0.0446738	0.0769471	0	0.311947	0.370303	0.0463812	0.0697815	0.218635	0.0383662	0	0.27594	0.197986	0.0862818	0.300029	0.0564969	0.169604	0.0815117	0.0953651	0	0.0466056	0.17009	0	0.254392	0.094634	0.332484	0	0.063449	0.18797	0.037967
AC139795.2	1.35462	1.64713	1.11558	0.66509	0.618395	3.09677	1.90938	1.39185	8.40409	1.83906	1.05057	1.69676	2.98242	0.687228	1.32154	2.11636	1.64895	1.91221	2.74963	0.839401	1.14764	2.36892	2.00015	0.979454	1.83713	0.302603	2.0345	1.94649	1.43147	1.27783	1.48151	1.17734	1.57737	2.3612	1.50896	1.90187	1.76991	4.53679	1.56041	2.39453	2.3148	1.21068	2.90452	2.1899	1.80316	0.966379	0.388086	3.19366	1.85781
AC012184.3	0.667948	0.726555	0.282892	0.346187	0.157072	0.833397	0.227922	0.091975	5.35518	0.24266	0.463236	0.295526	0.246186	0.29194	0.147143	0.355285	0.638221	0.375269	0.47551	0.31898	0.528798	1.4573	0.258051	0.428328	0.701316	0.428226	0.214759	0.672867	0.217985	0.582896	0.326627	1.47642	0.558314	0.58243	0.254123	0.455051	0.250859	0.556887	1.20192	0.529598	0.805335	0.404157	0.281046	0.45927	0.34633	0.634231	0.277884	0.266997	0.40447
AC104248.1	0	0.380181	0.0756833	0.180484	0.07604	0.904374	0	0.022263	0.0504096	0.49339	0.143898	0.278185	0.0417133	0.131909	0.0712333	0.451491	0.170746	0.953773	0.153466	0.0600527	0.0358394	0.0617306	0.273273	0.500518	0.19805	0.0186046	0.139955	0.0584664	0.477077	0.119715	0.368954	0.0926528	1.91507	0.0962789	0.135973	0.453547	0.212526	0	0.516728	0.0186946	1.36455	0.267964	0.0680285	0.284699	0.106694	0.289323	0.101804	1.48285	0.030459
AL590483.2	0	0	0	0	0	0	0	0	0	0	0	0	0	0	0	0	0	0	0	0	0	0	0	0	0	0	0	0	0	0	0	0	0	0	0	0	0	0	0	0	0.0267735	0	0	0	0	0.0648773	0	0	0
AC100839.2	0	0	0	0	0	0	0	0	1.78836	0	0.0201779	0	0	0	0	0.0386893	0.0877896	0	0.0591788	0	0	0	0	0	0.076371	0	0.043175	0	0	0	0	0	0.0177947	0	0	0	0	0	0.187537	0.0865071	0	0.0459249	0.0524656	0	0.0822855	0	0	0	0
AC010768.1	0	0	0	0	0.0623164	0	0.0575433	0.0729799	2.14821	0.134781	0.0857655	0.0455957	0	0	0	0.0411119	0	0.0434243	0	0	0	0.0505895	0	0	0	0	0	0.0958289	0.0504484	0	0	0	0.0378178	0	0.0371443	0.0371691	0.0267953	0	0.29892	0.0612825	0.0279569	0	0.0557508	0	0.349751	0	0.0417151	0	0.0499235
LINC01942	0.063338	0.282674	0.306372	0.07828	0.329803	5.67039	0.426359	0	1.7491	0.285326	0.612772	0.530884	0.337717	0	0.988657	1.87119	2.76477	0.597528	2.12997	0.520925	0.77722	3.10578	0.23705	0.955179	0.515392	0	0.291368	1.36934	0.186895	2.54424	2.04831	0.872603	0.800588	1.21099	0.550431	2.2032	0.397072	3.16341	0.210933	0.356764	0.443876	0.464889	0.413077	0.856133	0.0925511	0.286826	1.43502	0.69765	0.977596
AC005281.1	0	0.619028	0.862618	0	0.0742872	0.201506	0.308687	0.326247	0.689466	0.0535574	0.523984	0.244595	0.285262	0.128868	0.173978	1.0782	0.111207	0.103532	0.0374821	0.0880026	0.0175066	0.0301538	0.186882	0.146694	0.725566	0.0181757	0.164075	0.742542	0.0451045	0.0877165	0.252314	0.206896	0.0225412	0	0.265678	0.0886184	0.175684	0.0996571	1.2175	0.146109	0.0999818	0.0290874	0.132921	0.241052	0.208469	0.161517	0.0994569	0.0245537	0
FP236240.1	0	0	0	0	0	0	0	0	0	0	0	0	0	0	0	0	0	0	0	0	0	0	0	0	0	0	0	0	0	0	0	0	0	0	0	0	0	0	0	0	0	0	0	0.0160572	0	0	0	0	0
AL020995.1	0.0193407	0.0191814	0.106918	0.0478067	0	0.0588372	0	0.129735	5.12738	0.0290421	0.0346508	0.10316	0.0147321	0	0.056605	0.0132879	0	0.0140353	0.0406502	0.0159068	0.00949318	0.0327025	0.014477	0	0	0.019712	0.0148286	0.0309733	0.0815282	0.0317102	0.0390916	0.014024	0.00611163	0.0127512	0	0	0.0259819	0.00675503	0.402563	0.0792295	0.00903605	0.015773	0.0720778	0.0904937	0.0565223	0.0437922	0.00674146	0.0133145	0.064544
AP005203.1	0	0.0510695	0	0	0	0.0223786	0	0.031401	0	0	0	0.0392369	0	0	0	0	0	0	0	0	0	0	0	0	0.0698352	0	0	0	0.0651192	0	0	0.018669	0	0	0	0	0	0.0539546	0.257232	0.184576	0	0	0	0	0	0	0.0358975	0	0.0644417
AP001351.1	0.226489	0.319657	0.12039	0.6675	0.0544308	0.0984301	0.0502617	0.159362	0.890074	0.0784838	0.530631	0.079652	0.0464475	0.11016	0.0509901	0.203487	0.312347	0.151717	0.0366179	0.243592	0.0940665	0.353503	0.117368	0.191082	0.378046	0.21308	0.0667882	0.153455	0.0660968	0.171388	0.352138	0.08843	0.280774	0.137836	0.0757028	0.119041	0.10142	0.0973594	0.565703	0.428222	0.0976766	0.071042	0.0973919	0.10869	0.0636444	0.138069	0.170037	0.131932	0.261637
NANOGP11	0	0	0	0	0	0	0	0	1.29595	0	0	0	0	0	0	0.0307067	0	0	0	0	0	0	0	0	0	0	0	0	0	0	0	0	0	0	0	0	0	0	0.223265	0	0	0	0	0	0	0	0	0	0
AL596211.1	0	0	0	0	0	0	0	0	0	0	0	0	0	0	0	0	0	0	0	0	0	0	0	0	0	0	0	0	0	0	0	0	0	0	0	0	0	0	0	0	0	0	0	0	0	0	0	0	0.00595267
AC010776.1	0	0	0	0.148183	0.0624314	0	0	0	2.89716	0	0.0214809	0.0456799	0	0	0	0	0	0	0	0	0	0	0	0	0	0.0610999	0	0	0	0	0	0	0	0	0	0	0	0	0.0499118	0	0	0	0	0	0.0437995	0	0	0	0.0500156
LRIG2-DT	0.105709	0.045867	0.0913083	0.0979853	0.123847	0.172276	0.0254136	0.0322311	3.3206	0.11905	0.113633	0.120822	0.0452926	0.0358068	0.0257819	0.072627	0.133898	0.0958901	0.0972034	0.130411	0.155659	0.134055	0.0692352	0.0543466	0.304645	0.060603	0.0506547	0.105805	0.0389903	0.129987	0.0267075	0.0335344	0.0876854	0.0609818	0.164045	0.0410387	0.0946716	0.156912	0.154018	0.0879612	0.0370408	0.118538	0.172354	0.109912	0.125503	0.029919	0.165809	0.118255	0.0330726
AC005550.1	0	0	0.0719638	0	0	0	0	0	0.575186	0.234571	0	0	0	0.0940694	0	0	0.405886	0.15115	0	0	0	0	0	0	0	0.0530708	0.0798461	0.0833896	0	0	0	0.0377569	0	0	0.0646454	0	0	0	0	0	0	0	0.388111	0	0	0	0	0	0
AC116348.5	0.0464841	0	0.192727	0	0.0968177	0	0	0	0.834391	0.104701	0	0	0	0	0.0906976	0.0638734	0	0.033733	0.04885	0	0.0228162	0.0392992	0	0.0637283	0	0	0.142558	0	0.0195948	0	0	0.0337057	0.0146889	0	0.0288546	0.0288739	0.0624457	0	0.0387013	0	0	0	0.0433085	0	0.0339619	0.105252	0.0324053	0	0.0193909
CD44-AS1	0.276767	0.43918	0.841499	0.889352	0.403517	0.240561	0.5323	0.810114	27.6677	0.872748	0.813201	0.168712	0.316225	0.349996	0.486012	0.190151	0.302029	0.56237	0.290853	0.682883	0.706409	0.280785	0.414333	1.47981	1.72661	1.21294	0.551714	1.32969	0.466669	0.862172	1.17474	0.160547	0.542238	1.71522	0.377961	1.89107	0.322228	0.270661	1.75125	1.10543	0.620671	0.857708	0.928293	0.748205	2.50739	0.376001	0.366588	1.37183	2.05507
MTUS2-AS2	0	0	0.0212018	0	0	0	0	0	0	0	0.021988	0	0.0116855	0	0	0	0	0	0	0	0	0	0	0.0420643	0	0	0.0235241	0	0.0517346	0	0	0	0	0	0	0	0	0	0.0255451	0	0	0	0	0	0	0.034736	0	0	0
AC006146.1	0	0	0	0	0	0	0	0	0	0	0	0	0	0	0	0	0	0	0	0	0	0	0	0	0	0	0	0	0	0	0	0	0	0	0	0	0	0	0	0	0	0	0	0	0	0	0	0	0
DNAJB8-AS1	0	0	0	0	0	0	0	0	0.0748574	0	0	0	0	0	0	0	0	0	0	0	0	0	0	0	0	0	0	0	0	0	0	0	0.00571053	0	0	0	0	0	0	0.00925373	0	0	0	0	0	0	0	0	0.015077
LINC00621	0.138031	0.0958258	0.0572287	0	0	0.251945	0.0265472	0.0168344	0.190589	0	0.158269	0.189317	0.0210279	0.074808	0.0538637	0.0189666	0.322778	0.0400669	0.0290112	0	0.0271003	0.0466782	0.0619915	0.151389	0.187196	0.0562722	0	0.0884199	0.023274	0.0905237	0.0557976	0.0700603	0.0697879	0.0546017	0.0171363	0.137182	0.0123618	0.125344	0.0689521	0.0282722	0.0773861	0.0900549	0.102881	0.0430556	0	0.343789	0.0673573	0.152037	0.0345478
AC103726.2	0	0	0	0	0	0	0	0	0	0	0	0	0	0	0	0	0	0	0	0	0	0	0	0	0	0	0	0	0	0	0	0	0	0	0	0	0	0	0	0	0	0	0	0	0	0	0	0	0
AC011443.1	0	0.0441436	0.553629	0	0	0.0386875	0	0.0542851	3.07291	0.0668366	0.0637954	0.135663	0.0339039	0	0	0.122322	0	0	0.187102	0.14643	0.0436946	0	0.133268	0	0	0.0453646	0	0.213843	0.300202	0	0.0899641	0.0322744	0	0	0.110517	0.221182	0.0398626	0	0.222347	0	0	0.0725991	0.248816	0	0.0650393	0	0.0620584	0	0.297079
AC092295.1	0	0.0742508	0.0517344	0	0	0.0976101	0	0	0.516873	0	0.0536528	0.114094	0.0285137	0	0	0.0514372	0	0.108661	0.157356	0	0	0.0632952	0.16812	0	0.203069	0.0763045	0	0.119897	0.0315593	0	0	0.0271432	0.0946317	0	0.0929465	0.0465043	0.06705	0.052297	0.0623323	0.0383369	0.139913	0	0	0.038922	0.164097	0	0	0.0515401	0.0936929
AC090651.1	0	0	0	0	0	0	0	0	1.76911	0	0	0.0390512	0	0	0	0	0	0	0	0	0	0.0433282	0.0383617	0	0	0	0	0	0	0	0	0	0	0	0	0	0	0	0.0853382	0	0.0239441	0	0.0477487	0.0266438	0	0	0	0.0352814	0.0213789
AJ239322.2	0	0	0	0	0	0	0	0	0	0	0	0	0	0	0	0	0	0	0	0	0	0	0	0	0	0	0	0	0	0	0	0	0	0	0	0	0	0	0	0	0	0	0	0	0	0	0	0	0
AC116351.2	0.1025	0.132152	0.297481	0.12668	0.149441	0.311819	0.137995	0	0.226446	0.0307828	0.13222	0.187446	0.679255	0.0925857	0.0999963	0.267603	0.23969	0.208272	0.25852	0.0337205	0.110684	0.0693252	0.23017	0.224838	0.556038	0	0.204325	0.328297	0.155546	0.336108	0.870126	0.587149	0.427544	0.364918	0.0381755	0.101869	0.119336	0.293556	0.187744	0.178454	0.737479	0.0334368	0.190995	0.351698	0.209685	0.208876	0.20722	0.127013	0.0769641
AC009133.2	0	0	0	0	0	0	0	0	0	0	0	0	0	0	0	0	0	0	0	0	0	0	0	0	0	0	0	0	0	0	0	0	0	0	0	0	0	0	0	0	0.0277524	0	0	0	0	0	0	0	0
AL672291.1	0	0	0	0.173843	0	0.0305648	0	0.0428876	0.291328	0	0.0756017	0.0535898	0.0535711	0	0	0.0483198	0.109642	0.0510376	0	0.057843	0.138083	0	0.157931	0.0964201	0	0	0.107844	0.056315	0.0296466	0	0.355378	0.0254981	0.0222241	0.278208	0	0.0436858	0	0.0245637	0	0.0360134	0.131434	0	0	0.0365631	0.0513839	0	0	0.0484165	0.0880145
AC010731.2	0	0.0366191	0.0510289	0	0.0769041	0	0	0	1.01965	0.055444	0	0	0	0	0	0.152207	0.115124	0	0	0	0	0	0	0	0	0	0	0	0	0	0	0	0	0	0	0	0	0	0.184447	0	0	0	0	0.115174	0.0539531	0	0	0	0
LDLRAD4-AS1	0	0.00735727	0.0205048	0.0183368	0.0618042	0.0257916	0	0.00904751	5.34687	0.0222789	0.0265814	0.0678315	0.0113013	0	0.043423	0	0.0231299	0.0753679	0.0155918	0	0.0436946	0	0.0111056	0.0508517	0.040243	0	0.0455013	0.0831611	0.0437795	0	0.029988	0.0107581	0	0.0684723	0.0460488	0.00921591	0.0132875	0	0.209994	0.0607788	0.00693177	0.0241997	0.0414694	0.0539932	0.0758792	0	0.00517153	0	0.0309457
AL135818.1	0.66138	0.70639	1.27732	0.94316	0.54748	1.14235	0.39139	0.496385	2.55231	0.509298	0.534736	2.02875	0.122716	0.229773	0.926479	0.699073	0.22472	0.836847	0.926722	0.948432	0.341279	1.21866	0.926648	2.09246	1.08095	0.181482	0.988158	0.74685	0.350282	0.111217	0.479871	0.209042	0.825261	2.37029	1.23164	3.25496	0.8657	0.912141	0.762432	4.57637	0.554614	0.622359	1.35879	0.77584	0.916864	0.172792	0.260088	0.863916	1.25214
LINC01499	0	0	0.0171395	0	0	0	0	0	0	0	0	0	0	0	0	0	0	0	0	0	0	0	0	0	0	0	0	0	0.0104555	0	0	0	0	0	0	0	0	0	0	0.0508037	0	0	0	0	0	0	0	0	0
NKX2-1-AS1	8.78668	7.84289	3.2256	3.89133	4.21304	3.74702	0.510498	8.88562	1.44072	0.17867	2.88607	5.91414	17.5341	0.3307	8.35777	4.16291	2.89659	4.92842	5.09788	2.4691	8.5628	3.51308	3.11039	2.17084	7.47261	0	2.96137	3.50321	2.60817	4.48695	8.13985	5.35582	2.09978	5.39474	0.86359	10.2222	13.1153	5.65185	5.50189	8.28629	5.65316	3.82178	3.42806	5.34839	5.17585	3.73035	5.21937	9.76649	5.09334
AC007598.1	0	0.0359652	0.100235	0	0	0	0	0	8.11167	0	0	0	0	0	0	0.0498298	0.0565341	0.0526326	0	0	0.0355994	0.122634	0	0	0	0.03696	0	0	0.0305731	0	0	0	0	0	0.0450209	0	0	0.0253314	0.483075	0	0	0	0.0675729	0.0377057	0.0529896	0	0.0252805	0	0.030255
LINC00853	2.01541	2.55946	0.203807	0.364517	0.358343	1.7304	0.189083	0.539566	0.339369	0.738135	2.13126	0.861491	0.917355	0.0888038	1.05503	1.01318	0.306533	0.677774	1.29146	2.18316	3.04012	0.748051	1.69256	1.92067	0.599991	0.425851	1.9221	0.826578	0.559473	1.45071	3.62647	1.05148	1.18053	1.39357	0.335648	1.64883	0.550297	3.67408	2.25094	3.4988	2.52627	0.601331	1.37395	2.75999	1.18517	4.6747	1.98756	0.947527	0.47163
AC104667.2	0.824083	3.38594	0.583011	0.412246	0.367802	2.12326	0.584919	0.538425	1.11078	0.412482	1.04756	0.508326	2.14469	0.248125	2.22045	0.498779	0.734124	0.669222	0.907265	0.774593	1.02086	2.43847	1.45399	1.80229	0.585418	0.51994	0.481391	1.91675	0.578968	1.67283	0.812991	5.18582	0.669622	1.28067	0.377567	0.621573	0.27237	2.19294	2.61374	2.37114	2.11758	0.784079	0.968871	1.8259	1.26151	2.55454	1.47042	1.13463	0.712088
SFTPD-AS1	0.0519775	0.40273	0.0224482	0	0	0.0254126	0.0187439	0.0594303	5.29296	0.0048781	0.0139684	0.0297042	0.0197959	0.00586876	0	0.11606	0.0709022	0.0424344	0.122902	0	0.0637814	0.439434	0.0389063	0.249408	0.079303	0.00331095	0.0647582	0.145669	0.0109552	0.0106525	0.0590946	0.0329778	0.100602	0.205611	0.0362976	0.149323	0.0349126	0.00226924	0.459796	0.126425	0.012142	0.227843	1.05933	0.0303998	0.0474692	0.0367781	0.0203821	0.0536735	0.192432
DYRK3-AS1	0.181522	0.13502	0.125434	0.560861	0	0.276108	0	0.16604	0.12532	0.136287	0.325214	0	0.138267	0.327929	0.177088	0.311784	0.21224	0.131728	0.667662	0.298586	0.178196	0	0.0679367	0.186646	0	0.27751	0.0695866	0.145349	0.267813	0.372019	0	0.296149	0.630966	0.478705	0.112678	0.394637	0.040642	0.190197	0.680084	0.232377	0.55125	0.296074	0.338242	0.330294	0.331555	1.23303	0.284723	0.312408	0.037861
AC069023.1	0	0	0.203192	0.181709	0	0	0	0.179313	18.4736	0.110386	0	0	0.223981	0	0.143434	0	0.229206	0.106694	0	0	0.144331	0	0.110051	0	0	0	0	0.353179	0.185928	0	0	0	0	0.193865	0.0912642	0.18265	0	0	2.57057	0.075286	0	0	0.13698	0	0	0	0	0	0.0613314
AL590302.2	0.0289594	0	0.0200113	0	0	0	0	0	0	0	0	0	0	0	0	0.0795855	0.0225733	0.0210155	0	0	0	0	0	0	0.0392745	0.0442729	0.0444064	0.0231885	0	0	0	0.0419969	0	0	0	0	0.0129678	0	0	0	0.0135299	0	0	0	0	0	0	0.0398724	0
AP000431.2	0	0	0	0	0	0	0	0	0	0	0	0	0	0	0	0	0	0	0	0	0	0	0	0	0	0	0	0	0	0	0	0	0	0	0	0	0	0	0	0	0	0	0	0	0	0	0	0	0
DSG1-AS1	0	0.014023	0	0	0	0.675936	0.108776	0	0	0	0.0101329	0	0	0	0	0	0	0	0	0	0	0	0	0	0	0	0	0	0.0119206	0	0	0	0	0	0	0	0	0	0	0.0144806	0.251028	0	0	0	0	0.256121	0	0.0194677	0
LINC02504	0	0	0	0	0	0.00285329	0	0	0	0	0	0	0	0	0	0	0	0	0.00689961	0	0	0	0	0	0	0	0.00503374	0	0.00553515	0	0	0	0	0	0	0	0	0	0	0.00336193	0	0	0	0	0	0	0	0	0
AL353052.1	0	0	0	0	0	0	0	0	0	0	0.0426993	0	0	0	0	0	0	0	0	0	0	0.033582	0	0	0	0	0	0	0	0.0325631	0	0	0	0	0	0	0	0	0	0	0	0	0	0	0	0	0	0	0.01657
AC099681.1	0	0	0.0813504	0	0	0.0255814	0	0	0.0812763	0.0441945	0.0632753	0	0	0	0	0.0808831	0	0	0	0.0968242	0	0.0497647	0	0	0	0.299965	0.0451304	0	0.0744388	0	0	0	0	0	0	0.0365631	0.0263584	0	0	0.0602833	0.0550021	0	0	0.0306017	0.0860122	0	0	0	0
AC016588.1	0	0	0	0	0	0	0	0	0	0	0	0	0	0	0	0	0	0	0	0	0	0	0	0	0	0	0	0	0	0	0	0	0	0	0	0	0	0	0	0	0	0	0	0	0	0	0	0	0
AL021707.8	1.42043	0.88046	2.33116	1.53608	0.184906	0.925962	1.02446	2.27374	15.6903	3.19939	1.90863	1.35292	1.42007	0.160381	0.866088	2.80572	0.1384	1.54619	1.11955	0.43809	0.522903	2.40176	0.930324	2.43421	2.40798	1.17626	1.36131	1.5639	1.04784	0	2.15324	1.22307	0.953815	3.98005	1.54301	3.08809	1.35162	0.868187	1.77392	1.54562	1.57612	0.868809	2.31594	1.66152	4.28087	2.01013	0.556999	2.3224	2.14794
LINC00347	0	0	0.00567418	0	0	0.00356859	0	0.00500734	0.011338	0	0	0	0.00312735	0	0	0	0	0	0	0	0	0	0	0	0	0	0	0	0	0	0	0	0	0.00541371	0	0	0	0	0	0	0	0	0	0	0	0.0185926	0	0.00565287	0
AC108156.1	0	0.200986	0.0933585	0	0.281395	0.11743	0.0649605	0	0.466367	0	0.193641	0.308838	0.154365	0	0.395411	0.0928222	1.10577	0.0490216	0.780889	0.333349	0.464199	0.342662	0.151692	0.32414	0.27484	0	0.103584	0.594996	0.142378	0.44302	0.068268	0.0734728	0.128077	0.089073	0.0838644	0	0.181495	0.424682	0.33745	0.242136	0.0315604	0.275454	0.125874	0.210713	0.246771	0.0764769	0.141276	0.0930079	0.253614
AL513318.2	0	0.0400408	0.0669564	0.0199591	0.16818	7.45349	0.0465895	0.0393917	0.512865	0.0484998	0.0983724	0.602965	0.123011	0.0875238	0.0472646	0.0887624	0.0251762	0.175791	0.0509137	0.106256	0.055487	0.109225	0.145058	0.0553505	0.240918	0.888804	0.0619085	0.116381	1.9878	0.0264777	0.0816027	0.0117099	0.234745	0.308767	0.100245	0.0100312	0.122936	0	0.0134454	1.52158	0.01509	0.0921922	0.195599	0.730427	0.0235978	3.0167	2.31917	0.233468	0.0943138
AL117332.1	0.934074	0.628616	0.461041	1.44304	0.799045	0.840877	0.352881	0.569603	0.138186	0.275512	0.31079	0.533807	0.813137	0.934127	0.227815	1.21474	0.702091	0.508385	0.771268	0.411552	0.376608	0.338441	1.0987	0.708896	0.542908	0.680003	0.716156	1.25547	0.379684	0.410214	0.640556	1.22155	0.590331	0.483866	0.352032	0.808143	1.0158	0.75734	1.55536	0.444141	1.8703	0.380884	0.217565	0.554979	0.950549	0.71758	0.581399	1.46979	0.417482
AC073254.1	0.279129	0.713704	0.247131	0.150928	0.327023	0.216079	0.243258	0.159576	0.602209	0.196473	0.181282	0.179458	0.445165	0.0551537	0.382939	0.36557	0.231175	0.221551	0.256669	0.186526	0.278297	0.280232	0.208935	0.484327	0.402214	0.133354	0.42133	0.181599	0.231649	0.207372	0.220382	0.224534	0.573328	0.626847	0.194926	0.438875	0.222642	0.140142	0.305018	0.178665	0.411607	0.384142	0.772054	0.163253	0.305903	0.217256	0.346611	0.186153	0.636776
LINC00868	0	0.0307783	0.0428896	0	0	0	0	0	0	0	0.0444801	0.0472942	0	0.0280321	0	0	0	0.0450418	0.130453	0	0	0	0.0232295	0.0212732	0	0	0.0237937	0.0248496	0	0	0.0627257	0	0	0.0818417	0.019264	0.0578305	0	0.0867121	0	0.0317826	0	0.0253091	0	0.0161339	0	0	0	0.0640929	0
LINC02130	0	0	0	0	0	0.0272605	0	0	0	0	0	0	0	0	0	0	0	0	0	0	0	0	0	0	0	0	0	0	0.0264416	0	0.190175	0	0.0198215	0.0827106	0	0	0	0	0	0	0	0	0.0584414	0	0	0	0.0437284	0	0
AC037459.2	0.248124	1.33001	1.07773	1.69392	0.356835	0.328632	1.94293	1.75805	1.38672	1.85405	1.2066	0.96333	0.827996	0.640356	0.357332	1.15272	1.56569	1.37189	0.943675	0.242941	0.487156	1.10879	1.34431	1.87094	1.44216	0.421478	1.4766	1.8165	0.642501	0.929859	0.919434	0.689674	1.19103	1.32427	1.03414	0.763279	0.846536	0.742808	1.25916	1.02249	0.828031	1.22376	1.25494	1.01353	2.72787	0.401295	0.148263	0.94354	1.82366
LINC01544	0	0	0	0	0	0	0.00604605	0	0.0607685	0.00472047	0	0	0	0	0	0	0.00490079	0	0.00660723	0	0	0	0.00470614	0	0	0	0	0.00503435	0.00530059	0	0	0.00227944	0	0	0	0	0.00281537	0	0.00523456	0	0	0	0	0.00326861	0	0.0142358	0.0021915	0	0
MIR17HG	0.455936	0.373742	0.147884	0.344997	0.0872108	0.274978	0.152114	0.317751	6.37251	0.265471	0.156702	0.262332	0.138208	0.0252145	0.0544653	0.364391	0.166818	0.36463	0.107562	0.0459166	0.118746	0.283197	0.181087	0.707992	0.29024	0.758675	0.256825	0.24587	0.27064	0.0381394	0.178666	0.158553	0.432225	0.564384	0.0635347	1.68768	0.395829	0.21449	2.20787	0.252527	0.178237	0.174533	0.242736	0.135447	0.203946	0.0842736	0.0421631	0.339498	0.337691
AC007681.1	0.378039	0.0890448	0.424499	0.105125	0.324796	0.710564	0.109061	0.172897	2.20538	0.0496706	3.05459	0.734545	0.107984	0.0682947	0.0368805	0.396087	0.766154	0.390932	0.139048	0.0544108	0.561307	0.159803	0.58009	0.362795	1.07666	0.13967	0.231874	1.68758	0.302778	0.193692	0.0859605	0.205587	0.28073	0.224315	1.24959	0.135022	0.406278	0.174947	0.16524	0.169382	0.211945	0.678267	0.466682	0.402896	0.296915	0.246092	0.135064	0.429411	1.39169
AC011603.3	0.0597287	0.0197456	0.0412734	0.0984256	0	0.190356	0.0191458	0.133551	1.48449	0.104637	0.0499379	0.0606826	0.0758268	0.0359677	0.0582699	0.0136788	0.108634	0.0144482	0.0209229	0.0818734	0.0293172	0.0504965	0.0298055	0.0409431	0.135006	0.111605	0.0763235	0.0637685	0.0167852	0.0816072	0.120724	0.064964	0.119536	0.0393788	0.0494348	0.16077	0.0356614	0.0764908	0.0828806	0.0611698	0.0279055	0	0.166945	0.0207012	0.0727309	0	0.0346987	0.17818	0.0332212
AC012464.2	0.0417104	0	0.0288225	0.103101	0.0434375	0.018127	0.0401104	0.0763057	3.39796	0.0313163	0.10462	0.0635648	0.047657	0	0	0.114628	0.0975377	0.0908064	0	0.205829	0.0204731	0.21158	0.0936637	0	0.169702	0	0	0	0.0879123	0	0.0843053	0.0756107	0.0395412	0.164997	0.0258914	0.0259087	0.0186776	0	0	0.0213584	0.077949	0.0340163	0.0388609	0.0867377	0.0304741	0.0472213	0.130848	0.0861428	0.0695981
AC022498.1	0	0	0	0	0	0	0	0	0.0644605	0	0	0	0	0	0	0	0	0	0	0	0	0	0	0	0	0	0.0357931	0	0	0	0	0	0.0295044	0	0	0	0	0	0	0	0.0218112	0.0380728	0	0	0	0.0528526	0	0	0
AC132807.1	0	0	0	0	0	0	0	0	0.0979575	0	0	0	0	0	0	0	0	0	0	0	0	0	0	0	0	0	0	0	0	0	0	0	0	0	0	0	0	0	0	0	0	0	0	0	0	0	0	0	0
WSPAR	0	0	0	0	0	0	0	0	0	0	0	0	0	0	0	0	0	0	0	0	0	0	0	0	0	0	0	0.038093	0	0	0	0	0	0	0	0	0	0	0.0396079	0	0	0	0	0	0	0	0	0	0
AL161891.1	0.119148	0.410109	0.237313	0.207891	0.160576	0.134021	0.128057	0.341916	2.63226	0.142078	0.0753408	0.240322	0.0613942	0.0759698	0.0820504	0.337071	0.24038	0.233963	0.206232	0.051879	0.0825637	0.201463	0.11017	0.134522	0.228124	0.225013	0.118219	0.157138	0.0945417	0.086184	0.155827	0.203281	0.166106	0.110899	0.113116	0.0957771	0.14123	0.0293748	0.647713	0.13279	0.150627	0.16576	0.117538	0.0801613	0.414773	0.0555431	0.0586315	0.241247	0.169574
AL442067.2	0	0.13316	0.123706	0.110627	0.186434	0.0778013	0	0.873347	8.52797	0.0672049	0.0962203	0.272821	0.136363	0	0	0.184494	0.0697722	0.324785	0.0940665	0.147237	0.0439354	0.227026	0	0.306791	0.121394	0.182458	0	0.143347	0.264124	0	0.18092	0.0324522	0.0565705	0.177042	0.111126	0.1112	0.0801644	0.0937888	0.37262	0.0458353	0.125459	0	0.250187	0.18614	0.0653977	0	0.0312001	0.431347	0.074679
ACOXL-AS1	0.435504	0.173706	0.0719638	0.0819066	0.0295785	0.11932	0.0364173	0.860225	13.4384	0.0284328	0.0576705	0.21642	0.0829322	0.00855177	0.175489	0.0520367	0.236152	0.219854	0.318379	0.0467194	0.213763	0.264136	0.155906	0.162245	0.295314	0.12544	0.0943636	0.371463	0.0997722	0.388062	0.172222	0.130433	0.0688093	0.443172	0.117537	0.117616	0.122944	0.0991997	0.874941	0.116351	0.110581	0.857037	0.476318	0.113205	0.23518	0.107184	0.0825004	0.110799	0.651646
AC010973.2	1.13591	0.654976	0.419848	1.99156	0.192573	0.574021	0.533468	1.01487	0.583604	0.456174	0.539538	1.06683	1.39847	0.3102	0.257714	1.88754	0.432417	0.80515	0.388655	0.217264	0.59645	0.91567	0.435016	1.43055	1.14643	0.888482	1.01268	1.88257	0.846302	0.324836	1.01447	1.18759	1.01006	3.48326	0.147581	1.75574	0.638773	0.682752	0.307911	2.12374	1.55508	0.280067	0.935253	1.23601	3.74426	0.927112	0.303859	1.58216	1.03585
AL391839.1	0	0	0	0	0	0	0	0	18.2844	0	0	0	0.0466979	0	0	0.0842405	0	0	0	0	0	0.103661	0	0	0	0	0	0.0981794	0.0516858	0	0	0.0444534	0.0387454	0	0	0	0.10981	0	1.22501	0	0	0	0	0.063744	0	0	0	0	0
AC025437.2	0	0	0	0	0	0.0257681	0	0	0	0	0	0	0	0	0	0	0	0	0	0	0	0	0	0	0	0	0	0	0	0	0.0599214	0	0	0	0	0	0	0	0	0	0	0	0	0	0	0	0	0	0
AP006565.1	0	0	0	0.548227	0	0.265069	0	0	0	0.0416303	0.019868	0	0.0211176	0.100169	0	0	0	0	0.0582699	0.0456032	0.0272159	0	0	0	0	0	0	0	0	0	0	0	0.0175214	0	0.0344187	0	0	0	0	0.0567857	0.0259054	0	0	0	0	0	0.0193271	0	0
AC104365.4	0	0	0	0	0	0	0	0	0	0	0	0	0	0	0	0	0	0	0	0	0	0	0	0	0	0	0	0	0	0	0	0	0	0	0	0	0	0	0	0	0	0	0	0	0	0	0	0	0
CACNA1C-AS4	0	0	0	0	0	0	0	0	15.6263	0.033191	0.0158404	0	0.0336733	0	0	0	0	0	0	0	0	0	0	0	0	0	0	0	0	0	0	0	0	0	0	0	0	0	0.736115	0.022637	0	0	0.0411873	0	0.129194	0	0	0.0304332	0
AC023302.1	0.990622	0.425735	0.136907	0.326485	0.068776	0.54532	0.317541	1.20817	0.547129	0.545425	0.970222	0.251611	0.352132	0.0596538	0.644285	0.362988	0.360348	0.383405	0.208208	0.162948	0.0972472	0.390835	0.494336	0.995949	0.626956	0.403856	0.253171	0.528812	0.167033	0.162418	0.333708	0.287321	0.292166	0.914356	0.0819893	0.41022	0.354874	0.322923	0.329905	0.54108	0.524532	0.269295	0.12306	0.37767	0.482507	0.373835	0.0920785	0.454643	0.440788
AL583808.1	0	0.0322894	0	0	0	0.226388	0	0	0.80918	0	0	0	0	0	0	0	0.0507561	0	0	0	0.031961	0	0	0	0.176617	0	0	0	0.0274484	0.0533799	0	0	0	0.04293	0	0.0404466	0.029158	0	0	0.0666862	0.030422	0.106207	0	0.033852	0	0.147437	0	0	0.0543256
LINC02061	0	0	0.067023	0	0	0	0	0	0.133924	0	0	0	0	0	0	0	0	0	0	0	0	0	0	0	0	0	0	0	0	0	0	0	0	0	0	0	0	0	0	0	0	0	0	0	0	0	0	0	0
AC011912.1	0.0167515	0.215977	0.0463022	0.0138022	0.0697806	0.0728008	0.139611	0.0340506	1.17192	0.0796549	0.0340136	0.0850953	0.0127599	0.0453939	0.0163424	0.0613816	0.143633	0.0850949	0.129097	0.0367396	0.0246669	0.0802529	0.100311	0.0574146	0.219611	0.0739835	0.0899041	0.0625959	0.0635525	0.0595078	0.00564305	0.0242931	0.058228	0.036814	0.10745	0.0208106	0.025004	0.0351043	0.460246	0.0743415	0.0573935	0.255014	0.0988453	0.0725733	0.0285574	0.0568944	0.0408728	0.0422843	0.10016
PHACTR3-AS1	0	0	0	0	0	0	0	0	0	0	0	0	0	0	0	0	0	0	0	0	0	0	0	0	0	0	0	0	0	0	0	0	0	0	0	0	0	0	0.039666	0	0	0	0	0	0	0	0	0	0
AC242988.1	0	0	0	0	0	0	0	0	0.188506	0	0.0163062	0.0346758	0.0173318	0	0	0	0.0354724	0	0	0	0	0	0.0340635	0	0.0617171	0	0	0	0.0383662	0	0	0	0.0287606	0	0	0	0	0.0158942	0	0	0.0212613	0	0	0.0236585	0.0332484	0	0.0317245	0	0.0189835
AC090099.1	0	0	0	0	0	0.0687484	0	0	0.043685	0	0.0226731	0	0	0	0	0	0	0	0	0	0	0	0	0	0	0	0	0	0.0400099	0	0	0.0114704	0.0099976	0	0.0196391	0	0	0	0	0	0	0	0	0	0	0	0	0	0
AC240565.3	0	0.0297552	0.0414639	0.03708	0	0	0	0.128069	0	0.0450515	0.0107504	0.022861	0.0114265	0	0	0.0824515	0	0.0870891	0.126117	0	0.0589051	0	0.0449147	0.0411321	0.0813777	0.0152891	0	0.0720708	0.0252941	0	0.0303203	0.0108773	0.00948064	0	0.0186236	0.0186361	0.0134348	0.0314361	0.0999158	0	0	0.0489357	0	0.0311951	0.08768	0.0339662	0.0104577	0.0206541	0.0250309
AC011298.1	0	0	0	0.023636	0	0.0789575	0.156322	0.00583109	0	0.0287173	0	0	0.00364183	0	0	0.315344	0	0.0624528	0.0100489	0.0314579	0.0234675	0.0080842	0.250514	0	0	0.0536018	0.0586509	0.00765672	0.427267	0	0.0096636	0.0832029	0.0211515	0.0126086	0.0652923	0.267283	0.0770739	0	0	0	1.07667	0	0.00890896	0.119309	0.00698627	0.0649536	0.00666607	0	0.0119667
CU104787.1	0	0	0	0	0	0.588372	0	0	0	0	0	0	0.103124	0	0	0	0	0	0	0	0	0	0	0	0	0	0	0	0	0	0	0	0	0	0	0	0	0	0	19.2726	0	0	0	0	0	0	0	0	0
LINC01318	0	0	0	0	0	0	0	0	0.07515	0	0	0	0.0207285	0	0	0	0	0	0	0	0	0	0	0	0	0	0	0	0	0	0	0	0	0	0	0	0	0	0	0	0	0	0	0	0	0	0	0	0
AC007666.1	0.0165778	0.0164412	0.0114555	0	0.0345284	0.0288182	0.0318837	0.0202184	0.0915603	0.0248932	0.0297007	0.0378956	0.0568237	0.0149743	0.145556	0.0797276	0.0129221	0.0601515	0.0174215	0.0136344	0.0488221	0	0.0248177	0.0681828	0	0.008448	0.0127102	0.106194	0.0209644	0	0.134028	0.0360617	0.00523854	0.120226	0	0.102974	0.00742339	0.0463202	0.0690108	0.0339555	0.0929423	0.0675986	0.0463357	0.0775661	0.0363357	0.0375361	0.028892	0.0456498	0.048408
AL158801.3	0	0.0443868	0.123706	0.110627	0	0	0	0.109168	13.4717	0	0.0641469	0.409231	0.0681814	0	0	0	0	0.064957	0	0.0736184	0.175742	0	0.0670009	0	0.485576	0.0456146	0	0.0716737	0.150928	0	0	0.0649044	0.0282852	0	0	0.1112	0	0	1.71405	0.0458353	0	0	0	0.0465349	0.0653977	0.101337	0.0312001	0.061621	0.112018
LINC01254	0.0201503	0	0.00696208	0	0	0	0	0	0	0	0	0	0	0	0	0	0	0.0146229	0	0	0	0	0	0	0	0	0	0	0	0	0	0	0	0	0.00625407	0	0	0	0	0	0	0	0	0	0.00736104	0	0	0	0
AC091544.6	0	0	0	0	0	0	0	0	0.934678	0	0	0.206321	0.0515622	0	0	0	0	0	0	0	0.0664523	0	0	0	0	0	0.1038	0	0	0	0	0.0490839	0	0	0.0840391	0	0	0.0472852	0	0.207977	0	0	0	0	0.296742	0	0	0	0
LINC00322	0	0.0461013	0.0321212	0.0574501	0.0484089	0.161613	0.044701	0.0566926	0.256736	0.0698008	0.0166562	0.283359	0.194741	0.0419881	0.0453488	0.159683	0.181168	0.101199	0	0.114693	0.433508	0.117897	0.173972	0	0	0.094753	0.0712789	0.111663	0.137163	0.152427	0	0.387616	0	0.0612934	0.0577092	0.0577478	0.0832609	0.0487058	0.116104	0	0.0217176	0	0	0.0483324	0	0	0.0162027	0.0320006	0.0193909
AP000679.1	0.0468415	0.00774263	0.0107894	0	0	0.0135713	0.0150149	0	0.0646774	0	0.00559474	0.0118974	0	0.0564145	0	0	0.0486829	0	0.0164085	0.0770499	0	0.0132004	0.0116873	0.0214061	0	0.00795679	0.0478846	0.0250048	0.065818	0.0255998	0.0157794	0	0.0246697	0.0205882	0.0387686	0.00969863	0.0139835	0.00545336	0.0519985	0	0	0	0	0	0	0.212122	0.00544241	0	0.0260533
AL731557.1	0.0873452	0.194908	0.120714	0.0539753	0.0454809	0.113878	0.125992	0.186423	0.120604	0.065579	0.156487	0.166388	0	0	0.127818	0.0600101	0.748925	0.475391	0.321268	0	0	0.0738444	0.13076	0.179621	0.355371	0	0.43529	0.0699396	0.0552288	0.322217	0.0441356	0.0316671	0.151805	0.431896	0.0813281	0.054255	0.0782249	0.0152533	0.327245	0.0447263	6.46807	0.427398	0.0406891	0.113523	0	0.0988855	0.137004	0.0601301	0.145744
AL512283.1	0	0.0116419	0.0324461	0	0	0	0	0.0143165	0.583498	0	0.00841233	0.0536672	0	0.0212064	0.0229038	0.0161299	0.0366001	0.0340743	0.0493441	0	0.0345705	0.0198483	0	0	0.0318396	0.131603	0	0	0.019793	0.0192461	0.0237261	0	0.0148375	0.170262	0.0145733	0.029166	0.0210258	0.00819975	0.117278	0.0120218	0.0548431	0	0	0.0122053	0.0343054	0.0265791	0.0245498	0.0808107	0.00979352
AC125793.1	0	0	0	0	0	0	0	0	0.1803	0	0	0	0	0	0	0	0	0	0	0	0	0	0	0	0	0	0	0	0.00917397	0	0	0	0	0	0	0	0	0	0	0	0	0	0	0	0	0	0	0	0
LINC02759	0	0	0	0	0	0	0	0	0.170588	0	0	0	0	0	0	0	0	0	0	0	0	0	0.0462383	0	0	0	0	0	0	0	0	0	0	0	0.0766897	0	0	0	0.10286	0.126526	0	0	0	0	0	0	0	0	0
LINC02458	0.0552404	0.0438284	0.0458063	0.0136544	0.0230111	0.072021	0	0.0269487	0.0305097	0.0165899	0.0395874	0.0841839	0.00841546	0.0399179	0.0646695	0.0227716	0.0172236	0.0481048	0.0116104	0.0272596	0.00542283	0.0280212	0.0165395	0.0302932	0.0149834	0.64746	0.0423529	0.0088465	0.0419145	0	0.0781565	0.0280384	0.185032	0.0291357	0.041148	0.0686258	0.103892	0.582664	0.0827847	0.0452586	0.196145	0.00901009	0.0102933	0.0516931	0.0484312	0.0375234	0.0731681	0.228171	0.00460872
AL355516.1	0	0	0	0	0	0.416435	0	0	0	0	0	0	0	0	0	0	0	0	0	0	0	0	0	0	0	0	0	0	0	0	0	0	0	0	0	0	0	0	0	0.111516	0	0	0	0	0	0	0	0	0
HCG17	0.085619	0.509484	0.029582	0.317452	0.0891642	0.260465	0	0.0522109	1.00487	0.0321415	0.0766974	0.0978596	0.130434	0.116007	0.250584	0.117648	0.266954	0.124266	0	0.105626	0.0840503	0.072385	0.224307	0.234762	0	0.261788	0.0984664	0.205672	0.162412	0.280755	0.12979	0.217289	0.121749	0.620929	0.0797209	0.212731	0.0958488	0.104663	0.320777	0.263055	0.200008	0.209476	0.199425	0.200302	0.0625543	0.145397	0.074609	0.206296	0.196438
AC244453.2	0.0183418	0	0.0506976	0.0226687	0.0191012	0.0278991	0.00881908	0.0223698	0.683795	0.0275421	0.0197166	0	0.0209567	0.00828384	0.00894689	0	0	0.113138	0.00963764	0.0527983	0.03151	0.02326	0.0205938	0.0565784	0	0.00467346	0.0281253	0.0367168	0.0231951	0.0225543	0.0370724	0.0332491	0.0202858	0.0725556	0.0284637	0.0227862	0.0287465	0.0224214	0.0152708	0.0375686	0.0214233	0.0224375	0.0341774	0.0286065	0.0804042	0.0207651	0.0127865	0.0252536	0.0229538
AL160270.1	0	0.0255347	0	0	0	0	0	0	0.639906	0	0.0184511	0	0	0	0	0	0.120415	0.149473	0	0.042351	0.025275	0	0.0385441	0.035298	0.698352	0	0	0.123697	0	0	0	0	0	0.0339494	0	0	0.0230584	0	0	0.026368	0	0	0	0	0.0376218	0	0	0	0
AC130650.1	0.078295	0.0776502	0	0	0	0	0	0.0477447	14.9188	0	0	0.119318	0.0298191	0	0	0.107584	0.122059	0	0	0	0.0384302	0	0.0586056	0.10734	0	0.079798	0	0	0	0.128369	0	0.198701	0.0494821	0	0	0.0972667	0.0701197	0	0.456302	0.0801841	0.0365797	0	0.0729462	0	0.0572033	0.0886395	0.0545815	0.1078	0.0326608
AL110115.1	0.446324	0	0.18505	0	0.092961	0.0387938	0	0.326605	12.0789	0.0670203	0.255883	0.272071	0.305974	0	0.0870847	0.245316	0.0695805	0.194336	0.281424	0.146832	0	0.0754673	0	0.0611897	0.363182	0.227446	0	0.21443	0.0752568	0.146355	0.0902113	0.226541	0.056415	0.176555	0.166231	0.166342	0.0399721	0.0935312	0.891831	0.228547	0	0	0.415833	0.185628	0.97827	0.101059	0	0.307258	0.186185
AC009486.1	0.0399661	0	0.0828513	0.0493944	0.0832418	0.0347378	0.192165	0.048743	0.441472	0.240053	0.171847	0.0609065	0.0761066	0	0.0779799	0	0.0934586	0.0870088	0.252001	0.0986106	0.0392338	0	0.119662	0.136981	0.0542018	0.692466	0.0919262	0.0960057	0.134777	0.0655267	0.0403898	0.0144897	0.0126292	0.0263494	0.124043	0	0.0715859	0.0279175	0.299471	0.122791	0.130706	0.0977811	0.0744715	0.0623327	0.204398	0.090493	0.0835842	0.0825403	0.0166719
DLGAP1-AS4	0	0.0212846	0	0	0	0.0373076	0	0.183221	0.118532	0	0	0	0	0	0	0	0	0.0311485	0	0	0	0	0	0	0	0	0	0	0	0	0	0	0	0	0	0	0	0	0.607513	0	0	0.0350048	0	0.0223146	0.188159	0	0	0	0
AC093382.1	0	0.340104	0.118484	0.211914	0.357127	0.0372584	0.164887	0.679638	6.03718	0.193103	0.122878	0.130652	0.195909	0.309759	0.083638	0.765722	0.267306	0.311074	0.270286	0.141021	0.378725	0.217441	0	0.235072	0.465077	0.349511	0.197193	0.686479	0.144557	0.0702812	0.173282	0.870301	0.135456	0.395658	0.159652	0.106506	0.15356	0.179659	1.21342	0.175601	0.200271	0.629256	0.479251	0.133711	0.689005	0.291177	0.239064	0.354117	1.00137
AC034245.1	0.0264812	0	0.0731955	0	0.0275777	0.023017	0	0	0.219387	0.0596464	0	0	0	0	0	0	0	0.0192171	0	0	0	0.022388	0.0594654	0	0	0	0.0203032	0	0	0	0.026762	0	0.008368	0	0	0	0.0237161	0	0.0440949	0	0.0123721	0.0215963	0	0.013767	0.0193475	0	0	0	0
MIR205HG	0.461802	0.0732799	1.20624	8.74382	0.0288554	0.919185	0.0532905	0.0225288	2.27001	0.0208033	0.0959742	2.51244	0.109046	16.2516	0.144167	0.399771	5.82427	1.99734	0.116474	0.0531735	0.816014	0.460698	0.801954	0.569805	7.85373	10.6418	0.177032	2.72896	0.914932	0.711722	3.57491	0.438658	13.3758	0.207035	0.636385	0.1549	0.264693	7.11294	0.123035	0.553345	1.41967	0.512197	2.49547	1.05156	1.74772	4.34984	0.0225354	0.286122	0.258139
LINC00911	0	0	0	0.0719671	0	0	0	0	0	0	0	0	0	0.105196	0	0	0	0	0	0	0	0	0	0	0.0789714	0	0	0	0	0	0	0	0	0	0.0361458	0	0.026075	0	0	0	0	0	0	0	0	0	0	0	0
DHRS4-AS1	5.39882	8.09881	7.70504	2.40298	5.92373	14.5572	6.36573	7.98518	2.90939	4.91574	7.33945	7.57983	5.8861	3.26743	8.7518	6.73502	11.3913	7.3501	12.5922	13.5142	5.81037	4.7937	4.94143	5.23197	8.72	12.2584	3.97982	6.0681	7.10568	7.71001	7.11939	5.59991	6.63546	5.44942	7.4716	3.49956	7.88437	7.49509	4.11091	6.44597	1.71959	8.11259	6.15058	6.03661	4.13605	4.12595	7.01667	5.0427	6.72242
LINC02282	0	0	0	0	0	0.0170646	0	0	0.0271085	0	0	0	0	0	0	0	0	0.0142474	0	0	0	0	0	0	0	0	0	0	0	0	0	0	0	0.0129438	0	0	0	0	0	0	0	0	0	0	0	0	0	0	0
AL136985.1	0	0.0407909	0	0	0	0	0	0	2.61237	0	0	0	0.0313289	0	0	0	0	0	0	0	0.0807521	0	0	0	0	0.0419192	0	0	0	0	0	0	0.0259938	0.162699	0	0.0510958	0	0	0.136973	0	0	0	0.0766397	0.042765	0	0	0	0	0
LINC02126	0.109525	0.108623	0.4541	0.0902419	0.3802	0.571184	0.105324	0.022263	0.907373	0.109642	0.209306	0.278185	0.486655	0.197863	0.0356166	0.476574	0.142288	0.0794811	0.268565	0.210185	0.0179197	0.277788	0.273273	0.200207	0.891223	0.0372092	0.139955	0.204632	0.507856	0.448931	0.332059	0.0661806	0.242268	0.481394	0.0453244	0.158741	0.147133	0.0765064	0.243166	0.916036	0.0682273	0.208416	0.0340142	0.15184	0.346755	0.0413319	0.152705	0.100532	0.0913769
AC099520.1	0	0	0.00932035	0	0	0.187576	0	0.00822501	0	0	0	0	0	0	0	0	0	0	0	0	0.0132408	0	0	0	0	0.0137469	0	0	0.0113713	0	0	0	0	0	0	0	0	0	0	0.02072	0.00630161	0	0	0	0	0.01527	0	0.00928535	0
AC009812.3	0.00862783	0.098403	0.190783	0.0746425	0.0718806	0.131235	0.107859	0.131532	1.38191	0.032389	0.0803795	0.17093	0.0131438	0.132487	0.101005	0.0711325	0.195032	0.131484	0.11787	0.014192	0.114342	0.0948251	0.116246	0.0591425	0.105309	0.466053	0.138914	0.0967195	0.101834	0.304135	0.0348772	0.262754	0.0518012	0.0796359	0.0696235	0.214369	0.0888599	0.108482	0.359164	0.291588	0.245888	0.147762	0.112538	0.112136	0.031518	0.0586066	0.0721762	0.237583	0.143964
AC234917.1	0	0.152966	0	0	0	0.089373	0	0	1.27779	0	0	0.0783497	0	0	0.100313	0.211934	0.0801497	0	0.108057	0	0.0504701	0	0	0	0	0.209596	0.0788354	0	0.0866882	0	0.103914	0.260953	0.0324922	0	0	0.191609	0.0460438	0	0.0856083	0	0	0.0838565	0.287399	0	0.0751245	0	0.0358407	0	0.0428932
LINC01284	0	0.0662154	0.153786	0	0	0.0580312	0.0428027	0	0.0614583	0	0	0	0	0	0	0	0	0	0	0.0366075	0	0.0376303	0	0.0610221	0.0603644	0	0.068252	0	0	0.0364885	0	0	0	0.0586906	0	0.0276477	0.0199313	0	0.0370578	0	0	0	0	0.02314	0	0	0	0	0
AC022903.1	0.13856	0	0	0	0	0	0	0	0.4783	0	0	0	0	0	0	0	0.0540028	0	0	0	0	0.0585717	0	0	0	0	0	0	0	0	0	0	0	0	0.0430051	0	0	0	0	0	0	0	0	0	0	0	0	0	0.0578006
ITFG1-AS1	0.0519048	0.102955	0.215202	0.128299	0	0.112787	0.149741	0.443126	7.02352	0.467643	0.148788	0.237302	0.197683	0.0937689	0.0506371	0.356609	0.202295	0.0376667	0.381826	0.0853785	0.433107	0.658229	0.621631	0.32022	0.281572	0.264506	0.119387	0.415616	0.546994	0.127651	0.10491	0.263454	0.114813	0.410646	0.193317	0.257928	0.255668	0.145028	0.432144	0.318943	0.242501	0	0.290153	0.269843	0.265456	0.117525	0.126645	0.250126	0.216521
AL135925.1	1.0124	0.928287	0.329993	0.849897	0.736037	0.398474	0.45923	1.32793	1.18689	0.430254	0.417521	0.480323	0.589283	0.534885	0.428614	0.866177	0.491358	0.679242	0.823041	0.549866	0.731327	0.888216	0.557632	0.458293	0.751273	0.486716	0.87873	1.28482	0.305982	1.09616	0.772179	0.941857	0.802812	1.48607	0.664013	0.866166	0.838262	1.00075	1.32001	0.811858	0.749658	1.18395	1.1746	0.754735	0.711762	0.929908	0.406152	0.749559	1.41041
AC015878.2	0	0	0	0	0	0	0	0	0.124279	0	0	0	0	0	0	0	0	0	0	0	0.0441788	0	0	0	0	0	0	0	0	0	0	0	0	0	0	0.0559082	0	0	0.224811	0	0	0	0	0	0	0	0.031373	0	0.0375464
AC004846.2	0.209089	0.145157	0.491243	0.465146	0.0870986	0.19991	0.241282	0.153004	3.92637	0.282572	0.194794	0.350506	0.0796328	0.151092	0.122389	0.890651	0.358559	0.18208	0.219731	0.0687863	0.0821032	0.17677	0.313016	0.687971	0.680557	0.362275	0.288556	0.4353	0.176277	0	0.126783	0.242577	0.422859	0.358413	0.103832	0.597433	0.243434	0.189871	0.417795	0.535335	0.429823	0.0682076	0.623375	0.195662	0.488841	0.142029	0.276946	0.31667	0.226776
AC078905.1	0	0	0	0	0	0	0.061387	0	0.0881425	0	0.0914944	0	0.0486245	0	0	0	0.149277	0	0	0	0	0	0	0	0	0	0.146829	0.10223	0	0	0	0	0	0.210433	0	0	0	0	0.212591	0.261504	0	0	0	0	0	0	0	0	0
EGILA	0.106533	0.22892	0.0245385	0.0877763	0.0739624	0.246923	0.307338	0.216547	0.343226	0.186631	0.0508969	1.02822	0.0811471	0.0641523	0.103931	0.19518	0.0553602	0.0257698	0.0373182	0.058412	0.226591	0.15011	0.0797421	0.34079	0	0.361925	0.0816786	0.312779	0.299382	0.029111	0.0358873	0.0257489	0.0561068	0.374593	0.110215	0.0661733	0.143113	0.0620134	0.384348	0.127287	0.165908	0.0868809	0.330849	0.221537	0.129723	0.120608	0.0990221	0.0977854	0.17776
AC131571.1	0.137826	0	0	0	0.0717663	0	0	0.0630351	6.23251	0	0.0123464	0.0787651	0.0131229	0	0.0336149	0	0.134291	0.0500093	0	0	0.0507377	0	0	0	0.0467296	0.0175589	0.0264178	0	0.0290493	0	0	0.0124922	0	0	0.0213885	0.0214028	0.0462879	0	0.860622	0	0	0.0281004	0.12841	0	0.0503486	0.0390089	0.0240205	0	0
BGLT3	0	0	0	0	0	0	0	0	0	0	0.0117129	0	0	0	0	0	0.0254802	0	0	0	0	0	0	0	0	0	0	0	0	0	0	0	0	0	0	0	0	0	0	0	0	0	0	0	0	0	0	0	0
LINC01135	0.0978687	0.129417	0.202886	0.120957	0.101921	0.311908	0.125486	0.0596809	0.630626	0.22044	0.21041	0.646306	0.0621232	0.0589351	0.159131	0.112067	0.534009	0.355111	0.10285	0	0.544428	0.193063	0.073257	0.514337	0.265458	0.0664983	0.225108	0.574685	0.055007	0.481384	0.626407	0.248377	0.896863	0.322621	0.243005	0.445806	0.0730414	0.159516	0.190126	0.417625	0.807801	0.239446	1.00301	0.52576	0.262182	0.184666	0.977918	0.0673747	0.217739
AC019131.1	0	0.0518084	0	0	0	0.136215	0	0	0.0721295	0	0.0187181	0	0	0	0	0	0.0407191	0	0.0548973	0.171855	0.0512815	0	0	0.0716175	0.141691	0.0266207	0	0.0418288	0	0	0	0	0.0165073	0.137762	0	0	0	0.0912255	0	0.160497	0	0	0	0.0543156	0	0	0	0	0
AL589986.1	0	0	0	0	0	0	0	0	0	0	0	0	0	0	0	0	0	0	0	0	0	0	0	0	0	0	0	0	0	0	0	0	0	0	0	0	0	0	0	0	0	0	0	0	0	0	0	0	0
AC012615.5	0	0	0	0	0	0	0	0	0	0	0	0	0	0	0	0	0	0	0	0	0	0	0	0	0	0	0	0	0	0	0	0	0	0	0	0	0	0	0	0	0	0	0	0	0	0	0	0	0
AL138733.1	0	0.0377782	0.0263221	0.0470781	0	0.0165544	0	0.139372	1.05192	0.057199	0.0136491	0.0290252	0	0	0.0743231	0.0261709	0.029692	0	0.0400307	0.0313288	0	0.161021	0.0570254	0.0522229	0.10332	0.252351	0	0.0305012	0.0642285	0.031227	0	0	0.0481479	0.0251138	0	0.118305	0.0511718	0.0133042	0.158571	0.0585165	0.0355934	0	0	0	0.0556609	0.0862495	0	0	0.0158901
AL591623.1	0.0165778	0	0.0687328	0.0204886	0	0.0144091	0	0.0303276	2.47213	0.0248932	0.0118803	0.0252638	0.0315687	0	0.0323457	0.182235	0	0	0.0174215	0	0.0325481	0.0140154	0.0124088	0.0227276	0.0224827	0.008448	0	0.0265485	0.0419288	0	0.0335071	0.0300514	0.0104771	0	0.020581	0.0308921	0.0445403	0	0.524482	0.00848888	0.0387259	0.0135197	0.0463357	0.00861845	0.0605596	0	0.0115568	0.0570623	0.0414926
LINC01501	0	0	0.0380555	0	0.0286761	0.0119669	0	0	0	0.020674	0.00986666	0	0	0	0.107454	0	0	0	0.0289374	0.022647	0	0	0	0	0	0	0.0211119	0	0	0	0	0	0.0087013	0	0.0170927	0.0513123	0.0246607	0	0	0	0	0	0.0256548	0	0.0201181	0	0	0	0
LINC01801	0.0430173	0.69683	0.257622	0.0886091	0.179194	1.17155	0.303359	0.0262322	0.712764	0.139956	0.118174	0.262226	0.0273057	0.103618	0.1259	0.0788128	0.301781	0.228926	0.210965	0.176899	0.105573	0.387927	0.107332	0.176926	0.252806	0.409202	0.362796	0.160744	0.0725334	0.105794	0.101438	0.0571852	0.312648	0.122898	0.222522	0.0623477	0.443045	0.335546	0.632731	0.271674	0.0736921	0.304045	0.320628	0.141638	0.0942869	0.0811682	0.0499808	0.434338	0.155521
AL391832.3	0.0384071	0.0952271	0.371558	0.332274	0	0.383902	0.184669	0.0468417	1.0076	0.432542	0.13762	0.117061	0.117021	0.0346923	0.112407	0.184712	0.209564	0.195101	0.121086	0.063176	0.11311	0.389647	0.402481	0.184292	0.0520875	0.0782888	0.382808	0.123014	0.25904	0.314853	0.194072	0.125321	0.267005	0.0759647	0	0.0954272	0.206381	0.174385	0.19186	0.137668	0.0897197	0	0.0357833	0.179704	0.140304	0.304371	0.160648	0.185081	0.128172
IGBP1-AS2	0	0.0942247	0.17507	0	0.0659606	0.137631	0	0.0772478	3.3233	0	0.090781	0.0965243	0.0964907	0	0	0.0435161	0.148113	0.0459637	0.0665617	0.0520925	0.124355	0	0.04741	0.0868345	0	0.0968309	0.0485614	0.202866	0.186895	0	0.192029	0.091853	0.0600441	0.208792	0	0.157371	0.0850868	0.0221217	0.3164	0.0648663	0.0591835	0	0.059011	0.0658564	0.0462755	0.286826	0.0883092	0.174413	0.132108
AC026310.2	0	0	0	0.0551616	0.0464805	0.155175	0	0.217737	0	0.0670203	0	0	0.0169985	0.0806309	0.0435423	0.061329	0	0.161946	0.281424	0.18354	0.0438147	0	0.167042	0	0	0.0227446	0.0342198	0.0714768	0.0376284	0.0365887	0.0451057	0	0.479528	0.0294259	0	0.110895	0.119916	0.0467656	0	0.114273	0.0417049	0	0	0.185628	0.032609	0	0.0311144	0.276533	0.0186185
PRKAG2-AS1	5.61563	3.17261	1.08113	1.00135	3.02591	3.81253	0.537335	1.19259	1.11872	0.50343	0.910991	3.49131	2.8623	0.353306	3.46152	3.60865	2.61331	1.15565	1.58546	2.96417	1.2342	2.19666	1.84031	1.35975	2.15973	1.65154	0.706875	3.33329	1.17771	2.65679	1.15762	8.03238	1.73038	2.11826	1.02321	1.56187	0.725615	6.167	1.74455	2.71819	8.45831	2.93923	2.10841	3.55854	5.10304	3.66905	1.57761	1.6156	3.08845
AC013460.1	0.0200632	0.0049745	0.013864	0.0495926	0.010447	0.0435966	0	0.018352	0.0277027	0.030127	0.0215671	0.0305755	0	0.00906133	0.00978661	0.0137843	0.0234584	0.00727983	0	0	0	0.00848105	0	0.0206296	0	0.0204484	0.00769126	0.0321303	0.0169148	0.0164474	0	0	0.0285297	0.0396827	0.0311352	0.0124624	0	0.0210221	0.0501122	0	0.00937362	0.00818113	0.0093463	0.0365067	0.00732922	0.0340711	0.00349665	0.0138119	0.0167388
AC096733.3	0.396249	0.497011	1.38517	0.288075	1.33506	0.445711	0.694854	0.540125	0.643681	0.64751	0.601343	0.870277	0.550392	0.126326	0.454789	0.752666	1.07196	0.710426	1.12677	0.747644	0.343226	0.729121	1.15151	0.559223	0.885114	0.308831	0.804189	1.06384	0.432322	0.783429	0.447562	0.726752	0.478759	0.599326	1.11409	0.79631	0.605374	0.643133	0.912091	0.966782	0.729626	0.285136	0.629776	0.775537	0.306534	0.395826	0.454976	0.433248	0.933434
AC112496.1	1.73447	1.06078	0.479417	0.428729	0.120419	0.276388	0.277989	1.19871	16.6845	0.868163	0.290031	0.176217	0.286253	0.208894	0.169211	2.14499	0.180265	0.377606	0.486066	0.380405	0.737833	0.63543	0.47604	2.14011	1.09773	0.147314	0.531929	4.30539	0.682399	0.0947921	0.0584287	0.94325	0.548089	0.838586	0.25122	0.323213	0.569567	0.282702	2.21424	0.414475	0.48621	1.98033	0.430928	0.601145	0.844817	0.458181	0.0806096	1.15424	0.651182
LINC01716	0	0	0.0225429	0	0	0	0	0	0	0	0	0	0	0	0	0	0	0.0236741	0	0	0	0	0	0.0223625	0	0.0166246	0	0	0	0	0	0.0236549	0	0	0	0	0	0	0	0	0.0152415	0	0	0	0.0238347	0	0	0	0
AC126773.4	0.115906	0.316118	0.347069	0.453624	0.382234	0.545696	0.16719	0.200261	0.4001	0.159542	0.297642	0.264954	0.0588582	0.296637	0.150767	0.172538	0.301157	0.336448	0.142106	0.0953275	0.369794	1.71484	0.216897	0.648858	0.314383	0.462681	0.31103	0.216555	0.244294	0.348398	0.488064	0.847442	0.512766	0.114625	0.239826	0.455974	0.181657	0.654459	0.160834	0.0593515	0.613721	0.157543	0.395956	0.371587	0.381072	0.765451	0.41074	0.212779	0.773607
AC114814.3	0	0	0	0	0	0	0	0	0	0	0	0	0	0	0	0.134683	0	0	0	0	0	0	0	0	0	0	0	0	0	0	0	0	0	0	0	0.0304417	0	0	0	0	0	0	0	0	0	0	0	0	0
AC108467.1	0	0	0	0	0	0	0	0	0	0	0	0	0	0	0	0	0	0	0	0	0	0	0	0	0	0	0	0	0	0	0	0	0	0	0	0	0	0	0	0	0	0	0	0	0	0	0	0	0
AC008154.1	0	0.0492734	0	0.122806	0	0.0431833	0	0	0	0	0.0356045	0	0	0	0	0	0	0	0	0	0	0	0	0	0	0	0	0	0	0	0	0	0	0	0	0	0	0.0347047	0	0	0	0	0	0	0.0725974	0	0	0	0
AC061975.6	0	0	0.54939	0	0	1.51848	0.0201198	0.153103	0.028889	0	0.00749688	0	0.0079684	0	0	0.114997	0	0.0303662	0.0219872	0.58506	0.739405	0	0.125287	0	0	0.085296	0	0	1.32293	0	0.0422884	0	0.0330571	0.013794	0	0.103968	0.0281066	0.00730744	0	0	0.52785	0	0	0.0543856	0.0152861	0.402674	0.029171	0.288067	0.0174556
LINC02675	0	0.0132395	0	0	0	0	0	0	0	0	0.00956669	0	0	0	0	0	0	0.019375	0	0	0	0	0	0.0183016	0	0	0	0.0213784	0	0	0	0	0.0168735	0	0	0	0	0	0	0	0.0124738	0	0.0497497	0	0	0	0	0	0.0222748
AL161421.1	1.269	0.556105	0.815721	1.02127	1.10641	2.19317	1.22033	0.647871	0.855727	1.24082	0.719075	0.809542	1.57356	1.06629	1.72746	0.547449	1.12719	1.07082	1.45765	1.23787	1.08641	0.848305	1.85558	1.11264	1.48088	2.24083	0.950321	1.03976	0.821057	0.749986	1.64035	2.1292	0.997844	0.933931	1.08083	1.17321	0.885413	0.865822	0.982823	2.26678	1.42016	1.56441	0.68739	0.65973	0.431233	1.73737	1.39899	0.467278	0.837137
FAM106A	0.0632723	0.533385	0.0903588	0	0.00439281	0	0.0689578	0.0385838	1.35124	0.28503	0.34461	0.401767	0.146192	0.0342914	0.0164605	0.341971	0.200567	0.00306107	0.314731	0.00693846	0.0310565	0.142646	0.0252591	0.0896358	0.0514857	0.00429913	0.161703	0.415443	0.270272	0.0103739	0	0.0152929	0.345228	0.05562	0.075933	0.188649	0.00188885	0.0338848	0.986846	0	0.059122	0.543527	0.0825297	0.0723668	0.194155	0.281752	0.0411682	0.447194	0.0105576
AC011352.1	0	0.0406366	0	0	0	0.017807	0	0.174903	0.678909	0.123054	0.0293636	0.0312213	0	0.222066	0	0.028151	0.0638772	0.0892032	0.0861189	0	0.0201117	0.0346407	0.0920101	0	0	0.0208803	0	0	0.276353	0	0.124225	0.0297103	0.0647386	0.0810418	0.0254343	0	0.0733914	0.0143108	0	0	0	0	0	0	0.0299361	0.0463877	0.014282	0.141037	0.0170924
NR2F1-AS1	0.155728	0.248365	0.933591	0.925915	1.37192	1.1615	0.230702	0.690412	5.68943	0.736285	0.526333	0.593306	2.20248	1.41426	0.275106	1.18559	1.71911	0.931569	1.80019	0.439622	0.813954	1.05682	0.715148	1.46564	1.55829	1.7845	0.677658	0.724582	1.09822	2.74647	0.710332	0.392163	0.470817	0.943458	0.734145	1.0928	1.32871	1.43032	0.515113	1.50433	0.4857	0.470248	0.592121	1.52948	2.17713	2.07752	0.87143	0.875034	0.698781
AC090236.1	0	0	0	0	0	0	0	0	0	0	0	0	0	0	0	0	0	0	0	0	0	0	0	0	0	0	0	0	0	0	0	0	0	0	0	0	0	0	0	0	0	0	0	0	0	0	0	0	0
AL137224.1	0	0	0	0	0	0	0	0	0	0	0	0	0	0	0	0	0	0	0	0	0	0	0	0	0	0	0	0	0	0	0	0	0.0263947	0	0	0	0	0	0	0	0	0	0	0	0	0	0	0	0
LINC01983	0.0344564	0.0170863	0.452388	3.4068	0.215299	0.104821	0	0.0630351	1.42729	0.15522	0.222235	1.31275	0.0131229	0.560227	0.0672297	4.00075	0.0805746	0.475088	0.181051	0.283388	0.270601	0.436958	0.515829	1.29906	0.0934593	0.210707	0.0528356	0.469033	0.450264	0.706166	0.696435	0.649594	1.76388	0.29532	0	4.5588	0.108005	0.0722065	0	0.194083	1.15907	0.0562008	0	0.143306	0.125871	0.546125	0.120102	0.189764	0.215603
LINC00623	1.04915	0.302836	1.70965	1.54825	2.38088	5.93419	1.68653	1.11723	0.389186	2.88042	1.78988	0.72784	1.45517	1.10326	1.05408	2.64657	1.245	1.57953	1.81016	0.463636	1.79853	1.5092	1.86366	3.06992	1.82635	1.77152	2.52121	0.978009	0.976923	2.05391	0.886201	2.77614	1.3855	1.14595	2.52725	1.59517	2.27889	2.87129	0.182521	2.24515	2.85322	2.43915	2.3051	2.24686	1.06398	2.55282	3.83708	5.6487	0.849181
LINC00692	0	0	0	0	0	0	0	0	0.288209	0	0	0	0	0	0	0	0	0	0	0	0	0	0	0	0	0	0	0	0	0	0	0	0	0	0	0	0	0	0	0	0	0	0	0	0.0254169	0.0393848	0	0	0
LINC02432	0.155964	0.0214832	0.0658613	0	0.0541405	0.0338902	0.116652	0.0686887	0.119639	0.702587	0.102455	0.125443	0.00989995	0.0391329	0.101436	0.017859	0.168849	0.132045	0.0910564	0.128273	0.0723001	0.0219761	0.181599	0.0712738	0.0235019	0.0441549	0.916761	0.00693801	0.109574	0.0284124	0.0875651	0.0565447	0.175233	0.0971133	0.118327	0.0215284	0.0116399	0.00907876	0.0216418	0.031058	0.0566741	0.0353316	0.00807271	0.0360366	0.037983	0.0294283	0.0271816	0.0357895	0.046988
AC006450.3	0	0	0.0418504	0	0	0.0329006	0	0	0	0	0	0	0	0	0	0.0104025	0	0.0219752	0	0	0	0	0	0	0	0	0	0	0	0	0	0	0	0	0	0	0.00677998	0	0.0126059	0	0.00707389	0	0	0	0	0	0	0	0
AL355001.1	0	0.145157	0.252846	0	0.0762113	0.127216	0	0.267757	1.71779	0.219778	0.288444	0.223049	0.0557429	0	0	0.150836	0.17113	0.0531067	0.153811	0	0.10776	0	0.0547778	0.150494	0	0.149172	0.112216	0.0585981	0.185091	0	0.221871	0.185723	0.161876	0	0.0908531	0.136371	0.229389	0.0255596	0.852998	0.337261	0.068381	0.119363	0.272727	0.152182	0.213868	0.1657	0.0255082	0.151138	0.274748
AP002498.1	1.71615	0.36877	0.316235	0	0.238294	0.198886	2.31044	1.43024	5.13415	0.816043	0.614929	0.217944	5.51207	0.310032	0.0558078	1.92582	0.133771	0.913286	0.0601165	3.81092	0.224627	0.0483629	0.256915	0	1.08613	0.349819	0.657887	0.595472	0.24114	0.0468954	0.520303	0.0829588	0.126537	0.452579	1.63344	3.30459	1.38326	0.139858	1.00017	0.175756	2.45882	1.25962	0.479672	1.30855	1.12846	0.388578	0.119637	1.69338	7.44528
KLHL7-DT	0.164743	0.213659	0.122597	0.313242	0.0131973	0.413054	0.0487457	0.0695501	4.077	0.142719	0.0771939	0.907683	0.164098	0.0343405	0.0618152	0.235078	0.0987804	0.110356	0.239716	0.573241	0.0995229	2.1749	0.246628	0.555958	0.910881	0.187279	0.145741	0.0710307	0.277781	0.218162	0.243331	1.08888	0.3564	0.0751944	0.102263	0.24402	0.811477	1.766	0.337625	0.363393	0.793368	0.310047	0.118068	1.15294	0.574041	0.301285	0.2827	2.57359	0.0370045
NAGPA-AS1	0	0	0	0	0	0	0	0	0	0	0	0	0	0	0	0	0.0972257	0	0	0	0	0	0	0	0.0845797	0	0	0.149813	0	0	0	0	0	0	0	0	0	0	0	0.0319351	0	0	0	0	0	0	0	0	0.0260158
THAP7-AS1	0.611622	0.904462	0.679242	0.593928	0.648321	1.3053	0.997772	0.279728	0.346852	0.483807	0.790527	0.582553	1.51411	0.434079	0.458168	0.95298	1.36214	0.523106	1.46915	0.431169	0.81485	0.350879	0.670369	0.396797	0.622109	0.439694	0.661528	0.996975	0.322276	1.36093	1.52319	0.839459	0.828306	0.900086	0.461014	0.902292	0.523305	1.56399	0.936598	0.464192	1.03075	0.970875	0.783528	0.732467	0.582512	2.13912	0.251258	1.1203	0.965882
AC093292.1	0	0	0	0	0	0	0	0	0.299763	0	0	0	0	0	0	0	0	0	0	0	0	0	0	0	0	0	0	0	0	0	0	0	0	0	0	0	0	0	0	0	0	0	0	0	0	0	0	0	0
AL353614.1	0	0	0	0	0	0	0	0	0	0	0	0	0	0	0	0	0	0	0	0	0	0	0	0	0	0	0	0	0.066489	0	0	0	0	0	0	0	0	0	0.131321	0	0	0	0	0	0	0	0	0	0
AC117422.1	0	0	0.059242	0	0	0	0.0824433	0	0.947009	0	0.0307194	0.130652	0.0326515	0.0774397	0	0	0	0	0	0	0	0	0	0.176304	0	0	0.0657308	0.274591	0	0	0	0.248657	0.108365	0	0	0	0.0383901	0	0.0713779	0	0	0	0	0	0	0	0	0	0.0715263
NKX2-2-AS1	0	0	0	0	0	0	0	0	0	0	0	0	0	0	0	0	0	0	0	0	0	0	0	0	0	0	0	0	0	0	0	0	0	0	0	0	0	0	0	0	0	0	0	0	0	0	0	0	0
AC009075.1	0	0	0.114848	0	0	0.108345	0.159826	0	1.6064	0	0	0.0633209	0	0	0	0	0	0	0.0873303	0.0683465	0.122367	0.070256	0.0622029	0	0	0	0	0	0.03503	0	0.0839819	0	0	0.0547879	0	0.36133	0.0372119	0	0	0.0425529	0	0	0	0	0	0.0940803	0.0579317	0	0
AC138356.1	0.0467293	0.0849648	0.0861082	0.173259	0.145992	0.0947713	0.104852	0.0664901	0.301104	0.0701689	0.0781387	0.0593444	0.112715	0.0140698	0.106372	0.0214034	0.15784	0.158251	0.0491076	0.115298	0.0229365	0.065844	0.116593	0.0854192	0.147873	0.00793772	0.179137	0.174614	0.0919244	0.140461	0.110191	0.10165	0.0689096	0.267005	0.0676825	0.0774031	0.0836999	0.136007	0.116716	0.14357	0.101883	0.127031	0.130611	0.0728809	0.170705	0.0352689	0.0108587	0.0536156	0.045484
LINC02531	0	0	0	0	0	0.690568	0	0.835331	0	0	0	0.0417512	0	0	0	0	0	0	0	0	0	0	0	0	0	0	0	0.0438744	0	0	0	0	0.311662	0.397374	0	0	0.049072	1.18652	0	0	0.0767988	0	0	0	0	0	0.0190989	0	0
LINC01234	0	0.0179666	0.0100146	0.0358231	0.00754634	0.0283426	0.0348417	0.0176753	0	0	0.010386	0.00552152	0.0110392	0.301089	0.0141386	0	0	0.157757	0	0.023839	0	0.00612625	0	0.00496723	0	0	0	0	0	0	0.0439388	0.00262715	0.0114491	0.0143323	0.00449808	0.0765184	0	0.00253088	0.0120661	1.68831	0.006771	0.0059096	0.00675126	0.00376721	0	0.0492222	0	0.713355	0
AC126365.1	0.0429226	0.0638537	0	0	0	0	0	0.0130872	0	0.0161132	0.00769	0	0.00817367	0.038771	0	0.0294897	0	0.0311485	0	0.0353018	0.0210681	0.0362881	0.0160643	0.0147114	0	0.0109366	0	0	0.00904672	0	0	0	0	0	0.106575	0.0133308	0.0288306	0	0.017868	0.0219791	0.0200536	0.0175024	0.0199952	0.0111573	0.0156799	0	0.00748062	0.0295488	0.0626682
AL020994.2	0	0	0	0	0	0	0	0	0	0	0.02039	0	0	0	0	0	0	0.0825898	0	0	0	0	0	0	0	0	0	0	0	0	0	0	0	0	0	0	0.560589	0	0	0	0	0	0	0.0295835	0	0	0.0595043	0	0
AC004067.1	0.464177	0.437337	0.705657	2.58156	0.821775	0.504319	0.982017	0.73595	4.42236	1.28947	0.565501	0.707385	0.601068	0.461209	0.271704	0.733494	0.398	0.505273	0.439022	0.610822	0.774644	0.549402	0.72964	0.922741	0.881321	0.898867	0.605005	0.780526	0.469602	0.34247	0.562919	0.370233	0.484041	0.795676	0.403388	1.4993	1.08085	0.55121	0.38646	0.926985	1.08433	0.378552	0.821687	0.458502	1.83132	0.630607	0.291231	0.894736	0.735801
AC241644.1	0	0	0	0	0	0.0316613	0	0.0444261	0	0	0.0261046	0.0555123	0	0.0658064	0	0.100106	0.0567876	0.0528686	0.153122	0	0	0	0	0	0	0	0	0	0	0	0	0	0.0230214	0	0	0	0.032623	0	0	0	0.0340372	0	0	0	0	0.0824785	0.0253938	0	0
AC079174.1	0.104142	0.0516424	0	0.12871	0.108454	0.0452594	0.100147	0	0.43139	0.156381	0.186581	0.0793541	0.0793265	0	0	0.0715504	0.0811772	0.075575	0	0.0856521	0.102234	0	0.155906	0	0.282475	0.159212	0.159692	0.0833896	0	0.341495	0	0.113271	0.131635	0	0.0646454	0.323443	0.0932682	0.0363732	0.346823	0.106655	0.145967	0.0849316	0.485139	0.108283	0.304351	0	0.0726003	0.0716936	0.0868861
AC108751.4	0.0973799	0.0804816	0.0672909	0.0401175	0	0.733555	1.56074	0	0.403378	0.024371	0.151203	0.321539	0.0618129	0	0	0.223014	0.328926	0.0706675	0.17056	0.106787	0.541709	0.0548853	0.0728911	0.0890032	0.308154	0.21504	0.124436	0.389873	0.123147	0.05322	0.295237	0.164757	0.502607	0.171205	0.503731	0.342766	0.116282	0.340113	0.189176	1.34635	0.636947	0.132361	0.12097	0.168753	0.37945	0.55123	0.362059	0.11173	0.0812442
LINC01387	0	0	0.07447	0	0	0	0	0	0.0744022	0	0	0	0	0	0	0	0.0840043	0	0	0	0	0.0455557	0	0.0369371	0.073078	0	0.0413134	0	0	0	0	0	0	0	0	0	0	0	0	0	0	0.0439447	0	0	0	0	0	0	0.022478
AC024610.2	0	0	0	0	0	0	0	0	0.139115	0	0	0	0	0	0	0	0	0	0.0352932	0	0	0	0	0.0115106	0	0	0	0	0	0	0	0	0	0	0	0	0	0	0.0559219	0	0	0	0	0	0	0.0190105	0	0	0
AL133520.1	0.464177	0.874674	0.673581	1.20473	1.11181	0.36311	0.491009	0.113223	3.58916	0.487908	0.665295	1.41477	0.742496	0.545065	0.135852	1.69023	0.97691	0.842121	0.634143	0.343587	1.43537	1.02032	0.521171	1.40002	2.0774	3.09873	0.925302	1.15221	0.72397	0.684941	0.656738	0.875096	0.513377	1.43834	0.605081	0.54782	0.581994	0.38909	1.12073	0.594221	1.79998	0.567829	1.2974	0.603292	1.69567	0.945911	0.485385	1.37406	1.00689
AC040977.2	0	0	0	0	0	0	0	0	0	0	0	0	0	0	0	0	0	0	0	0	0	0	0	0	0	0	0	0	0	0	0	0	0	0	0	0	0	0	0	0	0	0	0	0	0	0	0	0	0
AC018653.1	0	0	0	0	0	0	0	0	0	0	0.0357685	0.0380315	0.0190091	0	0	0	0.155621	0.0362203	0.0524518	0	0	0	0.03736	0	0.203069	0.0254348	0.0382673	0.119897	0.0210395	0.0409164	0	0	0.0157719	0.0329064	0	0	0.02235	0.0348647	0	0.0255579	0	0	0.0465018	0.025948	0	0	0	0	0
LINC00670	0.0285857	0.0141751	0.0197531	0.0117764	0	0.0165641	0.00916305	0.00581057	0.44733	0.0286163	0.0136571	0.0435633	0.0145161	0.00860694	0.00929584	0.00654655	0.00742736	0.0276591	0.0100135	0	0.023385	0.032223	0.00713235	0.0261267	0.116303	0	0.0219167	0.0762978	0.00803327	0.023434	0	0.0138183	0.00903302	0.0125643	0.0177443	0	0.00853363	0	0.079332	0.0146377	0.00445178	0.00777087	0	0.0148611	0.0348084	0.0107875	0.00332131	0	0.0357736
SH3TC2-DT	0.0075336	0.0186789	0	0	0	0	0.0144892	0	0.0312065	0.0113125	0.00539887	0	0	0.0408296	0	0	0.00587231	0.0109341	0	0	0.00739557	0	0	0	0	0.034552	0.0231041	0	0.00635137	0	0	0	0.00952241	0.0248343	0	0	0.00337348	0	0	0.00385769	0.00351972	0	0	0	0	0.0170579	0	0	0.00314265
AC011365.2	0	0.00463267	0	0	0.0097291	0.00406007	0	0	0.632077	0.0140284	0.0167376	0	0.00355806	0	0	0.0128371	0.0364107	0	0	0	0.00458555	0.00789825	0	0.00640398	0.0253399	0	0.00716273	0.0074806	0.0118143	0.00765859	0.00944132	0.00677409	0.00885642	0.0061593	0	0.017409	0	0	0.0233343	0.0143515	0	0	0	0.00971372	0.00682558	0	0	0.0192942	0.0194857
AC012447.1	0	0.118126	0.0987656	0.117764	0.0992311	0.269167	0	0.174317	3.94703	0.393474	0.25607	0.39933	0.0725803	0.172139	0.0929584	0.0981983	0.445641	0.242017	0.200271	0	0.0467699	0.0805575	0.0713235	0.0979753	0.387678	0.461296	0.146111	0.152596	0.120499	0.195283	0.0962959	0.0863647	0.105385	0.157053	0.266165	0.236749	0.256009	0.11648	0.515658	0.121981	0.0445178	0.0777087	0.355105	0.222917	0.243659	0.269688	0.215885	0.229588	0.119245
AL445123.1	0	0	0	0	0	0	0	0	3.31957	0	0	0	0	0	0	0.0500532	0	0	0	0	0	0	0	0	0	0	0	0	0	0	0	0	0	0	0	0	0	0	0.363931	0	0	0	0.0678759	0	0	0	0	0.0501534	0
AP001042.1	0.0372051	0.0778972	0.10855	0.0153273	0.0258304	0.269483	0.0675804	0.365526	0.930397	0.0217262	0.075544	0.166947	0.0330628	0.0298724	0.677532	0.107926	0.428566	0.0629984	0.0868859	0.0815984	0.545822	0.46133	0.154716	0.0878454	0.291531	0.033706	0.0538809	0.771258	0.125466	0.596443	0.0835545	0.104912	0.356621	0.436072	0.0256608	0.0513558	0.0462781	0.0707473	0.192738	0.207448	0.237559	0.316905	0.439069	0.41908	0.0755069	0.117002	0.746398	0.276048	0.369034
AC104445.1	0	0	0	0	0	0	0	0	0	0	0	0	0	0	0	0	0	0	0	0	0	0	0	0	0	0	0	0	0	0	0	0	0	0	0	0	0	0	0	0	0	0	0	0	0	0	0	0	0
AC009097.1	0	0.119057	0.0553023	0.0989105	0	0	0	0.0488031	0.552519	0.120174	0.0860295	0.0609815	0.0304801	0	0	0.0549846	0	0	0	0	0.117846	0	0	0.0548597	0	0	0	0.0640826	0.0674716	0	0.0808791	0	0.0252895	0	0	0	0.035837	0	0.133262	0	0.224343	0	0	0	0.175414	0.0906045	0	0.0550946	0.0667696
LMNTD2-AS1	3.96413	6.19042	0.752138	1.2788	0.0279883	1.29646	1.2793	31.9336	1.07616	5.37748	2.88418	1.54613	6.48942	0.12138	0.157314	3.47135	0.785586	3.70561	10.9725	0.76258	0.43532	1.42008	1.11649	6.40189	3.29857	1.575	4.10048	8.98455	0.617429	0.165239	9.27527	3.26901	1.87262	6.56482	0.375361	14.1313	3.129	3.87199	4.1395	3.74325	2.19108	0.50411	3.63072	1.72554	8.93417	0.638953	0.36066	5.8835	8.8736
KCND3-IT1	0	0.0428522	0	0	0	0	0	0	2.62505	0.0648813	0	0	0	0	0	0	0	0	0	0	0	0	0	0	0	0	0	0	0	0.070842	0	0	0.0546146	0	0	0	0	0	0.359737	0	0	0	0.0805124	0	0	0	0	0	0.0360485
DIAPH2-AS1	0.0562883	0.0837371	0.126412	0.156526	0	0.0733872	0.189452	0.0943935	6.6063	0.739574	0.166396	0.0321678	0.0482349	0.0635549	0.0686419	0.0386726	0.0658137	0.0816956	0.221824	0.0115736	0.138142	0.0237939	0.179066	0.0964619	0.17176	0.100395	0.0971017	0.0901431	0.148297	0	0.327089	0.030611	0.0711479	0.0649434	0.113556	0.0786685	0.189041	0.0884678	0.679527	0.331467	1.09795	0.0573813	0.0917751	0.182895	0.092531	0.0318626	0.03924	0.174375	0.0587018
AL009181.2	0.0299469	0.0742508	0.124162	0	0.0623738	0.130147	0.0287982	0.0182618	0.165399	0.0899369	0.0643834	0.0228189	0	0	0.204508	0.0205749	0	0.0434643	0.188827	0.0738898	0.220487	0.227863	0.201744	0.123169	0	0.0152609	0.0229604	0.119897	0.176732	0.0981994	0.0605289	0.108573	0.0946317	0.493596	0.0929465	0.22322	0.04023	0.0313782	0	0.184017	0.11193	0.0732682	0.139505	0.0622753	0.131278	0.135614	0.0939455	0.0824642	0.0499695
AC068831.2	0.139903	0.0607034	0.120843	0.25936	0.0182119	0.136801	0.184987	0.181291	0.241467	0.131299	0.181721	0.106603	0.146528	0.0947782	0.102364	0.0841045	0.0817889	0.0888351	0.128645	0.0719146	0.163091	0.0887086	0.0785404	0.227765	0.142302	0.169324	0.0804478	0.182039	0.0737176	0.0573447	0.159059	0.101444	0.110522	0.184474	0.0325663	0.130352	0.093971	0.11605	0.218398	0.134323	0.294134	0.0570477	0.0488794	0.136374	0.383305	0.158387	0.0731474	0.192624	0.233442
AL606534.3	0	0	0	0	0	0	0	0	0.0566471	0	0	0	0	0	0	0	0	0	0	0	0	0	0	0	0	0	0	0	0	0	0	0	0	0	0	0	0	0	0	0	0	0	0	0	0	0	0	0	0
AC011362.1	0	0	0	0	0	0	0	0	0.185008	0	0	0	0	0	0	0	0	0	0	0	0	0	0	0	0	0	0.0513649	0	0	0	0	0	0	0	0	0	0	0	0	0	0.0313001	0	0	0	0	0	0	0	0
AC024581.1	0	0.0284672	0.0793382	0	0	0.149692	0	0.0350072	0.158532	0.0862027	0	0.0874858	0	0	0	0	0	0.0416597	0	0	0	0.0485338	0	0.0787034	0.0778552	0	0.0440141	0	0.0483983	0	0	0	0	0	0	0.106976	0	0	0.0955909	0.0881883	0.134104	0.0468174	0	0	0	0.0649919	0.04002	0.0395202	0.0239474
AC007848.1	0.0231263	0.0229358	0	0.028582	0.0481677	0.542726	0	0.155128	2.23524	0	0.0248598	0.493408	0	0	0	0.889772	0.612902	0	0	0	0.0340538	0.664757	0	0.190232	0.376365	0	0.017731	0.0740713	0.380194	0	0	1.03129	0	0.015247	0.0287109	0	0.0517788	0	0.154034	1.00658	0	0	0	0.661259	0	0.471272	0	0	0.221884
FSIP2-AS2	0.176589	0.0328378	0.0610128	0.054562	0	0.50843	0	0.0807638	0.761966	0	0.0316377	0.117737	0.0420344	0.0797545	0.0215345	0.0909935	0.206472	0.0480558	0.231971	0	0.0325038	0.0933088	0	0.13618	0.359234	0.0562435	0.0169239	0.194425	0.00930484	0.0542865	0.0223077	0.0480169	0.090678	0.101871	0	0.0274223	0.0296532	0	0.238912	0.248669	0.0206258	0	0.14396	0.034427	0	0.0249901	0.0230822	0.0607837	0.0736643
AP000695.1	0	0.108258	0.25143	1.43902	0.189461	0.75902	1.46958	0.177505	0.150721	1.85765	0.573659	0.16635	1.55206	1.87338	0.248479	0.52497	0.0567241	0.554498	0.305901	0.568584	0.482207	0	1.52519	0.349186	0.0493461	1.01981	0.334764	0.087405	1.64115	0.149141	1.65472	0.197875	1.73617	0.191911	0.835685	0.361619	0.50509	2.05873	0	0.447163	0.254993	0.0296738	0.1017	0.39724	0.106335	0.53551	0.304385	0.751458	0.106248
AL499627.1	0	0	0	0	0	0.00645381	0.0428419	0	0.0205048	0	0.00532114	0	0	0	0	0	0	0	0	0	0	0	0	0	0	0	0.1594	0	0.0187798	0	0	0	0	0	0.0276545	0.00922434	0	0.01556	0	0	0	0.0121109	0	0	0	0	0	0.0102232	0
AC138915.3	0	0	0.00541421	0	0	0.00340509	0	0	0	0	0	0	0	0	0	0	0	0	0	0	0	0	0	0	0	0	0	0	0	0	0	0	0	0	0	0	0	0	0	0	0	0	0	0.00407335	0.00572446	0	0	0.00539388	0
CERS6-AS1	0.00755462	0.0037462	0.0730849	0.00933682	0	0	0.00726482	0.00921369	0.0208624	0.00567202	0.00541393	0.0172693	0.00863167	0	0	0	0.0058887	0	0.0238174	0.00621332	0.0037081	0	0.0113096	0.03625	0.0102455	0.0269488	0.0173764	0.0241967	0.0191073	0.0247725	0.00763472	0.0273893	0.00954898	0	0.00937893	0.0187704	0.0304461	0.00527712	0.0125795	0.0193422	0.0141182	0.00616105	0.014077	0.04713	0.011039	0.0256583	0.0131663	0.0156022	0.00945425
AC090587.2	0.0616554	0.580903	0.553862	0.457203	0.256833	0.455514	0.296452	0.300783	0.170264	0.833239	0.309293	0.704701	0.305264	0.167076	0.180449	0.2118	0.384475	0.313199	0.647935	0.557795	0.21184	0.521254	0.461505	0.422638	0.418084	0.314195	0.472713	0.493692	1.14356	0.606526	0.6854	0.357651	0.526041	0.121947	0.574081	0.306381	0.552176	0.344545	0.718655	1.01029	0.518501	0.201128	0.34466	0.320534	0.180185	0.139603	0.644724	0.297114	0.205757
AC022613.3	0.02414	0.0957647	0.0667243	0.0895044	0	0.0209821	0.0696419	0.103045	11.8661	0.163119	0.129747	0.183941	0.0459693	0	0.0942015	0.0497557	0.0376334	0.157663	0.0507372	0.039708	0.0592442	0.0816348	0.0722774	0.0496428	0.163693	0.0492068	0.20359	0.231954	0.152638	0.0593683	0.146376	0.113776	0.0610255	0.0795767	0	0.0899681	0.0540484	0.0674499	0.623045	0.234863	0.0338349	0.0393739	0.224908	0.0627495	0.123459	0.0546589	0.0084143	0.0166184	0.22154
AC079598.1	0	0	0	0.0724867	0	0	0	0	0.0809829	0.044035	0	0.0446904	0	0	0	0	0	0	0	0	0	0	0	0	0	0	0	0	0.0247233	0.0480805	0	0	0	0	0	0	0	0	0	0	0	0	0	0	0	0	0	0	0
AC091826.3	0.0788651	0	0	0	0	0	0	0	0.435578	0	0	0.120187	0	0	0.0769389	0.0541838	0	0	0	0.0648628	0.0387101	0.066675	0	0	0	0.0401895	0	0.0631494	0.066489	0	0	0	0.0249212	0	0	0	0.0353151	0.0275448	0.0656607	0.040384	0	0.128634	0.0734773	0.123001	0	0.089285	0	0	0.0328986
AC004528.2	0	0	0	0	0	0	0	0	0	0	0	0	0	0	0	0	0	0	0	0	0	0	0	0	0	0	0	0	0	0	0	0	0	0	0	0	0	0	0	0	0	0	0	0	0	0	0	0	0
LINC02196	0	0	0.0395294	0	0	2.85899	0	0.0348839	0.947842	0	0.0204976	0	0.0217869	0	0	0.0393024	0.0891806	0	0	0	0.0280784	0	0	0	0	0	0	0	0	0	0	0	0	0	0	0	0	0	0	0.205048	0.0534527	0	0	0	0	0.129526	0	0.039381	0
LINC02176	0	0	0	0	0	0	0	0.0331339	0.150049	0	0	0	0	0	0	0	0	0	0	0	0	0.0459366	0	0	0	0	0	0	0	0	0	0	0	0	0	0	0	0	0	0	0	0	0	0	0.0396979	0	0	0	0
AL132656.3	0.0407428	0.0303055	0.0422308	0.0251772	0	0.0265597	0.01959	0.0248452	3.17849	0.0458847	0	0	0.0155172	0.018401	0	0.0279921	0.0158792	0.0147833	0	0	0.00999909	0.0172226	0	0.0279286	0.0276276	0.0207625	0.0624752	0	0	0.0668002	0	0.0147713	0.0128747	0.0402923	0.0252908	0.0379615	0	0	0.356173	0.0417259	0	0.0498407	0.0379595	0.0211814	0	0.023063	0	0.0560963	0.118971
FTX	0.233148	0.394139	0.578527	0.157173	0.242802	0.932644	0.346498	0.371594	48.8081	0.354075	0.565805	0.375496	0.248225	0.143589	0.325673	0.415021	0.404774	0.403757	0.857552	0.278914	0.364122	0.792924	0.448191	0.395917	0.34494	0.315932	0.414387	0.479449	0.652225	0.40398	0.406981	0.322744	0.435349	0.618347	0.424307	0.49371	0.450827	1.05119	4.40282	1.47063	0.346588	0.367317	0.59242	0.449025	0.317454	0.179968	0.386018	0.590946	0.519446
CACNA2D1-AS1	0	0.00607786	0	0	0	0.0213066	0	0	0.829258	0	0.922278	0.0093393	0	0.0110712	0	0.00842087	0	0	0	0	0	0	0	0	0	0	0	0	0.00516663	0	0	0	0	0	0	0	0.142699	0	0.193886	0.0062762	0.0286318	0	0	0.006372	0	0.0138761	0	0.329071	0
LINC02322	0	0	0	0	0	0.0417779	0	0	0	0.0721757	0.0344457	0	0	0	0	0	0	0	0.101024	0	0	0.0812725	0	0	0.130373	0.0489884	0	0	0	0	0	0	0	0.0633789	0	0.0597126	0	0.0335753	0	0.0492254	0	0	0	0.0499768	0	0	0	0	0.0401013
ASB15-AS1	0	0	0	0	0	0	0	0	0.0259783	0	0	0	0.00716557	0	0	0	0	0.0136534	0	0	0	0	0	0	0	0	0	0	0	0	0	0	0	0	0	0	0	0	0	0	0	0	0	0	0	0.0213002	0	0	0
AC013472.1	0	0	0	0	0	0.0461468	0	0	0.586465	0	0	0.0809101	0	0	0	0	0	0.154114	0	0	0	0	0	0	0.144007	0.0541114	0	0	0	0	0.10731	0	0	0	0.065913	0	0	0	0.176812	0	0	0.0865969	0	0	0	0	0	0	0.0442949
MIR924HG	0.023359	0.6255	0.427748	0.476349	0.097305	0.0913647	0.0561575	0.0213667	0.0806336	0.359529	0.34317	0.0533972	0.0800679	0.590791	0.15952	0.208633	0.345951	0.152563	0.0981917	0.307387	0.097457	0.00987423	0.148621	0.160123	0.0791985	1.68438	0.107456	0.0280563	0.334787	0.258515	0.24787	0.0381097	0.21037	0.0847026	0.0724996	0.137841	0.23012	0.0203962	0.826541	0.131575	0.791223	0.0666753	0.0761713	0.0485756	0.153598	0.119004	0.0325684	0.273374	0.0194885
AC083806.2	0.0121015	0.060009	0.0585359	0.0448689	0.0252051	0.0315551	0.0232745	0.177109	3.99353	0.0817722	0.0260171	0.0461052	0.0599159	0.010931	0.0590294	0.0665139	0.0471644	0.0351276	0.0381521	0.079623	0.0593987	0.0920786	0.0543493	0	0.0656477	0.0308344	0.0278346	0.0387598	0.0918217	0.0793641	0.122298	0.0307117	0.0344163	0.0478705	0.0375594	0.067652	0.00541894	0.0549459	0.47354	0.0247869	0.0169615	0.0789532	0.0676484	0.100661	0.0884147	0.0274007	0.0295268	0.066647	0.156492
AC092718.1	0	0.0888552	0.0206367	0.0369096	0	0.0129788	0	0	0.907187	0	0.010701	0.0455119	0.0341221	0	0.0291349	0.0410363	0.0465575	0	0	0	0.0293172	0	0	0	0.121506	0.0608753	0.0457941	0.0478264	0.0125889	0	0.120724	0	0.00943708	0.0393788	0.018538	0.092752	0.013373	0.0312917	0.198913	0.0917548	0.0139527	0	0	0.0310518	0	0.10143	0.0416384	0.0411184	0.0622897
AL353593.1	0.0219099	0.43459	0.514762	0.135393	0.114086	0.104741	0.0210695	0.0400824	0.302526	0.1974	0.400388	0.550931	0.559083	0.0197907	0.170998	0.120425	0.32449	0.222597	0.368401	0.144159	0.0967882	0.27785	0.410002	0.405511	0.267427	0.178644	0.251976	0.473684	0.193952	0.449032	0.243564	0.0953215	0.311557	0.158896	0.231207	0.163314	0.137355	0.0994807	0.419556	0.100974	0.266146	0.536049	0.408262	0.318935	0.48023	0.0496095	0.122192	0.150832	0.566664
AL589765.7	1.4464	0.0768478	0.249871	0	0	0.0448996	0.0496757	0.126003	1.42654	0.0387844	0.0555294	0.432978	0.0983699	0	0.0503956	0.0354908	3.06021	0.974665	0	0.0849713	0.481753	1.04814	0.116	0.212462	3.78309	0	0.0396057	1.98544	0.0435508	0.0423475	0.052205	0.280926	0.0816179	0.102172	0.224461	0.0641744	0.0462634	0.0360841	0.0860166	0.0793555	0.0724034	0.0842565	0.385026	0.322267	0.52838	0	0.0360116	0	0.258586
AC145423.2	1.22356	0.808992	0.375778	0.336047	0.424742	0.118167	0	1.82389	3.37892	0.306218	0.438427	0.103592	0.362446	0	0.265262	1.77469	0.953747	1.08524	0.428613	0.782696	0.467112	0.804564	0.203526	0.745541	1.47501	0.623526	0.833874	0.87088	0.343851	0.445801	0.686965	0.345025	0.300723	0.806688	0.168781	1.01336	0.365268	0.0949661	0.452757	0.348079	0.762204	0.665238	0.253328	0.49475	1.29126	0.615655	0.0947753	1.21669	0.680547
AC007220.1	0.646768	0.244359	0.127693	0.0380641	0.0962212	0.187387	0.0888512	0.0375622	0.127577	0.0924943	0.838713	0.140807	0.140758	0.0556392	0.0901388	0.12696	0.144041	0.111751	0.744418	0.202642	0.0302342	0.0781141	0.13832	1.03448	0.250613	0.0470846	0.188906	0.246612	0.0649134	0.25248	0.18675	0.178656	0.184913	0.487326	0.0955895	0.612181	0.0275826	0.322705	0.256419	0.18925	0.0575567	0.125586	0.487806	0.160115	0.180014	0.209206	0	0.445248	0.0256952
AC084211.1	0	0	0	0	0	0	0	0	0.683911	0	0	0	0	0	0	0	0	0	0	0	0.0486236	0	0	0	0	0.050482	0	0	0	0	0	0	0	0	0	0	0	0	0	0	0	0	0	0	0	0	0	0.0681964	0
AL645924.1	3.84001	0.952097	1.02058	0	0.307616	0.834418	0.284055	0.0900639	4.89431	0.221776	0.687975	6.75232	1.29374	0.133408	0.144086	0.710301	14.851	4.50152	1.70731	0.607352	1.52236	4.99457	0	0.404965	18.2273	0	0.339709	8.39657	0.0622579	0.121075	0.895552	0.481915	1.26011	0.876357	2.01694	2.47699	2.18248	0.722174	0.737788	2.72261	0.966036	1.56583	3.71528	2.76417	3.34509	0.501619	0.10296	0.508373	0.308051
AC009480.1	0	0	0	0	0.0821306	0	0.0758398	0.0480924	11.2161	0.118424	0	0.0600934	0.0300362	0	0	0	0.061474	0	0.248637	0	0	0	0	0	0	0	0	0	0.0332445	0	0	0	0	0	0	0.0489875	0	0	0.722268	0.040384	0.036846	0	0	0	0	0	0	0	0.0657973
AL136038.5	0.148232	0.0882067	0.0819442	0.0732804	0.0308739	0.0644203	0.0285091	0.0542355	0.532152	0.111293	0.180589	0.0677696	0.090328	0.107116	0.0289223	0.0611051	0.0231088	0.021514	0.0623105	0.0487655	0.0145516	0.0501279	0.066573	0.0812885	0.0804125	0.181293	0.204569	0.0712159	0.0499881	0.0243035	0.149803	0.0752381	0.046841	0.13682	0.0552082	0.092075	0.106203	0.124253	0.345558	0.0303617	0.0969562	0.0483552	0.0552421	0.1233	0.06498	0.0671267	0.0413345	0.122455	0.049468
AL354863.1	0	0	0	0	0	0	0	0	0	0	0	0	0	0	0	0	0	0	0	0	0	0	0	0	0	0	0	0	0	0	0	0.0111766	0	0	0	0.0191488	0	0	0	0	0	0	0.0287217	0.0160267	0	0	0	0	0
AP001107.7	0	0	0	0	0	0	0	0	0.329886	0	0.171216	0	0	0	0	0	0	0.0866889	0	0.098248	0	0	0	0.0818862	0	0.0608753	0	0.0956527	0.0503556	0	0	0	0.0377483	0	0	0.0742016	0	0.0417222	0	0	0	0	0	0.0621035	0	0.13524	0	0.24671	0.0996635
AC093802.2	0	0	0	0	0	0	0	0	0	0	0	0	0	0	0	0	0	0	0	0	0	0	0	0	0	0	0	0	0	0	0	0	0	0	0	0	0	0	0	0	0	0	0	0	0	0	0	0	0
AC243829.5	0	0	0	0	0	0	0	0.0802188	0	0	0	0	0	0	0	0	0	0.0954631	0	0	0	0	0	0.0901743	0	0	0	0	0	0	0	0	0	0	0	0	0	0	0	0	0	0	0	0	0	0	0	0	0
DDC-AS1	0	0	0	0	0	0	0	0	0.0505231	0	0	0	0	0	0	0	0	0	0	0	0	0	0	0	0	0	0	0	0	0	0	0	0	0	0	0	0	0	0	0	0.0427381	0	0	0	0	0	0	0	0
NALT1	1.64254	0.93298	0.24764	0.848921	0	0.376385	0.0287188	0.25496	0.49483	0.156956	0.781171	0.796459	0.477709	0	0.437024	1.1285	0.395739	0.411772	1.31814	0.24562	0.190562	0.631207	0.178833	0.777919	0.64803	0.152188	0.38925	2.03262	0.377667	0.0734465	1.93158	0.357302	0.641721	1.59484	0.111228	2.07765	0.187222	1.09521	1.3178	2.52326	1.46504	0.121777	0.222593	0.652087	1.26552	0.338101	0.187373	1.04852	0.448486
AL121658.1	0.365083	0.339447	0.157674	0.564012	0.28515	0.614816	0.307194	0.0556574	0.693132	0.137053	0.261633	0.243412	0.260708	0.164886	0.0445208	0.533011	0.213432	0.264937	0.0959162	0.300264	0.0895986	0.192908	0.273273	0.156412	0.680796	0.441859	0.209932	0.109624	0.0961849	0.0374109	0.59955	0.0827257	0.21631	0.21061	0.0566556	0.566934	0.0613055	0.27096	0.531926	0.233683	0.4051	0.111652	0.0850356	0.166075	0.666836	0.20666	0.159068	0.59691	0.171332
LINC00393	0.0500654	0.670316	0.0345959	0	0	0	0	0	0	0	0	0.0381487	0.324151	0	0	0	0	0	0	0	0	0.0423268	0	0	0.0678984	0	0	0.0400887	0	0	0.354173	0	0	0	0.0310776	0.653066	0	0	0.791976	0	0.374251	0.04083	0	0	0	0.0566801	0.540979	0	0
AC068789.1	0	0	0	0	0	0	0	0	0	0	0	0	0	0	0	0	0	0	0	0	0	0	0	0	0	0	0	0	0	0	0	0	0	0	0	0	0	0	0	0	0	0	0	0	0	0	0	0	0
AC134312.5	0.043122	0.0106917	0.104293	0.772775	0.0224537	0.168664	0	0.184072	0.0297708	0.0647522	0.48672	0.131432	0.205291	1.14906	0.0420688	0.829548	0.0168064	0.312931	0.13595	0.177329	0.0317489	0	0.451889	0.0443392	0.0584818	1.31849	0.0826542	0.0172645	0.490792	0	1.83033	0.0312678	0.224837	0.0284301	0.066919	0.214284	0.0868935	0.120488	0	0.0993655	0.100734	0	0.020088	0.156928	0.17328	0.0976388	0.150307	0.59372	0.0269826
ZNF25-DT	0	0	0	0	0	0	0	0	0	0	0	0	0	0	0	0	0	0	0	0	0	0	0	0	0	0	0	0	0	0	0	0	0	0	0	0	0.0327699	0	0	0	0	0	0	0	0	0	0	0	0
AC103974.1	0.371767	0.940198	0.385344	0.413523	0.271012	0.87246	0.500508	0.317388	0.153997	0.558247	0.612772	0.25495	0.14159	0.0671617	0.507761	0.638551	0.579572	0.431659	0.273482	0.305761	0.109487	0.440025	0.723518	0.535165	0.453769	0.189452	1.05463	1.01212	0.250741	0.54858	1.50283	0.593051	0.258451	0.392166	0.346156	0.484943	0.482775	1.19457	0.247618	0.380737	1.19847	0.454783	0.346369	0.618477	0.543235	0.336709	0.233251	0.946946	0.341182
AL713851.2	0	0	0	0	0	0	0	0	0	0	0	0	0.0372739	0	0	0	0	0	0	0	0	0	0	0	0	0	0	0	0	0	0	0	0	0	0	0	0	0	0	0	0	0	0	0	0	0	0	0	0
AC007540.2	0	0	0	0.0792064	0	0	0	0	0.619432	0	0.0229638	0	0	0	0	0	0	0	0	0	0	0	0	0	0	0	0	0.0513167	0.0270152	0	0	0.023235	0	0	0	0	0	0	0	0.0656339	0	0	0	0	0	0	0	0.0441192	0
LINC01288	0	0	0	0	0	0	0	0	0	0	0	0	0	0	0	0	0	0	0	0	0	0	0	0	0	0	0	0	0	0	0	0	0	0	0	0	0	0	0	0	0	0	0	0	0	0	0	0	0
AL356608.1	0.0792498	0.0982464	0.0821441	0	0	0.0516619	0	0	0.656554	0	0	0.0603866	0	0	0	0.0816722	0.154435	0.115021	0	0	0.0583483	0.0335001	0	0.0543245	0.537391	0	0	0.0951861	0.0334067	0	0.040045	0.0718301	0.0125214	0.0261245	0.0737904	0.0492265	0.0354874	0.0276791	0	0.0202905	0.0185129	0.0646309	0.0738358	0.0412004	0.0289504	0	0	0.0545571	0.0495887
AC011503.1	0.0727551	0.0577247	0.0402198	0.0899186	0.030307	0.55649	0.0139928	0.390425	0.221008	0.0218499	0.224198	0.210663	0.0942113	0.0131436	0.141956	0.439877	0.567114	0.0739166	0.0917496	0.107708	0.149986	0.0738113	0.0762424	0.458827	0.019734	0.00741517	0.0223126	0.0699083	0.0613378	0	0.323516	0.580303	0.165531	0.0191868	0.0270972	0.370576	0.123801	0.0863966	0.218065	0.201178	0.271931	0.0712011	0.406708	0.17399	0.116943	0.214156	0.370252	0.140241	0.254939
GARS1-DT	1.5889	1.12187	1.03635	0.979242	0.330053	1.02871	0.640839	0.830007	28.9544	1.05166	0.95007	1.04899	0.61484	0.572552	0.563166	1.23065	1.16793	1.62638	2.23329	0.394481	0.805587	3.50718	1.18509	1.67496	1.87278	0.944528	0.945929	2.4845	1.78627	0.506867	4.58273	0.613501	0.865129	2.08297	0.570873	2.10221	0.940845	0.891964	2.08148	2.5872	1.30223	0.638091	1.56735	1.06877	2.67526	1.01715	0.356562	2.12726	1.14265
SLC25A30-AS1	0.139055	0.114925	0.0960887	0	0.0482708	0.181296	0.0445735	0.0565308	0.0640008	0.0348008	0.0996519	0.0353188	0.194186	0	0.135658	0.0955367	0.289042	0.10091	0.0974213	0	0.182009	0.0783741	0.138781	0	0.440032	0.614137	0.0355378	0.371149	0.0195388	0.113994	0.046843	0.117633	0.307587	0.0305593	0.0863169	0.547039	0.124535	0.0485668	0.0385909	0.166145	0.0866224	0.491416	0.34548	0.120486	0.101595	0.0524756	0.129251	0.0319093	0.154685
AC005786.3	0	0	0	0	0	0	0	0	0	0	0	0	0	0	0	0	0	0	0	0	0	0	0	0	0	0	0	0	0	0	0	0	0	0	0	0	0	0	0	0	0	0	0	0	0	0	0	0	0
AC114954.1	0	0	0	0.0489727	0	0	0	0.0241635	0	0	0.0141984	0	0.0150914	0	0	0	0	0	0	0	0	0	0	0	0	0	0	0	0	0	0	0	0	0	0	0	0	0	0	0	0	0	0	0	0	0	0	0	0
AL035541.1	0	0	0	0.146383	0	0	0	0	0	0.029642	0	0	0	0	0	0	0	0	0	0	0	0	0	0	0	0	0	0	0	0	0	0	0	0	0	0.0245235	0	0	0	0	0	0	0	0	0	0	0	0	0
LINC01600	0	0.0111312	0.0620455	0.0554855	0	0.0243885	0	0	0.123978	0.00842673	0.0482597	0.00855216	0	0.0405522	0	0.053978	0.0874863	0.0244346	0.0353846	0.0646163	0.005509	0	0.0336046	0.00769363	0.0608857	0.0571954	0	0	0.028387	0.00920089	0.0113426	0.00406913	0.0248265	0.00739967	0.00696697	0	0.0100517	0.0117601	0.0373778	0.00574722	0.0104874	0.0183065	0.0104569	0.00583494	0.0164002	0	0.0391214	0.00772657	0
AC105265.3	0	0.052655	0.0733749	0	0	0	0	0	0.439848	0	0	0	0	0	0	0	0	0	0	0	0	0	0.0794815	0	0	0	0	0.0850246	0.0447606	0	0	0	0	0	0	0	0	0	0	0	0	0	0	0	0.0775796	0	0	0	0.0442949
AC012640.5	0.151128	0.149883	0	0	0.0786926	0	0.0726651	0	0.208672	0.113467	0.027076	0.115156	0.201452	0.13651	0.589745	0.103831	0.353404	0.329015	0.0794097	0.0621476	0.0370896	0	0.113122	0.0517978	0.204958	0.0385072	0.0579349	0.30253	0.0318529	0	0.0763649	0	0.167146	0.249094	0.0938111	0	0.0676737	0.290309	0.0629121	0.851257	0	0.12325	0.140803	0.0785682	0	0.171095	0	0	0
LINC02820	0	0	0	0	0	8.43447	0	0.687192	0.172888	0.0470046	0	0	0	0	0	0.688208	0	0	0	0	0	0	0	0	0	0	0	0	0	0	0	0	0	0	0	0	0	0	0	0.0320582	0.0292497	0	0.0583288	0	0	1.41755	0.0218221	0.0430991	0.104464
AC008543.4	0.294049	0.145814	0.101596	0.272563	0.153112	0.0958434	0.0706923	0.0896563	0.609021	0	0.0526817	0.224059	0.0559952	0.0664019	0.21515	0.202025	1.03143	0.160041	0	0	0.180413	0.186449	0.110051	0.151175	0.897272	0.187309	0.28181	0.412043	0.0309881	0.120528	0.0742917	0.159911	0.0929189	0.193865	0.0912642	0.0456625	0.0329182	0.154051	0.183612	0.037643	0.103036	0.119903	0.13698	0.15287	0.483381	0.0832249	0.153742	0.404858	0.551982
Z93241.1	0	0.0242657	0	0.0604784	0.0509605	0.0425329	0	0.0298404	2.63512	0	0.0175341	0.0372869	0.186369	0.0442013	0	0	0.114431	0	0	0.0804924	0	0.0413706	0.073257	0.100631	0.265458	0.0249369	0	0	0.0618828	0.962768	0	0.0354824	0.0618526	0.0645243	0	0.0911876	0.0438248	0.0341821	11.1224	0.0501151	0.274348	0.159631	0.136774	0.02544	0.0715041	0.166199	0.0511701	0.101062	0.224543
MIR222HG	3.69842	1.11659	0.644961	3.95088	0.1944	0.496894	0.527311	0.654539	17.0276	1.39277	1.12873	0.631186	0.608749	0.252923	0.386987	1.25045	0.863947	0.719658	0.441387	0.403011	0.853261	1.50913	1.06542	1.09566	1.37657	0.689672	0.509868	1.24249	1.11148	0.468651	1.53278	0.469514	0.807393	1.95375	0.376592	1.3117	0.710513	2.64458	2.7975	3.65025	0.599592	0.190296	0.739153	0.782438	1.72185	2.27185	0.345666	1.44571	0.593758
U52112.1	0	0	0.0322596	0	0	0.0101443	0	0	0	0	0.00836398	0	0	0	0	0	0	0	0	0	0	0	0	0.0480023	0	0	0	0.0186908	0	0	0	0	0.213907	0	0	0.0144992	0	0.00815262	0	0	0.0109056	0	0.0217476	0	0	0	0	0	0
AC019270.1	0	0	0	0	0	0	0	0.00568063	0.86179	0	0	0	0	0	0	0	0	0	0.00978961	0	0	0.0078756	0	0	0	0	0	0	0	0	0	0	0	0	0	0	0	0	0.0698022	0	0	0	0	0.00484294	0	0	0	0	0
AC130343.2	0.45764	0.113468	0	0.565601	0.238294	0.0994431	0	0.139536	0	0.114532	0.0546604	0.0581185	0.203344	0.206688	0.446462	0.157209	0.713445	0.221403	0.240466	0	0.0374379	0.128968	0.114185	0.104568	0	0.0388687	0.233915	0.61074	0.0643039	0.187582	0.462492	0.525405	0.0964088	0.201146	0	0.331643	0.239082	0.372954	0.254011	0.429625	0.320716	0.0622034	0.142125	0.713753	0.445809	0.259052	0.292446	0	0.763619
AC012588.1	0	0	0	0	0	0	0	0	0	0	0	0	0	0	0	0	0	0	0	0	0	0	0	0	0	0	0	0	0	0	0	0	0	0	0	0	0	0	0	0	0	0	0	0	0	0	0	0	0
AC100786.1	0.128836	0.300271	0.55197	0.0955376	0.322009	0.604703	0.148673	0.180699	0.426943	0.232153	0.48011	0.157072	0.142297	0.174562	0.263947	0.132774	0.692935	0.36463	1.06961	0.074173	0.164418	0.413903	0.376103	0.362092	0.33198	0.0787855	0.246947	0.422966	0.271545	0.570331	0.156242	0.238219	0.574038	0.721996	0.327892	0.312106	0.265382	0.476977	0.439786	0.672917	0.204655	0.336224	0.624179	0.51574	0.207084	0.233373	0.624213	0.0532159	0.257971
ZNF649-AS1	0	1.5862	0.0775569	0.0693569	0	0.390216	0.59362	0.171106	0.232459	0.126401	0.160866	0.213804	0.0213729	0.202761	0	0.154223	0.131229	0.203622	0.117949	0.0461545	0.11018	0.284664	0.126017	0.115404	0	0.314575	0.0860518	0.0449353	0.212903	0.0920089	0.0567131	0.691753	0.0709329	0.295987	0.0696697	0.348581	0.301551	0.0588003	2.47628	0.0862083	0.104874	0.36613	0.156853	0.116699	0.0820012	0	0.117364	0.115899	0.163868
AC091153.3	0.413039	0.512047	0.0475693	0.255239	0.0716903	0.448758	0.0661992	0.0419789	0.095052	0.10337	0.123333	0.47209	0.104872	0.124363	0.268634	0.378368	0.375617	0.149869	0.217031	0.169853	0.101368	0.290997	0.0515282	0.330321	0.0933603	0.210484	0.263898	0.385853	0.0290185	0.1693	0.139139	0.449243	0.304546	0.544628	0	0.470363	0.123304	0.168303	0.57314	0.176252	0.771893	0.392989	0.128274	0.178942	0.452657	1.09109	0.479901	0.521298	0.315883
CASC17	0	0	0	0	0	0.425205	0	0	0.152526	0	0.00565452	0	0.00601017	0	0	0.0216841	0.0246015	0	0	0	0	0	0	0	0.0214017	0.00804181	0	0	0.0332606	0.0129367	0	0	0.00498666	0.0104041	0	0	0	0.00551163	0	0.0808072	0.0221184	0.0257394	0	0.00820406	0	0.0357313	0.0110011	0	0
LINC00559	0	0	0	0	0	0.0146066	0	0	0.0232038	0	0	0	0	0	0	0	0	0	0	0	0	0	0	0	0	0	0	0	0	0	0	0	0	0	0	0	0	0	0	0	0	0	0	0	0	0	0	0	0
AC005253.2	0	0	0	0	0	0	0	0	0	0	0	0	0	0	0	0	0	0	0	0	0	0	0	0	0	0	0	0	0	0	0	0	0	0	0	0	0	0	0	0	0	0	0	0	0	0	0	0	0
AL590226.2	0.038159	0.0189224	0.0527369	0.0117903	0.00993476	0.0538967	0.0183476	0.0174522	0.816677	0.00716247	0.0752022	0.0944981	0.0508658	0.0430852	0	0.0458797	0.936946	0.152304	0.0601518	0.015692	0.0280949	0.524239	0.0642666	0.117708	0.478697	0.00972289	0.0877698	0.297911	0.0603203	0.0391025	0.0385636	0.183308	0.247193	0.0754741	0.0296086	0.0474054	0.0299028	0.0399828	0.0397126	0.0976993	0.0445701	0.01556	0.106656	0.352127	0.236975	0.0324005	0.0199512	0.0525388	0.545194
SACS-AS1	0	0	0.0100505	0	0	0.00632092	0	0.0177386	0.140578	0	0.0104232	0	0	0	0	0.00999272	0	0.0105548	0.0152848	0	0.00713901	0	0.0217738	0	0	0.11859	0	0	0.0122621	0.0238465	0	0.00527312	0.0137881	0.0191782	0.00902837	0	0	0	0	0.0148954	0	0.0118615	0	0.0226842	0.0106264	0	0	0	0.00606725
AC137761.1	0	0.0268093	0	0	0	0	0	0	0.1493	0	0.0193722	0	0	0	0	0	0	0	0	0	0	0	0	0	0	0	0	0.0432904	0	0	0	0	0.0170841	0	0	0	0	0	0	0.0276842	0.0252589	0	0	0	0	0.122414	0	0	0
AL357518.1	0.0755638	0	0	0.0933899	0	0	0	0	0.208672	0	0.108304	0.0575779	0	0	0	0.155747	0	0.109672	0	0.0621476	0	0	0.169684	0	0.614875	0	0	0.121012	0.0318529	0.0619456	0	0.0273957	0.023878	0	0	0.0469369	0.0338368	0.0527835	0	0	0.0353037	0	0.0704015	0.0392841	0.110416	0	0	0	0.0315215
AC020897.1	0	0	0	0	0	0	0	0	0	0	0	0	0	0	0	0	0	0	0	0	0	0	0	0	0	0	0.0444064	0	0	0	0	0	0	0	0	0	0	0	0	0	0	0	0	0	0	0	0	0	0
AC093110.1	0.210307	0.756084	1.76207	0.87723	0.383276	0.456988	2.67967	7.37416	6.86035	1.08555	0.301428	0.801246	0.270326	0.237457	0.615511	0.650206	1.76225	4.00621	1.10505	0.216209	0.825815	0.66675	0.688711	2.23451	1.81826	2.10325	5.03883	2.16813	0.587319	0.560317	0.82358	0.857777	0.731022	3.41436	1.28914	1.09405	1.083	0.321356	1.20378	3.0961	0.478999	0.385903	1.34708	0.820008	2.11273	1.13094	0.394015	1.08585	0.668939
AC008264.2	0.00870877	0.00863705	0.0240715	0.0538162	0	0.0302781	0.0083747	0.0796598	1.53917	0.0457699	0.00624104	0.0331794	0.0398014	0.00786643	0.0169921	0.0598331	0.020365	0.0568787	0.018304	0.00716255	0.0256476	0.0147253	0.0130374	0.0596973	0.0708647	0.0798835	0.0267081	0.0627601	0.0477238	0.0214178	0.0176022	0.0157868	0.0330234	0.0344498	0.0270295	0.064914	0.0155989	0.0121667	0.210269	0.0758106	0.0325501	0.0142046	0.0324553	0.0226376	0.197245	0.0197188	0.00910666	0.0239811	0.0399616
AC110285.1	0.150707	0.269039	0.395734	0.37252	0.0627788	0.222686	0.0289852	0.0735215	0.541038	0.0905209	0.496811	0.298572	0.126275	0.108904	0.352863	0.352044	0.187958	0.174986	0.728536	0.272688	0.103562	0.152895	0.315861	0.599182	0.245266	0.06144	0.0924378	0.217215	0.215997	0.543604	0.487375	0.743089	0.219066	1.4904	0.09355	0.280837	0.121474	0.294765	0.200759	0.694544	0.535122	0.122907	0.0842467	0.329068	0.418412	0.102371	0.0525309	0.456498	0.540661
AC022217.4	0.184616	0.274643	0.191358	0.228168	0.28839	0.32093	0.0887671	0.0562899	0.254912	0.069305	0.165379	0.281346	0.0351561	0.0833797	0	0.443938	0.359763	0.133974	0.0970061	0.0759189	0.0906167	0.23412	0.276379	0.126551	0.125188	0.09408	0.0707727	0.443481	0.116734	0.0756721	0	0.133865	0.583383	0.121716	0.343796	0.172013	0	1.06392	0.307412	0.0945352	0.12938	0.150561	0.172004	0.0959782	0.134883	0.104504	0.289576	0.0635466	0.115519
AC020703.1	0.0623655	0.0309259	0.0430954	0.077078	0	0.0271035	0	0	2.15281	0	0.178774	0.0475211	0.0475045	0	0.182527	0.0856957	0	0	0.131079	0.153878	0	0	0.046682	0	0	0	0.0478157	0	0.0262893	0	0	0.0226106	0.0591221	0.164469	0.0774256	0	0.0558535	0	0.675007	0	0.0582747	0	0	0	0.18226	0.0706054	0.0217383	0	0.0260158
AC004585.1	0.786544	0.0672472	4.68546	2.447	3.92609	1.15513	0.5738	0.430021	1.64778	1.34399	0.7386	0.805994	0.0516483	1.61693	0.264598	1.04351	0.422826	0.747927	1.0831	1.22687	0.426005	1.90319	0.50754	3.43949	1.76558	0.635786	1.87152	0.738394	0.445887	0.0889369	0.438556	0.196663	8.04776	0.768905	1.34687	1.11191	1.42098	0.748354	0	0.98607	1.15312	0.331786	0.859157	1.48053	3.03182	0.583408	1.01156	0.784201	0.260223
AL445218.1	0	0	0	0	0	0.0160648	0	0	0	0	0	0	0	0	0.0360624	0	0	0	0	0	0	0	0	0	0	0	0	0	0	0	0	0.0268035	0	0	0	0	0	0	0	0	0	0	0	0.0192175	0	0	0	0	0
AC068790.2	0.233339	0.115709	0.322481	0.144193	0	0.0253518	0.056097	0.782602	22.0698	0.175191	0.0209024	0.222249	0.0888685	0	0	0.0400785	0.136413	0.253997	0.858252	0.38382	0.0572659	0.295908	0.174659	0.239925	1.1867	0.0594545	0.134176	0.467101	0.221312	0.0478215	0.235813	0.0211493	0	0.115379	0.181054	0.0362349	0.130609	0.244491	1.89414	0.119484	0.0272542	0.570887	0.815242	0.181962	0.4262	0.264168	0.0813332	0.200794	0.17034
LINC01088	0.0406664	0.116961	0.0337212	0.0402079	0.0762303	0.222683	0.00782128	0.0198388	0.336905	0.0183194	0.0932579	0.0867632	0.0216832	0.0073466	0.063477	0.156462	0.0824167	0.123947	0.196586	0.100338	0.195614	0.0687612	6.66021	6.71815	0.187515	0.0911834	0.0997727	0.110713	4.38501	20.1158	0.0410975	0.0884616	0.0411216	0.160866	0.11107	0.282913	0.0946923	0.0681759	0.270861	0.158261	0.0797977	0.198989	0.083354	0.0803382	0.0653649	3.38849	0.167262	0.0391937	0.0983912
AC013727.2	0	0	0	0	0	0	0	0	0	0	0	0	0	0	0	0	0	0	0	0	0	0	0	0	0	0	0	0	0	0	0	0	0	0	0	0	0	0	0	0	0	0	0	0	0	0	0	0	0
LINC01180	0	0	0	0	0	0.0069733	0.0308603	0	0	0	0.00574946	0	0.0122222	0	0	0.0110241	0	0	0	0	0.0157516	0.0135655	0	0.010999	0	0	0	0	0.00676382	0	0	0	0.0101408	0	0.0199204	0	0	0.00560417	0.0133591	0.00821639	0	0	0.0298989	0	0	0	0	0.0110461	0
LINC00210	0	0	0.0141747	0	0	0	0	0	0.0283236	0	0	0	0	0	0	0	0	0	0	0	0	0	0	0	0	0	0	0	0	0	0	0	0	0	0	0	0	0	0	0	0	0	0	0	0	0	0	0	0
AC116609.2	0	0	0	0	0	0	0	0	0	0	0	0	0	0	0	0	0	0	0	0	0	0	0	0	0	0	0	0	0	0	0	0	0	0	0	0	0	0.0443299	0	0	0	0	0	0	0	0	0.132722	0	0
AL353708.2	0	0.0360457	0	0	0	0	0	0	0.100368	0	0	0	0	0	0	0	0	0	0	0	0	0	0	0	0	0	0	0	0.0306415	0	0	0	0	0	0	0	0	0.025388	0	0	0	0	0	0	0.106216	0.164588	0	0	0
LINC01839	0.223469	1.21896	0.0308841	0	0.186178	0.0582707	0.0859588	0.0272545	0.246848	0	0	0.23839	0.187241	0	0	0.0614133	0.0348381	0	0.0469686	0.367586	0	0.0377856	0	0.122548	0	0	0.137067	0.0357875	0	0	0.0451677	0.0324075	0.254217	0.147332	0.0277433	0	0	0.01561	2.97686	0	0.0626433	1.34863	0.0416405	0.0232354	0	0.252995	0.155786	0	0.466102
AC010266.2	0	0.0099001	0	0	0	0	0	0.00608727	0.234316	0	0.00357685	0.0228189	0.00380182	0.00901679	0.0097385	0	0	0.0362203	0.0104904	0	0.00489971	0.0337574	0	0	0.0676898	0	0.0229604	0	0	0	0	0	0.00946317	0.0987191	0	0.0868079	0	0.00348647	0.0332439	0.00511158	0	0	0.0372014	0	0	0	0.0104384	0	0.0249848
AC105390.1	0	0	0	0	0	0	0	0	0.0801153	0	0	0	0	0	0	0	0	0	0	0.0477205	0	0	0	0	0	0.118272	0	0	0	0	0	0	0.0183349	0	0	0	0	0	0	0	0	0	0	0	0	0	0	0	0
AC122108.3	0.185318	0.030632	0	0.152691	0	0.0805376	0.118806	0	0.0852938	0.185516	0	0.0470694	0.0235265	0	0	0	0	0.0448277	0	0	0.0303204	0	0	0	0.335103	0.0314792	0.142084	0	0	0	0	0	0.01952	0.0407263	0.0766897	0	0	0.04315	0	0.0632631	0	0	0	0	0.0902637	0	0.0215317	0	0
AC095030.1	0	0	0	0	0	0	0	0	0.238008	0	0	0	0	0	0	0	0	0	0	0	0	0	0	0	0	0	0	0	0	0	0	0	0	0	0	0	0	0	0	0	0	0	0	0	0	0	0	0	0
AC091868.2	0	0.0289792	0.0403826	0	0.0608593	0	0	0.142547	1.12968	0.0438766	0	0	0.0222571	0.158361	0	0.0803012	0.0911054	0	0	0	0	0	0.0874868	0	0.0792555	0	0	0	0.0492688	0	0	0.0211873	0	0	0.0362759	0	0	0	0.827136	0.0299248	0	0	0	0.121526	0.38427	0.0661608	0.0611096	0.0804619	0.0487562
AC011998.3	0	0	0	0	0	0	0	0	0	0	0	0	0	0	0	0	0	0	0	0	0	0	0	0	0	0	0	0	0	0	0	0	0	0	0	0	0	0	0	0.0655047	0	0	0	0	0	0	0	0	0
AC015722.1	0	0	0	0	0	0	0	0	0	0	0	0	0	0	0	0	0	0	0	0	0	0	0	0	0	0	0	0	0	0	0	0	0	0	0	0	0.0377918	0	0	0	0	0	0	0	0	0	0	0	0
AC009435.1	0	0	0	0	0	0.0492018	0	0.0345192	0	0	0	0.0431333	0.0431182	0	0	0	0	0	0	0.0465566	0	0	0.0847433	0.0388032	0.15354	0.0288468	0	0	0	0	0	0	0.0178877	0	0	0	0	0	0	0.0579728	0	0	0.0527398	0.176573	0	0	0.0197311	0	0
AC090673.1	0	0	0	0.707624	0	0.124413	0.0688238	0.13093	0	0	0.0256446	0	0	0.387881	0	0	0	0	0	0	0.035129	0	0.0535712	0	0	0.291772	0	0	0.120676	0	0.216984	0	0	0	0	0	0.0320481	0	0.0595864	0	0	0.233468	0	0.0372074	0	0.0810251	0	0	0
AC008250.2	0	0	0.219051	0	0.165062	0	0	0	1.31311	0	0	0.120773	0.0603655	0.143169	0	0.653378	0	0.115021	0	0	0.0777978	0	0	0.217298	0.214956	0	0	0.25383	0.0668133	0	0.16018	0.0574641	0.100171	0	0	0.0984529	0	0	0.65981	0.0811619	0.0740516	0	0.147672	0.412004	0.347405	0	0.0552471	0	0
C1QTNF7-AS1	0	0.035529	0.0990197	0.0442752	0.111922	0.0155688	0.0344498	0.45876	6.13363	0.188277	0.0513458	0.136486	0.259232	0.0323591	0	0.246127	0.139621	0.0779914	0.0752947	0.383027	0.0879192	0.0302868	0	0.196455	0.194338	0	0.0274664	0.143426	0.0453034	0.0587356	0	0.012988	0.124524	0.188949	0.111187	0.155766	0.0641669	0.0125121	0.656173	0.110065	0.0167371	0.0292157	0	0.186242	0.0261735	0.0811145	0.0374608	0	0.0747202
AC026355.3	0	0	0	0.0555431	0	0.019531	0	0	1.55133	0	0.0322065	0.0342441	0	0.121783	0.0438435	0.154383	0.0350308	0.0326133	0	0	0	0	0.0672789	0.0616129	0	0	0	0	0.0757772	0.0368418	0.0454176	0.0325868	0.0142013	0	0	0.0558308	0.0201243	0.0156963	0.149666	0.138076	0.167973	0	0	0.046728	0	0.101758	0	0.0618767	0
AC021351.1	0	0	0	0	0	0	0	0	0.0693424	0	0	0	0	0	0	0	0	0.0182221	0	0	0	0	0	0	0.0340541	0	0	0	0	0.0205847	0.0253763	0	0.0158695	0	0	0	0.0112441	0	0	0	0	0	0	0	0	0	0	0	0
AC124067.2	3.82264	0.063186	0.352199	0.708664	0	0.692202	0.428867	0.233106	0.263909	0.143502	0.981636	1.40784	0.0970583	0.402838	0.186464	0.175088	1.63882	1.06338	0.0669532	0.209596	0.406532	0.430904	1.33529	0.305709	8.03557	0.454536	0.293082	1.22435	1.55767	0.156686	4.24948	1.24731	0.463046	0.042004	0.276835	0.395742	0.599111	0.0222519	0	1.40283	0.684614	0.0519582	0.534223	1.88795	0.605121	1.0098	0.377522	0.350877	0.691
AC083967.1	0	0	0	0	0.0657045	0.411289	0	0	0.174231	0	0.0678213	0	0.072087	0.398927	0	0.0433471	0.0983584	0.0457852	0.265213	0.0518902	0.030968	0.05334	0	0	0	0	0	0.0505195	0.0265956	0	0	0.709096	0.159496	0.249577	0	0.03919	0.0847564	0.0440716	0.0525286	0.0323072	0	0.0514537	0	0	1.47507	0.071428	0.0219916	0	0.0526378
AC010420.1	0	0	0.132334	0	0.066479	0.0277425	0	0.0389274	1.32214	0.047928	0.0228736	0	0	0	0	0.131574	0	0.0463249	0	0	0.0626662	0	0	0.0875169	0	0.162653	0.146829	0.051115	0.188364	0	0.129025	0.0231437	0.020172	0.0420865	0	0	0	0	0	0	0.149122	0	0	0.0663739	0	0	0	0	0
PHOX2B-AS1	0	0	0	0	0	0	0	0	0.0494648	0	0	0	0	0	0	0	0	0	0	0	0	0	0	0	0	0	0	0	0	0	0	0	0.0113203	0.0472372	0	0	0	0	0	0	0	0	0	0	0	0	0	0	0
AC096677.2	0	0	0	0	0	0	0	0	0	0	0	0	0	0	0	0	0	0	0	0	0	0	0	0	0	0	0	0	0	0	0	0	0	0	0	0	0	0	0	0	0	0	0	0	0	0	0	0	0
LINC01102	0	0.00316054	0	0	0	0.0027699	0	0	0	0	0.00456754	0.0145695	0.00242741	0	0	0	0	0	0	0.00524195	0.00625679	0	0	0	0.00864379	0.00324796	0	0	0.00268669	0	0	0.00231074	0.0100702	0.00420205	0	0	0	0.00222606	0	0	0.00297775	0.00519786	0	0.00662698	0	0	0	0	0.00531747
AL391869.1	0	0	0	0	0	0	0	0	0	0	0	0	0	0	0	0	0	0	0	0	0	0	0	0	0	0	0	0	0	0.056077	0	0	0	0	0	0	0	0	0	0	0	0	0	0	0	0	0	0	0
AC022467.1	0	0.0430238	0.0299769	0.10723	0.0903546	0.018853	0.041717	0	1.61728	0	0.170987	0.165277	0.0660878	0	0	0.238438	0.135259	0.0944435	0.136767	0.107037	0	0	0.129887	0.029737	0.117666	0	0	0	0.0365734	0.0355629	0.043841	0	0.0548333	0.0572017	0	0.0269464	0.0388514	0.0151515	0.288942	0	0	0.0353787	0.0808349	0.022553	0.0633895	0.0491127	0.015121	0.149322	0.0180964
AC105227.1	0	0	0	0	0	0	0	0	0	0	0	0	0	0	0	0	0.0578249	0	0	0	0	0	0	0.0508517	0	0	0	0	0	0	0	0	0	0	0	0	0	0	0	0	0.0693177	0	0	0	0	0	0	0	0
AC005618.3	0	0	0	0	0	0	0	0	0	0	0	0	0	0	0	0	0	0	0	0	0	0	0	0	0	0	0	0	0	0	0	0	0	0	0	0	0	0	0	0	0	0	0	0	0	0	0	0	0
AL445531.1	0	0	0.0129935	0.0929575	0	0.0572028	0.0723287	0	0.129816	0.0564708	0	0.0143278	0	0.0169848	0	0.0129188	0.014657	0	0.039521	0	0.129213	0	0.0844491	0.0128895	0.0255012	0	0.0576666	0.0150564	0.0713371	0.0154147	0.0380057	0.0340861	0.0118837	0	0.0116721	0	0	0.0197022	0.0469657	0	0.0439253	0	0	0.00977556	0.0274761	0	0.0262168	0.0258894	0.00784389
AC022150.3	0	0.329572	0.0510289	0	0	0.128372	0.0355068	0.0675479	0.356877	0.027722	0.0793818	0.196943	0	0	0.0720428	0	0.259029	0.0535895	0.0388024	0.12147	0.0181233	0	0.0552757	0	0	0.056448	0.0283091	0.0295654	0.108951	0.0302689	0	0	0.361697	0	0	0.0229351	0.0165339	0.012896	0.307412	0.0945352	0.0345013	0.0602242	0.103202	0.211152	0.134883	0	0.0643503	0.101675	0.0462076
AC021683.2	0.0127948	0.00634472	0.0176828	0.0158132	0.0199869	1.12878	0.024608	0.0156047	0.5035	0.0240159	0.00458463	0.0243734	0.0194919	0.0115573	0.0249646	0.14065	0.19448	0.0510678	0.0873991	0.00526156	0.0188406	0.156848	0.0143658	0.0350826	0.00867613	0	0.0049049	0.133187	1.35376	0.00524446	0.00646523	0.589123	0.0950136	0.0126533	0.0277979	0.00397378	0.0458353	0	0	0.0360347	0.260033	0.0365211	0.0119207	0.455646	0.0233701	0.00724265	0.0289887	0.0176164	0.176133
AC211433.2	0	0.208171	0.0580174	0.3113	0	0	0	0.153597	0.115929	0.0630371	0.0902532	0.255902	0.223836	0.303356	0	0.576841	0.13089	0.0609286	0.264699	0.0690529	0.0824214	0.0709822	0	0.287765	0	0.0427857	0	0.201686	0.0353921	0.0688284	0.1697	0.0913189	0.0530622	0.110708	0.156352	0.104304	0.0375965	0	0.0699024	0.0429928	0.156905	0	0	0.174596	0.061342	0.0950527	0.0292653	0.0577995	0.0700477
AC073359.2	0	0	0	0	0	0	0	0.112901	0	0	0	0	0	0	0	0	0	0	0	0	0	0	0	0	0	0	0	0	0.039022	0	0	0	0	0	0	0	0	0	0	0	0	0	0	0	0	0	0	0.127455	0
LINC02263	0	0	0	0.72931	0	0.0160283	0	0	0	0	0.0396458	0	0	0	0	0	0	0.080293	0	0.0303331	0	0	0.165639	0.0505631	0	0	0	0	0.0621872	0	0.931808	0	0.0582721	0	0	0.022909	0.0165151	0.0257627	0	0.16997	0.0861553	0	0	0	0.0269459	0.0835083	0	0.279288	0
AC135178.6	2.07296	0.812793	0.266501	1.07246	0.401636	0.293313	0.185436	0.264579	1.06503	0.180975	0.25911	0.220402	0.642615	0.174182	0.564371	0.728668	0.864284	0.454795	0.101324	0.198245	0.307613	0.122271	0.252595	0.76006	1.04608	0.466771	0.332653	0.849237	0.162572	0.395202	0.584633	0.489383	0.639817	0.858153	0.359099	0.598897	0.388571	0.505124	0.842873	0.543087	1.01354	0.471786	0.314405	0.275688	0.493102	1.14613	0.436895	0.464626	0.824516
AL157895.2	0.785498	1.03371	0.219204	0.186693	0.550592	0.53175	0.11621	0.377674	2.00232	0.362925	0.216507	0.333796	0.287655	0.122802	0.898944	0.300971	1.01262	0.526179	0.619107	0.223627	0.303994	0.395896	0.192219	0.21745	0.839938	0.053885	0.50959	0.495918	0.171925	0.718234	0.412179	0.0876254	0.252989	0.547751	0.440707	0.384703	0.541138	0.147725	1.24508	0.201113	0.225838	0.9609	0.492582	0.337686	0.297984	0.0855077	0.637101	0.207982	0.384383
AL121902.1	0	0	0	0	0	0	0	0	0.195488	0	0	0	0	0	0	0	0.0551793	0	0	0	0	0	0	0	0	0	0	0	0	0	0	0	0	0	0	0	0	0	0	0	0	0	0.0659535	0	0	0	0	0	0
AC005944.1	0	0	0	0	0	0	0	0	0	0	0	0	0	0	0	0	0	0	0	0	0	0	0	0	0	0	0	0	0	0	0	0	0	0	0	0	0	0	0	0	0	0	0	0	0	0	0	0	0
CDK6-AS1	0	0.0241565	0.100987	0.301032	0.0507313	0.127025	0.0468456	0	0.134526	0.0365748	0.0174553	0.111358	0.0371062	0.52803	0.190098	0	0.151888	0.0707028	0.0511936	0	0.0478217	0	0	0	0	1.31571	0.0746986	0.156027	0.0410697	0.0399349	0	0.0883069	0.0307872	0	0.030239	0.0605183	0.0218139	0.0850708	0	0.124724	0.0227595	0.0397281	0.136159	0.0506512	0.0355912	0.165452	0	0.0335358	0.0406424
LINC00968	0.240261	0.255302	0.490165	0.11312	0.345527	0.606603	0.374072	0.062791	1.2322	0.309237	0.106588	0.488196	0.135078	0.144681	0.156262	0.251535	0.115935	1.51938	0.649258	0.0188193	0.36502	0.386903	0.291171	0.399974	0.434454	0	0.657887	0.558827	0.202557	3.12323	0.0462492	0.518492	0.234996	0.603438	0.255668	0.078173	0.404731	0.0199797	0.266712	0.691305	0.0481074	0.606484	0.213188	1.02899	0.242409	0.233147	0.330996	0.078762	0.377037
BMF-AS1	0	0	0	0	0	0	0	0	0	0	0	0	0	0	0	0	0	0	0	0	0	0	0	0	0	0	0	0	0	0	0	0	0	0	0	0	0	0	0	0	0	0	0	0	0	0	0	0	0
AC026689.1	0.516778	0.736751	0.848115	0.319345	0.538176	3.06	0	0.0787835	0.0891939	0.0969995	0.277757	0.393773	0.270625	0.116698	0.126039	0.621337	0.352467	0.328143	0.13577	1.59385	0.348775	0.382288	0.483525	0.797047	0.0876064	0.888804	0.297161	0.827596	0.871363	1.85344	0.979232	0.351297	0.347014	1.57578	0.160393	0.321	0.781005	0.541477	0.376472	0.595403	2.23332	0.210725	0.361105	1.54481	0.235978	0.292528	1.59865	0.26682	0.431149
NNT-AS1	2.79988	4.49336	3.05057	2.00178	2.93638	6.23424	2.26035	1.83686	7.98425	2.50257	2.61871	2.3291	0.366734	2.74763	2.86156	2.42915	3.44882	2.43678	3.90761	2.95258	2.41652	4.35013	7.68081	3.30372	1.79479	4.3056	1.69992	2.43173	3.16815	2.71628	3.65298	2.05884	1.59787	2.70869	2.91506	1.9508	4.69	4.88087	5.20899	2.10127	2.95998	2.91969	3.35392	2.21549	3.48153	2.35919	4.11889	4.51108	3.04455
LINC01886	0	0	0	0	0	0.148918	0.0193834	0	0	0	0	0	0.00767676	0	0	1.52333	0	0	0	0	0	0.017041	0	0	0	0	0	0	0	0	0	0.00730778	0	0	0	0	0	0	0	0	0	0	0	0	0	0	0	0	0
AL035696.1	0	0	0	0	0	0	0	0	0	0	0	0	0	0	0	0.0111229	0	0	0	0	0	0	0	0	0	0	0	0	0	0	0	0	0	0	0	0	0	0	0	0	0	0.0132031	0	0	0	0	0	0	0
MIR3945HG	0.461353	0.81706	0.227715	0.610918	0.274546	0.859286	0.316897	0.200954	0	0.321643	0.0590399	0.451981	2.04575	0.476262	0.192893	0.31697	0.0513738	8.15474	0	0.0542058	0.307325	0	2.26933	0.97134	0.178767	0.0503796	2.47604	1.0027	0.180586	0.297163	0.666063	0.0955793	0.614386	0.499703	0.122735	0.36845	0.177077	0.28774	0.438981	0.101247	0.20015	0.0537498	0.184215	0.239848	0.385223	0.149231	0.367567	0.181488	0.0962268
SLC9A9-AS1	0	0	0.043345	0	0	0	0	0	4.33055	0	0.0224762	0	0	0	0	0	0	0	0	0	0	0	0	0	0	0	0	0	0.0528831	0	0	0	0.0198215	0	0.038937	0	0	0	0.940038	0.0321201	0	0	0	0	0	0	0	0	0
SLX1B-SULT1A4	0	0	0	0	0	0	0	0	0	0	0.00574379	0	0.00305252	0	0	0.0055066	0	0	0	0	0.00393403	0.00677605	0	0.00549409	0	0.0163375	0	0.0128355	0	0	0.00809988	0.00290581	0.00253269	0	0	0.0049785	0.00358901	0	0	0	0.00374459	0	0	0.00833358	0.00585579	0.00907386	0	0.0110352	0
AC253536.6	0.245041	0.461743	0.474115	0.423987	0.20415	0.830643	0.141385	0.777022	3.11277	0.772704	0.842908	0.59749	0.578617	0.0885359	0.525923	1.01012	0.343809	0.640164	0.61803	0.322455	0.0962205	0.53863	0.256786	0.873453	0.664646	1.3736	0.676344	1.13802	0.227246	0.241055	0.495278	0.746253	0.402649	1.35705	0.21295	0.821926	0.438909	0.42792	0.408027	0.652478	0.732697	0.399678	0.776222	1.12105	2.36319	0.776766	0.0854122	0.539811	1.39018
SEPTIN4-AS1	0.123781	0.398974	0.285114	0.433448	0.128906	0.842773	0.178549	0.150964	0.370311	0.201359	0.724432	0.251515	0.227856	0.223616	0.100631	0.467735	0.434182	0.179652	0.476962	1.45919	0.182269	0.156972	0.386053	0.424249	0.223828	0.483601	0.189806	0.115634	0.365246	0.372067	0.875651	0.239343	0.873556	0.408039	0.140866	0.269105	0.258664	0.317036	0.618336	0.338046	0.192769	0	0.307532	0.160878	0.271307	0.303626	0.273254	0.298245	0.163511
AC139426.2	0	0	0	0	0	0	0	0	0	0	0	0	0	0	0	0	0	0	0	0	0	0	0	0	0	0	0	0	0	0	0	0	0	0	0	0	0	0	0	0	0	0	0	0	0	0	0	0	0
AL135923.1	0	0	0	0	0	0	0	0	0	0	0	0	0	0	0	0	0	0	0	0	0	0	0	0	0	0	0	0	0	0	0	0	0	0	0	0	0	0	0	0	0	0	0	0.0861845	0	0	0	0	0
BCAR3-AS1	1.26378	0.272113	0.379191	0.184964	0.138538	2.21859	0.975438	0.192665	5.62529	3.0463	0.834172	0.975642	0.284991	0.150203	2.93628	0.594081	1.97019	0.736102	0.646575	0.164115	1.35489	1.89788	0.921074	0.638327	0.654	0.194901	0.892446	1.29156	0.813112	1.51313	0.672199	1.41675	0.667337	1.49099	1.80637	1.73527	0.930773	0.0638858	0.996806	0.570501	1.37511	1.28832	1.17744	2.74044	0.400921	1.86374	0.892605	1.05317	0.56187
AC112211.1	0	0	0	0	0	0	0	0	0	0	0	0	0	0	0	0	0	0	0	0	0	0	0	0	0	0	0	0	0	0	0	0	0	0	0	0	0	0	0	0	0	0	0	0	0	0	0	0	0
AC021739.4	0.0571044	0.0283171	0.35514	0.141152	0	0.0248171	0.109828	0.383048	8.2002	0.171496	0.0409232	0.0435123	0.0434971	0	0	0.0392333	0.0445119	0	0	0	0.0840872	0	0.085488	0	0.154889	0.174602	0.0875641	0.228625	0.120358	0.093626	0.0577099	0	0.0360898	0	0.0354471	0	0.0511418	0	1.85419	0.116964	0.0533588	0	0.0532033	0.11875	0.292048	0	0	0.0393118	0.166748
AL359504.1	0.0202951	0.201279	0.182314	0.200663	0.105677	0.661505	0.0390331	0.581674	0.504411	0.106663	0.10181	0.108251	0.046377	0	0.0593982	0.488027	0.253115	0.27983	0.21328	0.0500752	0.0398465	0.102949	0.136722	0.166944	0.412861	1.33416	0.108922	0.146257	0.111216	0.0831874	0.123062	0.103012	0.134677	0.588738	0.0755879	0.151277	0.227199	1.39641	0.202765	0.65472	0.199121	0.0993079	0.245812	0.137163	0.177934	0.206789	0.0495188	0.516946	0.110059
MGAT3-AS1	0.130492	0.291188	0.135257	0.0806378	0.0679474	0	0.878402	0	0.720716	0.930747	0.0233788	0.198863	0.0496985	0.11787	0	0.0448268	0.152574	0.426133	0	0.268308	0.0320252	0	0.195352	0.044725	0.088486	0	0.800385	0.313464	0.137517	0	0	0	0.0618526	0.0430162	0.405008	0.607917	0.642764	0	0.651861	0.16705	0.0914492	0.10642	0.0607885	0.06784	0.238347	0.960262	0.0227423	0	0
LINC01643	0	0	0	0	0	0	0	0	0	0	0	0	0	0	0	0	0	0	0	0	0	0	0	0	0	0	0	0	0	0.035187	0	0	0	0	0	0	0	0	0	0	0	0	0	0	0	0.0485937	0	0	0
AP001625.1	0	0	0	0	0	0	0	0	0	0	0	0	0.0267277	0	0	0	0	0	0	0	0	0	0	0	0	0	0	0	0	0	0	0	0	0.0462679	0	0	0	0	0	0	0	0	0	0	0	0	0	0	0
AC062004.1	0	0	0	0	0	0	0	0	0	0	0	0	0	0	0	0	0	0	0	0.0309299	0	0	0	0	0	0	0	0	0	0	0	0	0	0.024794	0	0	0	0	0	0	0	0.0306698	0	0	0	0	0	0	0
AC006058.1	0.121839	0.108116	0.30575	5.35752	0.166952	0.551795	0.0678323	0	5.40995	0.144437	0.202201	0.190563	0.0341916	0.608193	0.106351	0.145388	2.07437	0.791098	0.094345	0.232057	0.465835	2.16855	0.235197	0.206598	0.295687	0	0.668646	0.770206	0.245984	0.0210275	0.0259222	0.0116244	1.32321	2.39714	0.103494	0.103563	0.565684	0.20605	0.0961002	0.328364	0.107855	0.167349	0.310673	0.28337	1.14316	0.137936	0.0290573	0.123607	0.136425
AP006621.1	0.123077	0.020344	0.0850482	0.101408	0	0.0356589	0.236712	0.200142	0	0.246418	0.132303	0.0625214	0.281248	0	0.120071	0.281865	0.0959367	0.119088	0.344911	0.0337418	0	0.138738	0.122835	0.0843676	0.0556389	0.18816	0.346	0.394205	0.0864693	0.0336321	0.124382	0.223109	0.0518563	0.378673	0.0509328	0.203867	0.18371	0.0286577	0.102471	0.147055	0.115004	0.0334579	0.0382231	0.0639855	0.6894	0.0464462	0.0858004	0.0564859	0.119798
AC015660.2	0.164103	0.0813758	0.793783	0.405633	0	0.213953	0.946849	0.800568	0.906354	0.616045	0.176404	0.250086	0.499997	0.148231	0.32019	0.338238	0	0.238176	0	0.269934	0.161096	0	1.10551	0.899921	0	0.0836267	0.503272	0.262803	0.0691754	0.134528	0.331686	0.178487	0.518563	0.216384	0.203731	1.01934	0.36742	0.0573154	0.136627	0.336125	0.230009	0.133832	0.611569	1.36502	0.239791	0	0.171601	0.225944	0.0684557
AP001922.1	0	0	0	0	0	0	0	0	0	0	0	0.0164618	0	0	0	0	0	0	0	0	0	0	0	0	0	0	0	0	0	0	0	0	0	0	0	0	0	0	0.0179868	0	0	0	0	0.0112315	0	0	0	0	0.00901213
LINC02334	0.0262088	0.0454878	0.00905534	0	0.00682351	0.0284754	0.0189026	0.027969	2.20749	0.08363	0.131476	0.0199706	0.0299454	0	0.0511374	0.0495183	0.0715027	0.0332841	0.0481998	0.0161666	0.0192965	0.0830917	0.107899	0.0898288	0.133291	0.03339	0.0401887	0.0734514	0.022096	0.0268568	0.0529734	0.00950203	0.0310573	0.0215992	0.0244034	0.0488393	0.0117361	0.0411922	0.681897	0.288543	0.0183673	0.00534355	0.0183138	0.0306573	0.0430841	0.0222537	0.00228386	0.0315747	0.0874643
AL139099.3	0.405142	0.361625	0.279959	0.600863	0.253151	0.387357	0.15584	0.395293	0.783172	0.547527	0.261307	0.432193	0.216021	0.146382	0.0790494	0.612372	0.378962	0.294007	0.0851525	0	0.318175	0.34252	0.36391	0.833156	0.879123	1.36264	0.496997	0.324408	0.136626	0.0664254	0.32755	0.470031	0.460887	0.480794	0.150893	0.503313	0.326555	0.311304	0.472233	0.539393	0.302854	0.396489	0.301972	0.252751	0.414403	0.0917342	0.0282435	0.278908	0.30421
AC091932.1	0	0	0	0.188092	0.0792454	0	0	0	0.105069	0	0.0272662	0	0	0	0	0	0	0	0	0	0	0	0	0	0.103199	0	0	0	0	0	0	0	0.0240458	0	0	0	0	0	0	0.0389653	0.0355517	0	0	0	0	0	0.0265238	0	0
AC006369.1	0.237171	0.176413	2.33541	0.732804	0.679226	0.592667	0.456146	0.253099	1.47365	1.11293	0.424915	0.451797	0.067746	0.267789	0.115689	0.855472	0.0924354	0.172112	0.436173	0.438889	0.116413	0.551407	0.355056	0.447087	0.96495	0.0302155	1.00012	0.427295	0.0999761	0.0972138	0.179764	0.0429932	0.393464	0.351822	0.478471	0.33147	0.451364	0.0621265	0.197461	0.0607233	0.720246	0.0967105	0.607663	0.708978	0.30324	0.268507	0.37201	0.0816365	0.098936
OSTM1-AS1	0	0	0	0	0	0	0	0	0.0129967	0	0	0	0	0	0	0	0	0	0.0197834	0	0	0	0	0	0	0	0	0	0	0	0	0	0	0	0	0	0.0042149	0	0	0.0144596	0	0	0	0	0	0	0	0	0
AC128687.2	0.114814	0.0284672	0.119007	0.0709499	0.0597841	0.199589	0.11041	0.105021	0.079266	0.0862027	0.0617102	0.0874858	0.0218638	0.155564	0.11201	0.276089	0.0447479	0.0833194	0	0.0472146	0.140888	0.145601	0.128912	0.0393517	0.15571	0.204782	0.132042	0.137902	0.0241992	0.0941222	0.290079	0.520324	0.108843	0.454178	0.0356349	0.0356587	0.0771193	0.0802011	0.143386	0.0881883	0.160925	0	0	0.149224	0.335539	0.129984	0.10005	0.11856	0.0478948
AC064802.1	0	0.0135171	0.0188362	0	0	0	0.0262131	0	0	0	0.0195347	0	0.166106	0	0.0531859	0	0	0.0197814	0.0286461	0	0	0	0	0	0	0	0	0.0218268	0.0114905	0.268154	0.137739	0	0	0.161744	0.0338412	0.0507958	0.0244125	0	0.0680844	0	0	0.0222304	0	0	0	0.0308602	0.0285042	0	0.011371
AC011481.1	1.08008	0.624858	0.248784	0.5562	0	0.821439	0.086554	0.768412	2.85841	0.810927	0.709525	0.754414	0.685592	0.162602	0	1.05126	0.491111	0.391901	0.945877	0.296105	0.220894	0.456567	0.673721	0.987171	1.22067	1.19255	0.690083	0.720708	0.379411	0.0737856	0.727688	1.10949	0.284419	1.89891	0.167613	0.503173	0.362738	0.314361	0.749369	0.55307	0.420514	0.367018	0.587005	0.608305	1.51248	0.713291	0.188238	0.867473	0.82602
AC006205.2	0.348444	0.0431968	0	0	0.181436	0	0	0.0531208	1.44336	0	0.0936407	0.0663766	0.132707	0	0	0	0	0	0	0.0716447	0	0	0	0	0.11814	0	0	0.139504	0.110161	0	0.264104	0.126329	0.0275269	0.172295	0	0.108219	0.117023	0.0608496	0.36263	0.0446064	0	0	0	0.0452873	0.0636444	0	0.0607274	0	0.0363384
UBR5-AS1	4.29093	5.03556	2.6028	1.33006	1.53743	1.97273	1.48601	4.55176	7.69651	1.71959	1.29528	3.64807	3.03724	1.25873	1.60177	3.54526	3.11886	2.18272	1.65293	2.24681	1.53729	2.50789	1.32192	3.30076	3.8359	2.08822	1.0261	2.58518	1.01199	2.10378	2.74687	5.45738	3.3266	2.547	2.71494	3.5395	2.41571	1.78298	5.2726	2.45157	3.59693	2.92554	2.05674	2.10883	2.83259	1.28085	2.64987	4.3597	2.68783
AL357054.3	0.0158114	0.0235218	0.0218518	0	0.0658643	0.027486	0.0304097	0.0192837	0.80778	0.0118712	0.0226621	0	0	0.0428462	0.0308504	0.0651788	0.086273	0.0229483	0.0332323	0	0.0232825	0.0133674	0.0118352	0	0.0857733	0	0.0848584	0	0.0533206	0.0129618	0	0.00573243	0.0349746	0.0104244	0.0687035	0.0196427	0.0354011	0	0.0789846	0.0566751	0.00738714	0	0	0.10686	0.023104	0	0.0165338	0.0326546	0.0527659
LINC02836	0	0	0.0381201	0.0681794	0	0.21577	0	0	0.609366	0	0	0	0	0	0	0.0379011	0	0.160132	0	0	0	0.0932771	0	0.037815	0	0	0.0422954	0	0.0465084	0	0	0	0.0522965	0	0.0342434	0	0.0247026	0	0.183716	0	0.0257735	0.0449892	0	0	0	0	0.0192286	0	0
AC004542.1	0	0	0	0	0	0	0	0	0	0	0	0	0	0	0	0	0	0	0	0	0	0	0	0	0	0	0	0	0	0	0	0	0	0	0	0	0	0	0	0	0	0	0	0	0	0	0	0	0
AP001007.2	0	0	0	0	0	0	0	0	0	0	0	0	0	0	0	0	0	0	0	0	0	0	0	0	0	0	0	0	0	0	0	0	0	0	0	0	0	0	0	0	0	0	0	0	0	0	0	0	0
AC104002.2	0	0	0	0	0	0	0	0	0	0	0	0	0	0	0	0	0	0	0	0	0	0	0	0	0	0	0	0	0	0	0	0	0	0	0	0	0	0	0	0.0523214	0	0	0	0	0	0.115677	0	0	0
AC127070.1	0.409814	0.696753	0.161821	0.361781	0.304845	0.457976	0.112598	0.035701	0.161674	0.219778	0.167822	0.669148	0.111486	0.0528823	0.399805	0.362007	0.501982	0.339883	0.246098	0.818557	0.114944	0.148487	0.3944	0.200658	0.714584	0.208841	0.134659	0.468785	0.222109	0.143982	0.53249	0.127353	0.314501	0.424581	0.145365	0.472751	0.0524319	0.552087	0.438685	0.0899362	0.68381	0.477453	0.272727	0.304363	0.641604	0.26512	0.306099	0.12091	0.390753
AC026356.2	0.361831	0.251196	0.275033	0.804942	0.131885	0.133661	0.243566	0.165485	2.42308	0.529744	0.207442	0.275707	0.192928	0.212442	0.352993	0.323172	0.211531	0.144417	0.0950617	0.119035	0.248641	0.107066	0.257297	0.496059	0.417106	1.17087	0.180321	0.3187	0.396565	0.252128	0.365667	0.282041	0.354447	0.357829	0.0898413	0.269704	0.275442	0.183243	0.647687	0.639218	0.169049	0.177051	0.320256	0.319785	1.36144	0.491565	0.170263	0.398546	0.279235
LINC01300	0	0.0595286	0.221209	0.0494552	0	0	0.346323	0	0.0552519	0	0	0	0.0304801	0	0	0.0549846	0	0	0.0420519	0	0	0	0	0	0	0	0.981753	0	0	0.0328037	0.0808791	0.0725378	0.0758685	0	0.0496783	0	0	0.0139759	0	0	0	0	0.0372816	0	0.0292357	0.0453022	0	0	0
AL442071.1	0	0.0866259	0.0402378	0.0719671	0	0	0	0	5.06535	0	0.04173	0	0	0	0	0.0400067	0.0453894	0.042257	0.0611938	0	0	0.0492296	0	0.0399159	0	0	0	0	0.0245461	0	0	0	0	0	0.0361458	0.03617	0.026075	0	0.678729	0	0	0	0.0542521	0	0	0	0	0	0.0242907
AC017074.2	0	0	0	0	0	0	0	0	0.960855	0	0	0	0	0	0	0.0367772	0	0	0	0	0	0	0.0400681	0	0	0	0	0.0428625	0	0	0	0	0.0169152	0.0352917	0	0	0.0239701	0.018696	0	0.0274105	0	0	0	0.0278289	0	0	0	0	0.0223299
AC114812.2	0	0	0	0.302848	0	0	0.0471282	0	0	0.0367954	0	0	0.541287	0.044268	0	0.101012	0.191005	0	0	0	0	0	0	0.0335943	0.0664646	0	0	0	0	0	0.0990555	0.0355359	0.216811	0.0323108	0.0304214	0.0913251	0	0	0.0408027	0	0	0	0	0	0	0.0554833	0	0	0
AP003174.1	0.086416	0	0	0.320407	0	1.38956	0	0	0	0.0648813	0.0309645	0	0	0	0	0.534345	0	0.250845	0	0.213219	0.0424163	0	0.0646844	0	0	0	0.0662553	0	0.0364275	0.141684	0	0.187981	0	0.170921	0	0.268389	0.309571	0.15091	0	0.132752	0	0	0.0805124	0.22463	0.0631366	0	0.180728	0.0594905	0.0360485
FP325330.2	0	0	0	0	0	0	0	0	0	0	0	0	0	0	0	0	0	0	0	0	0	0	0	0	0.00782701	0	0	0	0	0	0	0	0	0	0	0	0	0	0	0	0.00539274	0	0	0	0	0	0	0	0.00963001
LINC01075	0	0	0	0	0	0	0	0	0	0	0	0	0.0334458	0	0	0	0	0	0	0	0	0	0	0	0	0	0	0	0	0	0	0	0	0	0	0	0	0	0	0	0	0	0	0	0	0	0	0	0
AL356133.1	0	0	0	0	0	0.41868	0	0.0534071	0.362786	0	0.156909	0	0	0	0	0	0	0	0	0	0	0	0.262225	0	0	0.0446309	0	0.0701281	0.147674	0	0	0	0	0	0	0.217605	0.0784358	0	0	0.134541	2.20957	0	0	0.0455314	0	0	0	1.38672	0
AC113391.1	0	0	0	0	0	0	0	0	0	0	0	0	0	0	0	0	0	0	0	0	0	0	0	0	0	0	0	0	0	0	0	0	0	0	0	0	0	0	0	0	0	0	0	0	0	0	0	0	0
CCND2-AS1	0	0	0.181436	0	0	0	0.0631232	0	1.17826	0	0.0705616	0.100034	0.349998	0	0.064038	0.58628	0.511662	0.0476351	0.275928	0.0539868	0.0322193	0.610447	0.049134	0.22498	0.356089	0	0.100654	0.315364	0.166021	0	0.132674	0.0237983	0.0207425	0.302938	0.0407462	0.0407734	0.176362	0.206335	0.0546509	0.235288	0.0920035	0	0.183471	0.0682512	0.0479583	0	0.0228801	0.0451887	0
AL136295.6	1.43204	1.42024	1.36491	1.34266	0.308551	1.39492	0.759781	0.993714	5.79557	1.22348	0.990865	1.5427	0.677048	0.356835	0.385396	1.42492	0.8853	1.18255	0.882195	0.812263	0.921041	0.918453	0.554438	1.25244	1.74121	2.96938	0.454322	1.02805	0.603655	0.323849	1.09789	0.913051	0.889437	1.39992	0.858271	1.1349	0.99505	0.724369	0.781143	0.859724	0.87669	0.885974	0.920142	1.02688	0.974107	2.51572	0.516367	1.63174	1.79213
AC074135.2	0	0	0.0356392	0	0.0537108	0	0	0	0	0	0	0	0	0	0	0	0	0	0	0	0	0	0	0	0	0	0	0	0	0	0	0	0	0	0	0.0320363	0	0	0	0	0	0	0	0	0.0376815	0	0	0.0355054	0.0860586
AC094105.1	0	0	0	0	0	0	0	0	0	0	0	0	0	0	0	0	0	0	0	0	0	0	0	0	0	0	0	0	0	0	0	0	0	0	0	0	0	0	0	0	0	0	0	0	0	0	0	0	0.024204
NAV2-IT1	0.0642143	0	0.044373	0	0	0.027907	0	0	2.83728	0	0.0230092	0.0489298	0	0	0	0	0	0.0465996	0	0	0	0	0	0	0.174174	0	0	0.0514181	0	0	0	0	0	0	0	0	0	0	0.160389	0	0	0	0.0598274	0.0333837	0.0469157	0	0	0	0
AC093627.2	0	0	0	0	0.0595736	0	0	0	0	0	0	0	0.0217869	0	0	0	0.0445903	0	0	0.0470484	0	0	0	0	0	0	0	0	0	0	0	0	0	0	0	0	0.0256159	0	0	0	0	0	0	0	0	0	0	0	0
LINC01940	0	0.00923612	0	0.0575489	0	0	0.0179112	0	0.0257177	0	0	0	0.0106405	0.0168241	0	0	0.0217775	0.0135164	0.0097868	0	0	0	0.0209126	0.0127676	0	0	0	0.00745702	0.0117771	0	0.0658809	0	0.0205998	0.0245595	0	0.00578471	0.0041702	0.00650527	0	0.00476876	0.00870196	0	0	0.00484155	0.0612365	0.0105433	0.0032461	0.0128222	0.0077697
LINC01208	0.0624854	0	0	0.0772262	0	0.393757	0	0.0381039	0.301973	0.0234571	0.0783641	0.119031	0	0.0282208	0	0.0214651	0	0	0.0656657	0.0513913	0.184022	0.0264136	0.0467718	0.385495	0	0.0477637	0	0.0250169	0.0921895	0.0256121	0.252592	0.0226541	0.00987263	0.617944	0	0.135846	0.0699512	0.0545599	0.0260117	0.143984	0.788222	0	0.0582167	0.0162425	0.273916	0.141482	0	0.0645243	0
AL135936.1	0	0	0	0	0	0.0141492	0	0	0.0449545	0.0244443	0	0	0.0247995	0	0	0	0	0	0	0	0	0	0	0.0223177	0	0.0331825	0.0249619	0	0	0	0	0	0.0205762	0	0	0	0	0	0	0	0	0	0	0.033852	0	0	0.0453934	0	0.0271628
AL022318.1	0	0	0.0662322	0	0	0.645647	0.0460856	0	0.198516	0	0.0686883	0.0730339	0	0	0.187014	0.131703	1.23274	0.0347779	0.100726	0	0.0705688	0.0810328	0	0.328511	0	0.0732659	0.0367433	0.690731	0.12121	0.314296	0.678048	0	0.0151439	0.0315959	0.089245	1.51818	0	0.0669525	0.0399	0.0490802	0.716487	0	0.13395	0.323891	0.0350138	1.19363	0.551249	0.0659835	0.0199915
AC110285.3	1.41696	0.726876	0.135054	0.0603874	0.101768	0.0637034	0.0469865	0.26816	0.607189	0	0.577756	0.372308	0.148871	0.0882697	3.86106	0.201417	0.266603	0.212746	2.82412	2.45133	0.335759	0.660935	0.585175	0.20096	0.861441	0.323692	0.0749233	0.704234	0.247159	1.28176	0.740682	1.91317	0.231599	5.47631	0	0.182101	0.678263	1.43349	0.28476	1.60127	0.205451	0.916495	0.409705	0.58424	0.642569	0.442531	0.0510932	1.48002	0.183441
LINC02195	0.442074	0.328825	0.305479	8.46862	1.72642	0.768486	0.425116	1.14571	0	3.81696	0.158404	0.421063	0.631374	0.79863	0.754734	1.13897	0.0861472	0.481212	0.232287	1.09075	0.16274	0.467179	0.661805	0.606069	0.449653	0.2816	0.338939	0.265485	0.791988	0	0.893521	0.120206	2.16526	0	0.548827	0.686491	0.346425	0.386002	0.828129	0.282963	0.826154	0	0.205936	0.63202	3.1491	0	0.423749	0.532581	0
AP006547.1	0	0	0	0	0	0	0.0451532	0	0	0	0	0	0.0178829	0	0	0	0	0	0	0	0	0	0	0.064373	0	0	0.036	0	0.019793	0	0.0474522	0	0	0	0	0	0	0	0	0	0	0	0.0437466	0.0244106	0.0343054	0	0	0	0.0587611
AC245100.1	0.024412	0.048422	0.0337381	0	0.0254228	0.169748	0.0469512	0.0297732	0.235952	0.0366572	0.0524838	0.0372028	0.00929747	0.0220508	0	0.0167722	0.0570863	0.0531466	0	0.0200777	0	0	0.0365459	0.234277	0.0662149	0.0248807	0.1123	0.0390947	0.0514528	0.0400249	0.0246709	0.0796554	0.0694274	0.225326	0.0303071	0.106146	0.0109315	0.110841	0.0406495	0.125005	0.273729	0	0.0682329	0.0126913	0	0.0829123	0.0255274	0.0336114	0.020367
FGF14-IT1	0.027316	0	0.0377515	0	0	0.0118713	0	0.0166575	4.52606	0.0307634	0.00489393	0.0728497	0	0	0	0	0.0745233	0.00991147	0.0143532	0	0.0402233	0.0346407	0	0.00936236	0.111138	0.0069601	0.0314149	0.098427	0.0115147	0	0	0.0148552	0.0043159	0.00900465	0.00847809	0	0.0244638	0.00954052	0.295653	0	0	0.0445543	0.012725	0	0.0199574	0	0	0.0282073	0.0113949
SEPSECS-AS1	0.38788	0.114666	0.0309266	0.239692	0.194202	0.343622	0.236712	0.272921	5.37633	0.336024	0.363499	0.284188	0.363634	0.175182	0.203757	0.430485	0.883781	0.427633	0.344911	0.208585	0.809143	0.699996	0.357338	0.761865	0.869991	0.40673	0.257355	0.78841	0.342733	0.77048	0.256303	0.340748	0.311138	0.619646	0.481546	0.398468	0.313977	0.229262	0.260834	0.446894	0.223039	0.371079	0.694965	0.515762	0.490483	0.565799	0.228801	0.487833	0.413846
AC006942.1	0.937281	0.557738	0.388605	0.463357	0.260291	0.244401	0.360531	1.52416	0.086278	0.422228	0.403015	0.714187	1.95143	0.169325	0.548633	1.97479	1.12025	0.861554	0.590991	0.462522	0.490724	0.528271	0.327402	1.19932	1.61011	0.636849	1.14978	3.25219	0.368758	0.922036	0.694627	2.92238	0.414651	1.93622	0.232724	0.73745	0.447687	1.52768	0.624282	0.351962	0.875802	0.815344	0.756817	0.617214	1.18697	0.353706	0.718743	0.989372	1.35542
AC021483.1	0	0	0.0833125	0	0	0.0523968	0.173911	0	2.58034	0.181042	0.108002	0.0459341	0	0	0.117621	0.041417	0.140968	0.0874931	0	0	0.118357	0.152895	0	0	0.0817552	0	0	0.14481	0.0254114	0.148256	0	0.0874222	0.0380985	0	0	0.07489	0.0269941	0	0.552086	0.0926059	0	0.0491626	0	0.0626796	0.52852	0	0.0420247	0	0.075441
AC092849.1	0	0	0.0674256	0.120594	0	0.212026	0	0	1.61674	0.0732594	0.0349629	0	0	0	0	0	0.0760579	0	0	0	0	0	0	0.066886	0	0.149172	0	0.0781308	0.0822626	0	0.0986094	0	0	0	0.0605687	0	0.218466	0.0340794	0	0.0499646	0	0	0.181818	0.101454	0	0	0	0.134345	0
AC108037.1	0	0	0	0	0	0	0	0	0.212125	0	0	0	0	0	0	0	0	0	0	0	0	0	0	0	0	0	0	0	0	0	0	0	0	0	0	0	0	0	0	0	0.0358879	0	0.0715666	0	0	0	0	0	0
ARRDC3-AS1	0.0917865	0.153614	0.317129	0.255239	0.191174	0.244324	0.253763	0.181909	8.19031	0.310111	0.185	0.323469	0.0917633	0.155454	0.223862	0.173419	0.518709	0.266434	0.192916	0.169853	0.112631	0.756592	0.120233	0.212349	0.435681	0.274799	0.175932	0.551219	0.183784	0.216328	0.347849	0.207983	0.126894	0.128593	0.213659	0.356336	0.133579	0.168303	2.34032	0.340754	0.225136	0.224565	0.138963	0.36385	0.159268	0.142881	0.459905	0.244852	0.239305
OPCML-IT2	0	0	0	0	0	0	0	0	0.338175	0	0	0	0	0	0	0	0	0	0	0	0	0	0	0	0	0	0	0	0	0	0	0	0	0	0	0	0	0	0.135941	0	0	0	0	0	0	0	0	0	0
ENOX1-AS2	0	0	0	0	0	0	0	0	0.442015	0	0	0	0	0	0	0	0.24953	0	0	0	0	0	0	0	0	0	0	0	0	0	0	0	0	0	0	0	0	0	0.0444207	0	0	0	0	0	0	0	0	0	0
BX088651.4	0.100791	0.0999607	0.0522359	0.015571	0.0131205	0.0602288	0.0242311	0.0230485	0.139169	0.0662147	0.0812594	0.00960003	0.0527818	0.045521	0.0368734	0.00865597	0.0883853	0.0365714	0	0.0828956	0.03092	0.0532573	0.0188611	0	0.0854324	0.0321017	0.00965955	0.0302647	0.0212435	0.0103283	0.0763945	0.0228386	0.0636993	0.0581444	0.0312825	0.0547809	0.016925	0.0440033	0.0734259	0.0258057	0.0412036	0.0205496	0	0.0130998	0	0.0427903	0.0131745	0.0260199	0.0735786
AL138963.4	0	0	0	0	0	0	0	0	0	0	0	0	0	0	0	0	0	0	0	0	0	0	0	0	0	0	0	0	0	0	0	0	0	0	0	0	0	0	0	0	0	0	0	0	0	0	0	0	0
METTL14-DT	0.142761	0.0566342	0.0493249	0	0	0.111677	0.0686424	0.0609395	0.256256	0.0321556	0.117654	0.0543904	0.0489343	0	0.0139274	0.029425	0.0890239	0.0725201	0.0900162	0	0.0140145	0.0482779	0.042744	0.00978605	0.193612	0.0582006	0.0437821	0.045725	0.0361074	0.0117032	0.0865648	0.103516	0.0496234	0.0470607	0.0797559	0.0443384	0.0831054	0.204432	0.0475434	0.0365514	0.113387	0.0465706	0.0266016	0.0519531	0.0208606	0.0646492	0.00995224	0.0491397	0.0357317
SRGAP3-AS3	0	0.028417	0	0	0	0	0	0	3.40243	0	0	0.0436658	0	0	0	0	0	0	0.0602225	0	0	0	0	0	0	0	0	0	0	0	0	0	0.0181085	0.0755628	0	0	0	0	0.286267	0	0	0	0	0.0297922	0.0837367	0	0	0	0.0239052
AL449423.1	0.14939	0.03704	0.154846	0.0923164	0	0.0973857	0	0	2.16587	0	0.0802942	0.341496	0.0568962	0.0674705	0	0.0513189	0.0582237	0.162616	0	0	0	0.315748	0.223644	0.0512024	0.405205	0.114194	0.171807	0.179431	0.125947	0	0.150974	0.0541616	0.0708106	0.0492461	0.0463664	0	0.133792	0.0260884	0.373134	0.152995	0.0348979	0	0.0695923	0.0388326	0.272866	0	0.052072	0.205687	0
LINC02716	0.400523	0.521357	0.138383	0.247505	0.104277	0.304612	0.0481448	0.0305301	0.0691287	0.0751784	0.143515	0.190743	0.457625	0.135669	0.634953	0.412766	0.0780502	0.508646	0.473521	0.988233	0.294888	0.211634	0.22485	0.514785	0.339492	0	0.383852	0.400887	0.105522	0.205213	0.910731	0.308571	0.158206	0.231054	0.0932329	0.404279	0.179351	0.349721	0.875341	0.743463	0.233907	0.20415	0.373161	0.364392	0.146313	0.226721	0.767841	0.137864	0.0835392
AC008687.2	0.187456	0	0.0431783	0.231679	0	0.0543113	0	0.19052	1.72556	0.187657	0.156728	0.142837	0.523555	0.169325	0	0	0.146119	0.0906899	0.590991	0.0513913	0.0306703	0.475444	0.140315	0.128498	0.169485	0	0.143723	0.300202	0	0	0.0631479	0.226541	0.118472	0.453159	0.116362	0	0.195863	0.0436479	0	1.21587	0.0875802	0	0.17465	0.12994	0.410873	0.0707412	0.0217801	0.0860324	0.338856
AC007878.1	0.0201191	0.0897906	0.597812	0.198923	0.0838088	0.157385	0.154779	0.343525	56.1987	0.287004	0.209063	0.275946	0.107275	0.0908658	0.0981387	0.290278	0.423428	0.160603	0.232574	0.0496411	0.128378	0.25514	0.180716	0.20687	0.436568	0.246064	0.215955	0.273869	0.330757	0.181426	0.406649	0.153178	0.0381457	0.132644	0.224798	0.237445	0.153156	0.070269	3.19936	1.21567	0.281992	0.164078	0.637319	0.156893	0.293986	0.182219	0.0490895	0.180055	0.27696
AC131971.1	0	0.0978487	0.287855	0.0270969	0.0684976	0.200094	0.105418	0.240656	18.2849	0.213995	0.102129	0.167061	0.0584511	0.0396082	0.0213892	0.060253	0.0683598	0.031821	0.0921623	0.0721281	0.064569	0.0370717	0.0492335	0.16532	0.0297342	0.111728	0.100858	0.12289	0.231051	0	0.0664715	0.00794881	0.0277127	0.130093	0.163315	0.272373	0.0687239	0.0689177	1.69761	0.0673611	0.0819464	0.0178803	0.102134	0.0797875	0.224258	0	0.0382107	0.166027	0.109751
AC027243.3	0	0	0.031012	0	0	0	0	0	0.123935	0	0	0	0	0	0	0	0	0	0	0	0	0	0	0	0	0	0.0344088	0.0359358	0	0.0367909	0	0	0.0141817	0.0295885	0	0	0	0	0.0747299	0	0	0	0	0	0	0	0	0.0308956	0
LINC02096	0	0	0	0	0	0	0	0	0	0	0	0	0	0	0	0	0	0	0	0	0	0	0	0	0	0	0	0	0	0	0	0	0	0	0	0	0	0	0	0	0	0	0	0	0	0	0	0	0
LINC01393	0.0177554	0.132069	0.049077	0.175553	0.0739624	0.208342	0.11952	0.16241	0.343226	0.119977	0.165415	0.121763	0.0473358	0.0641523	0.277148	0.219578	0.0553602	0.115964	0	0.058412	0.0871505	0.030022	0.039871	0.194737	0.0240798	0.0542888	0.0544524	0.0284345	0.134722	0.0436665	0.161493	0.122307	0.0448854	0.0819423	0.0551076	0.264693	0.0636059	0.161235	0.118261	0.109103	0.812949	0.0144801	0.0661698	0.212306	0.116751	0.944762	0.414655	0.0611159	0.0592535
LINC02287	0	0	0	0	0	0.010203	0	0	0	0	0	0	0	0	0	0.0322597	0	0.0170371	0	0.0386177	0	0	0	0	0	0	0	0.0187988	0	0	0	0.025535	0.0222562	0.0154784	0	0	0	0.00819975	0	0.0480873	0	0	0	0.0122053	0	0	0.00818327	0	0.00979352
LINC01238	0.49898	0.14555	0.08113	0.362761	0.0917014	0.0892922	0	0.16109	0.770033	0	0.178794	0.111827	0.290649	0.0265128	0.257714	0.463818	0.388947	0.191702	0	0.0965618	0.043221	0.297779	0.175764	0.0402404	0.398067	0.0598305	0.495089	0.376044	0.0123728	0.0721859	0.148315	0.872603	0.296803	0.154812	0.109319	0.492265	0.0525739	0.102515	0.0977497	0.04509	0.137133	0.0478747	0.109386	0.381485	0.193003	0.332298	0.0818475	0	0.110197
AC106037.3	0	0.0720914	0.351609	0.628867	0.0756998	0.157952	0.908721	0.0443267	4.11509	0.545758	0.0520924	0.166164	0.0553688	0.0656592	0	0.249706	0	0.0527503	0.152779	0	0.0713581	0.307272	0.217641	0.0996557	0.394327	0.370427	0.222926	0.232819	0.643471	0.238359	0.220382	0	0.0689096	0.0479241	0.54146	0.135455	0.2604	0.025388	0.484156	0.0372219	0.101883	0.118562	0.270896	0.0377901	0.477974	0.082294	0.0506741	0.200165	0.121291
AC009065.3	0	0.886066	0.162465	7.72933	0.391755	1.18526	10.6264	0.946257	1.62317	2.75375	4.1617	1.7915	11.8914	1.40165	0.0458738	2.90758	0.403184	1.36494	0.988311	1.74031	0.877055	0.556558	1.16151	4.02913	0.573943	0.503212	4.54256	1.09191	5.1338	0.346931	0.522729	4.62	0.56464	0.775038	2.86049	11.0991	0.273731	0.328465	1.05703	1.54102	2.21887	0.153393	1.05144	0.977839	4.50051	0.21294	5.24488	0.744535	1.86346
AL592424.1	0.0423078	0.251757	0.2485	0	0.0881193	0.101126	0.0203425	0.0773986	0.321296	0.0158824	0.106118	0.0483564	0.233641	0.0573236	0.0412745	0.247073	0.0824456	0.168863	0.111153	0.0173981	0.114215	0.0357684	0.0633368	0.0870041	0.0573777	0.22638	0.064875	0.0846925	0.0267514	0.0520246	0.0213782	0.0690243	0.0401076	0.404453	0.0787866	0.0525595	0.198924	0.0221649	0.0528364	0.24914	0.148248	0	0	0.065985	0.324561	0.0957953	0.0442408	0.0728138	0.247082
LINC00943	0.00834637	0.0206941	0.173024	0.990273	0.104304	0.0797997	0	0.0661656	1.23311	0.187994	0.0418693	0.0763169	0.00317877	0.0678518	0.0325701	0.108952	0.045541	0.0787393	0.0964828	0.013729	0.0204836	0.225801	0.0124949	0.0915409	0.124512	0	0.0447942	0.106931	0.116104	0	0.143393	0.00907794	0.121322	0.225611	0.119162	0.217745	0.0560615	0.0583018	0.298804	0.0213694	0.0584918	0.00680675	0.124419	0.0911214	0.121959	0.0188982	0.0436385	0.0344748	0.00696339
AL353658.1	0	0	0	0	0	0	0	0.267242	0	0	0.0224329	0	0	0	0	0	0	0	0	0	0	0	0	0	0	0	0	0	0	0	0.0632696	0	0.0197833	0	0.038862	0	0	0	0	0	0	0	0	0	0	0	0	0	0.13058
AP001160.3	2.64028	1.98502	1.23593	2.5263	1.10871	3.14621	0.491418	1.3244	2.29321	0.735378	1.77005	1.84959	1.44347	1.38478	1.57871	1.40438	1.85888	1.51427	0.805545	1.57609	1.98573	2.19617	1.81693	1.25523	2.3679	1.80121	1.07745	1.15937	0.753949	1.11713	1.33413	1.79095	1.11691	2.30224	1.05737	1.58712	1.31578	1.20475	2.1273	1.46102	1.67126	1.5281	1.38865	1.26193	2.33349	1.92846	1.58826	1.05539	2.43372
ZIC4-AS1	0	0	0	0	0	0	0	0	0	0	0	0	0	0	0	0	0	0	0	0	0	0	0	0	0	0	0	0	0	0	0	0	0	0	0	0	0	0	0	0	0	0	0	0	0	0	0	0	0
AC011462.2	0	0	0	0	0	0	0	0	0	0	0	0	0	0	0	0	0	0	0	0	0	0	0	0	0	0	0	0	0	0	0	0	0	0	0	0	0	0	0	0	0	0	0	0	0	0	0	0	0
AC005253.1	0.178619	0.740801	0.763011	0.842889	0.355119	0.564555	0.42161	1.15854	3.00442	1.06067	0.948403	1.05171	0.803969	0.41069	0.253464	1.6846	0.480978	1.15481	1.09213	0.574267	0.422425	0.864876	0.765739	0.92387	1.12312	1.35708	0.921283	1.40425	0.677649	0.212986	1.05026	0.529842	0.892829	1.39174	0.514062	1.45244	0.828926	0.811009	0.743564	1.505	0.720717	0.397281	1.58852	0.709116	2.50325	0.477971	0.19244	1.31908	1.13121
LINC01097	0	0	0.0302597	0	0	0	0	0	0	0	0.00523031	0	0	0	0	0	0	0	0	0	0	0	0.0327781	0	0	0	0	0	0	0	0	0.00529207	0	0	0	0	0	0	0	0	0	0	0	0	0	0	0.00508789	0	0
AC007527.1	0	0	0	0.0694769	0	0.0244307	0	0	0.0776203	0	0	0	0	0	0	0	0	0	0	0	0	0	0	0	0	0	0	0	0	0	0	0	0	0	0	0	0	0	0	0	0	0	0	0	0	0	0	0	0
AC023644.1	0.0700268	0.0173625	0.0483895	0	0	0.517362	0.134681	0.064054	0.145036	0.0262881	0.0501839	0	0.0933454	0	0	0	0.081877	0.0254088	0	0	0	0.0296014	0	0	0.047485	0.0356855	0.0268448	0	0	0	0	0.0126941	0.0110642	0.0923364	0.0434685	0.0217488	0.0156787	0	0	0	0	0	0.0652428	0	0.0767436	0.0792789	0.134248	0	0.0438176
AF186192.1	0.795269	0.366191	0.117759	0.140411	0.118314	1.62934	0.163878	0.450319	0.627476	0.0426493	0.14248	2.25077	0.108172	0.256553	0.166253	1.40499	0.487063	0.700786	0.417872	1.49502	0.334585	0.336173	0.170079	0.194694	0.616308	0.868431	0.740391	0.591308	0.0478907	0.512242	0.0574072	0.741408	0.448756	1.72275	0.282089	0.670409	0.0508736	0.238079	0.141882	0.145439	0.47771	0.50959	0.423394	0.50204	0.207512	0.964652	0.415802	2.22902	1.32699
SHANK2-AS3	0.0193062	0	0	0	0	0.00839033	0	0	5.09158	0	0.0138356	0	0.0073529	0	0.0188347	0	0.0150489	0	0	0	0	0.0326442	0	0	0	0	0	0	0.00813828	0	0	0.00699949	0	0	0	0	0.0172904	0.00674299	0.144664	0.0197721	0	0	0.0359746	0.0100369	0.112843	0	0	0	0.0885898
AC090503.1	0	0	0	0	0	0.0774811	0	0	0.123085	0	0	0	0	0	0	0	0	0.0323448	0	0	0	0	0	0.0305529	0	0	0	0	0	0	0	0.0161593	0	0	0	0	0	0	0	0	0.0624715	0	0	0	0	0	0	0	0
AC105094.1	0	0	0	0	0	0	0	0	0	0	0	0	0	0	0	0	0.0801497	0.0746183	0	0	0	0	0	0.0704843	0	0	0	0	0	0	0.103914	0	0.0649844	0	0	0	0	0	0.256825	0	0	0.0838565	0	0	0	0	0	0	0
TRHDE-AS1	0.0222019	0.0110095	0.0332406	0.0731719	0.0500958	0.00321625	0.0213502	0.00451294	0.235027	0.0083346	0.00795536	0.0169173	0.00422786	0.394404	0.0108298	0.00762683	0.369194	0.169172	0.00777728	0.00304333	0.01453	0.0375403	0.0166186	0.020292	0.115422	0	0.10497	0.0770363	0.00623926	0.0667356	0.041135	0.00939084	0.0152008	0.231761	0.0252663	0.0068954	0.00828484	0.00646193	0.0492923	0.0341063	0.0103728	0.00603545	0.0620553	0.0403981	0.0432559	0.00837841	0.00515916	0.0101895	0.0339589
AC079414.1	0	0	0	0	0	0	0	0	0	0	0	0	0	0	0	0	0	0	0	0	0	0	0	0.091283	0	0	0	0	0	0	0	0	0	0	0	0	0	0	0	0	0	0	0	0	0	0	0	0	0
AL121694.1	0	0	0	0	0	0	0	0	0	0	0	0	0	0	0	0	0.0377456	0	0	0	0	0	0	0	0	0.0493534	0	0	0.0408248	0	0	0.0175561	0	0	0.0300587	0	0	0.0338255	0	0	0	0	0	0	0	0	0	0	0
CEBPA-DT	4.28699	2.80758	3.66721	0.347132	0.846715	1.43908	0.938233	2.71339	1.12263	0.488351	1.42488	3.22153	2.06624	0.120176	3.24487	0.568758	2.77701	1.49114	5.8412	2.62615	2.5033	1.74969	0.796695	0.618133	1.7041	0.233531	1.48475	2.74616	0.947181	2.33888	1.12046	2.69582	1.7097	5.00952	1.54161	3.53521	0.939981	0.211686	2.85537	0.726691	0.656121	3.08629	2.61684	1.6677	0.594024	1.42255	1.50459	0.895551	4.8038
AC126755.3	0	0	0	0	0	0	0	0.03649	0	0	0	0	0	0	0	0	0	0	0	0	0	0	0	0	0	0	0.0458784	0	0	0	0	0	0	0	0	0	0	0	0	0	0	0	0	0	0	0	0	0	0
RMRP	0	0	0	0	0	0	0	0.073933	2.84589	0	0.0868855	0	0.0923502	0	0.236558	0	0	0	0.127411	0.0997144	0	0	0.0907512	0	0	0	0	0	0.204429	0	0	0	0.0766234	0	0	0	0	0.0846899	485.729	0.0620828	0	0	0.112958	0.0630305	0	0	0.0422599	0	0.0505755
NLGN1-AS1	0	0	0	0	0	0	0	0	0.660582	0	0	0	0	0	0	0	0	0	0	0	0	0	0	0	0	0	0	0	0	0	0	0	0	0	0	0	0	0	0.0331929	0	0	0	0	0	0	0	0	0	0
AC025575.1	0	0	0	0	0	0.0778728	0	0	0.329886	0	0	0.0455119	0	0	0	0	0.0465575	0	0	0	0	0	0.0447083	0.0409431	0	0	0	0	0	0	0.060362	0.0216547	0.0188742	0	0	0	0	0	0	0	0.111622	0	0	0	0	0.0676202	0.624576	0	0.0747476
AC008738.4	0	0	0	0	0	0.121037	0	0.0566116	0.0640922	0	0.0166324	0.0707385	0.0176785	0	0	0	0	0.0336848	0	0	0.0683509	0	0	0	0.0629515	0	0	0.0371679	0.176101	0.0380523	0.0469099	0.538521	0.0146679	0.0306029	0	0.259494	0.041571	0	0.19323	0	0	0.0757105	0.0864933	0.0241317	0.237394	0	0	0.0958646	0.774528
PGM5-AS1	0	0.293438	0.0371734	0.199459	0.224091	0.023379	0	0.459266	0.371395	0.0807794	0	0.245945	0	0.145776	0	0.184799	0.96445	0.468465	0.282667	0.0442442	0.132024	0	0.0805342	0.368759	1.09436	0	0	0.344603	0	0	0	0.468085	0.0169992	0.602939	0.200358	0.0334153	0.0481783	0	0.179154	0.275467	0.0502668	0.0877439	0.100241	0.223737	0.117911	0.060903	0.243764	0.333304	0.0673224
DLGAP1-AS1	3.82809	3.03112	2.4106	2.30835	3.29537	12.7189	2.65702	2.17437	4.83812	3.31453	1.83075	2.76401	4.20924	1.32457	1.76188	7.12663	6.19646	2.778	2.88742	1.63769	5.9324	3.27553	3.30447	7.36439	5.27536	2.91831	3.70425	4.95631	4.79548	3.39126	4.74224	3.18987	4.26798	4.203	1.50432	3.67222	2.35701	2.51768	3.13574	3.69913	2.34379	2.0645	3.02008	2.27101	5.07492	3.91446	2.58795	2.67783	1.51318
AC025437.5	0	0	0	0	0	0	0	0	0	0	0	0	0	0.0934703	0	0	0	0	0	0	0	0	0	0	0	0	0	0	0.0436202	0	0	0	0	0	0	0	0.0463371	0	0	0	0	0	0	0	0	0	0	0	0
AP005230.1	0	0	0.225357	0.275779	0	2.23041	0.594219	0	0	0.0386615	0.0246015	0.0261579	0.0457604	0.186052	0	0.0471711	0	0.0622805	0.0180381	0.098819	0.025275	0	0.179872	0.05883	0.512125	0	0.0658003	0.0137441	0.123003	0	0.069386	0.012446	0.113903	0	0.0106547	0.0106618	0.0307445	0.0419647	0.0285813	0.0175787	0.0481159	0.0139982	0	0.0803114	0.451462	0.0971617	0.634189	0.165429	0.0143204
AP001429.1	0	0.0608016	0.381273	0	0	0.0266433	0.235819	0.037385	23.956	0.184116	0.0878691	0.233571	0.116745	0	0	0.126361	0.0955747	0.177958	0.128853	0.100843	0.0601832	0.0518304	0.0917786	0.126074	0.166287	0.0624833	0.0470038	0.147269	0.0516858	0.100515	0.185869	0.111133	0.116236	0.0808379	0.152222	0.114243	0.164715	0.128473	1.53126	0.345321	0.11457	0.0499975	0.285591	0.15936	0.134374	0.208219	0.170953	0.337636	0.153444
ILF3-DT	20.6457	13.6667	7.14456	12.2316	11.0916	7.76188	5.02646	7.79373	5.70139	3.8014	12.4764	14.8826	11.3452	5.94986	7.84877	15.8281	20.1545	13.8527	8.52362	14.3792	8.98362	9.129	9.84873	5.81817	16.1331	11.4562	9.77384	16.9121	4.60011	10.8534	9.91897	10.1227	8.10323	24.987	8.18777	6.87011	6.50084	9.11653	9.56309	8.88545	8.0075	18.815	9.66344	9.20849	16.7002	9.73895	7.42478	10.7838	18.667
AC107959.2	0	0.0244498	0.00851772	0.0304686	0.0385104	0.0160709	0	0.00751671	0.238279	0.0185094	0.00441679	0.0281773	0.0140838	0.0334025	0	0.00846879	0.0192165	0	0.0129538	0	0	0.0416845	0.0369064	0.00844956	0.016717	0	0.00945068	0.00987008	0.00519603	0	0.0249142	0	0.0194756	0	0.00765151	0.0306265	0	0.0172207	0.287353	0	0.0287947	0.0100526	0	0	0.0540349	0.013955	0.0128896	0.0509144	0.0102839
AL109659.1	0	0	0.0831582	0	0	0	0	0	4.15412	0	0	0	0	0	0	0	0	0	0	0	0	0	0	0	0	0	0	0	0.0507286	0	0	0	0	0	0	0	0	0	0.100193	0	0	0	0.112121	0	0	0	0	0.082846	0.0502009
AC000403.1	0.0181269	0.193259	0.369515	0.380854	0.2926	0.157556	0.217894	0.116066	0.438008	0.217755	0.185113	0.359119	0.169141	0.22923	0.150315	0.317576	0.367369	0.256512	0.304791	0.134176	0.244678	0.2452	0.786966	0.180172	0.430212	1.0854	0.284907	0.188691	0.46993	0.416081	0.421338	0.0558612	0.171842	0.19719	0.196912	0.123856	0.251629	0.427347	0.0980973	0.297028	0.152441	0.236529	0.244883	0.301562	0.370824	0.287306	0.227461	0.536592	0.362959
AC006538.1	0.286999	0.223642	0.439138	0.83609	0.619114	0.142546	0.0591407	0.137511	0.0566114	0.076957	0.139565	0.374892	0.921288	0.111103	0.119996	0.816894	0.271649	0.238025	0.732473	0.354065	0.110684	0.155982	0.199481	0.0983668	0.444831	0.177595	0.172891	0.213393	0.276527	0.134443	0.559367	0.260129	0.375721	0.554135	0.101801	0.216472	0.468165	0.379475	0.29015	0.283427	1.61862	0.167184	0.34379	0.0532876	2.20169	0.116042	0.221511	0.254026	0.128274
LINC01320	0	0.00400607	0.0390773	0	0	0.0702184	0	0.00492642	0	0	0.00289474	0.080025	0	0	0.0157627	0	0.4471	0.0058626	0.00848984	0	0.0713759	0	0.0181412	0	0	0	0	0.00646881	0.0102164	0	0.00816432	0.00292893	0.00255284	0	0.0150443	0.00501811	0.0144703	0.00282159	0	0.10342	0	0	0.0225803	0.00839988	0	0.100607	0.0703981	0	0
FSIP2-AS1	0.221539	0.109857	0	0.0456337	0	0.36907	0	0.11258	1.83537	0.055444	0.171994	0.112539	0.210936	0	0	0.126839	0.172686	0.0535895	0.388024	0.0607352	0.0362467	0.0936481	0.0829136	0.151862	0.30045	0.131712	0.0283091	0.177392	0.0778223	0.0605377	0	0.0669326	0.0700059	0.146059	0.0458395	0.114675	0.0165339	0.0257919	0.27667	0.340327	0.189757	0.0602242	0.206405	0.0383913	0.0269765	0.585222	0	0.127093	0.200233
AC137630.3	0	0.0412082	0.229695	0.61623	0	0	0.159826	0.202701	0.114743	0.249569	0.119107	0.253284	0.284845	0.150126	0	0.685128	0.45343	0.0603053	0.0873303	0.0683465	0.122367	0.070256	0.311014	0.0569643	0	0	0.445995	0.66541	0.59551	0.340621	0.167964	0.451924	0.0787791	0.273939	0.206336	0.103237	0.0372119	0.0870725	0.345936	0.170212	0.54355	0.135543	0.232271	0.129607	0.850002	0	0.318624	0.400457	0.346656
PKIA-AS1	0	0.00606642	0.0422679	0	0	0.0903824	0.0117643	0	2.02701	0	0.0306847	0.0279652	0.00465924	0.033151	0.0119348	0.0252151	0.0190718	0.0177556	0.0128562	0.0301846	0.00600472	0.062056	0.0457856	0.0167719	0	0.0623422	0.00937951	0.00979576	0.0412552	0.0100288	0.0123633	0.0443529	0.0115974	0.00806553	0	0.0227969	0	0	0.183336	0.0313219	0.0285779	0.00997691	0.0227957	0.01908	0	0	0.0255851	0.0168437	0
AC079790.1	0	0	0	0.0792064	0	0.0278519	0	0	1.41584	0.0481171	0	0	0	0	0	0	0	0	0.0673494	0	0.0629134	0.0541817	0	0.0439311	0	0	0	0	0	0	0	0.023235	0	0.0422526	0	0	0.0286979	0	0	0	0.029942	0	0	0.0333179	0.0936464	0	0.0446771	0	0
SENCR	0.475621	0.235852	0.41515	0.433133	0.834214	0.32637	0.168507	0.167916	2.79971	0.413481	0.28703	1.03001	0.257414	0.836624	0.317477	0.533156	1.19027	0.67214	0.605055	0.45294	0.405471	0.211634	0.487176	1.37276	0.543187	0.127566	0.614163	0.521153	0.2427	0.184691	0.278279	0.299495	1.29729	0.89121	0.761402	0.310984	0.459587	0.148631	0.208415	0.512733	0.350861	1.24531	0.303193	0.676728	0.512097	0.708502	0.349019	0.482524	0.21929
LINC02831	0	0	0	0	0	0.0420266	0	0	0.845661	0	0.0115503	0	0	0	0	0	0	0	0	0	0	0	0	0	0	0	0	0	0	0.0264252	0	0	0.010186	0	0.0200093	0	0	0	0	0	0	0	0	0	0	0	0.0112358	0	0.0134467
AL049612.1	0	0	0.0970578	0	0.0487576	0.101736	0	0.314056	0.0646463	0	0.117433	0.1427	0.0534939	0.0422906	0.0913511	0.965003	0.182473	0.101928	0	0.0385064	0.0229806	0.0395823	0.0700903	0.288844	0.380974	0.0715767	0.0717925	0.112468	0.0986796	0.0383813	0.0473154	0	0.0443842	0.771688	0.11625	0.174491	0.146756	0.0163522	0	0.0239743	0.349984	0	0.218103	0.0730209	0.307859	0.371034	0.146874	0.451236	0.0585918
AC036176.3	0	0	0	0.192142	0	0	0	0	0	0.583621	0	0.0592308	0	0.280858	0	0	0	0	0	0	0	0	0	0	0	0.0396126	0	0	0	0.0637239	0	0	0.049127	0	0.0482521	0	0	0	0.194155	0	0	0	0	0	0.0567927	0	0	0	0
DSCR9	0.0170923	0.0254273	0.070866	0.0633735	0.0178	0.148563	0	0.0208459	0.377608	0.0128329	0.0306225	0.104191	0.0390582	0.0617563	0	0.0939452	0.0532926	0.0620184	0.0538866	0.126518	0.0922851	0	0.012794	0.046866	0.0695414	0.104522	0.0655234	0.10949	0.0504351	0.0420356	0.0518205	0.0743618	0.118825	0.146495	0.0424395	0.0424678	0.0535765	0.0358184	0.327302	0.131285	0.207625	0.0139393	0.0955476	0.0622015	0.274732	0.0774022	0.0536196	0.0588333	0.0427803
AC013480.1	0	0	0.0648922	0	0	0	0	0.114532	1.03733	0.0705069	0.100948	0	0	0	0	0	0.0732003	0.0681485	0.0986883	0.154471	0.0460941	0	0.210879	0	0	0.239279	0.144	0.0751952	0.0791719	0	0	0.0680933	0	0.123827	0	0.116664	0	0	0	0	0.131623	0	0	0.146464	0.0686109	0.212632	0	0	0.156696
AL353150.1	13.7107	1.00897	0.173046	4.48775	0.456386	0.503347	0.391328	6.12747	11.4106	0.211521	0.426225	0.667859	1.13258	0.282752	2.16822	0.903273	1.95201	3.68002	2.69748	1.23577	2.47371	7.09248	2.24937	1.8239	2.33491	1.88233	1.56	4.36132	0.752133	0.949474	1.26539	3.0869	1.25624	2.60036	0.641223	4.10268	5.28448	10.2551	0.495175	1.8754	0.438745	2.3231	5.68706	1.26935	11.1378	0.673336	0.52373	5.43048	4.90982
AC093791.1	0	0	0	0	0	0.292381	0	0	0.0344053	0	0	0	0.00948998	0.0675222	0	0	0	0.0361647	0	0	0	0.021066	0	0	0	0	0	0	0.0210073	0	0	0	0	0	0	0	0.078105	0	0	2.20737	0	0	0	0	0	0.0282097	0	0	0
FAM41C	0.065941	0.00817474	0.0341746	0.0203742	0	0.644791	0	0.311636	0.068287	0	0.0354419	0.0502455	0	0	0	0	0.0513999	0.0239263	0	0	0.080916	0.0139371	0.0246792	0.0678023	0.245929	0.0252026	0.0379178	0.184802	0.0138983	0.175685	0	2.60586	0.0104186	0.108686	0	0	0	0	0.0137251	0.160389	0.0231059	0.0268885	0.122872	0.257111	0	0.0186633	1.23542	0	0.144413
AL365361.1	4.12572	2.73092	9.79122	1.4651	4.1313	1.78895	1.36438	23.7985	10.5169	8.19954	1.7459	1.95593	0.316394	0.699805	11.5649	1.8213	1.90628	4.9516	2.25614	7.20098	1.38364	2.762	1.83755	2.14348	4.43066	0.0570804	4.37982	2.65333	5.48105	5.79256	3.99024	0.670057	1.86709	2.47391	8.08861	13.6891	4.90289	3.56982	3.40387	1.19015	8.12014	9.59159	7.67905	5.41559	7.73353	2.05009	3.00304	6.79856	4.36882
SOCS2-AS1	0.238414	0.363121	0.176515	0.441987	0.328092	0.384847	0.131011	0.752892	0.54082	0.10868	3.23102	1.06404	0.684253	0.284575	0.124602	1.67311	0.444688	0.500506	0.196859	0.672289	0.27166	0.187165	0.210326	0.455267	0.392622	7.24199	0.809509	0.320447	0.139982	0.160545	0.456068	0.453795	0.791052	0.40419	0.449266	0.618814	0.419414	0.208174	0.411171	0.431651	0.660371	0.187491	0.190394	0.27888	0.796289	0.250634	0.148397	1.74094	0.209565
TTTY3	0	0	0	0	0	0	0	0	0	0	0	0	0	0	0	0	0	0	0	0	0	0	0	0	0	0	0	0	0	0	0	0	0	0	0	0	0	0	0	0	0	0	0	0	0	0	0	0	0
ZNF32-AS3	0	0	0.0116215	0	0	0	0	0	0.0464436	0	0.00602622	0	0	0	0	0	0	0	0	0	0	0	0	0	0.0228085	0	0.0128944	0	0	0	0	0	0	0	0	0	0	0.0234958	0.0420065	0	0.0235723	0	0	0	0	0	0	0.0231557	0.0140313
AC008770.3	0	0.688565	1.1994	0.429035	0.216909	0.241383	0.26706	0.93143	9.9699	0.260634	0.39804	0.370319	0.158653	0.125426	0.27093	0.429303	0.974127	0.45345	0.364809	0.342609	0.272625	0.821755	0.363781	0.47592	1.03574	0.495327	0.585538	0.889489	0.263399	0.113832	0.561315	0.176199	0.723993	0.640831	0.905036	0.345006	0.341983	0.436479	1.5607	0.675482	0.356808	0.50959	0.905592	0.252661	0.862327	0.0786013	0.387202	0.621345	1.62187
LINC01788	0	0	0	0	0	0.00676938	0	0.00949859	0	0	0	0	0	0.0703491	0	0.0107017	0.0364247	0	0	0.0384326	0.0458731	0	0.0233186	0	0	0	0	0	0.0131321	0	0	0	0.00492212	0.0102694	0	0	0	0	0.0129685	0	0	0	0	0	0	0	0	0.0107231	0
TMCO1-AS1	0.136015	0.17986	0.177533	0.149424	0.125908	0.643652	0.130797	0.11059	1.3355	0.226934	0.200362	0.20728	0.212964	0	0.117949	0.0622988	0.200262	0.131606	0.174701	0.149154	0.103851	0.191652	0.135747	0.0725169	0.348429	0.146327	0.139044	0.20572	0.0700763	0.173448	0.0610919	0.0438331	0.095512	0.189311	0.140717	0.0469369	0.0541389	0.179464	0.704616	0.17799	0.155336	0.12325	0.140803	0.227848	0.253956	0.0513285	0.11589	0.228886	0.157607
AL355472.2	0.237749	0.785972	0.273814	0	0.0825312	0.172206	0	0.0483269	1.09426	1.07102	0.312364	0.241546	0.362193	0	0.0773142	0.544481	0.308869	0.287553	0	0.0651792	0.194494	0.134001	0.237281	0.814868	0.644869	0.565398	0.364566	0	0.367473	0.129935	0.48054	0.172392	0.676155	0.208996	0.245968	0.147679	0.390362	0.110717	0.65981	0.689876	0.370258	0.387785	1.0337	0.288403	0.579009	0	0.110494	0	0.165296
AC073257.2	0.123077	0.15258	0.552813	0.98873	0.128173	1.28372	0	0.562899	0.169941	0.0924067	0.242555	0.797148	0.44531	0.277932	0.420249	0.295959	0.431715	0.357263	0.84072	0.101225	0.483289	0.31216	0.598821	1.51862	0.834584	0.59584	0.0943636	0.443481	1.94556	0.25224	1.86573	0.133865	0.311138	0.892586	0.114599	0.267576	0.55113	0.408372	0.102471	0.252094	3.9964	0.100374	1.37603	0.0639855	0.98914	1.32372	0.986705	0.127093	0.410734
AL353740.1	0	0	0	0	0.117697	0	0	0	0	0	0	0	0	0	0	0	0	0	0	0	0.0554732	0	0	0	0	0.0287967	0	0	0	0	0	0	0	0	0	0	0	0	0	0	0	0	0	0	0	0	0.0196968	0.0389016	0
ALG14-AS1	0	0	0	0	0	0.0128841	0	0.036157	1.22804	0	0	0	0	0	0	0	0	0.021514	0	0.0243827	0.0436548	0.0501279	0.088764	0.0203221	0	0.0151077	0	0	0.012497	0	0	0	0	0.0390913	0.0184027	0	0.0132754	0	0.074048	0.0607233	0.0138509	0	0	0.0154126	0	0.0335633	0	0	0
AC087623.2	0.207147	0.352184	0.224936	0.512028	0.184906	0.270072	0.170743	0.126319	0.122581	0.533232	0.318106	0.405877	0.552251	0.160381	0.259826	0.447288	0.576669	0.171799	0.155492	0.194707	0.246926	0.250183	0.287957	0.344847	0.642128	0.105562	0.521836	0.710862	0.17464	0.388147	0.568216	0.611537	0.289885	0.916973	0.440861	0.330866	0.318029	0.299731	1.52754	0.651587	0.387118	0.796408	0.578985	0.384612	0.518893	0.30152	0.0928332	0.20372	0.333301
FOXN3-AS2	0	0	0	0	0	0	0	0.0157005	7.71443	0	0	0	0	0	0	0	0	0	0	0	0.025275	0	0	0	0.0349176	0	0	0.0206161	0.0108532	0	0	0	0	0.0509241	0.0159821	0	0	0	0.514464	0	0	0	0	0.0133852	0	0	0	0	0
AC135048.3	0.297187	0.392986	0.20536	0	0.206328	0.904084	0.190524	0.120817	0.410346	0.371881	0.993886	0.22645	0.49047	0.268442	0.289928	0.0680602	0.386087	0.287553	0.936937	0.244422	0.437613	0.167501	0.519053	0.543245	0.268695	0.656265	0.0759512	1.18983	0.417583	0.162418	0.200225	0.790132	0.438249	0.522489	0.122984	0.123066	0.354874	0.380588	0.247429	0.40581	0.601669	0.323154	0.276884	0.154501	0.217128	0.112151	0.241706	0.75016	0.578534
AC139769.2	0.0141826	0.084395	0.156806	0	0.0147699	0.0554729	0	0.112432	5.91405	0	0.0457372	0.108068	0.0810231	0	0.0138362	0.097441	0.0442205	0.0308765	0.0149045	0.0116645	0.034807	0.0479618	0.0318481	0.019444	0.0961721	0.101184	0.0326215	0.0227128	0.0298925	0	0.028666	0.0359935	0.0224084	0.00935052	0.00880375	0.0440481	0.0190526	0.0495349	1.4642	0.137986	0.13915	0.0231328	0.0264275	0.0368664	0.05181	0.128452	0.0148306	0.0585816	0.0887445
AL365205.4	0	0.190679	0	0.237619	0	0	0	0	0	0	0	0.1465	0	0	0	0.264186	0.299731	0	0	0	0	0	0	0	0	0.0979768	0.147408	0	0	0.157613	0	0.069705	0	0.126758	0	0	0	0	0	0.0984509	0.269478	0	0	0	0	0	0.0670157	0	0
AC018511.2	0	0.0852509	0.118797	0	0	0	0	0	4.51019	0	0.0616014	0	0.0654758	0	0	0	0	0	0	0	0	0	0	0	0	0	0	0	0	0	0	0	0	0	0	0	0	0	0.572534	0	0	0	0	0	0.125605	0	0	0	0.143431
L34079.3	0	0	0.0822444	0.0735488	0	0.0258625	0	0.0362895	0	0	0.0852942	0	0.0226647	0.053754	0	0	0	0	0	0	0	0	0.0890891	0	0	0	0	0.0476512	0.0250856	0	0	0.0431507	0	0	0	0	0	0.0207847	0	0	0.0278032	0	0	0.0928141	0.0434787	0.0673725	0	0.0819356	0
AC002401.3	0.0738464	0.43943	0.612347	0.0912674	0.153808	0.256744	0.213041	0.405287	1.63144	0.055444	0.264606	0.281346	0.140624	0	0.288171	0.101472	0.115124	0.160769	0.0776049	0.728822	0.507454	0.0624321	0.0552757	0.455585	0.10015	0.037632	0.339709	0.591308	0.311289	0.726452	0.373147	0.61578	0.210018	1.21716	0.183358	0.963272	0.29761	0.103168	0.0614823	0.0756282	0.379514	0.361345	0.275206	0.345522	0.377672	1.33765	0.334622	0.355861	0.246441
AC068189.1	0	0.0811709	0.0848339	0.0505764	0.0852337	0.0533536	0.0787053	0.0249547	0.169513	0	0	0.0935459	0.0311711	0.0369643	0.0399229	0.140578	0.0318984	0.0890909	0	0	0.120518	0.0345971	0	0.0561034	0.0554988	0.020854	0	0.0327677	0.0345006	0	0	0.0296729	0.129314	0.0809397	0.0254022	0.101677	0.0183247	0	0.340708	0.0628647	0.248548	0	0.11438	0.0212748	0.149492	0.277975	0.0713202	0.140859	0.0170708
TTN-AS1	0.213952	0.292542	0.208721	0.0758278	0.142534	0.235189	0.131616	0.318498	4.4921	0.164179	0.186021	0.147443	0.101257	0.157733	0.0629249	0.30804	0.180261	0.267143	0.191777	0.126799	0.052508	0.254033	0.0659434	0.298714	0.358434	0.101814	0.172481	0.136046	0.242713	0.144442	0.276635	0.197914	0.237127	0.293524	0.170894	0.211073	0.307143	0.175826	0.935184	0.458368	0.130094	0.0436213	0.0879423	0.222459	0.135627	0.0854895	0.105832	0.310823	0.0374064
AC010980.2	0.391198	0.21681	0.254422	1.30825	0.311538	0.440029	0.0221289	0.561304	0	0.12094	0.296838	0.140275	4.2243	0.166287	0.51634	0.18972	0.0358743	0.417482	0.145097	0.28389	0.60993	0.0389095	2.58371	0.488998	0.249666	0.164174	0.0882153	0.0921301	1.28043	0.264102	0.697668	0.266972	0.319952	0.197229	0.128558	0.657515	0.948007	0.707269	0.134112	0.695222	1.24713	0.131367	0.0643187	0.131596	0.369877	1.06813	0.328861	1.5208	0.13439
LINC00395	0	0	0	0	0	0	0	0	0	0	0	0	0	0	0	0	0	0.0352457	0	0	0	0	0	0	0	0	0	0	0	0	0	0	0	0	0	0	0	0	0	0	0	0	0	0	0	0	0	0	0
NCKAP5-AS1	0	0	0	0	0	0	0	0.0115804	1.04885	0.014258	0	0	0	0	0	0	0	0.0137811	0	0	0	0	0	0.0260351	0	0.00967743	0	0	0	0	0	0	0	0	0	0	0	0	0.0316215	0.00972425	0	0	0	0.00987268	0.0138745	0	0	0	0.00792182
AP001381.1	0.486778	0.271558	0.0840926	0.0752016	0.443567	0.132218	0.117026	0.0742099	19.8278	0.0913684	0.0218027	0.139093	0.208566	0	0.0593611	0.292633	0.142288	0.0441562	0.127888	0	0.358394	0	0.136637	0.333679	0.412603	0.155038	0.139955	0.438498	0.153896	0.249406	0.245969	0.154421	0.288414	0.401162	0.113311	0.113387	0.762913	0.0637553	2.68496	0.124631	0.0852841	0.148869	0.340142	0.0948998	0.133367	0.20666	0.551436	0.376996	0.0761474
AL157402.2	0	0	0.161919	0	0	0	0	0	36.5603	0.0586427	0	0	0	0	0	0	0	0.113362	0	0.0642391	0	0	0	0	0	0	0	0	0	0	0	0	0	0.0514953	0.0484841	0	0	0	1.62573	0.0399957	0	0	0	0	0	0	0	0	0.0325823
HLA-F-AS1	0.303231	0.551346	0.902622	1.3261	0.372467	0.669046	0.381322	0.649563	3.12409	0.957368	0.724358	0.515432	0.497485	1.18691	0.326166	0.411325	0.957576	0.778644	0.906969	0.735391	0.473228	0.532443	0.605269	0.687538	0.695946	0.138677	0.751115	0.697288	0.275311	0.286826	0.974342	0.231149	0.798504	0.856062	0.598469	0.709949	1.05494	1.54245	0.912745	0.569338	0.490399	0.754568	0.919988	0.420384	0.533979	0.580961	0.474274	0.744008	0.729769
AC008825.1	0	0	0	0	0	1.12468	0	0	0	0	0	0	0	0	0	0	0	0	0	0	0	0	0	0	0	0	0	0	0	0	0	0	0	0	0	0	0	0	0	0	0	0	0	0	0	0.0813837	0	0	0
AL031600.3	0	0	0	0	0	0	0	0	0	0	0	0	0	0	0	0	0	0	0	0	0	0	0	0	0	0	0	0	0	0	0	0	0	0	0	0	0	0	0	0	0	0	0	0	0	0	0	0	0
AC069437.1	0	0	0.043853	0	0	0.0275799	0	0	3.85555	0	0	0	0	0	0	0	0	0	0	0	0.062299	0	0	0	0	0.06468	0	0.0508155	0.0267514	0	0	0	0.0200538	0	0	0	0	0	0	0.064993	0	0	0	0	0	0	0.0221204	0	0.132366
AL357793.2	0	0	0	0	0	0	0	0	4.11698	0	0	0	0	0	0	0	0	0	0	0	0	0	0	0	0	0	0	0	0	0	0	0	0	0	0	0	0	0	0.0318261	0	0	0	0	0	0	0	0	0	0
LINC02198	0.407514	0.309854	0.35669	0.268613	0.282925	0.425045	0.0522508	0.0662677	4.08883	0.428347	0.321244	0.248413	0.382837	0.0490797	0.795121	1.56789	0.6353	0.433735	0.571006	0.22344	0.746755	0.918733	0.162684	1.56433	0.515823	0.0969119	0.124977	1.414	0.767292	0.244985	0.0549112	0.738721	0.377736	0.50152	0.337281	0.455633	0.255474	0.332103	0.180951	0.626019	0.723489	0.243717	1.7465	0.50846	0.317583	0.184542	0.73863	0.841621	0.0679978
AC006076.1	0	0	0	0	0	0	0	0	0	0	0	0	0	0	0	0	0	0	0	0	0	0	0	0	0	0	0	0	0	0	0	0	0	0	0	0	0	0	0	0	0.0880033	0	0	0	0	0	0	0	0
AC108047.1	0.562987	0.199411	0.611336	0.695801	0.251271	0.384481	0.309366	0.147134	0.777356	0.241538	0.288185	0.674117	0.122524	0.508534	0.235387	0.276284	0.501531	0.525283	0.422601	0.330736	0.157906	0.271981	0.120403	0.385919	0.545372	0.573795	0.246653	0.386399	0.339028	0.593389	0.0812795	0.495699	0.279562	0.371174	0.299545	0.299745	0.576231	0.224722	0.468727	0.164735	0.526059	0.0655908	0.0749323	0.501747	0.470086	0.364212	0.22427	0.387571	0.268401
LINC02526	0	0	0	0.287525	0	0.0337015	0.0745728	0	0	0	0.0277868	0.236358	0	0	0	0	0.120894	0.112551	0.0814944	0	0.0380634	0	0.0580461	0.0531576	1.3672	0	0.178367	0.0620944	0.0326891	0	0	0.0562298	0.0490097	0	0.0481369	0.0963382	0	0	0.0645638	0	0.072461	0.252971	0	0	0	0.0877933	0.0270302	0.0533852	0
LINC02032	0	0	0	0	0	0	0	0	0	0	0	0	0	0	0	0	0	0	0	0	0	0	0	0	0	0	0	0	0	0	0	0	0	0	0	0	0	0	0	0	0	0	0	0	0	0	0	0	0
AL645608.6	0	0.688565	0.191904	1.02968	0.096404	0.201153	0.08902	0.338702	0	0	0.63023	0.352685	1.76281	0	0	0.254402	0.216473	0.0671777	0.291847	0.0761352	0.0454375	0	0	0.63456	0.251089	0	0	0.518868	0.156088	0	0	0.369178	0.409531	0.244126	0	0.862515	0.248715	0.355649	0.308287	2.65453	0.216247	0	0.0862469	0	3.65221	0.314405	0.258135	0.446094	0.19308
AC104072.1	0	0	0.0336119	0	0	0	0	0.0593235	0	1.05908	0.0174291	0	0	0	0	0	0.530811	0	0	0	0	0	0	0	0.0659671	0	0.0372934	0	0	0	0	0	0.0307411	0	0	0	0	0	0	0	0	0.0396687	0	0	0	0	0	0	0
AP002892.1	0	0	0	0	0.0615233	0.0256744	0	0.0360255	2.52873	0.0443552	0.0211685	0.0900309	0.0674996	0	0	0	0	0	0	0	0	0	0	0	0	0	0	0	0	0	0	0	0	0	0	0	0	0	0.0983717	0	0	0	0	0	0	0	0	0	0.0246441
LINC01829	0	0.0231168	0.02416	0.0288075	0.0121369	0.096233	0.0112073	0.0213207	0.273564	0.00875013	0.12528	0.0177608	0.00443864	0.0315814	0.0454789	0.0640566	0.272532	0.0676596	0.0122475	0	0.148731	0.0295589	0	0.503301	0.079028	0.0356343	0.0268063	0.0279959	0.039302	0.019108	0.0353338	0.0126759	0.0847035	0.107571	0.00723435	0.304046	0.0156562	0.0366342	0.0679216	0.131291	0.141569	0.0190091	0.184589	0.133295	0.0340593	0.0263884	0	0.0641848	0.0632012
SCHLAP1	0	0	0	0	0	1.14069	0	0	0	0	0	0	0	0	0	0	0	0	0	0	0	0	0	0	0	0	0	0	0	0	0	0	0	0	0	0	0	0	0	0	0.0528571	0	0	0	0	0.230549	0	0	0
AC093579.1	0	0	0	0	0	0	0	0.0562899	0	0	0	0	0	0	0	0	0	0	0	0	0	0	0	0	0	0	0	0	0	0	0	0	0	0	0	0	0	0.0322399	0	0.0472676	0	0	0	0	0	0	0	0	0
AC011330.2	1.22806	0.253739	0.141434	0	0.213151	0.177901	0.196825	0.87369	0.0706528	0.614687	0.660056	0.350908	0.233857	0.18488	0.299516	0.316399	0.279198	0.185664	0.268867	0.294589	0.276274	0.12978	0.30641	0.701513	0.832744	0.18253	0.392315	1.02431	0.129418	0.125842	0.879098	0.12986	0.307218	0.438562	0.381154	0.762816	0.343697	0.268074	0.298213	0.183413	2.10376	0.333841	0.381388	0.319222	0.897235	0.231719	0.321042	1.16245	0.704393
AL360181.4	0	0.240484	0	0	0	0.10538	0.233179	0.147866	1.33924	0.182055	0	0.36953	0	0	0	0	0	0	0	0	0	0.205001	0.181502	0.166217	0.328851	0.988542	0	0	0.102214	0.198781	0.245052	0	0	0.319732	0	0.150618	0	0	0	0	0.113288	0	0	0.378183	1.24012	0.274518	0	0	0.101151
AC006064.2	0.355108	0.124732	0.306731	0.548602	0.246541	0.353666	0.384172	0.22557	4.78065	0.655431	0.434744	0.293133	0.51844	0.307396	0.115478	0.274472	0.507468	0.461709	0.513125	0.0730149	0.130726	0.43782	0.177205	0.192709	0.902993	0.309145	0.192852	0.379126	0.49897	0.388147	0.284108	0.278947	0.458205	0.282896	0.349015	0.459537	0.284901	0.294564	0.468117	0.590974	0.200472	0.181002	0.317063	0.430766	0.854011	0.335022	0.195981	0.325951	0.425884
AC245014.1	0.170564	0	0	0.316202	0	0.148251	0.0820105	0.260027	0.824283	0.12806	0.0611163	0.0649829	0.0649603	0	0	0.117185	0.0664758	0	0	0.140281	0.0418597	0.0721	0	0.233838	0.346977	0	0	0.136575	0.0359494	0.0699123	0.172372	0.278271	0.134745	0.337355	0.052938	0.105947	0	0.0893579	0	0.0873396	0.079688	0.0695503	0.0794558	0.133009	0.124616	0.482748	0.0594522	0.176129	0.0355754
AP001628.1	0.798059	0.678418	0.472689	1.12723	0	0.34683	0	0.208569	20.9368	0.513587	0.367663	0.608103	0.998679	0	0.222448	2.19321	0.355471	0.248204	0.718866	0.187533	0.223839	1.06025	0.682704	0.859662	0.773088	0.697182	0.611873	1.18677	2.06652	0.186923	2.07391	0.744009	0.360264	2.02946	0	0.920621	0.867885	0.199096	0.949201	1.05083	0.745712	0.185956	0.31866	0.651978	1.49933	0.77443	0.119217	0.863342	0.618263
AC068898.1	0	0	0.536184	0	0.101008	0.252912	0	0.0591464	0	0	0	0	0	0	0.28387	0	0	0.140772	0	0	0	0	0	0	0	0	0.0743641	0.0776643	0.0408858	0	0	0.0351646	0.153247	0	0	0	0	0	0	0	0	0	0.180732	0.201697	0	0	0	0	0
AL359711.2	0.223572	0.0739102	0.154491	0.276314	0.155219	0.323874	0.322493	0.0908901	0.617402	0.30774	0.16022	0.369106	0.0425743	0.269263	0.0363519	0.153604	0.406631	0.108162	0.0783169	0.0306462	0.201186	0.315024	0.223131	0.30651	0.404276	0.0949431	0.285688	0.26853	0.298438	0.244372	0.225942	0.20264	0.117747	0.245666	0.624511	0.138873	0.400454	0.221243	0.310232	0.248047	0.174089	0.0607768	0.416596	0.11623	0.245016	0.421851	0.116893	0.102607	0.295333
AC064807.1	0.616644	1.19961	2.08685	1.54377	1.28435	4.13664	0.927497	0.337466	1.55006	1.41268	0.838498	3.28908	0.331203	0.614129	1.12604	2.79183	1.17085	0.88351	1.69485	1.11835	0.745042	1.08276	1.12434	0.812885	0.814846	3.09407	0.800093	0.84826	1.28636	3.30527	0.623182	2.18979	1.27407	1.14668	1.30537	0.942848	1.48685	1.7285	1.84297	1.23066	2.4673	1.28947	0.869142	1.42207	0.947264	0.877122	0.986517	1.69804	0.75851
LINC00437	0.0410776	0.0203697	0	0	0.0427785	0.017852	0	0	0	0	0.0147189	0	0	0	0	0	0	0	0	0.0337844	0	0.0347283	0	0	0	0	0	0	0	0	0	0	0.0129805	0.0270822	0	0	0	0	0	0.0841375	0	0.0670004	0	0	0	0.0930099	0.0143181	0	0
AC103681.1	0	0	0	0	0	0.0247736	0.109635	0	0	0.0855978	0	0	0	0	0	0	0	0	0	0	0	0	0	0	0	0	0	0	0	0	0	0	0	0	0.0353849	0	0	0	0	0.0291898	0	0	0	0	0	0	0	0	0
AC134407.1	0.274971	0.0227256	0.158341	0	0.0954522	0.0199167	0.0440705	0.195625	5.82163	0.103224	0.13137	0.244442	0.174541	0	0	0.283376	0.14289	0.166286	0	0.0376918	0.134967	0	0.0686074	0.0942442	0.186457	0.186833	0.0702736	0.146784	0.154547	0.187846	0.0926288	0.0996909	0.0724086	0.0302145	0	0.0853999	0.102608	0.0320126	0.343399	0.234671	0.0642337	0	0	0.190603	0.100449	0.103767	0.111819	0.157746	0.248526
AC129102.1	0	0	0.0855342	0	0	0	0	0	0.341825	0	0	0.047159	0	0	0	0.0425214	0	0.0898262	0	0.0509018	0.0303782	0	0.0463263	0	0	0	0	0	0.078267	0	0	0.0448767	0.0195572	0	0	0	0	0	0.103056	0.0316918	0	0	0.0576622	0.0321755	0	0	0	0	0
AC009743.1	0.106533	0	0.110423	0	0.110944	0.0462981	0.051223	0.0974461	0	0	0.133604	0.0405877	0	0	0	0.0731926	0.0415201	0	0	0	0.209161	0.135099	0.478452	0.547698	0	0	0	0.213259	0.24699	0.0436665	0.107662	0.0193117	0	0	0.0330646	0.0992599	0.357783	0.018604	0	0	0.149317	0	0	0.110768	0	0.60304	0.129967	0.110009	0.0222201
LINC02861	1.00228	0.473895	1.24021	0.489727	0.679669	1.00285	0.134488	0.170566	3.25059	0.157502	0.709918	0.959081	0.42611	0.505303	0.795881	0.736651	0.545064	0.828831	3.35583	0.766814	1.99071	2.04942	1.44811	2.39667	0.885114	0.0831468	0.518255	1.95971	1.66051	7.29927	1.08357	2.36617	1.61305	2.12069	0.56428	3.17076	0.688873	0.862938	0.834466	2.69744	0.794965	0.988472	1.56358	1.55107	0.459801	2.21662	1.92552	0.625802	0.602843
LINC01431	0.656803	0.28738	0.186883	0.429749	0.160941	0.352603	0.185767	0.306281	0.213387	0.232061	0.207657	0.618226	0.397293	0.0697971	0.301535	0.530886	0.783008	0.336448	0.365417	0.285982	0.189638	0.326636	0.491632	0.476712	0.523972	0.216574	0.325841	1.0209	0.114004	0.285053	0.507586	0.434226	0.268592	0.662275	0.0719478	0.599966	0.121105	0.40482	0.0965002	0.237406	1.29964	0.22056	0.467948	0.964119	0.677461	0.831062	0.417474	0.212779	0.741373
HM13-AS1	0.265787	0.362447	0.0459156	0.246366	0.138396	0.231017	0.191693	0.0405195	0.825728	0.0997766	0.238091	0.151893	0.480826	0	0.129648	0.136955	0.155382	0.385757	0.418971	0.163948	0.42399	0.168528	0.198947	0.0455482	0	0.101583	0.254724	0.47885	0.112039	0.326829	0.402907	0.433625	0.398943	0.481887	0.123739	0.412737	0.297543	0.18566	0.331929	0.340249	0.310441	0.541895	0.123815	0.414532	0.14564	0	0.324252	0.365945	0.443492
LINC01836	3.58537	1.0186	0.929078	0.738531	0.622304	0.86024	0.395064	0.706018	2.73313	1.00946	0.334559	1.9636	0.98146	0.877116	0.109306	0.667146	4.59967	4.74298	1.96242	0.583616	0.586613	4.79938	0.642978	0.742435	3.74815	0.0380646	2.06168	6.33991	0.314867	1.07159	0.641641	1.66547	1.41621	5.39245	1.83147	1.99509	0.685682	2.08707	1.43035	2.52442	0.296632	1.61429	3.86237	1.28147	3.82013	0.21141	0.676936	0.591349	3.24055
MIR99AHG	0.183039	0.228379	0.265206	0.0656767	0.350491	0.549133	0.158984	0.06121	11.9682	0.221655	0.277156	0.701858	0.152916	0.101334	0.155528	0.580101	1.6983	0.329931	1.27203	0.378781	0.388353	1.18307	0.561295	0.501882	1.29724	0.785328	0.181079	0.64772	0.47788	0.822864	0.36996	0.661469	0.177252	0.420422	0.410498	0.322749	0.277618	0.146418	0.565329	0.650048	0.325515	0.977508	0.671137	0.389843	0.211381	0.220592	0.403385	0.17072	0.263548
AC005899.9	0.0659458	0.0280297	0.0195298	0.0349298	0.0098109	0.0818842	0.0181189	0.0919179	2.41949	0.0353659	0.0168783	0.0215354	0.0322918	0.0255288	0	0.0582527	0.0514036	0.00683659	0.148505	0.00774818	0.0369929	0.0318586	0.0282068	0.0710361	0.102212	0.0384067	0.0361148	0.030174	0.035741	0.0540609	0.0666449	0.0580639	0.0506083	0.0248444	0.00584789	0.0936287	0.0464042	0.0131614	0.219618	0.0820091	0.0484159	0.007683	0.0877723	0.0097954	0.0206489	0.0213311	0.0591075	0.0843112	0.0432289
AL121655.1	0.527474	0.52313	0.0728984	0.130382	0.109863	0.64186	0.304344	0.321657	8.01153	0.158412	0.264606	0.321539	0.24107	0.285873	0.308755	0.362398	0.411157	0.229669	0.110864	0	0.51781	0.535132	0.236896	0.506206	1.0015	0.69888	0.566182	0.506835	0.667049	0.259447	0.106613	0.229483	0.233353	0.904178	0.26194	0.52423	0.472397	0.294765	0.351327	0.324121	0.443588	0.430173	0.0982879	0.219379	1.00199	0.119433	0.147086	0.363124	0.792131
AC114956.1	0.380771	0.0944087	0.0877059	0.156866	0	0.1379	0.0610274	0.0773986	3.59267	0	0.0682187	0.435208	0.241698	0.0573236	0.123823	0.174404	0.74201	0.092107	0.333459	0.104389	0.0934485	0.160958	0.285016	0.21751	0.430332	0.09702	0.194625	0.101631	0.133757	0	0.448942	0.11504	0.260699	0.37656	0.0787866	0.473035	0.341012	0.487629	0.317018	0.162482	0.296496	0.155266	0.236505	0.13197	0.139098	0.502926	0.0221204	0.655325	0.132366
AC087354.1	0	0	0	0	0	0	0	0	0.216319	0	0	0	0	0	0	0	0	0	0	0	0	0	0	0.0214783	0	0	0.0240231	0	0.013208	0	0	0.0113598	0	0.0413154	0	0	0	0	0	0.0320891	0.0146389	0	0	0	0.0228923	0.0354729	0	0.0647109	0
KCNAB1-AS1	0	0	0	0	0	0.0309669	0	0	0.0983872	0	0	0	0	0	0	0	0	0	0	0	0	0	0	0	0	0	0	0	0	0	0	0	0.0225165	0	0	0	0.0319075	0	0.059325	0	0	0	0	0	0	0.0806698	0	0	0
AC135388.1	0	0	0	0	0	0	0	0	0	0	0	0	0	0	0	0	0	0	0	0	0	0	0	0	0	0	0	0	0	0	0	0	0	0	0	0	0	0	0	0	0	0	0	0	0	0	0	0	0
LINC02691	0	0	0.091395	0	0	0.0479	0.0423962	0.0268847	0.578308	0.0165505	0.0236961	0.0503904	0.0251864	0.0796463	0	0.075725	0.120279	0.159969	0.0926626	0	0	0.0372729	0.0660009	0.0302212	0.0597911	0.0112334	0.118307	0.123557	0.0371689	0.126497	0	0.0479517	0.0835892	0.0435998	0.123151	0.0136926	0.0592259	0	0.183529	0.112878	0.0205978	0.0539322	0.123227	0.217742	0.0966324	0.0249562	0.422599	0.0607013	0.0183911
NBAT1	0	0	0.104162	0.124199	0.0348843	0.043673	0.0322124	0.0204269	8.23287	0.0125749	0.108025	0	0.0127577	0.0302574	0.0326792	0.19562	0.117498	0.0486173	0.0528033	0	0.0328836	0.0424795	0.137904	0	0.113572	0.349939	0.0385237	0.107289	0.0494212	0.123572	0	0.0546501	0.0476329	0.0552115	0.0831727	0.0832282	0.0599993	0	0.251	0.0600347	0.0313001	0.0136591	0.0312089	0.0522438	0.0244736	0	0.0291898	0.0576505	0.0558938
LINC02577	0.0275204	0.0136469	0.031695	33.922	0.0095533	0.271096	1.1027	0.00559403	0.0253329	3.8432	1.76514	0.0279599	0.0628879	1.03577	0.00894941	0.151262	0.0143011	0.832135	0	0.211253	0.0900539	0	0.281529	0.0251531	0	0.00934957	0.133633	0.0587635	0.0580042	0.0225606	2.96663	0.495551	1.73058	0.108864	0.3018	1.16242	0.46829	0.0192238	0.0229127	0.0187896	1.7915	0	0	0.0286146	0.0335112	0.11424	0.0319753	0.214717	0
LINC00484	0.0175777	0.0305077	0.0121465	0	0.0274583	0.0687521	0.0338069	0.0160785	0.582499	0.0395922	0.0157461	0.0401815	0.0100419	0.0238163	0.0685936	0.018115	0.0137015	0.0382679	0.0554171	0	0.0172557	0.0743038	0.0657867	0.0120493	0.0357582	0.00447879	0.0269537	0.0281499	0.0444579	0.0216148	0.00888204	0.0254912	0.0333271	0.0115889	0.0545561	0.0382147	0.0118067	0.0245571	0.146347	0.00900092	0.0451681	0.0286705	0.00818844	0.0456915	0.025685	0	0.0459521	0.0847059	0.0549942
AC008060.1	0	0	0	0	0	0.0364176	0	0	0	0	0	0	0.0957442	0	0	0.0143931	0	0	0	0	0	0	0.0156811	0	0	0	0	0	0	0	0	0	0.0529596	0	0.0130041	0	0	0.00731686	0	0	0.714495	0	0	0	0	0	0.00730216	0	0
AC025682.2	0.470905	0.233513	0.361557	0.161665	0.245201	0.409302	0.125789	0.350973	3.21493	0.274988	0.149986	0.239212	0.368657	0.212679	0.153134	0.449351	0.489416	0.360715	0.3849	0.172132	0.218297	0.265412	0.332901	0.233132	0.567678	0.679921	0.120348	0.523703	0.363923	0.600503	0.608091	0.455271	0.231474	0.517441	0.0649577	0.276255	0.304586	0.201019	0.479186	0.334907	0.244454	0.170684	0.438734	0.217612	0.726325	0.236943	0.16414	0.55831	0.436529
LINC01696	0	0	0	0	0	0	0	0	0.273564	0	0	0	0	0	0	0	0	0	0	0	0	0	0	0	0	0	0	0	0	0	0	0	0	0	0	0	0	0	0	0	0	0	0	0	0	0	0	0	0
AC024475.3	0	0	0	0	0	0	0	0.0210564	0	0	0.0371179	0	0	0	0	0	0	0.0250578	0	0.028399	0	0	0	0	0	0	0	0	0	0	0	0	0	0.0227652	0.021434	0.0214483	0.0309242	0	0	0	0.0322648	0	0	0	0	0	0	0	0
ZNF350-AS1	0.0957537	6.4418	0.176446	0.0394476	0.132958	0.762918	0.245548	0.720157	2.73242	0.0718921	0.0686208	1.94566	0.0364684	0	0.093415	0.416651	0.124397	0.370599	0.167712	0.183757	0.156665	0.0809532	0.358369	0.131275	0.476156	0.341571	0.269187	0.178903	0.174909	0.156994	0.225794	0.208293	4.50844	0.168346	0.138689	0.118956	0.157218	0.122626	8.3442	0.457632	0.104385	0.208241	0.208162	0.514398	1.14266	0.758835	0.166881	0.197756	0.652414
AL117379.1	2.78369	0.761591	0.696465	1.72019	0.449838	0.646601	0.415383	3.21942	7.4222	1.33328	0.53312	1.35312	2.04726	0.260115	0.702337	1.18708	0.823043	0.696584	0.605249	0.631574	0.471153	0.608643	0.502952	2.03978	2.6687	1.02724	1.43511	1.92153	0.505788	0.629521	1.11558	0.626418	1.13747	2.3732	0.7746	1.93779	0.816682	0.771091	1.07889	1.32712	1.32297	0.782826	0.849602	1.39728	3.26109	0.815039	0.250938	1.45378	0.740778
AC013356.4	0	0	0	0	0	0	0	0	0	0	0	0	0	0	0	0	0	0	0	0	0	0	0	0	0	0	0	0	0	0	0	0	0	0	0	0	0	0	0	0	0	0	0	0	0	0	0	0	0
DNAH10OS	0.18696	0.329282	0.579138	0.956134	0.26184	0.381041	0.0929941	0.235882	0.703234	0.358186	0.136293	0.353693	1.37008	0.10482	0.371077	0.628962	0.261313	0.626912	0.894304	0.227998	0.256316	0.39243	0.260586	1.20204	0.533339	0.167552	0.306457	0.221975	0.603308	0.459798	0.24758	0.121541	0.203721	0.994595	0.10805	0.236267	0.207855	0.222916	0.32205	0.392846	0.710836	0.620405	1.29139	0.512798	0.202538	0.0656882	0.0539317	0.630221	0.521731
AC105001.1	0.127546	0.031624	0.198307	0.0394089	0.0332069	0.0277153	0.0613268	0.0388892	1.62904	0.215465	0.125681	0.194375	0.0364326	0.547246	0.0622155	0.219075	0.14913	0.185118	0.100528	0.0786756	0.0469535	0.107832	0	0.0655733	0.3892	0.0162493	0.19558	0.229792	0.0940894	0.10456	0.161123	0.0924839	0.201522	0.210226	0.2969	0.0792261	0.0571142	0.0890948	0.398217	0.195936	0.0148975	0	0.178249	0.149195	0.326154	0.072199	0.0555724	0.131708	0.159618
ARHGEF7-IT1	0	0.0200403	0	0	0.0420868	0.0175633	0	0.0246443	0.223207	0	0	0.0307941	0	0	0.0394264	0	0.0315016	0	0	0.0332381	0	0	0	0	0.0548085	0	0	0	0.0170357	0	0	0	0	0	0	0	0.0180968	0	0.033647	0	0	0	0	0	0	0	0.0140866	0	0
EFCAB14-AS1	0	0.248308	0.192232	0.0687631	0.0579414	0.290156	0	0.441066	8.14322	0.167092	0.259169	0.127184	0.14833	0	0.108558	0.191128	0.216843	0.201878	0.175408	0	0.273092	0.329265	0.166584	0.266971	0.603644	0.0850586	0.127973	0.222753	0.234533	0.136832	0.0562276	0.0806859	0.0703256	0.403498	0.0690732	0.241918	0.0996564	0.0777291	0.370578	0.455841	0.155965	0.0453744	0.570204	0.376024	0.365846	0	0.077573	0.153208	0.34814
AC110800.1	0	0	0	0	0	0	0	0	0.101734	0	0	0	0	0	0	0	0	0	0	0	0	0	0	0	0	0	0	0	0	0	0	0	0	0	0	0	0	0	0	0	0	0	0	0	0	0	0.0256818	0	0
LINC02614	0.130317	0.414059	0.283494	0.274399	0.0502641	0.247515	0.157808	0.356135	3.87866	0.195685	0.122791	0.257441	0.273896	0.0392375	0.0376694	0.537202	0.556809	0.308227	0.263755	0.134967	0.189525	0.199946	0.209542	0.165427	0.661122	0.226284	0.144321	0.39807	0.132247	0.162225	0.190232	0.306228	0.529239	0.493229	0.161786	0.39874	0.380388	0.198918	1.16535	0.472058	0.115004	0.165321	0.18437	0.203248	0.6559	0.191249	0.0824357	0.375465	0.455029
AL359643.2	0.0297822	0.172299	0.0548798	0.098155	0.186092	0.0560868	0.0572796	0.0121076	0.479761	0.0745352	0.0889296	0.0605157	0.0415901	0.0717376	0.0871645	0.0750263	0.139288	0.172901	0.0521634	0.155132	0.131565	0.0587506	0.0966017	0.081661	0.080781	0.258009	0.137005	0.0715423	0.071141	0.162766	0.0501633	0.057587	0.0941113	0.209443	0.0801106	0.0739976	0.0844629	0.0138692	0.239693	0.147421	0.0927624	0.129538	0.0739937	0.14451	0.108796	0.134869	0.0519049	0.123016	0.20292
AC090015.1	0	0	0.210914	0.257201	0.0433447	4.23266	0.0400248	0.896793	1.41758	0	0.0447412	0.264288	0.00528392	0.0626594	0	0.905532	0	0.402722	0	0	0.32006	0.140752	0.155773	1.56919	0	0.0141401	0	0	0.146208	0.0113734	0	0.105629	0.0526091	0	0.0775083	0.801454	0	0	0	0.0142085	0.252793	0	0	0.115403	0	0.282723	0.043523	0.639916	1.03017
AL662789.1	0	0	0	0	0.232905	0.0833093	0	0	0	0	0	0.0243446	0	0	0	0	0	0	0	0	0	0	0.0717443	0	0	0	0	0	0	0	0	0	0	0	0.0396645	0.0396909	0.0858398	0	0	0	0.0447804	0	0.0297666	0.132878	0.0233425	0.0361705	0	0.0659835	0
AC138811.1	0.0900067	0.133898	0.186588	0.11124	0	0.0782323	0	0.219546	2.11273	0.135154	0.0967534	0.274332	0	0	0	0.309193	0.210476	0	0.189175	0.0740262	0.176715	0.152189	0.202116	0.0616982	0.122067	0.229336	0.0690083	0.0720708	0.151764	0.147571	0	0.0652639	0.0853258	0.0593409	0	0.111816	0.0403043	0.0314361	0.149874	0.0460892	0.168206	0.146807	0.0838578	0	0.13152	0	0.125492	0.123925	0.187732
AL033397.2	0	0.412384	0.205235	1.46829	0.123721	0.129076	0.342735	0.181116	2.78866	0.178394	0.0851383	0.226312	0.248856	0.160967	0.753354	0.816224	0.370417	0.12932	0.187273	0.146564	0.233251	0.200878	0.622484	0.407186	1.12783	0.272436	0.227715	0.142692	0.625993	0.0973916	0.600309	0.129215	0.28156	0.117488	0.147491	0.184487	1.01078	0.145227	2.47278	0.395423	0.166514	0	0.276715	0.0617629	1.43217	0.336247	0.103525	0.163572	0.0495585
AC108206.2	0.0234377	0.0116223	0.0161958	0.0193112	0.0244081	0.00679054	0	0.00476414	0.0107873	0	0.00279939	0.00595299	0.00595092	0	0.251517	0	0.0121795	0.0226779	0	0	0.00383471	0.01321	0.0175436	0.0160662	0.0423814	0	0.0419293	0.0187672	0.00658655	0	0.00789539	0	0.0148125	0.0463569	0.00969915	0.0242641	0.0034984	0	0.0325225	0.00800106	0.0219003	0	0.0145577	0.00406159	0.0285397	0.00884477	0.00272317	0	0.00325901
LINC01764	0.0485686	0.120422	0.0335616	0.180079	0	0	0	0	0.0670621	0	0	0	0.129484	0.0877419	0.0947648	0.300319	0.0757169	0	0	0.0399454	0.0953575	0.0410614	0.109064	0.0665861	0.0658685	0	0.0744753	0.0777804	0	0.0796311	0.0981672	0.264129	0.076738	0	0	0.0603374	0	0.0169633	0.0808736	0.0746108	0.15884	0	0.0452506	0.0252499	0	0.109971	0.0169292	0.0334356	0.101302
[truncated: 8,694 more rows]
[truncated: 224 more columns]
