# Supplementary material for: A genomic instability-associated lncRNA signature for predicting prognosis and biomarkers in lung adenocarcinoma
Source: Sci Rep. 2024 Jun 24;14:14460. doi: 10.1038/s41598-024-65327-3 (PMC11196711; doi:10.1038/s41598-024-65327-3)
Supplement: Supplementary file 12 — Supplementary Table S8. [file 41598_2024_65327_MOESM12_ESM.xlsx]

## Sheet: Sheet2
Table S6. mRNA expression
id	TCGA-73-4676-11A-01R-1755-07	TCGA-44-6148-11A-01R-1858-07	TCGA-55-6968-11A-01R-1949-07	TCGA-44-2668-11A-01R-1758-07	TCGA-91-6847-11A-01R-1949-07	TCGA-44-2657-11A-01R-1758-07	TCGA-44-2662-11A-01R-1758-07	TCGA-55-6972-11A-01R-1949-07	TCGA-44-6144-11A-01R-1755-07	TCGA-55-6983-11A-01R-1949-07	TCGA-55-6980-11A-01R-1949-07	TCGA-55-6981-11A-01R-1949-07	TCGA-44-6146-11A-01R-1858-07	TCGA-91-6849-11A-01R-1949-07	TCGA-44-5645-11A-01R-1628-07	TCGA-44-6778-11A-01R-1858-07	TCGA-44-2665-11A-01R-1758-07	TCGA-38-4632-11A-01R-1755-07	TCGA-55-6969-11A-01R-1949-07	TCGA-38-4627-11A-01R-1758-07	TCGA-50-6595-11A-01R-1858-07	TCGA-44-6777-11A-01R-1858-07	TCGA-44-6776-11A-01R-1858-07	TCGA-44-6147-11A-01R-1858-07	TCGA-49-6742-11A-01R-1858-07	TCGA-91-6836-11A-01R-1858-07	TCGA-91-6828-11A-01R-1858-07	TCGA-91-6835-11A-01R-1858-07	TCGA-55-6978-11A-01R-1949-07	TCGA-55-6975-11A-01R-1949-07	TCGA-38-4626-11A-01R-1758-07	TCGA-44-3398-11B-01R-1758-07	TCGA-50-5932-11A-01R-1755-07	TCGA-50-5935-11A-01R-1858-07	TCGA-49-4490-11A-01R-1858-07	TCGA-49-6745-11A-01R-1858-07	TCGA-55-6985-11A-01R-1949-07	TCGA-49-6761-11A-01R-1949-07	TCGA-49-6743-11A-01R-1858-07	TCGA-44-6145-11A-01R-1858-07	TCGA-44-2655-11A-01R-1758-07	TCGA-50-5930-11A-01R-1755-07	TCGA-55-6982-11A-01R-1949-07	TCGA-55-6979-11A-01R-1949-07	TCGA-50-5933-11A-01R-1755-07	TCGA-44-2661-11A-01R-1758-07	TCGA-50-5931-11A-01R-1858-07	TCGA-55-6986-11A-01R-1949-07	TCGA-91-6831-11A-02R-1858-07
RAB1A	58.795	51.741	54.036	57.6179	45.0763	44.9395	41.0805	50.676	50.4777	55.0115	46.4304	49.3227	45.6672	56.4777	49.8359	57.1762	46.6947	73.3785	50.313	70.7769	50.1167	48.7127	55.6022	68.472	52.1782	49.0744	60.0999	51.7961	54.5923	52.8491	65.1884	54.0004	50.5178	51.5551	71.1968	58.6112	57.2032	55.8354	57.0235	55.57	47.7939	47.6277	49.3386	54.4679	75.1011	46.1807	58.1389	53.4497	61.5684
EFNB3	0.451844	4.13498	0.778903	0.304899	4.44192	0.832232	0.158296	0.842863	0.285285	1.00814	1.48419	2.58248	0.255599	3.29514	1.43427	0.688305	0.863582	0.274141	0.611128	1.66162	1.023	0.965873	0.931506	0.530043	3.94838	1.07216	2.80242	14.8384	3.53854	0.285429	0.905511	3.54534	0.778536	3.01544	1.0311	2.67051	1.17335	0.561968	0.774651	1.09712	2.17229	0.103749	2.78101	1.07863	1.67227	1.06583	0.100989	6.58417	0.0597826
ZFP82	0.409465	0.906582	0.769883	0.446654	0.757343	0.797633	0.278827	0.709137	0.432014	0.567384	1.00274	0.777638	0.658305	0.431454	0.872198	0.542821	0.469551	0.393764	0.520059	0.648151	0.636417	0.678448	0.469933	0.552971	0.561764	0.573036	0.456678	0.674143	0.579959	0.55135	0.384848	0.599336	0.677666	0.729956	0.853085	0.818307	0.528737	0.683481	0.638597	0.463587	0.77914	0.425106	0.92348	0.418913	0.257683	0.804597	0.25222	0.861364	0.545319
SGTA	14.0609	15.6447	16.6714	20.5656	18.3866	19.6312	17.9204	16.6805	16.4712	13.3218	16.5195	16.4237	15.1665	17.9449	19.8354	14.0233	18.1394	15.5785	15.8864	19.0646	16.7065	16.2756	13.9932	18.4385	13.9298	14.6662	16.0275	17.2452	16.3701	13.8617	19.0374	18.5407	15.1695	16.0909	15.3308	15.6092	13.5556	19.3622	16.2446	16.5583	20.0476	16.054	16.0925	14.738	14.4722	18.9886	16.6309	17.4476	12.707
SCRIB	3.82979	9.96479	11.0018	10.0833	11.7512	10.662	10.833	12.5084	10.5357	8.1602	12.0612	11.2384	10.3474	10.3147	12.0206	7.78787	11.7802	3.87346	13.4955	5.64696	10.9343	9.68122	7.12071	8.33008	7.13477	6.53071	9.67205	10.9806	11.4773	9.33836	6.99775	11.1309	8.88992	10.7263	3.10668	4.22866	8.32117	9.26605	4.29656	10.49	12.1507	7.09175	13.1658	10.4903	7.55627	10.4514	9.33951	10.8344	6.39265
XK	0.85137	1.54944	0.697725	0.584079	1.49017	0.532831	0.760108	0.452096	0.568927	1.06763	1.00643	0.898548	0.860556	1.31468	0.830137	0.589455	0.583808	0.632985	0.743185	0.917434	0.938995	0.772887	1.13519	0.880322	1.50025	0.97583	1.38646	1.50265	1.10827	0.934785	0.762951	1.04107	0.923521	0.758742	1.11676	0.961158	0.841194	0.818786	0.751837	0.763885	0.951131	0.986505	0.961257	0.715248	1.05708	0.49663	0.301148	1.21486	0.591992
RNASEL	2.86811	4.3909	3.70918	2.61715	3.61959	3.46457	2.90297	3.5766	3.10148	3.71226	3.50316	4.2512	3.71097	2.82355	3.98549	3.6376	3.05881	3.39446	3.21478	3.4927	3.468	4.02878	3.37956	1.60942	3.00013	3.52778	2.80277	2.85826	3.38439	3.15935	3.01129	3.63474	3.53799	3.30251	2.62013	2.36871	3.81789	3.05472	2.69504	2.66021	3.69689	3.32915	4.54335	3.88401	2.06762	4.15026	2.17327	4.03418	3.51432
BRD2	18.793	35.03	31.8242	28.9425	32.3633	34.1683	33.089	42.5511	30.8505	34.9108	41.9118	37.0523	35.595	38.4603	37.202	44.1588	27.0892	18.5582	36.334	15.6778	37.0658	25.1324	33.8976	42.1482	24.18	28.8871	49.3709	34.6342	36.117	40.5228	30.9498	37.0458	31.4491	27.218	13.6169	18.9695	32.0609	29.28	23.9984	35.8184	32.2446	30.3352	35.3245	37.6232	38.3941	30.8701	28.2623	34.0302	40.2461
AC087498.1	0	0	0	0	0	0	0	0	0	0	0	0	0	0	0	0	0	0	0	0	0	0	0	0	0.0265022	0	0	0	0	0	0	0	0	0	0	0	0.0189231	0	0	0	0	0	0	0	0	0	0	0.0141624	0
OR7C1	0	0.0358623	0.0309769	0	0.0627372	0.0433696	0.115488	0.101903	0	0	0	0	0	0	0.0401398	0.0241908	0	0	0	0	0	0	0.0290257	0	0	0	0.0522861	0.0545612	0	0.0718927	0	0	0.0980473	0	0.0251331	0	0	0	0	0	0.0125541	0	0.0317194	0	0.0216002	0.0185144	0	0	0
TMEM87A	26.5358	26.4934	25.6632	22.6473	26.8727	21.4275	23.0235	26.6076	25.988	38.3965	31.1213	26.9941	27.153	24.2977	21.7757	26.3925	24.1904	30.9396	26.6948	19.1106	25.8119	23.8146	39.6211	29.0931	25.4416	27.8746	25.5969	19.5225	25.5338	36.4326	20.2686	19.8936	26.062	23.6046	35.806	31.9168	27.4374	32.0319	28.1676	24.9514	22.6476	30.2603	22.9734	27.2342	29.4972	21.1222	26.5276	21.1219	27.2379
CLINT1	14.1388	17.1335	17.1848	18.6641	15.5905	16.6618	11.2378	13.8173	15.7136	20.7038	15.9202	14.6332	18.0485	16.169	13.3816	16.5626	14.0158	17.7491	17.305	12.6004	14.1453	14.3155	19.5327	15.8704	17.8932	18.0933	19.6278	17.0888	18.6634	19.4482	15.303	14.4061	15.7237	16.5127	13.114	16.4638	16.7384	17.7296	16.2391	16.1371	12.0188	18.9741	15.1648	18.9843	18.3252	15.1524	14.4884	16.7453	18.6177
CTXND1	1.03301	1.10415	0.560741	0.529588	1.91704	3.922	2.53981	3.71554	1.05245	0.403344	1.3519	1.95268	1.98414	2.74264	1.93451	3.3984	2.43547	0.310633	0.496362	0.889878	3.55209	1.18166	2.74835	1.01029	1.36307	1.61228	2.79494	0.316558	2.22136	1.88535	0.551321	0.777709	1.88609	2.86186	0.781591	1.43327	0.883876	1.55487	2.3423	1.72754	1.14986	0.899762	0.888263	0.852683	1.88818	2.27727	4.60239	1.85073	2.47414
FAM181B	0.024734	0.146136	0.033661	0.00794771	0.0511299	0.0589092	0.0134459	0.0184553	0.0195207	0	0.095374	0.031649	0.00839489	0.0595581	0.04907	0.046002	0.0218181	0	0.0176069	0.0905798	0.0811578	0.0480654	0.0157703	0.0055091	0.0305275	0.0258928	0.127837	0.192688	0.0704362	0.00976524	0.033127	0.093906	0.0177571	0.0649438	0.0341385	0.107951	0.0479539	0	0.0144561	0.0281514	0.105724	0.0077444	0.0517016	0.0316308	0.0352077	0.0804742	0.0226152	0.225125	0.0245438
CENPVL1	0	0	0	0	0	0	0	0	0	0	0	0	0	0	0	0	0	0	0	0	0	0	0	0	0	0	0	0	0	0	0	0	0	0	0	0	0	0	0	0	0	0	0	0	0	0	0	0	0
FAM83F	0.0315842	0.509677	0.0423119	0.0199806	0.269323	0.0592392	0.019316	0.059653	0.0218111	0.140939	0.159847	0.143976	0.0502495	0.260753	0.135764	0.0676587	0.041791	0.0207288	0.0484795	0.0189765	0.105902	0.0594593	0.111388	0.0448473	0.213428	0.0475294	0.316281	1.21726	0.345722	0.0327331	0.140124	0.136776	0.0425157	0.153551	0.0980848	0.119541	0.19623	0.0253184	0.0121142	0.0791982	0.131467	0.0278135	0.292966	0.0883556	0.116611	0.0481696	0.00541473	0.616352	0.00587649
PAPPA	0.111819	0.196547	0.816048	0.354365	0.0953499	0.417458	0.215794	0.172083	0.262545	0.199589	0.107793	0.264699	0.281795	0.242329	0.116465	0.220596	0.319336	0.108613	0.292525	0.550905	0.194	0.366689	0.211213	0.240965	0.287752	0.304351	0.122811	1.01016	0.176133	0.34435	0.212164	0.681912	0.481666	0.456919	0.148162	0.118958	0.390228	0.189051	0.34801	0.324536	0.227805	0.149674	0.409038	0.228798	0.302421	0.562774	0.153361	0.271034	0.320394
MRPL41	18.7139	12.8592	21.6392	15.3957	16.587	17.6758	12.4309	16.4406	16.0441	11.182	16.6069	15.614	9.94512	15.6351	19.9027	11.1773	16.7339	24.1198	18.6684	29.0974	12.0622	15.2939	8.09085	10.0723	11.3905	9.63434	14.1551	15.808	17.9041	11.5685	23.0498	16.2174	10.5733	13.7314	19.1704	22.2584	14.5039	12.4943	9.75392	14.3116	14.9521	16.543	17.2547	12.2284	10.1445	14.7631	16.4546	17.3172	7.24994
KRT14	0.099283	0.0251398	0.0144767	0.177742	0.0586391	0.0912073	0.0154206	0	2.38428	4.44616	0	0	0.0144417	0.0146368	0.00937944	0	0.0375336	0.148936	0.0454338	0.0973902	0	0.096468	0.0135648	0.0284319	0.357111	0.0593911	0.0488706	0.777706	0.0302928	0.0335983	0.113976	0.0538488	0.0152738	0.0139653	0.0117457	0.0464271	0.104994	0.0496126	0.0497375	0.121072	0.00586702	0	0.904246	0.145105	0.0100946	0.0605673	0	0.0224512	0.0211113
SCN3B	0.0752055	0.389806	0.118631	0.201014	0.141331	0.080603	0.189549	0.172171	0.0809374	0.0686438	0.193328	0.940439	0.268016	0.155221	0.198935	0.637601	0.390498	0.0825618	0.156956	0.115017	0.12114	0.279007	0.140583	0.31522	0.116448	0.186087	0.0677277	0.546961	0.142372	0.206494	0.109882	0.339065	0.26137	0.27937	0.365189	0.114695	0.166293	0.0637737	0.497488	0.329741	0.315335	0.263303	0.24295	0.0568312	0.11435	0.377459	0.0531352	0.120398	0.19844
MAP4K3	4.91653	6.62254	3.90248	3.68824	5.48405	3.7301	4.212	6.05778	5.13859	4.94346	5.96296	7.45102	6.29294	5.94322	6.17821	6.24815	5.03779	5.45955	5.1188	6.53223	7.22014	4.32636	6.54323	5.64405	4.61626	5.75535	5.56726	4.8844	6.42917	5.93699	3.88045	4.90952	7.22975	6.24812	6.47385	6.89914	6.15235	5.82588	6.74124	4.94795	5.83658	4.71338	7.11703	4.98496	6.06482	6.16129	5.18771	7.34572	7.33395
PSMC2	24.104	17.1426	20.7947	22.394	17.1448	18.4052	14.6096	18.5959	19.3049	19.5861	15.9609	19.1188	17.7743	18.6372	19.6046	20.0366	17.3584	34.3276	17.331	29.4731	18.3085	19.5912	18.7677	17.6095	19.8205	19.059	18.8337	17.9846	20.2236	17.1991	23.649	18.5823	18.1878	19.2048	29.7452	25.7268	19.9205	19.5328	22.687	18.4527	19.4839	17.9173	18.6649	18.4296	19.1079	19.251	18.2434	18.7374	19.9806
PPP4C	30.0446	21.4078	30.6299	29.1963	25.3177	32.9999	23.5375	26.6207	25.1875	22.8244	24.6396	25.5286	20.0493	24.0447	28.1165	23.5803	28.966	30.4186	26.4961	41.7318	22.155	25.0995	19.7373	26.3224	21.9513	22.5083	23.8217	25.5922	29.1783	22.0607	36.008	23.8728	18.8724	23.2912	35.043	35.752	23.4635	26.5738	23.404	26.0408	25.292	24.309	23.7086	25.1962	21.4509	26.0817	24.2899	26.233	17.9128
OR4A15	0	0	0	0	0	0	0	0	0	0	0	0	0	0	0	0	0	0	0	0	0	0	0	0	0	0	0	0	0	0	0	0	0	0	0	0	0	0	0	0	0	0	0	0	0	0	0	0	0
PSG8	0	0	0	0	0	0	0	0.00885315	0	0	0	0	0	0	0	0	0	0	0	0.00543147	0	0	0	0	0	0	0	0	0	0	0	0	0	0	0	0	0	0	0	0	0	0	0	0	0	0	0	0	0
AC022826.2	0	0	0	0	0	0	0	0	0	0	0	0	0	0	0	0.0332312	0	0	0	0	0.0410391	0	0	0	0	0	0	0	0	0	0	0	0	0	0	0	0	0	0	0	0	0	0	0	0	0	0	0	0
NAPB	1.39076	2.79379	2.16399	1.54921	2.5108	1.87701	1.44824	2.58046	2.35622	2.19969	2.66151	2.96596	2.60562	2.56427	2.17869	2.03481	1.633	1.77196	2.58063	1.303	2.69848	1.41739	3.01492	2.0486	1.40983	2.69182	1.83695	2.51696	2.97699	2.10117	1.71366	2.20595	2.36301	2.11798	1.78135	1.56807	2.92516	2.13331	1.62027	2.01558	1.70543	1.94504	2.99109	1.96827	2.11165	1.87408	2.14762	3.05515	2.77852
SHBG	0.164057	0.116316	0.133961	0.237222	0.220439	0.0937768	0.107022	0.128532	0.0647389	0.219623	0.147607	0.251908	0.116933	0.169303	0.108491	0.248459	0.166424	0.241183	0.332835	0.112651	0.0968955	0.159406	0.0627614	0.109623	0.194385	0.154569	0.169585	0.117976	0.0875988	0.13602	0.322265	0.155716	0.0706683	0.0484609	0.0407584	0.14768	0.13012	0.210418	0.100679	0.308096	0.0542907	0.0770513	0.120025	0.209803	0.210175	0.17014	0.180004	0.149322	0.0976772
SLC39A2	0.020541	0.0364088	0.10483	0.00990058	0	0.0880608	0.0893319	0.0459802	0.0324229	0.0916607	0.0792058	0.0525674	0	0.0423956	0.0679191	0.016373	0.0543582	0.0215698	0.0219332	0.0282092	0.0303298	0	0	0.0137255	0.0152114	0.12902	0.0176943	0.0184642	0	0.121647	0.0366815	0.136477	0.0442406	0.0606761	0.119075	0.0336191	0.0217225	0.0239506	0.0180081	0.0701373	0.11046	0.0578839	0	0	0.0292391	0.0751859	0.0563442	0.06503	0.0305745
PPP1R2C	0	0	0	0	0	0	0	0	0	0	0	0.0679751	0	0	0	0	0.0234303	0	0	0	0	0	0	0	0	0.0556121	0	0	0	0	0	0.0252112	0	0	0	0	0.0842683	0	0	0	0.0878993	0	0	0.135872	0	0	0.0485726	0.0210226	0
C2orf80	0.022545	0	0	0.0108665	0	0	0.0367677	0	0	0	0	0	0	0	0	0	0.0198871	0.189393	0	0.0619225	0.0110963	0.0219058	0	0.0301292	0.0166955	0	0.0194205	0	0	0	0.0201301	0.0106994	0	0.0221986	0	0	0.0119209	0	0	0	0	0	0.023563	0	0	0	0.0206137	0	0
RGS18	4.28901	2.37741	0.917915	2.46183	0.893771	1.23571	2.23131	1.54851	1.16473	0.938942	1.57085	1.87363	2.13662	1.3802	2.61522	4.88913	1.44928	4.44329	1.52657	7.32309	2.44579	2.0725	1.33425	3.7596	0.845274	1.65356	1.96648	0.704745	2.57332	2.10303	2.22364	1.93699	1.40302	1.48717	2.35837	2.77394	1.60945	1.86863	1.22306	1.65345	1.06832	2.36094	1.84368	1.72511	1.13242	1.44189	0.421678	1.50567	3.48376
YIPF4	4.60963	6.44238	4.43507	2.87572	6.72442	4.13264	3.5784	5.78379	5.22224	5.91541	6.3566	6.14878	5.3803	5.90331	6.21915	5.45766	4.02304	3.59358	5.52073	4.74875	6.26097	4.81556	6.18676	3.81354	3.81706	5.55373	5.31945	5.00415	6.39409	5.51618	4.02614	4.90493	5.54789	5.56999	4.47444	5.60104	6.08998	5.61222	5.26774	4.35932	5.1614	5.09506	7.18382	5.34709	3.26386	4.74975	4.50009	7.11882	6.7235
PCED1B	3.41068	5.71686	8.80403	3.94898	4.50876	11.9023	4.0374	5.33874	4.76916	5.63842	5.82925	6.78351	4.55495	4.29766	7.41208	4.51132	5.75557	1.9854	7.36287	3.96267	6.42887	7.04821	3.30924	1.99002	6.44248	5.86024	3.40638	4.48769	5.54262	3.84945	6.35552	5.83532	5.7223	3.7233	4.24699	4.22711	6.24014	3.74628	4.19266	5.42205	4.6415	5.98959	8.26594	5.26251	2.42747	6.0988	3.48008	5.07123	3.18212
ZSCAN32	0.282163	0.566818	0.625374	0.477944	0.508292	0.489623	0.249806	0.505289	0.534457	0.674521	0.663174	0.546731	0.533566	0.599011	0.527799	0.514078	0.348459	0.423279	0.507885	0.309998	0.535666	0.399495	0.493458	0.328602	0.555219	0.557008	0.548619	0.500024	0.525165	0.639761	0.435496	0.524158	0.321221	0.531842	0.44731	0.514591	0.413488	0.357199	0.515944	0.399143	0.450202	0.393778	0.657215	0.371152	0.23525	0.378693	0.434902	0.449836	0.767982
CFAP73	1.01217	16.4678	1.85578	0.16262	14.724	2.67856	0.0815166	3.37758	0.0591727	5.12305	6.84217	4.74888	0.38171	15.0878	4.98296	1.85263	1.04992	1.31874	1.54111	0.489084	2.88757	1.51164	4.26654	1.265	9.50824	1.76599	11.6899	34.1189	18.6757	0.0888038	7.26352	5.3284	0.98907	4.63244	1.16419	12.8694	6.11512	0.50267	0.230057	2.88006	3.1557	0.0704265	9.16826	1.2225	4.82928	0.663213	0.239936	27.4451	0.111599
KRT38	0	0.00817913	0	0.00667241	0	0.0197826	0.00752555	0	0	0	0	0	0	0.0714304	0	0	0	0	0	0	0	0	0	0	0	0	0	0.0124438	0	0	0.0247212	0.0065698	0	0	0.0229284	0.0113287	0	0	0	0	0.00572643	0	0	0	0	0.00844514	0	0	0
CLN8	2.87184	3.73526	3.24881	5.6983	2.85701	2.98675	5.00881	3.40621	3.64848	3.06138	2.97864	5.16503	3.69989	3.93509	3.00963	3.99004	3.434	4.7078	3.37739	2.69228	3.44338	2.28271	3.2616	5.85552	1.71023	3.71205	4.92362	2.85756	3.68023	3.07552	4.9023	2.99652	2.33237	3.58962	1.86958	2.08576	3.6845	2.823	2.84292	2.90091	4.14465	2.24049	3.94365	3.75934	3.92327	3.88351	2.96864	4.46227	3.46126
COLEC10	1.85976	2.03737	0.23728	0.112048	0.941096	0.595202	1.57969	2.21159	1.45248	0.12967	0.921301	0.768444	0.710118	2.61895	1.92166	1.46695	0.222152	0.549254	0.124113	4.16359	2.15487	0.771752	1.96394	1.34625	0.129115	1.58185	0.700884	0.191552	1.32403	0.413017	0.40649	0.974542	1.10568	3.12827	2.58293	1.12559	0.419979	2.95904	0.203804	0.396885	2.20373	0.436729	0.809889	0.346841	0.234394	1.48909	1.64731	1.29561	3.14304
ASTN1	0.0175807	0.0623235	0.165089	0.113548	0.0508798	0.123104	0.0286717	0	0.0111001	0.0470706	0.0271164	0.0584892	0.307899	0.043543	0.0418543	0.0560535	0.0558292	0.0479992	0.161442	0.0169007	0.0121141	0.181072	0.0470796	0.108077	0.0963423	0.0257662	0.0272597	0.894463	0.090118	0.108281	0.0109883	0.528975	0.242335	0.0415454	0.0436776	0.0633031	0.0613535	0.00409979	0.0708992	0.0870428	0.0683605	0.033028	0.106572	0.0449659	0.0600608	0.137281	0.00964483	0.0166975	0.0785048
DPY30	13.3887	10.5635	9.78011	5.90789	10.793	8.17691	5.64457	8.64013	8.18546	9.92678	8.68018	8.02299	7.21234	10.0585	9.48529	8.32337	7.30865	14.1954	8.28069	15.4006	8.1211	8.09632	9.23169	5.57572	10.8924	9.64831	10.1017	14.1751	12.0575	7.3427	13.6015	9.49744	7.10751	8.43663	16.4655	19.4633	10.7313	8.97361	9.45426	7.58575	8.61463	8.86762	9.81743	9.32968	6.94549	7.42718	7.07997	13.5677	8.40298
GRIN2C	0.0603724	0.10478	0.130946	0.0891156	0.0819008	0.113234	0.0943564	0.194265	0.0833829	0.185214	0.0872983	0.168986	0.0922087	0.163545	0.114783	0.138351	0.0865395	0.0554716	0.116842	0.0310913	0.133714	0.0733258	0.0830011	0.0932885	0.086622	0.177753	0.0325035	0.0949698	0.0886491	0.192175	0.0690666	0.12356	0.138155	0.0743059	0.0187487	0.0401418	0.101753	0.0483956	0.13232	0.103071	0.0764813	0.0567092	0.102535	0.091683	0.115478	0.0621507	0.079351	0.110497	0.0505475
H1-6	0.0450586	0.0532441	0	0	0	0	0	0	0	0	0	0.0576558	0	0	0	0	0	0.0473153	0	0.0309397	0.0443542	0	0	0	0	0	0	0	0	0	0.0201161	0	0	0	0	0.0368734	0	0	0	0	0.0186388	0	0.0941863	0.0576228	0	0	0	0.0178312	0.0670681
SERTAD3	15.8843	10.8328	14.4562	11.5861	14.458	19.5517	32.2644	17.0762	11.9952	12.4481	16.4232	16.1444	12.5499	28.6601	15.6938	17.9977	15.1247	13.6778	15.7928	19.0097	15.1981	12.6845	18.3444	16.5593	12.9727	12.7653	28.8988	15.7468	13.8476	14.7712	22.8697	12.9585	11.5137	12.337	16.8989	18.967	15.4328	14.6943	18.1583	17.1327	19.175	12.2625	12.4245	26.8608	10.6513	16.266	14.4836	20.8608	16.2832
SHC1	17.0999	18.7536	28.869	27.7715	18.5139	23.446	26.9317	21.8574	19.6467	19.0598	20.2265	27.1911	24.1106	23.0676	21.3945	30.3427	33.014	17.041	22.4199	24.5017	21.534	21.8711	19.7534	32.7801	21.8557	18.8683	20.3012	23.5355	18.7545	24.984	18.3519	23.2956	20.9903	26.3966	18.2397	14.6095	20.9359	20.9374	27.0041	23.3424	29.1817	19.4918	20.8546	20.4007	25.7569	29.7999	21.4872	18.3402	21.6043
CYP4Z1	0.129668	0.402211	0.314332	0.210933	0.586354	0.312691	0.326015	0.961472	0.716358	0.669029	0.916661	0.933295	0.643648	1.60577	0.514497	0.956046	0.30025	0.0680809	0.778816	0.0556481	0.430787	0.220484	1.11612	0.509034	0.24006	0.373292	0.488676	1.00531	1.00393	0.691121	0.274974	0.284611	0.279274	0.27131	0.120805	0.212225	0.402808	0.188989	0.298406	0.276719	0.187733	0.1827	0.830076	0.538929	0.323007	0.346077	0.963299	1.94351	0.89265
MAD2L1BP	11.9599	7.05614	8.72959	10.3348	9.39136	11.5457	7.8207	9.22569	7.08949	9.75235	9.79856	9.75468	7.53451	9.09251	9.76409	8.43578	7.71135	11.5651	8.83833	12.8325	8.02934	8.31015	7.53784	10.9123	9.69788	8.17871	10.0653	9.35855	8.30646	8.49944	15.4267	10.5025	6.70845	8.0654	13.3817	12.4912	8.71702	8.76839	11.2999	9.04883	8.76992	9.55315	8.18343	9.00086	6.09939	9.81566	8.2291	8.44438	7.47937
KLHL26	2.1042	2.77734	2.91183	2.56477	3.24142	3.28163	2.6654	2.78534	2.48038	2.14427	3.1987	2.5544	2.70564	2.57516	2.89007	1.85463	3.65575	1.46597	2.39805	1.98205	3.24305	2.80469	2.94772	1.58629	2.76688	2.30869	2.56783	3.00693	2.83767	2.24465	2.54121	3.17187	2.985	3.00819	1.55267	1.42944	2.28229	3.03539	2.01029	2.58492	3.66022	3.54127	2.76311	2.38907	2.14082	3.01578	2.21377	3.2107	1.9274
SCGB1A1	759.217	12841.1	1437.28	145.833	6186.61	1403.28	25.4743	1354.8	13.5123	3447.78	2712.97	3596.9	22.0176	6261.3	4245.67	1031.54	550.976	431.659	553.785	232.109	2578.07	1320.26	2573.56	480.233	8138.96	998.052	7701.51	10992.1	5911.79	9.87598	2316.1	2503.72	357.494	4346.5	524.191	7949.89	1016.69	169.426	54.1914	1384.53	6492.02	21.7736	3708.67	253.144	3291.19	882.233	92.2999	13004	27.718
UNC5A	0.0816971	0.0438811	0.235001	0.136031	0.0230296	0.191041	0.0888243	0.0665003	0.164124	0.074569	0.0477308	0.408646	0.151247	0.030658	0.019646	0.515038	1.25788	0.15598	0.118956	0.101996	0.197395	0.137112	0.0355158	0.0545902	0.0604999	0.10885	0.0895681	0.12017	0.134833	0.149545	0.0895249	0.151562	0.111973	0.241325	0.0123011	0.036467	0.188501	0.155877	0.358116	0.0633989	0.218129	0.0279054	0.108673	0.0759837	0.111006	0.557292	0.0611171	0.052904	0.0994935
USP17L18	0	0	0	0	0	0	0	0	0	0	0	0	0	0	0	0	0	0	0	0	0	0	0	0	0	0	0	0	0	0	0	0	0	0	0	0	0	0	0	0	0	0	0	0	0	0	0	0	0
PSMD10	20.0901	16.6971	15.8997	14.6739	13.789	13.7624	10.0703	13.2822	13.3428	16.1743	12.2602	13.0807	12.3246	15.8719	15.9132	13.5911	12.3019	24.0252	12.7278	26.7498	13.9287	14.1514	13.8538	10.8133	16.3097	15.2329	16.2406	19.1706	17.5906	15.0221	22.1026	15.0165	14.0123	15.2344	27.8487	24.9247	17.0091	16.6904	17.9819	12.1293	14.3405	12.7908	14.727	13.477	12.9503	13.5562	12.4265	17.5719	12.9836
FBXO17	1.43497	2.33537	1.01195	0.779671	1.61801	1.04395	2.60617	2.6719	2.03338	0.669437	1.78572	2.18669	1.8596	1.8578	3.05389	1.84567	1.48444	0.554791	1.0656	2.71414	2.20228	1.55906	1.62816	1.78695	0.840461	1.12665	1.25858	1.542	1.57421	1.18974	0.905621	2.37424	2.01591	1.61844	2.29567	1.31308	1.66926	1.66555	1.44673	1.0746	2.4391	1.39691	2.05195	0.875843	1.15593	2.093	2.00982	2.72575	1.29125
NFKB2	9.25684	9.3058	13.3072	18.0173	10.2166	17.9298	18.658	13.1546	9.58343	10.9385	13.7065	14.0698	11.8866	12.3897	13.0829	27.0066	9.50844	9.60682	18.0659	10.0571	11.5304	9.48511	9.60535	30.8212	7.66185	9.30534	16.2525	11.0319	13.892	12.0494	12.9262	11.4262	7.76973	8.70967	4.51112	5.33753	17.1065	13.0816	8.60245	16.1856	10.607	7.97678	15.2701	14.357	47.51	12.8744	16.7364	12.1289	23.1753
CDR2L	5.35236	6.3301	5.49112	10.2398	9.09736	6.75305	9.36061	9.5746	8.01518	5.02177	6.83251	8.558	8.32855	11.0187	11.4657	7.23448	8.23617	3.66048	8.71436	8.53784	10.668	8.75658	5.29398	12.2394	5.99627	5.23916	10.7817	7.38542	9.79018	6.32867	5.62049	8.24997	8.70002	11.351	4.60674	4.86674	5.47156	10.8494	5.36615	8.70828	10.6501	7.25349	10.1075	5.34715	7.14998	11.3528	12.4982	9.19294	7.50377
CRYBA1	0.0407457	0.0962953	0.0415887	0.137473	0.126344	0.0873399	0.0886006	0.228019	0.064315	0.227276	0.157115	0	0.0829762	0.126146	0.0538905	0.129911	0.0179711	0.0427864	0.217537	0	0.120326	0	0.077938	0.163358	0	0.170619	0.210593	0.0366261	0.130538	0.193042	0.163716	0.0193371	0.0877569	0.0401196	0.101229	0.16672	0.107723	0.047509	0.107164	0.347816	0.0505642	0	0.170342	0	0.318997	0	0.149021	0.14512	0.0606485
GBP6	0.292436	4.13393	0.13266	0.0887472	0.671689	0.116083	0.129534	0.181835	0.136769	0.374567	0.542933	0.180167	0.209538	0.827119	0.193389	0.164031	0.105095	0.227468	0.196606	0.10412	0.0852931	0.126286	0.569727	0.108559	0.761971	0.226768	1.5581	1.44091	2.39425	0.128285	1.62953	0.215886	0.198283	0.554555	0.34084	1.04588	0.92777	0.164174	0.199404	0.175666	0.201614	0.132259	0.633921	0.277021	0.331473	0.218044	0.0495157	2.93602	0.128972
GASK1A	0.330048	1.15268	0.838449	0.788332	0.523076	0.550256	1.71446	0.968648	0.49781	0.327285	1.02756	0.797717	1.72512	1.30943	0.795443	0.596308	0.659914	0.462104	0.681342	1.38999	0.707536	1.18299	0.617284	1.38694	0.53771	0.307121	0.309579	1.66799	0.501277	0.677594	0.638507	1.27744	1.53227	1.60322	1.0933	0.948325	0.255957	0.342073	1.27314	1.07686	0.876806	0.585597	0.866211	0.525254	0.480248	1.17675	0.315188	0.638542	0.567684
ISOC1	15.5924	11.4195	13.0043	10.5376	16.5643	12.3206	10.924	11.852	11.3188	13.9715	12.4749	11.0534	14.1275	11.4616	13.73	11.5645	12.2978	12.5032	14.4768	14.7487	14.0354	12.4605	14.4499	12.2686	12.8064	12.5346	12.4259	11.4825	12.2702	13.3721	12.8501	12.2117	14.0256	14.3511	18.0638	16.4992	13.6058	16.0222	15.0586	13.1819	11.4649	13.5184	14.3618	13.4783	15.3466	12.3708	13.3571	12.2022	13.6025
SEC61A1	50.7012	51.5326	93.1939	82.2796	52.7035	77.9063	65.2266	54.5723	65.0258	66.2815	57.0229	60.5485	51.1622	52.7418	59.5512	50.3999	73.499	75.1197	62.0659	66.838	54.7056	72.4466	60.8617	64.1214	76.7094	56.9919	65.1471	68.2542	56.4464	56.4136	54.1387	57.9757	58.0485	66.7075	45.2786	41.5811	57.6784	57.5188	54.2619	60.466	65.5913	54.9875	59.0447	60.3024	58.3611	72.0583	58.9724	54.4493	46.3812
PNMA8B	0.293789	0.73945	0.527767	0.337017	0.467635	0.596162	0.824101	0.532684	0.565752	0.255642	0.792993	0.894701	0.801702	0.521476	1.01416	0.365314	0.653068	0.166592	0.752884	0.746408	0.850238	0.616592	0.376511	0.188458	0.565662	0.362913	0.278381	0.723595	0.671402	0.515	0.469553	0.998293	0.677048	0.82154	0.272493	0.437565	0.845071	0.698812	0.463612	0.265833	1.31007	0.364271	0.736931	0.413281	0.209097	1.23666	0.333092	0.806859	0.29736
NEUROD4	0	0	0	0	0	0	0	0	0	0	0	0	0	0	0	0	0	0	0	0	0	0	0	0	0	0	0	0	0	0	0.00365377	0	0	0	0	0	0	0	0	0	0.00338545	0	0	0	0	0	0	0	0
GTF3C5	9.53809	12.5692	12.1992	10.8355	12.3627	13.3792	9.84629	13.7902	10.9397	10.2487	14.1582	13.2189	11.5277	11.6184	13.1035	10.3379	11.5916	9.39158	12.3388	10.4085	11.1976	10.5279	10.3281	7.36639	10.5917	10.6827	10.3343	12.808	10.9745	10.4011	11.2989	12.1949	11.93	9.9591	10.584	11.277	10.5487	10.3652	10.3439	9.7719	12.8909	10.6345	11.1454	9.81345	7.50005	12.6429	9.41279	13.3909	8.64696
CLDN25	0	0	0	0	0	0	0	0	0	0	0	0	0	0	0	0	0	0.0450562	0	0	0	0	0	0	0	0	0	0	0	0	0.0383113	0	0	0	0	0	0	0	0	0	0	0	0	0	0	0	0	0.0509394	0
AL929554.2	0	0	0	0	0	0	0	0	0	0	0	0	0	0	0	0	0	0	0	0	0	0	0	0	0	0	0	0	0	0	0	0	0	0	0	0	0	0	0	0	0	0	0	0	0	0	0	0	0
RAD21	34.8129	32.4751	23.8701	21.6928	30.4579	31.2506	21.22	30.9639	32.9431	26.5323	28.5749	27.1032	34.4259	32.4699	31.8464	29.4648	25.0376	32.6995	27.4707	28.5792	34.2559	28.4903	37.7523	24.3688	29.2317	30.8158	29.7588	26.6718	33.2824	29.2651	22.0452	28.7484	35.1152	33.2491	36.96	37.703	29.5855	31.2889	32.6227	23.5356	29.0909	35.4097	34.5009	30.9564	25.1901	29.2379	30.2591	29.9062	34.9652
DNASE1L1	5.4599	5.53537	5.75676	6.63003	5.01989	6.97957	6.20024	6.47035	6.41726	4.96366	6.02099	5.99402	5.71094	7.77673	7.52693	8.14208	5.69034	12.5196	5.64594	6.90108	5.94516	6.37068	5.94853	5.76821	6.38106	6.20773	5.70865	5.43599	5.47932	5.60401	7.66232	6.5541	6.27617	5.67681	5.86437	5.80144	4.62662	5.00526	7.25895	5.28259	5.93957	5.62896	6.08304	5.11905	4.47693	6.33186	6.30291	5.7318	5.63167
PJVK	0.14484	0.412322	0.376312	0.234821	0.340242	0.272838	0.279162	0.707387	0.280583	0.484744	0.541578	0.825578	0.429031	0.462004	0.348303	0.461801	0.191647	0.345669	0.54833	0.226035	0.395325	0.140734	0.47854	0.237557	0.243773	0.303253	0.283562	0.520785	0.576519	0.483469	0.293922	0.374936	0.255234	0.220405	0.239895	0.193957	0.619648	0.276353	0.323223	0.449598	0.305018	0.259735	0.729378	0.3031	0.30926	0.369503	0.252826	0.557549	0.725165
C20orf194	2.99619	7.1705	4.72452	4.27399	6.32681	5.3128	6.82197	7.48268	7.30925	6.01734	6.37305	7.42535	6.28285	8.10331	7.98568	7.14958	6.42866	5.16288	6.6129	2.90006	7.90099	5.43971	8.70532	5.06717	3.77841	6.98689	7.30564	5.37631	7.7625	5.31196	4.57094	6.00052	6.44496	6.6798	2.5283	3.06566	6.23492	5.09233	4.30705	5.40626	7.45362	4.13086	7.44667	6.02602	5.15728	6.66889	5.5414	8.802	7.53248
EEA1	2.62323	4.53666	3.32491	3.21547	3.59757	2.37309	2.29067	3.80645	3.53689	3.98961	3.47413	4.26612	5.31609	3.7268	3.49268	4.10312	2.98876	2.61738	3.68932	3.03783	4.60752	3.83721	4.28302	3.97851	2.59879	4.33441	4.31618	4.16304	4.46584	4.63979	2.74922	3.79076	5.32718	4.51932	2.72934	3.21353	5.01902	3.17758	3.56002	2.92763	3.3516	3.23052	5.37675	3.85606	5.45814	3.01003	3.35734	3.79542	6.54242
MID2	2.38175	2.99341	1.61002	2.09456	1.87871	1.78389	2.87915	2.93463	2.77838	2.14427	1.9469	3.67586	3.16971	2.40401	2.41785	3.53047	3.26663	1.36021	2.01892	2.21645	2.85352	2.45632	2.99723	3.02941	2.51416	2.7886	3.35645	2.51654	2.80006	3.30356	1.62762	2.22595	3.01485	3.83658	2.07622	1.72682	2.89987	2.69183	3.10461	2.04204	3.08532	2.19798	2.4347	2.29777	4.31223	2.7084	2.40695	2.7532	3.24972
CRIP3	0.0527551	0.0779234	0.121155	0.0190706	0.0408956	0.508872	0.0501877	0.177135	0.114498	0.0588527	0.118663	0.25314	0.0940037	0.054442	0.0697742	0.0841008	0.0232679	0.0830959	0.183075	0.0181123	0.103861	0.0512593	0.113523	0.0176255	0.048834	0.0276134	0.0454439	0.0948426	0.0845063	0.187454	0.0235521	0.0938868	0.0142028	0.0259722	0.0109221	0.0215859	0.104605	0.0615118	0.0578124	0.0225166	0.0381894	0.0123885	0.261902	0.0843317	0.00938679	0.0563205	0.024118	0.193112	0.058893
RPP38	6.35307	6.06122	5.2013	5.04968	6.8957	5.64126	3.61768	5.79725	3.92918	7.10608	5.04168	5.74837	4.47186	6.9195	5.332	5.07731	4.68734	6.00237	5.72764	5.46735	5.00796	4.51162	5.73938	4.26754	6.16949	5.28197	7.0321	6.84084	8.09126	4.1297	8.34422	4.76519	4.49483	4.76999	6.27457	8.05226	4.85718	5.64855	5.05534	5.23713	4.6458	5.05434	5.65884	3.55852	4.65288	4.43811	5.6096	7.54899	5.23965
GJB2	0.653173	0.181144	0.585052	0.758147	0.275558	0.638142	0.239134	0.223791	0.725908	3.06338	0.119935	0.289965	0.190021	0.275126	0.334978	1.2219	0.399791	0.503916	0.44124	0.485117	0.190264	0.505132	0.191232	0.908532	1.88544	0.320956	0.332998	1.77338	0.27047	0.22104	0.464187	0.556703	0.14355	0.603761	0.562993	0.338165	1.16299	0.528452	0.455768	0.489292	0.137852	0.262946	0.724462	1.92631	2.51415	1.4231	0.548468	0.427287	0.674605
TBC1D9	9.60804	14.823	10.514	12.7686	14.6933	11.82	13.5129	15.6328	12.6002	12.4577	13.6037	17.9315	16.7148	18.5732	15.7815	16.1177	14.9566	8.31877	13.3666	9.93179	17.8699	14.1212	14.2088	16.0657	12.832	13.5338	17.3935	15.2231	15.3229	11.6194	12.4017	15.2221	17.0311	18.4546	8.38232	10.6458	14.0839	11.0682	14.9685	15.3338	14.7608	8.95996	18.2854	15.6543	15.3985	19.3488	18.0082	16.5959	19.1657
ACTRT1	0	0	0	0	0	0	0	0	0	0	0	0	0	0	0.0148883	0	0	0	0	0	0	0	0	0	0	0	0.0193935	0	0	0	0	0	0	0	0	0	0	0	0	0.0192182	0	0	0	0	0	0	0	0.00890938	0
KRTAP26-1	0	0	0	0	0	0	0	0	0	0	0	0	0	0	0	0	0	0	0	0	0	0	0	0	0	0	0	0	0	0	0	0	0	0	0	0.022192	0.0286781	0	0	0	0	0	0	0	0	0	0	0	0
GMNN	3.78922	3.58978	2.34724	2.15386	2.26888	3.26761	1.58399	3.14419	2.63993	3.39632	2.26725	3.66151	2.11539	4.234	2.83417	2.48917	2.32823	4.4455	2.81828	4.29759	2.43092	2.53916	3.2116	2.174	4.50905	2.54419	2.41992	5.44977	2.48373	1.88808	3.71584	2.69743	1.84328	3.67953	3.81968	6.14829	2.77738	1.91962	2.85232	2.02997	3.3835	1.70601	3.72816	2.87406	1.42284	2.56668	1.03939	4.68987	1.90597
WEE1	2.60525	5.53225	1.1473	2.02365	3.82563	2.48949	5.17965	5.63579	1.58908	5.16819	3.76719	5.20653	3.80438	10.1327	1.22731	4.31511	4.14526	1.65835	5.81792	2.22412	3.17119	1.65697	7.05298	8.06774	3.41257	2.75297	9.83345	4.46651	5.5419	4.45857	4.36318	2.11551	2.3342	3.08585	1.84141	2.43861	4.35114	1.32695	2.71993	3.19837	2.48997	1.06242	3.22062	3.60935	4.9795	1.87985	5.18358	7.38456	6.34837
PYGL	6.82374	8.23466	11.3421	8.63845	8.94864	7.55918	9.94458	7.04113	11.2765	10.0722	6.10139	8.03261	6.99614	7.20894	9.23915	9.38946	9.70996	13.0494	6.64545	8.52382	9.49482	8.43196	8.66075	9.32202	6.15178	10.4469	9.32821	8.79464	10.4122	7.95447	12.4806	10.2816	9.01121	9.00277	7.13072	7.43818	10.4072	6.53337	8.51829	9.24965	7.93811	6.38436	9.80982	7.46752	11.4265	10.3576	8.93956	8.22121	9.71528
RPS13	203.244	93.903	160.258	100.58	103.024	163.398	96.7619	104.52	121.545	125.131	113.431	110.688	92.4805	103.825	122.759	138.245	127.357	251.11	115.392	213.601	108.395	115.27	117.991	93.1461	136.394	149.368	98.5595	128.404	117.334	120.128	211.655	153.136	95.705	117.977	312.224	263.576	145.569	150.405	182.113	119.019	129.609	124.003	111.833	128.662	98.8445	121.758	117.254	107.195	112.215
PRR18	0.0616425	1.24436	0.188754	0	1.28489	0.278948	0	0.114987	0	0.309453	0.79231	0.354943	0.010461	0.879989	0.353291	0.106458	0.0679693	0.0431532	0.0329103	0.0141091	0.202263	0.0998246	0.284948	0.0617845	0.623866	0.247367	0.946944	1.75466	2.11748	0	0.87605	0.516826	0.0885093	0.445099	0.119113	0.42878	0.315076	0.0838536	0.0270208	0.131549	0.424981	0	0.515407	0.197078	0.255924	0.0501398	0	1.66286	0.0152921
SPG21	27.8858	21.5423	30.8001	23.8989	24.1811	25.6167	21.2645	20.6586	24.0974	27.2497	21.2925	22.4441	17.6366	18.9056	22.0765	19.6189	25.2645	28.9754	26.741	31.2366	22.5178	26.9768	23.8351	18.6279	22.5688	28.8437	17.3548	22.6868	23.3362	23.7473	31.1888	25.7821	23.2613	24.9866	31.8691	28.369	27.9397	23.9929	28.0424	23.6931	22.1566	26.3921	24.112	27.4056	19.5349	25.78	20.6783	20.3996	20.3063
SPRR2B	0	0	0	0	0.108392	0	0	0	0	0.35097	0	0	0	0	0	0	0	0	0	0	0	0	0	0	0	0.0548911	0	0.0942662	0	0	0	0.124422	0	0	0	0.0429094	0	0	0	0	0.0433798	0	0.164406	0	0	0.0319875	0	0	0
OAS2	10.5981	12.7004	10.6434	11.9863	11.3492	14.846	15.108	15.9254	15.4364	9.57021	9.54605	15.5436	11.9744	10.1268	17.1764	14.1576	9.97283	18.3366	9.54063	10.8697	17.4306	15.1102	12.8873	9.98059	7.53468	16.0904	11.772	9.508	16.6733	7.06549	11.1899	14.8291	18.4876	17.2242	7.75013	9.68301	12.9992	18.295	8.66641	7.45524	13.6412	13.0114	17.7269	14.009	11.3953	9.82089	10.0633	12.7231	14.3834
TSNAX-DISC1	0	0.0053738	0	0.00876773	0	0	0	0.0203595	0.0143565	0	0	0	0	0.00938616	0.00601476	0.0217493	0	0.00955085	0	0	0.00895314	0	0	0.00607751	0.00673545	0	0.0156696	0	0	0.0107728	0	0	0	0	0.0150643	0	0.00961848	0	0	0	0	0	0	0.0116315	0	0.0110972	0	0.010798	0
RUNX1T1	0.28922	1.4659	0.612366	0.167052	1.12904	0.742922	0.666586	1.41788	1.01679	0.370647	1.16746	1.89933	1.46759	1.03601	2.45164	1.86332	0.56296	0.245977	1.00304	0.645023	2.02819	1.04976	1.07215	0.309851	0.417738	1.04594	0.601226	1.03347	0.872978	0.98522	0.296657	1.40548	1.31533	1.38387	0.589876	0.506616	1.49769	0.813806	0.932504	0.26933	1.49004	0.678056	1.55886	0.522705	0.285802	1.55149	0.878569	1.63168	1.06378
TOP1MT	1.58721	2.56998	3.48619	2.49117	2.78788	2.81009	2.37008	2.33863	2.59255	2.67281	3.10533	3.45134	2.39352	3.33814	3.19207	2.03385	3.25655	1.81967	2.82108	1.56238	2.25461	2.24499	2.16172	1.82245	3.76424	2.93405	1.75233	4.05447	2.68196	2.68309	2.84786	2.99397	2.30424	2.94761	1.79278	1.8168	3.0755	2.37191	2.25018	2.72693	3.2558	2.07595	3.05529	2.98046	2.15565	2.97531	1.96562	2.47667	2.06346
CD69	8.60208	5.68984	5.84171	2.56036	2.38512	23.0262	16.6992	5.47232	6.82504	4.48594	4.84548	6.56327	15.9241	7.45067	3.53553	27.1077	2.94248	6.32184	4.03755	22.0421	10.5648	6.61551	6.97055	5.84717	4.56826	7.55807	4.20192	3.78917	7.16111	18.1446	8.26209	5.15583	6.02802	3.30697	9.4604	9.49812	13.4762	2.62403	23.5555	10.3465	18.9919	6.15936	6.28022	21.943	6.69147	6.43242	3.4469	10.461	13.416
PNP	11.0446	6.39617	14.4404	25.0271	6.06732	9.99142	17.243	7.45359	5.99616	11.5974	5.5357	8.37138	8.10208	11.4623	5.56185	13.5697	5.25392	10.5225	11.6513	18.2001	5.30515	8.08084	6.23462	44.6979	11.8951	8.81266	16.0922	7.60226	6.47741	11.628	34.5747	5.17846	10.8921	7.4654	15.1728	11.3218	10.9524	5.37716	19.7423	22.8125	6.74792	11.6005	7.97327	8.00674	34.4358	11.0769	11.3063	5.55849	17.8472
SLC9C1	0.0228367	0.16641	0.101007	0.0733808	0.314719	0.0761467	0.0620725	0.170397	0.05407	0.16135	0.146764	0.185068	0.131766	0.337793	0.115782	0.273043	0.137654	0.047961	0.203205	0.015681	0.112399	0.0221893	0.23297	0.269586	0.118381	0.199222	0.209833	0.218964	0.162583	0.333599	0.105352	0.213144	0.122963	0.12742	0.0378238	0.0498354	0.173077	0.088758	0.106778	0.168948	0.0409352	0.100105	0.326195	0.194697	0.205878	0.125384	0.139203	0.385589	0.464553
ING1	2.39551	3.3274	2.626	1.52321	2.52834	3.01434	2.16399	2.66979	1.78667	1.72321	2.70147	3.08467	2.69184	3.23517	2.8334	3.17297	2.03716	2.20703	2.2983	2.64643	2.7544	2.46046	2.22324	1.91541	2.25778	2.0889	2.59576	3.19127	2.93136	2.23746	2.60921	3.21349	2.42153	3.12166	2.74294	2.90529	3.10637	2.47426	2.34877	1.75522	3.08799	2.39287	2.59366	3.09586	2.88003	2.45931	2.33849	5.04455	2.68365
ZNF296	0.649267	0.767215	1.49581	1.46635	1.24629	3.35341	0.806753	1.16269	0.644182	1.42793	1.50214	0.664628	0.50999	1.43578	1.14088	0.6506	0.867269	0.954499	1.34693	0.573201	0.858244	1.0274	0.283866	1.45027	0.700606	0.291294	1.18249	1.61747	1.56501	0.878872	1.34992	0.924387	0.73914	0.84021	0.614492	1.04747	0.696422	0.886816	0.406577	0.981782	0.705966	1.06292	1.41533	0.854033	0.96381	0.894018	0.881993	1.11584	0.579847
LIG3	0.873974	1.92345	1.3138	1.4291	1.67984	1.53522	1.47025	1.52472	1.67994	1.37728	1.55788	1.76239	1.7033	2.05452	1.33974	1.31342	1.63355	1.14127	1.6017	0.931989	1.59121	1.20688	1.68849	1.57125	1.30741	1.39729	1.88968	1.98991	1.97629	1.1894	1.26557	1.3691	1.85807	1.5189	0.821238	1.10663	1.69357	1.27015	1.24042	1.60753	1.44403	1.55485	1.89492	1.55321	1.55775	1.74463	1.46083	1.6857	1.59162
TRIM49D2	0	0	0	0	0	0	0	0	0	0	0	0	0	0	0	0	0	0	0	0	0	0	0	0	0	0	0	0	0	0	0	0	0	0	0	0	0	0	0	0	0	0	0	0	0	0	0	0	0
KRT6A	0.707149	0.091395	0.496223	0.420724	0.0456816	1.71317	0.0840919	0.0123666	2.31088	4.81958	0.0142019	0	0	0.0114025	0.109603	0.0352287	0.204679	0.208847	0.176971	0.341415	0.0163147	0.0322078	0.052837	0.479902	0.859149	0.0694012	0.18084	0.685313	0.153394	0.0392611	0.513015	0.361817	0.0475949	0.0652765	16.9645	0.0723363	0.724455	0.0257665	0	0.113183	0.0411352	0.0311363	2.45975	0.0706509	0.188736	0.0337027	0.0101027	0.0174901	0
PSMF1	23.6532	21.8974	21.9415	22.4067	22.0801	23.0636	23.3489	22.1318	21.9316	19.5177	22.354	20.9642	22.3177	20.8225	25.8059	21.0789	22.9582	20.0332	18.5639	24.9748	22.9797	24.4367	21.8155	17.3358	22.5873	22.2609	21.2013	23.6449	23.5959	19.5501	22.5105	23.7088	22.9851	24.5468	24.7987	22.9957	20.7791	24.0322	24.8978	19.2367	25.2744	24.3181	24.0891	21.2725	19.2215	24.9909	23.0568	22.4314	17.9853
GP2	0.0399605	4.93448	0.0244724	0	0.0330424	0.205577	0	0	0	0.338803	0	9.62313	0	0	0	0.031852	0.00704991	0	0	0	0.00786717	0.00776551	0.0229309	0.016021	0.0177554	0	0.0344225	0.0215522	0.128022	0	0.00356802	0.0151716	0	0.330511	0.0595669	0.0261611	0.0676145	0.00931871	0	0.00682227	0.023142	0.00750717	0.0584709	0	0.028441	0	0.00730748	0.012651	0
SLC24A2	0	0.00355654	0.00614409	0.00290137	0.00311089	0	0	0.00673726	0.00237539	0.00335765	0	0.0115537	0	0	0.00199037	0	0.00398242	0	0	0	0.00148136	0	0	0	0.00891543	0	0.00259266	0.00811642	0	0	0	0.00285675	0.00324118	0.0118541	0.0024925	0.00246303	0.00795724	0	0	0	0.00249003	0	0.00943703	0.00769805	0	0.0183611	0.0055039	0.00476427	0
TMIGD2	0.743431	0.363511	0.627982	0.333615	0.185477	0.787628	0.445952	0.631225	0.404644	0.257387	0.494252	0.590446	0.287129	0.158732	0.932407	0.388242	0.180907	0.430711	0.35585	1.09137	1.13557	0.423448	0.735532	0.531022	0.0759365	0.429386	0.198745	0.230437	0.821291	0.394726	0.583685	1.42343	0.414098	0.454349	0.700579	0.77621	0.420207	0.866832	0.0898979	0.372014	0.254504	0.553841	1.12531	0.491757	0.310173	0.547362	0.468791	0.27391	0.267103
DMBX1	0	0.0132007	0	0.00538447	0	0.00798203	0.00607293	0.0125032	0.00881666	0	0	0	0	0.0115285	0.00738761	0	0	0	0.0119285	0	0	0	0	0.0149294	0.00827278	0.0116947	0	0.11046	0	0	0.00498735	0	0.0120302	0.0109996	0.00925133	0	0.0177208	0	0	0	0.00924217	0	0	0.0285726	0	0	0	0	0
NPHP3	0.476894	1.38912	1.11648	0.50151	1.1892	0.691025	0.614583	2.15741	0.700112	0.926374	1.97606	2.10803	1.0255	1.18045	0.793941	1.20417	0.620712	0.546303	1.46355	0.501497	1.08332	0.554102	1.58199	1.14317	0.437126	1.08575	0.801495	1.16612	1.13964	1.2561	0.826313	0.929036	1.13486	0.656735	0.778817	0.603133	1.59762	0.657153	0.701687	1.20419	0.980834	0.667237	1.59636	0.89988	0.477083	0.864646	0.759261	1.74337	1.29558
KRTAP19-2	0	0	0	0	0	0	0	0	0	0	0	0	0	0	0	0	0	0	0	0	0	0	0	0	0	0	0	0	0	0	0	0	0	0	0	0	0	0	0	0	0	0	0	0	0	0	0	0	0
ACTRT3	0.70997	1.01055	0.988172	0.777726	0.983989	0.933862	1.04383	0.993275	0.738612	2.01608	1.2029	1.3214	1.03507	1.06571	1.17376	1.45336	0.839773	1.33856	1.06822	0.786655	0.802114	0.830944	0.95679	0.614569	2.0433	0.996608	0.750572	1.04431	0.878802	1.62449	1.03012	0.903605	0.973073	1.35046	1.12245	0.831885	0.998233	1.18528	1.73996	1.59777	1.24816	1.01549	0.961264	1.17619	1.86044	1.05326	1.88844	1.05998	0.864626
LRIT2	0	0.00601656	0	0	0	0	0	0	0.00803684	0	0.0130888	0	0	0	0.00673419	0	0	0	0	0	0	0.00989448	0	0	0.00754107	0	0	0.00915364	0	0.0120613	0	0	0	0	0.00843307	0	0.00538447	0.0356205	0.00892754	0	0	0.00956532	0.010643	0	0	0	0	0	0.0151573
MPHOSPH6	6.95791	4.75683	6.18209	11.6061	4.7639	5.00318	5.13964	4.74525	5.07163	7.06996	5.22162	7.57997	4.66296	6.7078	4.13236	8.44273	7.40165	8.5629	6.79854	8.38884	4.47884	4.62192	7.27617	8.50889	5.99496	6.69624	7.49522	4.83357	6.5154	6.57894	15.426	4.33267	4.40664	4.8146	8.67371	7.27762	9.02972	3.73776	6.04814	8.8146	5.04141	8.00661	5.65092	7.50006	6.51872	4.1996	6.32135	5.64141	8.28967
GLTP	25.944	23.1205	27.9751	22.6035	27.8575	30.5498	22.0819	25.3439	32.6929	31.4327	25.7889	27.1782	22.7145	25.6839	26.0051	24.0466	27.6648	28.9572	26.703	23.7885	27.9423	23.1214	26.3162	22.9728	30.3474	31.481	24.4676	25.4352	23.7845	25.9533	25.7634	21.3447	24.0232	27.7313	25.5497	28.989	26.7574	33.0488	27.5632	25.0045	26.2888	29.9043	23.1648	24.8607	26.3994	25.3219	27.112	24.2189	26.203
MEPE	0	1.3736	0	0	0.0674989	0.00933225	0.00710021	0	0	0.0145706	0.0167877	0	0	0.107829	0	0.0104107	0	0	0.0278925	0	0.0771409	0	0.0124915	0	0	0.0136729	0.0112509	0.0234809	0.0697396	0	0.00583099	0.0495878	0	0.0771617	0	0.0427534	0.0897796	0	0	0.0780444	0.00540277	0	0.109206	0.0334059	0.00929584	0	0	0.418662	0
ARMCX3	12.6768	16.3279	13.5233	12.0804	14.207	11.2226	12.9446	16.3152	16.751	13.2735	13.7727	17.4123	15.9074	16.1932	19.0325	18.5908	14.0368	11.5245	15.068	14.6893	16.5317	14.1712	16.6422	14.9677	9.91326	14.1495	16.3043	14.05	15.836	15.0057	10.4058	15.1725	15.7143	18.3059	12.8555	12.716	16.602	16.9612	13.9372	14.7497	16.5113	12.4094	16.9583	13.1664	11.407	15.6484	12.5538	15.4425	23.0948
AC092042.3	0.0391198	0.138679	0.0798583	0.150843	0.020217	0.0419274	0.212663	0.10946	0.0926229	0.0218207	0.175986	0.0250283	0.0597489	0.141297	0.0517401	0.0311819	0.0431349	0	0.0835425	0.174602	0.0577624	0.0570159	0.130949	0.0784198	0.115879	0.143334	0.117944	0.38681	0.0835526	0.0463347	0.0436619	0.157806	0.231702	0.192593	0.0971893	0.0160067	0.0310275	0.0456132	0.068592	0.116878	0.0485465	0.146984	0.0817724	0.050028	0.0556851	0.131257	0.053653	0.123848	0
VEGFA	8.85753	16.4496	10.757	9.52505	22.5344	9.77435	16.2089	26.1026	18.1585	13.6002	27.2764	19.8106	25.3904	19.7645	22.4471	16.7169	10.8894	4.61879	19.4376	5.71877	19.6482	9.27077	20.8256	19.3602	9.26045	16.8858	20.4046	8.6794	18.8342	16.8719	6.7838	16.3782	23.1161	17.6614	7.95346	9.93618	11.3158	14.0056	11.3148	17.5984	20.9554	10.7081	21.5774	14.0108	14.14	17.9105	18.5138	20.758	23.7888
PRM1	0	0	0	0	0.0788654	0	0	0	0	0	0	0	0	0	0	0	0	0	0	0	0	0	0	0	0	0	0	0	0	0	0	0	0	0	0	0	0	0	0	0	0	0	0	0	0	0	0	0	0
P4HA3	0.266305	0.185949	0.757787	0.357843	0.25857	0.138384	0.210573	0.162576	0.216544	0.216062	0.290428	0.733144	0.312242	0.108263	0.229475	0.27016	1.71556	0.262695	0.275738	0.36572	0.218452	0.423417	0.146642	0.248046	0.926288	0.228094	0.13903	0.841459	0.430893	0.363212	0.19815	0.662554	0.469277	0.293997	0.394293	0.310384	0.256021	0.112912	0.62258	0.309989	0.474018	0.257727	0.320501	0.247682	0.114871	1.38829	0.191843	0.226739	0.288281
TNRC6A	1.54242	5.30148	3.72618	2.57898	4.10977	3.1364	2.51968	5.36692	3.68049	3.81032	5.76491	5.47131	5.08776	4.36729	3.88183	4.35762	2.70407	1.67664	4.94088	1.11233	4.31332	2.84173	4.51197	2.48253	2.74746	4.0029	3.48968	5.09535	4.38967	4.39433	1.75553	4.01681	3.97307	3.31472	1.18961	1.68297	4.58604	3.02753	2.45077	3.11629	3.19337	3.37575	5.96221	3.86242	2.45484	3.64559	2.15442	5.6223	3.91869
NLRC4	4.68676	4.41472	7.65397	8.38189	4.04146	4.04402	2.83414	4.11652	4.88256	6.83187	3.77506	5.95137	3.23598	2.75458	4.18563	3.87807	5.29182	2.82166	4.44202	4.72614	3.93246	5.70753	3.53469	2.97661	4.73342	6.13994	3.75271	1.55677	4.71902	3.71134	9.42564	4.91875	5.3932	3.88518	3.74081	4.83623	6.58486	3.50783	4.45321	6.82794	3.10564	6.23042	4.98236	6.23337	2.12214	4.84149	2.23651	2.62485	2.81701
DTNA	0.862961	1.60373	0.65081	0.894825	0.974001	0.958744	1.00367	0.991645	0.915503	0.919853	1.05982	1.03214	1.15246	0.988331	1.11765	1.14098	0.932897	0.486702	0.732785	1.04093	1.27421	1.19678	1.15595	1.06771	0.642849	0.839055	1.08968	1.62968	0.965315	1.00392	0.611619	1.47654	1.11407	0.998461	1.0285	0.861267	1.19423	0.58521	1.25044	0.721345	1.41835	1.11367	1.01969	0.615652	1.29399	1.09976	1.28775	1.35689	1.01006
NCOR2	8.73911	24.9153	21.5259	26.2862	28.505	18.8203	26.5463	25.6277	24.8716	19.94	23.956	24.7907	27.381	26.3437	25.8786	17.338	24.1047	11.2504	30.0954	8.46941	29.1038	23.6992	19.8445	24.2691	17.26	19.4991	25.9999	25.9514	25.743	22.6102	14.4175	23.5891	25.4958	27.9594	6.06387	9.86824	16.3341	21.173	13.1149	24.3678	25.507	19.5033	28.9351	20.5075	28.5108	25.4122	27.6355	25.7228	17.2462
UNC5B	3.29148	9.66209	8.52445	9.24755	4.75604	7.56228	10.1446	10.8083	7.83795	5.91411	7.25166	11.8968	8.51829	12.6645	11.7778	6.87941	10.1725	2.71143	6.51913	7.21872	10.0762	9.03847	7.03316	10.0963	6.86065	6.79732	7.05979	6.44877	7.52492	6.78323	7.39586	6.91261	9.91049	12.81	3.00777	2.82901	5.76134	6.74929	6.80358	9.08307	11.6749	4.45552	9.36638	5.46118	7.22649	14.9876	6.38227	8.61441	3.5407
CA13	2.04834	1.41423	1.57103	3.32009	2.11715	1.39666	1.93752	1.44104	1.41337	2.83351	1.66242	1.84968	1.59702	2.66948	0.870797	3.73656	1.48679	2.13249	2.3309	1.37837	1.54392	1.14867	2.19411	7.1681	2.18864	1.73383	3.5743	1.97802	2.05619	3.06384	1.94912	1.52759	1.10291	1.46943	1.42489	1.67624	2.18163	1.67184	1.41609	3.78179	0.975618	2.52875	1.80441	1.92346	6.53536	0.835437	2.34377	1.37801	3.34506
MTNR1B	0	0.0097723	0	0	0	0	0	0	0	0	0	0	0	0.0170688	0.0218758	0	0	0	0	0	0	0.0160709	0.0158187	0	0	0	0	0	0	0	0	0	0	0	0.0410918	0	0	0	0	0	0	0	0.0172867	0	0	0	0	0.0130908	0
SETMAR	3.31049	3.5582	3.24012	2.28633	3.03735	2.74125	2.32721	3.27884	3.03505	2.49918	3.60223	3.77179	3.25999	3.53802	3.39481	3.56411	2.96421	3.58105	2.82789	5.49296	3.33016	3.09325	3.63455	2.56358	3.55306	2.8959	2.76575	4.10902	2.77012	2.84679	2.54287	3.48653	3.51618	3.08101	5.94123	4.72053	3.70233	2.68613	4.25402	2.53945	3.97315	2.85403	3.06183	3.42166	2.06567	3.53007	2.48786	3.61794	2.47052
NCOA5	5.72692	13.5761	13.2188	12.252	13.9364	14.1496	9.05578	14.54	10.3559	15.2996	14.9544	16.3916	13.5551	13.2613	14.3915	14.9439	9.98389	9.33713	12.5091	8.05801	13.7078	10.6507	13.5585	16.0119	11.0341	11.0649	14.9295	13.8632	15.3646	14.3398	11.5233	14.7719	12.8863	11.4361	10.2425	9.04428	12.6917	14.3157	12.1379	14.4429	13.4325	12.5992	14.4492	11.4097	15.7963	14.2199	14.9924	13.5503	13.1753
GATA3	2.88414	3.55498	2.57837	0.819697	2.02504	4.9387	1.39487	5.34292	3.70476	1.77517	3.69428	1.7307	3.28099	1.69345	5.53771	3.2264	1.39927	0.939906	1.94334	1.64579	4.28305	2.90866	2.40645	0.843975	1.00162	2.25924	1.85047	0.902918	2.69765	1.42532	1.23876	2.63367	2.31335	2.20331	1.39189	1.64401	2.20864	4.55727	1.0114	1.74885	3.15128	1.79363	3.45093	2.88709	1.07591	2.17809	1.80958	4.90386	2.25009
NLN	0.954486	1.05979	1.14917	1.40865	1.09345	1.26897	0.827312	0.906227	1.30837	1.3615	1.0673	0.971774	1.09524	1.14358	0.998593	1.10706	1.31508	5.63207	1.5051	1.37371	1.06756	1.31792	1.30854	1.01493	1.4268	1.65503	1.13785	1.98956	1.31594	0.784017	1.34038	1.23833	1.45748	1.76907	0.964194	0.979394	1.54065	1.07846	1.12436	1.27135	0.982797	1.00483	1.86236	1.47005	0.893859	1.41514	1.04294	1.09224	0.994063
TMEM171	0	0.0747151	0.408734	0.101586	0.108922	0.135533	0.0916597	0.0943567	0.116437	0.188098	0.21672	0.0269686	0.0643809	0.130501	0.111502	0.285593	0.148733	0.132791	0.0900191	0.0723606	0.145228	0.143351	0.080629	0.112666	0.218509	0.0220637	0.27233	0.208399	0.0675224	0.349488	0.103503	0.310073	0.431238	0.0207524	0.244356	0.137981	0.211741	0	0.277161	0.125939	0.200522	0	0.220279	0.134766	0.180006	0.15429	0.0192708	0.0750651	0.0313713
ST14	24.7512	24.6205	32.4293	38.5426	34.8303	33.8184	22.5601	20.8849	30.1349	28.1679	24.338	20.5271	21.9838	20.4771	22.7028	11.0738	26.4977	16.2677	29.0971	24.0327	18.2549	26.5497	22.5196	19.9877	35.5569	23.8943	30.0211	37.3041	28.6479	18.4811	34.4449	25.4306	20.9437	25.462	10.07	21.8921	24.9479	27.3767	14.553	25.858	20.6678	28.0208	26.1564	30.2928	20.1727	25.816	20.9649	28.3103	15.7638
CAP2	1.6812	5.91781	1.14399	1.02899	3.96266	1.53174	2.13735	2.52878	1.64276	1.37935	1.93223	2.78862	2.83495	3.38731	2.1471	1.87184	2.36182	0.943417	1.75716	4.5932	2.999	3.05964	2.73087	1.75343	2.08817	1.8624	3.03435	3.93399	3.42925	1.20108	2.1802	2.94239	3.28566	3.76619	2.31307	3.74888	2.42698	1.37945	4.07076	1.6857	3.68695	1.40373	3.3097	1.53571	2.3488	3.51097	1.99265	5.01269	1.99928
RNLS	2.47596	1.00603	1.6792	2.13304	1.66642	1.79262	1.52485	1.42702	2.0255	1.41319	1.02557	1.71566	1.14747	0.891327	1.28922	1.41624	1.64712	1.34749	1.27358	2.38922	1.36033	1.87026	2.18706	1.59398	1.78482	2.06668	1.57305	1.30876	1.44064	1.52964	2.27318	1.62398	1.2933	1.49029	2.22073	1.04339	1.69629	1.99497	1.78845	1.17263	1.58224	1.36762	1.10044	1.71468	1.58657	1.44522	1.72234	1.76433	1.64067
LRRFIP2	3.78717	5.47004	3.57391	4.91799	5.53232	3.75059	3.4996	5.10619	4.21233	4.65214	4.95762	5.41768	6.58584	6.41132	4.72352	5.08529	3.93323	3.62576	5.15381	4.14491	5.30473	3.93673	5.1191	6.96625	4.61648	4.32734	5.89626	6.10365	6.30347	4.32005	3.5552	5.21308	6.31065	5.15353	3.17656	3.28575	4.70251	4.4725	4.29545	5.3007	4.222	5.1305	5.54335	4.49725	5.62233	4.90255	4.36596	5.13603	6.66405
MNDA	17.7394	27.7111	26.7186	33.4891	14.2266	27.3485	29.7419	18.4476	20.486	24.0492	18.0752	22.9804	25.9981	10.8154	18.8696	53.7916	22.7029	49.5644	17.6667	31.0078	18.6144	26.5188	9.99321	18.5205	21.6425	27.8311	20.0453	9.05342	35.1195	24.8263	42.3831	22.1244	19.8309	17.0801	16.4993	27.7609	23.5204	14.1435	19.0509	19.2739	16.2815	20.5447	24.3045	33.0141	23.6521	24.3756	9.26641	13.3313	27.9013
TERT	0	0.0082819	0	0	0	0.100156	0	0	0.0165943	0.00781876	0.00900846	0	0	0.0144656	0	0.0167596	0	0.0073597	0.0149674	0	0.00689912	0	0	0	0	0	0	0	0	0.0083013	0	0.00332618	0	0	0.0116083	0.0057355	0.00370591	0	0	0	0.00289919	0	0	0	0	0	0	0.0138678	0
ADAM22	0.225422	0.817922	0.267983	0.171286	0.53726	0.382771	0.487292	0.55209	0.238607	0.520705	0.511309	0.566708	0.577875	0.489892	0.548937	0.748319	0.279555	0.222788	0.269019	0.244018	0.441186	0.270567	0.355094	0.306571	0.306373	0.288733	0.436337	0.634116	0.44181	0.694193	0.171677	0.848295	0.65972	0.428249	0.432658	0.277794	0.381422	0.275209	0.346426	0.348631	0.62421	0.298933	0.659682	0.308628	0.602118	0.323572	0.283707	0.677973	0.603959
LAT	0.0219088	0.0906111	0.417426	0.0422395	0.052838	0.203504	0.0277902	0.384163	0.069164	0.146647	0.384855	0.242961	0.171028	0.105511	0.0917598	0.238665	0.051536	0.0306748	0.444482	0.0351022	0.17972	0.0922465	0.0977831	0.063438	0.0162244	0.145257	0.0314543	0.170679	0.202771	0.172997	0.176059	0.107441	0.0786444	0.0287629	0.0181435	0.0298816	0.28189	0.0340606	0.0192073	0.0685739	0.0271883	0.0548786	0.259512	0.158768	0.051977	0.124744	0.0267094	0.202301	0.141312
PLXNA4	0.098803	0.393454	0.308592	0.190489	0.228754	0.221672	0.374905	0.289728	0.255767	0.158721	0.274308	0.541102	0.338027	0.362986	0.439076	0.378022	0.676323	0.184678	0.234209	0.37721	0.366664	0.660491	0.308053	0.35519	0.531196	0.19859	0.160007	1.80114	0.320758	0.208305	0.121743	1.04658	0.512846	0.361899	0.181645	0.12775	0.37615	0.225798	0.597676	0.293506	0.392358	0.103945	0.361425	0.283032	0.320662	0.675075	0.222235	0.295593	0.27354
RPH3AL	3.55734	4.30126	5.58522	6.46769	6.65912	4.61862	5.38112	4.33963	5.05947	4.70033	6.63574	4.44951	4.97979	4.55722	4.62384	3.48168	4.65519	2.68262	5.12534	2.5269	4.06348	3.60676	4.65192	4.47607	5.67945	3.14335	6.56053	5.87279	4.56211	5.89375	4.6954	4.6395	4.09505	4.57921	2.86204	4.76604	4.08344	4.58934	5.31627	6.2827	3.78359	6.63789	3.42254	3.98999	5.76594	5.98987	6.27602	3.88558	2.83404
ARPP19	28.035	24.3347	20.7476	27.0839	34.3961	21.8795	21.5944	29.8491	28.0948	28.7082	24.2212	28.3859	31.8653	34.6946	27.3022	30.4848	25.52	27.6808	23.183	27.0064	31.9522	26.1358	33.169	35.8535	23.4003	26.915	36.4099	23.4894	30.9028	28.0425	22.7957	25.4865	31.4648	32.5365	43.9314	35.5846	26.0764	26.9841	30.1383	29.2096	26.2081	31.0612	30.8994	23.4051	31.0184	26.0164	33.297	28.9909	37.3153
RCVRN	0.0110757	0.0523509	0.0226097	0.0373687	0	0.0395686	0.0903143	0.136359	0.0174824	0.0370675	0.128123	0.0566886	0.04511	0.068579	0.0292975	0.0794545	0.0195399	0.0232608	0.0709582	0	0.0381589	0.0215233	0.0105927	0.125813	0.016404	0.0927567	0.0763258	0.16925	0.059139	0.0524736	0.014834	0.0683318	0.095418	0.021811	0.0366886	0	0.00585638	0	0.0485498	0.160726	0.00458154	0.0416146	0.0694547	0.0566561	0.0394143	0.0945937	0.0303807	0.0219151	0.0164857
VSIG1	0.652363	0.111574	0.613292	21.5428	0.141954	0.257594	0.0466628	0.432322	0.182911	4.11762	1.26879	0.120819	0.454487	0.221455	0.0681173	0.13684	0.196866	0.117177	11.5027	1.00199	0.101394	0.775653	0.123142	0.126185	5.62558	0.431322	3.80058	1.7515	0.155832	1.35219	6.5683	0.798438	0.203361	0.312718	0.0426509	0.0280977	0.662655	0.320273	0.0978286	4.08863	0.113623	0.822415	0.269139	1.53681	0.629254	1.59189	0.00784842	0.074731	0.153319
TVP23C	0.244054	0.443136	0.674402	0.30986	0.578337	0.416811	0.326828	0.786147	0.380529	0.610931	0.85691	0.647421	0.460636	0.509859	0.468435	0.555129	0.412187	0.275029	0.756363	0.224804	0.597668	0.294972	0.660386	0.465368	0.489298	0.554597	0.487121	0.781204	0.603892	0.535829	0.2312	0.310745	0.448715	0.398553	0.266193	0.43841	0.70818	0.451139	0.391391	0.523368	0.374271	0.279568	0.759001	0.502415	0.305034	0.355871	0.364656	0.838599	0.451867
MTMR1	3.89882	5.65004	5.51488	5.67706	5.90721	6.18571	3.85233	5.36011	5.83509	5.64517	5.42559	4.92991	5.54323	5.58115	5.46452	4.63301	4.59913	3.87381	5.93321	3.19361	5.79459	5.03116	5.73025	5.20015	4.63776	5.31879	5.43001	6.00663	5.9066	5.46633	4.31496	5.54605	4.93693	5.92462	2.9491	3.38318	5.61108	5.29768	3.75898	4.8175	4.80235	4.78208	6.39573	5.5945	5.24754	5.50918	4.69698	6.1817	5.55955
ZBTB33	4.83485	7.35371	5.37616	4.18524	6.71548	4.64234	2.79383	5.59531	4.62315	7.33648	6.457	6.39691	5.87157	5.90062	5.89124	4.77113	4.17892	5.01305	4.6944	4.19374	6.48255	6.01124	5.02586	5.81843	5.67722	5.87093	6.61437	8.04616	7.82928	5.48133	4.80086	6.12931	6.15084	7.24276	5.66295	5.13257	6.82585	6.02787	5.15687	4.69372	5.32989	6.38896	8.03159	5.80922	5.77704	5.62408	4.59884	7.06767	6.54391
FREM2	1.16462	2.14204	1.63652	1.72726	2.81973	1.77969	1.69118	2.35027	1.85088	2.78533	2.55809	2.21236	3.4235	2.10737	1.56934	2.47812	1.6993	1.10149	2.90872	0.806538	2.12204	1.72646	3.29192	2.09341	3.12194	2.63043	2.61111	2.42716	2.05296	3.96581	1.22238	1.39312	3.28144	2.64885	0.69527	1.07708	1.975	2.35778	2.08223	2.15683	1.30997	1.72522	2.32603	2.19324	3.60652	1.56937	2.07318	1.47339	2.30044
MRPS9	8.22739	10.81	10.1565	6.66079	9.65626	9.52402	6.59406	9.92686	9.09323	9.00871	9.53262	9.87904	9.01378	10.6698	10.5241	9.04916	6.79548	8.92329	8.65875	8.09706	9.29613	9.43864	10.6316	5.91524	10.8468	10.3284	9.83764	14.6848	10.951	8.32409	7.02181	10.0059	8.78719	8.43366	10.7028	10.6177	10.9696	9.10059	9.65668	8.81134	9.4063	8.66444	9.42876	9.63573	8.06805	7.84299	8.15593	12.4217	9.98302
CHRM1	1.26422	1.43507	0.436899	0.134343	1.12149	1.18069	1.91565	4.72393	4.30526	0.233206	1.2283	0.496762	0.658831	2.95856	7.22805	2.45972	0.215133	0.355403	0.988513	2.21464	4.49768	2.17625	2.6086	0.266064	0.0442301	1.77155	0.908941	0.134221	1.82844	0.58952	1.73765	0.888148	2.49772	1.85249	1.05519	0.374724	1.79486	3.54008	0.0872701	0.756269	1.70475	0.59843	2.18483	0.216413	0.552619	0.619416	4.1595	3.9078	1.74839
RRM2B	10.7063	11.9656	11.3087	9.09241	10.4391	12.4913	6.70457	11.0364	10.9072	14.1165	8.10975	11.0208	10.272	12.0957	10.5507	12.071	9.32836	13.9551	9.4332	13.8742	12.2495	15.1961	12.3699	7.08382	19.8858	15.3162	10.5838	15.1643	13.3638	12.522	13.7196	12.3897	12.0381	14.67	12.7392	15.2036	19.2864	12.803	15.1578	16.2972	9.30129	10.1005	14.9257	14.236	11.4299	11.9101	12.503	12.5189	16.0314
TADA2A	1.31605	3.01899	3.56846	1.57479	3.51304	2.63704	1.65483	3.51591	2.88568	2.84059	3.13307	3.1044	3.00051	2.91704	3.28826	3.12423	2.13758	1.61029	2.98769	1.26515	3.42739	2.03487	2.90041	2.54259	2.20766	2.71949	3.25313	3.1478	3.15915	3.3141	2.36295	2.12355	2.5572	2.16348	1.13252	2.83294	2.79561	2.82215	2.43798	2.91112	2.40718	2.34878	3.45664	2.18793	2.15434	2.46791	2.52697	3.53016	3.65377
ZIC3	0	0	0	0	0	0.00558897	0	0	0	0.00872616	0	0	0	0	0	0	0.00344996	0	0	0	0.00384989	0	0	0	0.00579255	0	0	0	0	0	0	0.00371219	0	0	0	0	0	0	0	0.00667712	0	0	0	0	0	0	0	0.00309545	0
PPIL1	9.5805	7.68809	12.4788	9.16651	8.99711	11.0344	5.89803	7.24188	8.33703	9.23222	7.42062	8.8054	6.91591	8.98301	8.3214	9.55986	9.33399	18.2813	8.01592	22.1779	7.94398	9.65621	7.7268	8.13352	11.7672	7.72784	8.73007	13.6408	10.6892	6.66874	13.3421	10.5609	8.00731	9.39809	25.5633	19.8636	10.4151	8.66984	12.16	9.85652	9.13127	7.40418	9.24717	7.26887	8.06539	9.09396	8.28586	9.80367	7.34295
NEUROG1	0	0	0	0	0	0	0.0105439	0	0	0	0	0	0	0	0	0	0	0	0	0	0	0	0	0	0	0	0	0	0	0	0	0.0184096	0	0	0	0	0	0	0	0	0	0	0	0	0	0	0	0	0
IFT43	4.08666	5.04897	3.88627	2.36219	5.40217	3.32999	2.72324	3.79279	2.96825	3.39979	3.78753	3.63165	2.66091	4.71349	4.17942	3.19561	3.54332	4.01447	3.1299	5.33536	3.08005	2.89333	3.8343	2.73071	4.34712	3.26339	4.56236	8.60862	6.26883	2.81972	5.43184	3.77216	2.67225	3.01599	6.7365	9.0429	4.10441	3.09227	3.65752	3.68044	3.71776	2.66596	3.7849	3.19323	3.45497	3.29254	2.90702	7.19005	3.31267
MAP2K6	0.823987	0.633513	0.598429	0.356421	0.152864	0.671778	0.554177	0.561615	0.479396	0.335871	0.36661	0.702901	0.521687	0.523283	0.513468	0.732573	0.400698	0.626756	0.445558	0.707244	0.43675	0.513221	0.868884	0.331766	0.281628	0.707768	0.382196	0.503281	0.456893	0.794529	0.462187	0.714414	0.409542	0.535683	0.524902	0.471148	0.930034	0.461904	0.940024	0.333653	0.618334	0.233189	0.496842	0.580913	0.304505	0.570339	0.275281	0.464035	0.338067
TPRG1	1.37755	1.61778	0.962763	0.417024	1.84116	0.787907	0.94069	1.0785	2.26544	0.950072	1.17314	1.15486	1.27482	1.48463	2.05531	1.07369	0.857488	1.04037	1.09775	0.866688	1.29423	0.715401	2.04112	1.13133	0.974903	1.69428	1.76242	0.637436	1.89141	1.53115	0.989146	1.31557	1.30077	1.03566	1.86574	1.2356	1.57161	1.22246	1.35344	1.30625	1.34739	1.13142	1.32273	1.28437	1.0722	1.33093	1.11374	1.35211	2.2878
PLEKHA2	8.588	10.4382	8.1183	7.01888	5.98464	13.5699	8.45298	12.8923	10.3626	7.55494	10.1509	10.9628	12.1454	10.2667	8.76076	11.8602	7.05894	9.70025	9.38308	13.0057	12.3181	9.97464	9.73981	6.40841	4.83705	9.94348	6.99245	8.5887	9.52077	9.38432	8.02662	10.1298	11.8757	10.6317	8.94615	6.93165	10.94	11.2779	7.82947	7.00784	10.9114	7.62008	11.761	10.5379	6.78943	9.31428	10.1206	11.0701	11.4506
ZCCHC17	20.8663	14.5872	14.9207	12.241	12.5853	15.7636	11.8743	14.2689	13.451	11.7236	12.9879	13.3392	12.7754	15.3116	16.1489	16.0819	13.1028	18.7458	13.9366	25.5683	13.652	15.0547	14.1097	10.9045	14.0181	13.0817	13.6949	14.4422	14.1002	12.9458	17.744	13.8031	12.8404	13.664	27.9634	22.9193	14.3281	16.6127	18.8396	11.7166	14.6993	13.4307	12.5324	14.0854	11.0754	14.6096	13.4584	14.7755	14.7398
VPS35	11.2815	14.3777	10.9823	11.3814	14.0242	10.1627	9.12338	9.85872	10.1392	12.489	10.3862	11.1563	11.3585	12.1088	11.6502	11.5888	10.343	11.6476	11.4463	11.4531	11.2197	11.8756	12.4713	8.6733	12.8491	12.6661	14.6629	16.284	14.937	10.1417	11.4472	11.5614	12.7717	13.3141	12.0898	12.5589	13.3259	10.8752	12.0789	10.1892	11.0411	10.2348	13.9066	11.7705	10.8588	11.7449	10.5157	14.8443	13.2101
SLC2A4RG	16.695	16.8744	24.7808	15.1348	19.9382	19.2221	25.5657	21.703	20.5266	15.3758	26.499	22.5432	20.3609	20.6657	31.8248	16.1918	22.7643	16.3201	19.1505	29.085	23.8422	20.9985	16.56	18.7758	14.4025	15.4397	14.9153	20.152	20.1844	19.4668	16.252	23.3452	19.8417	23.3944	21.9087	18.3461	14.6061	19.6511	16.3933	18.5956	32.8245	16.9686	20.7639	15.1923	15.094	20.994	20.9332	20.2996	10.1074
DACH2	0	0.0706038	0	0.00221529	0.0190021	0.00656797	0.0124927	0	0.00362737	0.0256367	0.0236301	0.299934	0.00935973	0.0664032	0.0699068	0.00732701	0.0709498	0.00482631	0	0.129394	0.0248835	0	0.0175828	0.0276402	0.0204216	0.0144343	0.00395915	0.08676	0.0245411	0	0.00410381	0.0152686	0.0247475	0.0543059	0.0228372	0.0150448	0.0121512	0	0.0926757	0.0235402	0.0475304	0	0.0192146	0.0411439	0.0163559	0.0252346	0.0042024	0.0309202	0.00684115
NAA20	23.6785	15.4622	19.8462	16.0922	15.0869	16.4322	11.9913	14.9196	17.8495	17.0887	15.0861	16.2556	15.7776	15.8221	17.2075	17.8537	15.4281	29.0681	15.6004	28.4229	15.6886	17.1066	16.825	14.3572	20.3078	18.6444	14.8608	18.0411	19.761	15.8533	33.5006	19.2696	15.1763	17.0805	33.7604	36.4366	20.7423	18.5594	22.2032	16.7838	16.6833	16.1282	16.7926	17.4478	14.3524	15.6163	16.7948	16.5908	17.5919
MARCHF11	0	0.0205423	0	0	0	0	0	0	0	0	0	0	0.017701	0	0.0114962	0.0277135	0	0	0	0	0.00855624	0	0	0	0.0257474	0	0.014975	0	0	0.0205904	0	0	0	0.0171171	0	0.0284525	0	0	0	0	0.00719112	0	0	0	0	0	0.0953703	0.013759	0
S100P	13.1936	8.25811	2.73458	5.42115	2.92591	9.22833	5.04258	2.82886	4.12917	2.3685	1.13704	2.87837	2.90812	2.63441	0.819009	5.96334	1.48264	3.42378	5.31666	6.80325	1.89088	3.33995	7.42109	5.86043	1.75941	6.45605	10.6902	1.22686	4.56154	5.5682	36.9208	2.21908	1.66032	3.08595	4.03971	2.97845	30.2571	4.77421	2.238	5.30756	3.79524	2.73026	1.84914	2.16563	10.1457	1.20268	3.42027	7.8217	3.27303
MOSPD2	3.53493	4.82597	5.2603	3.92317	3.59457	3.63741	2.89492	4.43014	5.08313	5.27077	4.19066	4.94039	5.44561	3.96672	5.08006	7.50917	3.22163	4.18048	6.09542	4.70924	4.6649	4.04606	4.73749	2.91243	3.43528	5.73046	4.08468	3.39348	4.68513	4.8576	6.31258	4.57949	4.70604	4.1114	4.16846	5.3877	5.79491	4.62856	4.90431	3.8964	3.96795	4.14249	6.2054	4.95951	4.45779	4.34436	3.56161	4.42302	6.74304
NT5DC2	3.88033	6.86976	10.5383	7.49435	7.1498	8.28335	7.76685	7.32782	5.81649	5.2466	8.34481	8.06181	6.68046	9.57945	10.5454	6.13127	10.4198	6.22719	9.79465	9.39147	6.21877	7.16758	7.4157	5.33686	9.29584	7.85153	4.48825	13.5638	4.72221	8.50176	5.14806	8.17949	8.17277	8.26919	7.83487	8.15179	7.17392	5.89134	10.9689	7.44986	10.7424	5.23549	8.74162	7.51362	4.36217	13.2746	7.02063	7.96816	3.25522
ANKRD22	1.49346	0.485311	2.43897	0.656849	0.694635	2.56103	2.2631	1.02381	3.15295	1.10378	2.63943	1.07493	0.893395	0.770607	0.925902	1.24994	0.716333	2.52881	0.458471	2.48682	1.02908	2.14039	2.14251	1.89607	2.66814	1.58297	1.25432	2.23185	0.897117	0.995007	0.583401	1.39981	0.462382	1.80138	1.48414	3.97202	1.4313	0.522407	1.76756	2.47003	1.7684	0.876775	2.20476	2.31575	0.996501	1.60578	1.24604	0.517135	0.805823
IQCB1	3.83047	9.93032	5.2635	3.86639	5.29715	5.37528	3.57628	5.52226	3.86052	8.04924	6.17813	7.08729	4.88343	8.68335	6.49764	6.74921	3.40229	4.35657	8.18017	6.23673	5.33209	3.58783	6.88037	4.97725	5.32749	5.665	7.42184	11.2357	7.59194	5.02707	8.25673	5.22195	5.46188	3.99101	7.48661	6.02614	6.59236	3.55076	4.35349	5.51607	4.10829	3.26914	6.39883	5.83485	6.44934	5.57976	5.66583	10.6613	5.19611
UBE2J2	6.94828	7.30591	8.71787	8.70014	8.06168	9.20322	6.57654	8.92939	6.95223	6.62544	8.60431	8.62727	7.69009	8.48126	8.53147	7.42647	8.4851	8.26238	8.32829	10.7962	7.41752	7.44508	6.86856	6.98263	6.80301	6.7635	7.34564	8.23307	8.27797	7.18884	9.27231	7.46828	6.35865	7.7136	8.86997	10.2765	6.97401	8.09361	7.99359	8.19354	8.43233	6.82979	7.91503	7.22625	6.89992	8.22206	8.14222	8.1403	5.71277
TMEM42	5.49964	4.45556	4.68849	2.07343	3.90803	4.42076	2.77454	3.74218	4.34045	3.77647	5.07404	4.38492	3.00144	3.22472	5.15232	2.85604	4.40566	4.9657	3.95942	7.66	3.69626	3.40054	2.93873	1.43376	3.50191	4.21984	2.85324	4.2882	4.13787	3.54073	4.25488	4.30554	3.48844	2.60501	7.70287	7.10889	3.78369	5.23446	4.54754	2.88969	3.95534	3.75705	4.77909	3.17025	1.66059	3.96505	2.46664	4.34453	2.29457
EOLA2	3.52017	3.98443	4.69854	4.75447	3.87833	5.16862	3.65203	4.95011	3.62286	3.35165	4.87263	4.60331	3.6237	3.61943	4.42557	3.79257	3.87294	4.40057	4.13051	4.88741	3.4461	3.34519	3.67498	4.90254	4.03915	3.50962	3.23225	4.27698	3.71791	4.99412	4.39806	4.03882	4.29071	3.28833	4.64506	4.33689	3.85901	3.6384	5.22264	4.42481	3.98973	3.17335	3.70607	3.87513	3.64338	4.28708	3.72559	4.23527	4.33759
CCBE1	3.56133	8.93972	1.97817	2.40646	7.35179	2.92772	4.78922	6.57902	3.0475	4.08271	9.0222	3.58139	11.625	10.1627	4.87614	7.52411	3.0764	3.00622	2.00115	3.41479	5.55144	5.13318	2.9403	5.12751	1.79949	3.08451	3.80506	2.13565	4.00804	8.17996	2.02036	8.19389	12.8086	2.64449	6.57067	2.90634	5.03545	3.88864	5.36034	3.6279	5.54881	8.45089	5.1565	2.07589	7.32751	5.92059	5.65348	5.22272	6.45775
TUBAL3	0.197927	0.10631	0.0550969	0.0260179	0.502142	0.025713	0.0684708	0.0805548	0.0568032	0.120438	0.0925096	0.0690715	0.109927	0.111412	0.142789	0.0430268	0.0555524	0	0.0384258	0.0247105	0.159409	0.0699328	0.0688351	0.0240464	0.066624	0	0.0929982	0.339657	0.0576457	0.10656	0.0722971	0.102471	0.0581304	0.389771	0.0745046	0.117798	0.0761133	0.0419601	0.126197	0.0921576	0.0148862	0.101409	0.150447	0.0230106	0.102451	0.0329304	0.08226	0.170894	0.0267825
KRAS	5.7243	5.7459	5.41764	7.52977	6.70885	5.24557	4.35465	7.35395	5.1192	6.7418	5.23917	7.21695	7.72787	8.23005	5.18602	8.55696	5.069	5.58297	6.35829	6.13627	7.84819	5.58783	6.63574	9.67794	4.68201	6.24295	7.98423	5.12564	7.01673	6.82728	6.84388	5.70242	7.1139	6.58737	7.36758	5.20655	7.43811	5.90474	6.18372	6.78122	4.97772	6.39659	7.3627	6.12495	9.26456	5.31112	7.48632	5.63694	11.9761
TATDN3	3.80914	3.6887	3.34747	2.42875	3.01021	3.22208	2.40501	3.22137	3.01975	3.82066	3.19448	3.65009	2.70455	3.3933	2.75056	3.07706	2.91935	5.25549	3.18272	4.73265	3.36286	2.54764	3.79007	1.68353	3.34577	3.62103	2.67796	3.2628	3.90363	3.09545	5.41435	2.94264	3.04432	2.97694	6.13214	5.2419	3.48632	3.2265	4.21548	2.75582	2.72387	2.8239	3.2224	3.38587	2.41929	2.59469	2.82688	3.56909	3.06371
RPS6KA5	0.417732	0.863143	0.422802	0.384127	0.605437	0.428537	0.382496	0.545896	0.336131	0.528497	0.556421	0.606186	0.668907	0.661084	0.50774	0.644546	0.343268	0.241382	0.488407	0.323694	0.65241	0.413824	0.749931	0.653381	0.425136	0.682828	0.65334	0.669182	0.781296	0.599811	0.584485	0.540473	0.580532	0.643395	0.452232	0.503223	0.729891	0.462581	0.549333	0.451212	0.452267	0.550216	0.692697	0.568534	0.610401	0.438489	0.389416	0.835787	0.689515
CLCNKB	0.506361	0.24064	0.325832	0.244062	1.26292	0.251688	0.652265	0.308008	0.234567	0.466646	0.367867	0.450731	0.280211	0.454394	0.218386	0.324646	0.315579	0.208065	0.493665	0.778535	0.346745	0.363655	0.410586	0.213309	0.391284	0.760556	0.0758584	0.445271	0.188086	0.312913	0.324349	0.323894	0.272647	0.303484	0.291711	0.207188	0.389974	0.12835	0.347418	0.667158	0.227674	0.186119	0.230098	0.380087	0.18803	0.355911	0.241557	0.257014	0.131078
HOGA1	0.171588	0.410126	0.175138	0.139093	0.27409	0.161611	0.457912	0.27061	0.24622	0.200121	0.531317	0.249499	0.198539	0.313905	0.479674	0.453829	0.0928794	0.155611	0.0666245	0.337398	0.495199	0.242506	0.402805	0.171983	0.138619	0.195956	0.329208	0.301468	0.349821	0.295613	0.254186	0.440473	0.327565	0.215028	0.63298	0.261687	0.325798	0.209163	0.211969	0.219707	0.396834	0.293047	0.464642	0.119691	0.233145	0.237901	0.37796	0.59878	0.220574
KLF14	0.0457758	0.0473302	0.0350422	0.0606748	0.0591421	0.0163537	0.0622116	0.0640421	0.00903185	0.0255334	0.0882555	0.146434	0.0699149	0.0118099	0.0302717	0.0273655	0.0403793	0	0.0122196	0.141445	0.0563253	0.0333584	0.0218899	0.0152938	0.177969	0.0119801	0.00985797	0.123443	0	0.0135546	0.0102181	0.0868971	0.0616192	0.0225362	0.0663399	0.0280952	0.0242044	0.0400306	0.160525	0.0586132	0.037871	0.0107496	0.0239214	0.02927	0.0244349	0.0767949	0.0313909	0.0860462	0.0511017
KLHL21	3.50195	8.55048	6.20138	8.07351	7.53963	8.11287	7.85193	6.99422	5.54616	6.0562	7.30912	6.46057	7.21745	7.2956	6.99096	6.33755	6.22784	8.01435	5.94685	4.29744	7.03748	6.04462	5.39826	11.3962	4.47845	4.98128	5.38308	7.28187	6.80867	5.19728	5.32652	8.14737	6.11874	5.79768	4.13078	3.39906	5.97896	5.87068	4.19215	5.69059	7.75694	6.63177	8.01592	5.7974	5.99919	8.16793	4.65507	9.2649	4.04024
PDE6A	0.0436306	0.0876463	0.0578932	0.0778093	0.0676445	0.0748191	0.0877582	0.180681	0.117077	0.0632755	0.168239	0.910005	0.079966	0.103559	0.0894443	0.253875	0.136629	0.0687236	0.0652228	0.0269632	0.0665702	0.0678296	0.10432	0.14577	0.0161551	0.0867819	0.0526175	0.0274535	0.06989	0.129194	0.0428528	0.115955	0.12686	0.0902163	0.614244	0.353477	0.11535	0.05596	0.202728	0.0782128	0.202139	0.0614748	0.164162	0.122752	0.062106	0.180994	0.151594	0.065611	0.0974138
TAS2R7	0	0	0	0	0	0	0.0160467	0	0	0	0	0	0	0	0.0390411	0	0	0	0	0	0	0	0	0.0197242	0	0	0	0	0	0	0	0	0	0	0	0	0	0	0	0	0	0	0.0308512	0	0	0	0	0	0
ECSCR	23.0372	9.71429	12.73	6.80988	5.78316	8.91137	12.6254	19.2767	14.259	4.9168	10.446	17.6786	9.64376	15.5159	21.8286	22.4488	13.0007	7.74636	10.9142	23.6313	14.3539	13.9406	13.3033	17.7955	10.7406	10.6021	6.89307	7.81116	10.7486	7.66376	12.1687	11.3335	14.5417	16.9277	32.5903	22.28	12.3464	18.6971	20.0047	8.91201	17.585	8.39735	10.7156	5.67632	7.0746	14.4161	13.5471	15.3386	16.8891
C17orf98	0	0.0604893	0.104498	0.0246731	0	0	0.0278279	0	0	0.0571066	0	0	0	0	0.101556	0	0.0225776	0.0537537	0	0.0702997	0	0	0	0	0.0379082	0.0535883	0.0440957	0	0.0546661	0	0.0228534	0.0242937	0.0551258	0	0	0	0	0.119374	0.0897556	0	0	0.0480839	0	0	0.0728665	0	0	0.0405151	0
VASN	9.03921	9.35295	9.64987	20.6115	6.93566	15.4381	19.994	11.2912	10.0731	8.0003	12.5964	11.4336	12.5497	11.8626	15.0433	12.1125	13.969	6.38041	14.9949	20.0613	18.7265	13.4993	7.34389	27.9428	6.06207	7.06082	9.23652	12.6025	10.3672	11.1024	10.8042	18.3959	11.6959	13.7478	8.66009	4.9629	12.394	16.2127	9.08701	8.26725	23.1311	8.66401	12.484	10.8225	24.0187	21.7057	16.3611	15.3944	11.3437
FAM76B	1.32792	2.59734	2.07135	1.30332	2.07541	1.9512	0.829586	3.15229	1.81715	2.12654	3.42052	3.93277	2.76421	2.7905	2.38307	3.5638	1.36503	1.81051	3.02453	1.54054	2.6644	1.06135	2.81146	2.00721	1.3918	2.10763	2.20475	2.1948	2.51026	2.30852	2.03192	1.84742	2.04124	1.7662	1.71163	1.67386	2.61608	1.73564	2.03731	1.5952	1.8384	1.63966	2.86531	2.60893	1.33765	1.23148	1.66948	3.01952	2.94891
IVL	0.030053	0.186441	0.122699	0.0579412	0.35722	1.06293	0	0.117727	0.16603	0.15087	0.057942	0.346095	0.0153003	0.356661	0.33786	0.0598872	0.139178	0	0.112315	0	0.177499	0.175205	0.0718564	1.09444	0.63428	0.031461	0.103552	0.932	0.353032	0.0355957	0.0201254	0.213938	0.113273	0.325503	0.0746638	0.0860778	0.635633	0.0175207	0.0263472	0.12827	0.379165	0.0423442	0.926595	0.0576495	0.171116	0.0641682	0.0137393	0.428147	0
LRRC6	0.733686	6.12383	0.974714	0.589384	3.70741	0.948604	0.63942	1.21219	0.652572	2.48145	1.7214	2.16074	0.782629	3.50931	1.44016	1.19747	0.82183	0.807119	0.820719	0.991585	1.69664	1.26735	1.69298	0.863775	3.28581	1.58489	4.93567	9.57855	6.23076	0.634509	1.74693	2.28259	1.46732	2.55711	1.04158	3.50714	3.0235	0.515998	0.806573	1.45141	1.67163	0.52508	2.98206	0.908482	2.23793	1.03015	0.628244	8.54901	1.04006
PRSS58	0	0	0	0	0	0	0	0	0	0	0	0	0	0	0	0	0	0	0	0	0	0	0	0	0	0	0	0	0	0	0	0	0	0	0	0	0	0	0	0	0	0	0	0	0	0	0	0	0
C11orf54	6.09988	6.11034	5.97851	4.2783	7.12624	5.75595	5.14515	7.61847	5.86906	9.33805	8.4904	7.10528	8.74904	8.93646	7.1224	7.51533	5.64479	9.15287	6.30392	6.77887	6.07818	6.63896	10.039	3.18973	6.23695	7.33109	8.97979	6.03054	8.63036	9.37647	6.04091	5.28768	6.30767	7.93197	9.04743	9.21496	6.08509	7.85251	8.02157	4.84578	5.83424	7.16946	6.26204	8.41454	3.88599	5.96906	4.69497	6.30847	8.13463
CBLN2	0	0.0034176	0	0	0	0.0702613	0	0	0.00456518	0.00645296	0.00743484	0.0148031	0	0.017908	0.0191261	0.0230533	0	0.0121482	0.0123529	0	0.0199289	0.00562038	0	0.00386514	0	0	0	0.23918	0	0	0	0.282751	0.0124582	0.136692	0.114966	0.0189344	0	0	0	0	0.00239275	0	0	0.0147946	0	0.0670462	0	0.00457814	0.00860985
CNTFR	0.33716	1.71135	0.359778	0.502298	0.380168	1.12788	2.641	0.9434	0.423333	0.102581	1.57586	1.25504	4.32251	1.48666	2.18911	1.06277	0.817884	0.563256	0.70366	2.00995	2.22517	2.60591	0.835461	1.45415	0.340473	0.914479	0.264031	2.24549	0.409154	0.998359	0.909979	5.38213	3.15222	1.6599	1.81489	1.63039	1.1507	0.500341	1.80038	1.02041	3.41065	0.633405	1.40954	0.293983	0.807158	1.18736	0.74267	1.37671	1.61961
DNAI1	0.73385	10.7972	0.666822	0.0388218	7.61279	1.3812	0.0437856	1.19195	0.0211892	3.2647	2.96775	2.51931	0.154912	6.95438	1.95894	0.991549	0.414453	0.422893	0.726253	0.1905	1.57249	1.09565	2.75605	0.609961	4.04933	1.84563	8.34127	20.031	10.465	0.0211999	3.66378	2.79466	0.626436	2.90792	0.481735	4.85559	3.30772	0.271307	0.0627669	0.916732	2.12124	0.0252191	4.78899	0.675246	2.66883	0.343952	0.0409138	16.1141	0.0399626
TEX55	0	0	0	0.00793962	0	0.0117698	0.0179096	0	0	0	0	0	0.0503181	0	0	0	0	0	0.052767	0	0	0	0	0.011007	0	0	0	0.0148071	0	0	0	0	0	0	0.0272829	0.0269604	0.0696801	0	0	0	0.00681398	0	0	0.0210658	0	0	0	0.00651872	0
ACLY	22.2874	27.08	29.6224	29.9673	23.6707	26.2309	25.2363	24.4311	25.998	25.3269	21.1861	25.1142	25.9075	23.0385	24.6876	23.2171	26.4539	18.2593	24.4336	20.9373	25.8549	32.2	26.855	21.7089	25.0555	25.396	26.2445	30.4022	26.675	25.0758	22.9676	27.6112	29.5371	30.9207	15.617	18.1524	24.0087	23.1814	25.2857	23.2705	27.6298	23.9874	30.4037	21.9118	26.4684	28.0628	22.357	22.8227	25.0328
MRFAP1	110.935	101.93	93.1067	90.5358	104.599	89.3905	96.2494	104.946	105.133	95.4145	97.4814	100.007	97.311	115.136	120.019	97.895	97.368	100.382	98.7812	120.712	108.973	105.339	108.883	114.651	96.3011	93.5159	108.304	112.6	108.514	94.029	88.9341	112.721	98.0098	107.971	124.595	114.197	105.628	122.913	111.806	104.308	113.972	103.105	95.2109	98.1112	113.533	106.896	116.93	116.975	125.148
C5orf46	0.0787794	0.418908	0.0804093	0.240483	0.40713	0.0562889	0	0.0881722	0.393773	0.439424	0.27002	0.403216	0.213906	0.054199	0.173657	0.0209313	0.150566	0	0.392555	0.144251	0.348965	0.0510305	0.0251147	0.263203	0.0972321	0.329881	0.316687	0.59012	0.308473	0.684265	0.375152	0.959602	0	0.0775688	0.0652399	0.085958	0.124966	0.642991	0	0.134496	0.0434502	0.320663	0.741029	0.0335821	0.149518	0.0800986	0.0720309	0.103919	0.351781
SNX8	4.8643	5.27779	8.2768	9.05947	5.07985	11.3478	6.73572	6.05894	6.04602	5.62033	5.90648	5.837	6.62483	6.36155	7.29704	5.55682	7.23956	9.63325	7.76106	5.81053	6.02394	7.24748	5.11312	6.10374	4.99661	5.69645	4.23361	5.10796	5.46991	6.27916	9.14187	6.44943	4.41755	6.21317	3.36	4.70067	5.88785	5.2862	5.54678	6.63984	6.2845	4.02169	6.45449	7.16666	4.67057	7.8699	6.61505	5.10292	4.35421
BIRC6	2.12845	5.01081	4.1307	4.19068	4.25274	4.11635	3.3799	4.89929	4.50786	4.6695	5.09142	5.68059	5.66343	4.35346	4.19609	5.20608	3.6367	2.42673	4.91771	1.7686	5.71771	3.84	5.45747	4.12399	3.94321	5.12517	5.45796	5.30985	4.85397	5.10903	2.49619	4.56459	5.77742	5.99605	1.70973	1.94197	5.01139	3.49275	3.22468	4.14178	4.18855	3.76198	6.72518	5.00269	5.18383	4.35751	3.96234	4.82407	5.11083
WARS2	4.38986	4.97368	3.03004	2.63876	3.55511	3.0645	2.72929	2.04248	2.6814	3.2273	3.6319	3.04531	4.21296	4.68644	2.75287	3.58624	3.46433	4.61855	3.52901	4.09993	3.45616	3.51364	2.74266	2.8153	4.48395	3.00206	3.07879	4.9741	3.52944	1.9523	3.5855	3.87133	4.14777	3.5606	3.48914	4.72105	3.70411	2.92207	3.5389	2.3977	3.37437	4.61325	3.70913	3.2264	3.88452	4.29407	2.49902	3.93701	3.58001
TRMT10A	1.18947	1.81587	1.199	0.965018	1.48906	1.30387	0.783171	1.25687	0.822142	1.65663	1.25347	1.90015	0.962896	1.72308	1.01134	1.643	0.843955	1.41196	1.15965	1.60814	1.2036	0.918852	1.43437	1.27366	1.44984	1.33801	1.59739	1.72667	1.93298	1.30384	1.54361	1.10095	1.01042	1.00388	2.07409	2.19467	1.48446	1.13709	1.4638	1.45682	1.20105	0.756429	1.42077	1.30384	1.36188	0.802252	1.35778	2.0495	1.41858
VOPP1	6.93	7.50473	8.43388	7.31995	6.29629	10.6702	6.58701	7.10147	7.77796	7.805	6.90725	8.04167	6.93345	6.5354	7.60215	6.65838	8.80242	9.33543	7.27734	8.97037	8.17531	8.16929	5.42801	5.18277	6.91405	7.58932	5.94361	7.73111	7.23957	5.63638	8.27989	8.55555	6.91074	8.17159	8.25133	7.89711	7.87076	6.94104	9.74508	7.7279	7.17035	6.48118	9.47441	10.3587	5.70923	9.36407	6.57349	7.24393	5.4852
MYO5A	2.20945	3.61011	3.55944	4.83842	2.75482	2.7658	2.61479	3.08064	3.21424	4.0293	3.2881	3.76422	4.09614	2.74023	2.3391	3.99677	3.47717	5.52692	4.4471	1.825	3.5566	2.88499	2.61101	2.6864	3.42178	5.19438	2.96966	4.40202	3.35435	3.35157	3.62974	3.42111	3.98342	3.52935	1.29751	1.65928	3.57856	2.04759	3.35427	3.43612	2.26582	2.67437	4.8319	4.97892	3.76377	3.95547	2.53718	2.71867	3.31834
OR1M1	0	0.0369365	0	0	0	0	0	0	0	0	0	0	0	0	0	0	0	0	0	0	0	0	0	0	0	0	0	0	0	0	0.0139549	0	0	0	0	0	0	0	0	0	0	0	0	0	0	0	0	0	0
SYTL5	0.30387	0.993434	0.482467	0.172501	0.656076	0.130272	0.381772	1.14878	0.330421	1.00191	0.720391	0.743087	0.536306	0.508708	1.03155	0.554394	0.729683	0.914723	0.223521	0.194744	0.963831	0.242765	0.477909	0.207559	0.475059	0.805871	0.90161	0.321707	0.526419	1.47965	0.38588	0.461474	0.130893	0.42553	0.307567	0	0.974758	0.960572	0.0592001	0.259392	0.371508	0.32349	0.776334	1.09672	0.773775	0.271884	0.185227	2.10039	0.281431
DRC3	0.64863	8.89513	1.0809	0.361549	5.50931	1.39667	0.369399	1.6149	0.553703	2.80087	3.23273	2.73833	0.754799	6.62996	2.22932	1.39981	0.862136	0.495778	1.09307	0.369639	1.51804	1.36766	2.67973	0.760689	4.02567	1.91234	5.12366	13.4498	6.75241	0.658507	2.86227	2.8898	1.20218	2.8023	0.701587	4.13086	3.16138	0.56079	0.630542	1.54053	1.90008	0.530523	3.99372	1.07778	2.45583	0.901754	0.548687	12.9006	0.394066
SLC16A14	0.261642	0.695639	0.854577	0.375175	0.520582	1.16842	0.753839	0.973686	0.438801	0.503499	0.849149	3.47345	1.18552	0.816776	1.20685	1.7779	0.816444	0.762421	1.21528	0.759055	1.41976	1.08681	0.650607	0.46767	0.75565	0.753226	0.388784	1.31118	0.621686	1.12338	0.297861	1.03061	1.04251	2.00301	1.51672	0.915333	2.08902	0.57201	2.90739	0.351768	2.00226	0.288776	1.22372	0.694293	0.484166	1.91537	0.711707	0.905979	1.00282
CAAP1	5.27036	5.14332	5.46705	4.75977	5.4918	5.85185	2.94676	5.21396	4.76097	6.52615	4.96679	6.71634	5.49755	5.56073	4.93337	6.01478	4.79579	6.36841	5.23788	7.03146	5.57363	5.43382	6.28272	4.33932	6.21604	4.69699	5.76972	5.76026	6.36187	5.17444	6.05241	4.96675	5.37504	5.68612	7.10242	7.56305	6.37378	5.13141	5.94734	4.76464	5.41256	4.59768	5.32884	5.4908	4.40806	4.15811	5.20165	5.78546	7.42934
SLC44A2	74.411	66.608	55.3121	59.3393	82.9947	66.5825	89.0251	84.1577	85.5376	43.2806	66.5441	84.4445	65.7947	80.8101	120.918	74.6728	77.7738	26.1632	69.785	57.6662	103.29	71.0236	74.7967	102.535	55.0675	72.3522	61.5019	57.4319	70.0915	58.8373	55.1456	75.4259	84.3067	95.2289	50.358	45.6461	66.4221	98.7241	66.8994	58.8176	98.3662	68.5326	77.8292	57.2133	53.2516	100.823	78.9537	81.0163	69.7119
KLHL14	0.0129616	0.222085	0.264595	0.0499789	0.066985	1.04652	0.0845539	0.123309	0.0409183	0.0361492	0.174929	0.132682	0.171571	0.13376	0.197145	0.268619	0.245821	0.129302	0.228361	0.0489507	0.162677	0.182614	0.111567	0.0606266	0.182372	0.122119	0.0334958	0.448567	0.0968922	0.168873	0.057866	0.236825	0.0837488	0.210579	0.118073	0.12198	0.1919	0.00755652	0.852247	0.143836	0.42357	0.0426128	0.0745075	0.107743	0.0184502	0.193726	0.0177769	0.176961	0.0578785
TMEM25	3.03099	4.35602	3.48788	2.32392	4.71738	4.04289	5.06718	3.74602	4.8166	3.17244	4.54262	3.66125	3.76543	3.9733	4.69758	2.75178	3.84533	3.69278	3.13021	3.70446	3.67768	3.87747	4.18595	2.21299	3.73084	3.24651	3.37708	3.95533	3.8117	3.22269	1.97489	4.57915	4.46127	4.54	3.90079	4.02705	3.48379	3.29531	3.5601	3.26664	5.30805	3.22083	4.32369	3.01562	2.77776	5.25088	4.37103	4.10087	3.30961
RPN2	97.1709	87.0092	138.481	121.262	91.4559	118.852	92.2097	95.3081	98.5001	101.361	84.538	90.0627	81.2964	86.7411	97.9488	80.7377	117.275	104.737	89.9341	96.7786	82.2311	113.384	98.1255	86.6703	121.549	96.8818	92.3742	104.729	89.7367	81.8166	88.5917	87.4977	94.5573	89.4628	85.3842	82.4399	101.638	86.4705	102.555	101.943	87.8632	91.9648	80.9038	102.765	94.6843	104.226	89.2877	85.3821	78.8688
HRG	0	0.00377685	0	0	0	0	0	0.00715459	0	0	0	0	0	0	0	0	0	0.00671258	0.00682569	0.00877878	0.0062925	0	0	0	0	0	0	0	0.00682651	0	0.0142693	0.00303371	0	0	0	0	0.00676012	0	0	0	0	0	0	0.0081749	0	0.00389968	0.00584483	0.00252969	0
VPS25	17.764	13.7953	15.8651	11.9934	14.9529	16.135	10.8932	13.2246	13.2551	13.5868	14.2012	14.0515	11.4967	13.8046	14.4707	11.0809	14.8982	19.1201	13.6369	20.4035	11.5714	13.1937	13.9004	8.5158	15.8657	14.4685	12.9952	20.1656	14.587	12.5445	18.0362	13.3674	11.4779	12.7473	21.0189	21.0237	13.1216	13.9653	14.7949	12.1311	13.2324	12.0722	13.1791	13.8369	10.488	14.8843	11.1973	15.833	10.6165
COASY	10.792	12.5013	15.3068	12.7122	11.6439	15.8406	13.0814	12.8691	12.7475	11.7172	12.8916	10.8215	11.3155	11.6091	15.4834	9.05629	12.5703	11.5937	12.3117	11.741	11.7133	11.6711	12.2706	7.36675	12.1572	12.3224	11.916	16.0985	12.039	10.9672	11.5454	12.8328	11.3626	9.26732	8.92397	10.6701	11.7437	10.2538	10.4743	10.322	13.3528	11.5466	11.7741	12.4263	8.60041	13.9065	9.94093	14.0475	8.5752
OR4K5	0	0	0	0	0	0	0	0	0	0	0	0	0	0	0	0	0	0	0	0.0206073	0	0	0	0	0	0	0	0	0	0	0	0	0	0	0	0	0	0	0	0	0	0	0	0	0	0	0	0	0
C1orf53	3.60056	2.5653	4.7019	3.24118	1.64185	4.31296	1.468	1.8964	2.54913	2.71719	1.15698	2.16808	1.5096	1.74856	1.40062	2.23688	3.38627	8.56259	2.26153	7.96239	1.85032	3.03544	1.06345	0.955284	4.97981	3.82468	2.14373	3.04614	2.09216	3.19846	3.90041	2.99031	1.76763	2.29397	4.82341	4.67972	3.61168	4.81559	4.31708	2.44074	1.24846	1.74078	1.38351	2.57313	1.28131	2.0027	2.51751	2.2211	1.41864
C17orf113	0.382613	1.9843	0.564098	0.30736	1.14246	1.0024	0.485324	1.09437	0.603935	0.37941	1.47535	1.74073	1.51505	0.965183	1.29323	0.813269	0.787515	0.624984	0.817091	0.350298	1.17174	0.495686	0.975812	0.227256	0.881503	0.934591	0.84228	1.68143	0.81719	1.20848	0.493465	0.887726	1.00719	0.544171	0.668916	0.800166	0.651889	0.644399	0.559056	0.435478	1.31892	0.638928	1.15524	0.434935	0.756433	0.778041	0.777416	1.86742	0.442949
OR5H2	0	0	0	0	0	0	0	0	0	0	0	0	0	0	0	0	0	0	0	0	0	0	0	0	0	0	0	0	0	0	0	0	0	0	0	0	0	0	0	0	0	0	0	0	0	0	0	0	0
CITED2	86.0935	92.7153	97.6313	111.461	87.2182	136.562	95.5398	94.9586	87.9606	83.3448	118.073	58.4781	139.745	86.5548	74.1086	67.4745	87.2015	60.1318	107.382	92.443	87.882	90.9066	135.935	62.508	121.519	138.384	93.9173	30.1939	89.7592	74.1889	91.9133	63.0862	74.5854	70.7594	57.8958	99.4251	55.1254	100.458	84.831	136.471	134.402	100.446	75.8289	153.562	50.0845	84.1226	56.4425	92.7658	50.5484
TCN2	27.6474	15.0125	13.7289	29.7434	10.3359	27.0772	23.4684	13.4422	26.4408	16.7509	15.0109	17.6089	20.5964	19.0994	19.6196	21.3684	22.2491	66.3343	15.2586	22.9263	19.5852	19.1811	14.9851	13.5163	24.2956	24.8964	11.8544	16.9904	12.1065	17.3306	22.9373	29.104	19.261	21.6107	16.0734	22.2519	13.6216	17.1091	19.3961	17.4351	20.1726	19.5163	22.1592	29.4992	13.5042	24.977	26.5108	13.0283	16.2573
TGFBR3	14.2713	13.7085	3.8389	4.66996	10.0144	3.47072	11.0958	14.072	7.09528	3.58219	11.0729	8.42203	12.4765	14.9309	14.1983	14.015	6.91568	3.25869	5.60733	5.45351	18.6816	9.70668	14.5625	15.1883	5.88697	8.46209	11.0609	10.4532	13.0615	7.78262	4.56115	12.4028	16.3331	13.7739	14.013	6.76703	10.5488	8.82711	11.3516	12.1062	12.9522	12.1591	13.3037	4.55318	11.6491	7.42747	14.7003	20.1462	19.2896
OR10H1	0	0	0.0293785	0	0	0	0	0	0	0	0	0	0.0293074	0	0	0	0	0	0	0	0	0	0	0	0	0	0.024794	0	0	0	0	0	0.030996	0	0	0	0	0	0	0	0	0	0	0	0	0	0	0	0
ELSPBP1	0	0	0	0	0	0	0	0	0	0	0	0	0	0	0	0	0	0	0	0	0	0	0	0	0	0	0	0	0	0	0.01285	0	0	0	0.0238362	0	0	0	0	0	0	0.0270365	0	0	0	0	0	0	0
ZMYND19	2.74147	3.61018	5.23442	5.05537	3.96136	4.57057	3.2179	4.39642	4.06892	3.30178	5.10146	4.79938	3.88855	3.71587	4.35647	2.8701	4.03046	3.69514	4.79142	3.6525	3.51088	3.57816	3.27415	3.82776	3.78762	3.76943	3.72441	4.36462	4.18025	3.82865	4.31717	4.0779	2.83475	3.35739	2.98189	3.46006	3.46889	4.27793	3.37197	4.62217	3.83651	4.86839	4.2765	3.99429	2.98986	4.28507	3.14264	3.37881	2.964
NFIA	3.8982	7.62862	3.4777	3.01628	5.69618	3.29135	4.67504	5.40543	3.64254	4.35208	5.28968	6.6634	6.01141	7.92593	5.60248	5.26564	4.54897	2.68729	5.01078	3.58803	6.13229	5.17841	6.08468	4.93517	5.5708	4.18363	4.92415	8.51409	5.0368	4.84272	2.72606	5.83105	6.02449	6.82982	3.9552	3.35565	5.20652	5.90883	5.83587	5.2759	5.98109	5.76083	5.64792	4.06805	5.37099	5.02303	4.95188	7.5413	6.35598
LYPD2	1.03483	1.35154	0	0.0787546	1.0696	1.63446	0.532946	0.792461	0.816713	0.12152	0.420031	0.278767	0.166372	0.674476	1.29664	1.43263	0.192175	0.22877	0.290781	1.42114	0.48252	0.846728	0.885527	0.400328	0.201666	0.627181	0.609916	0.0979162	5.87449	0.580588	1.2644	1.11146	0.351914	0.75079	0.676562	0.53485	0.316787	1.33361	0.143246	0.139478	0.563243	0.05116	5.40778	0.139304	0.426404	0.265809	7.91806	2.26312	0.567482
MAP2	2.43501	5.29005	1.64836	1.95069	6.90533	2.48778	4.2359	6.68804	5.14018	2.31679	4.28458	4.78468	5.01006	6.75876	4.92709	4.88129	4.35144	1.39604	2.41775	3.75338	7.58895	3.89705	5.24121	5.04395	1.96904	3.17025	6.11182	1.82653	6.36043	2.13822	1.98051	4.03798	5.95879	6.40185	3.54397	5.04582	3.79157	4.31753	4.86822	3.88003	4.41226	5.78651	7.66998	1.98651	5.1195	5.38356	8.04326	5.07282	6.36982
QRSL1	2.46215	2.73767	3.17315	2.24193	2.26892	4.84109	1.82226	3.0014	2.74388	2.36947	2.3411	2.58873	2.26537	2.79191	2.72287	2.69555	2.19282	3.32061	3.03447	3.50759	2.85875	2.5941	2.72929	2.27951	2.48674	2.8011	2.89264	3.29582	2.91446	2.67733	3.03541	2.7565	2.5684	2.97344	3.85197	2.93736	2.83905	2.31742	3.08438	2.14734	2.29712	1.90036	2.81516	2.78451	2.23797	2.32362	2.94017	2.87845	3.11731
ITPRID2	21.4364	22.9308	17.7961	17.447	29.7817	18.694	19.7163	30.5146	32.7117	24.9084	23.9725	31.5337	27.4032	32.8639	29.7339	27.3376	19.9278	18.9574	22.9938	21.3036	35.8213	18.3386	38.9689	35.4587	16.0945	29.4355	30.105	13.6149	33.5466	25.4619	18.2223	20.9218	28.4839	34.3715	28.1983	29.6967	22.4766	27.211	30.7841	22.9129	28.0852	20.0564	25.5273	19.3696	23.9317	25.2996	40.1355	32.81	35.7116
IL5	0	0.024089	0	0	0.0210705	0.0436975	0.0221641	0.0228162	0.0160889	0.113709	0.0524046	0.0521699	0.0622714	0.0420751	0.0539244	0.0162492	0	0	0.0435347	0	0.0903015	0.0198077	0.0584903	0.0272435	0.0150964	0.0640223	0.0702419	0.0916229	0.10885	0.0482909	0.0273031	0.0290239	0	0.0200724	0.0168821	0.0333649	0.161687	0.0713084	0.0357439	0.121812	0.025298	0	0.0213062	0.02607	0.0870541	0.0373087	0.0186394	0.056471	0.0606867
CSNK2A2	6.95768	8.81127	7.71854	9.6564	8.5038	10.3679	7.13167	10.0736	9.29617	9.00586	8.87668	9.99399	8.53475	9.37531	10.2433	8.71656	7.91461	7.09459	9.22529	6.35395	10.1765	8.54043	10.0599	11.0609	9.53115	10.1873	8.96796	8.71381	9.02126	8.41294	7.69963	10.1972	9.98513	9.15281	6.59223	6.03885	9.51075	10.407	8.83949	9.83478	8.92113	9.85388	9.97492	8.95769	8.16991	9.31222	8.55505	8.97585	9.63097
DOK7	0.601936	0.905704	1.31889	0.78528	3.00295	1.49098	3.50784	1.21267	1.40619	1.86232	1.33074	2.03338	1.67527	3.52004	4.02308	1.49056	1.11858	0.261261	1.53399	0.788068	1.66302	0.764229	1.94967	1.14765	1.0817	0.907398	1.05086	1.32744	2.53696	0.779495	0.906516	1.18076	2.03972	2.44187	0.996968	2.56804	1.40467	1.52536	1.60425	0.897487	2.97134	1.22129	2.10544	0.831363	1.16529	2.38442	2.97201	1.75955	1.29018
SLFNL1	0.165138	0.399145	0.283478	0.15919	0.527575	0.30571	0.371331	0.378056	0.479855	0.569423	0.713955	0.470637	0.749019	0.170419	0.615527	0.400872	0.264854	0.236467	0.713338	0.180398	0.354669	0.481368	0.41638	0.205644	0.366874	0.73079	0.400892	0.215915	0.296592	0.488987	0.26809	0.50585	0.282919	0.243901	0.31081	0.485274	0.222265	0.367594	0.38168	0.333193	0.459544	0.465354	0.423642	0.508765	0.240409	0.389231	0.171582	0.288137	0.111728
ZNF722P	0	0	0	0	0	0	0	0	0	0	0	0	0	0	0	0	0	0	0	0	0	0	0	0	0	0	0	0	0	0	0	0	0	0	0.10706	0	0	0	0	0	0	0	0	0	0	0	0	0	0
FAM227B	0.462172	1.01923	0.39494	0.173548	0.677666	0.464623	0.388555	0.511262	0.657412	0.521587	0.614766	0.584507	0.45965	0.720972	0.515316	0.514035	0.298654	0.558682	0.413161	0.446508	0.571329	0.438625	0.750405	0.323188	0.59298	0.776371	0.907345	1.03378	0.843638	0.693813	0.40547	0.64016	0.520856	0.545026	0.818887	0.804807	0.852482	0.620347	0.489988	0.357823	0.557982	0.358409	0.634693	0.481083	0.550783	0.44587	0.412754	1.26539	0.663929
CLMP	2.31041	3.63767	3.46605	2.66468	1.05624	3.34699	3.46085	2.91266	3.46652	1.83396	3.34492	3.39491	5.15742	2.92796	2.87947	3.15196	3.10184	1.9129	3.49718	3.53465	2.58045	3.89157	2.6953	3.12157	2.13869	1.9203	1.39424	6.38449	2.78588	3.29285	1.82773	3.41895	4.19003	2.38115	3.71627	2.09328	3.43673	2.24246	4.1345	2.71452	3.63645	3.13609	4.74322	2.63808	2.82797	3.99605	3.14552	2.71528	5.07341
ABHD11	5.99269	8.29219	8.41043	7.28919	13.0016	7.8669	7.09174	8.44728	6.84897	7.72599	8.79258	7.34256	6.18824	12.6166	7.40256	5.29493	6.96308	6.50061	11.9224	8.78301	5.05729	6.5369	7.71845	6.58259	9.66064	8.56682	10.4583	13.7719	12.1653	8.58784	11.4146	5.78863	6.80352	7.08351	7.63141	11.0689	8.99043	7.26757	6.9513	7.07003	5.58342	7.22221	7.06097	7.41066	7.70545	6.82019	7.4824	14.1284	4.27062
IRF2BP2	31.3179	51.9744	26.1012	18.5807	34.5149	27.4221	22.6467	41.5825	31.4677	34.2119	50.0775	47.9516	57.9615	39.5918	33.6225	25.8748	42.1486	28.4206	33.9232	24.613	47.8908	31.2019	53.4466	28.578	31.1038	40.4134	27.5322	32.8671	46.0458	35.4311	19.2527	31.6855	41.5065	38.8814	31.9585	27.7641	35.1726	47.2325	26.3214	26.4415	38.1593	28.0732	40.4409	32.51	41.8793	30.0598	36.6816	41.6714	36.3506
AC078927.1	0.0328781	0.0388509	0	0.0316939	0.0339827	0	0	0	0	0	0	0	0	0	0.0434848	0.0262067	0.014501	0.0345248	0	0.0225759	0	0	0.0314445	0.0219692	0	0	0.0849648	0	0	0	0	0.0312066	0.070812	0.0323729	0	0.107622	0.0869231	0.0383355	0	0.0280656	0.0136003	0	0.0343627	0	0	0	0.0300617	0.013011	0
CPSF4L	0	0.0500383	0.0432217	0.0102051	0	0.060513	0.01151	0.0473945	0	0.02362	0.027214	0.0541843	0.0431172	0.0218498	0.0560066	0.0675063	0.0280151	0	0.0226079	0	0.0208418	0	0.0202496	0.0707386	0	0.0221648	0.0182385	0.0570964	0	0.0752333	0.00945246	0.0401927	0.0228007	0	0	0.0519798	0.0111953	0	0	0.0180737	0.0175166	0.0397762	0.0442577	0	0.0753462	0.0387493	0	0.0502727	0
SCARB2	55.1095	59.9564	44.4758	43.9276	61.5723	47.3501	55.0138	67.8074	59.7657	48.2996	58.3114	65.0043	70.1421	66.6909	67.849	63.0193	59.6714	54.6964	46.3453	67.0153	63.7879	58.7004	67.7717	52.8332	53.6263	65.4539	60.2126	50.305	62.1942	64.8825	37.8982	61.9033	80.9428	71.1007	62.0525	46.9985	60.6655	54.7021	59.8238	49.156	57.5655	54.3421	68.1789	56.0302	65.258	63.0694	67.7364	54.8729	72.8718
C20orf141	0	0	0	0	0	0	0	0	0	0	0	0	0	0	0	0	0	0	0	0	0	0	0	0	0	0	0	0	0	0	0	0.0203629	0	0	0	0	0	0	0	0	0	0	0	0	0	0	0	0	0
NKAIN2	0.0315015	0.455996	0.0160766	0.00379586	0.0244199	0.0393894	0.0556557	0.0528862	0	0.0351425	0.0708572	0.372854	0.128302	0.0650177	0.0312481	0.0188321	0.0312613	0.0330792	0.0504549	0.0108153	0.0232568	0.0229563	0.015064	0.0210494	0.0699844	0.00824435	0.0203519	0.0637123	0.0756915	0.0559671	0.0281273	0.0672749	0.101771	0.0775437	0.0586969	0.12245	0.0208209	0	0.345214	0.0201679	0.0293194	0.0369876	0.016462	0.0402854	0.0336307	0.0192174	0.0216023	0.0467482	0
CCL2	34.991	9.32632	13.1853	85.5596	5.08487	23.1276	157.479	23.0092	13.7308	20.0992	13.3376	33.8095	37.2707	62.3182	12.4424	376.722	13.8164	168.168	43.1897	83.3331	11.1206	24.4387	12.7442	273.759	27.0462	28.2914	39.8803	43.7242	15.2391	47.2136	127.067	41.9094	28.9452	8.86998	56.5786	16.237	81.0017	18.4622	71.3782	189.422	32.985	21.1774	21.8439	66.5179	268.634	21.217	119.663	32.9675	225.79
PPP1R15B	16.6619	14.8251	10.9608	18.1262	11.6432	17.7074	32.5937	22.5486	12.3342	21.8882	14.6141	21.2172	20.7594	26.7054	10.8671	60.0604	13.9551	15.2671	19.1262	16.898	16.4532	12.0459	29.4378	27.9124	16.8123	19.7492	26.7648	16.0455	16.6367	24.7712	28.4114	15.4711	21.3956	14.6507	16.5969	13.4781	28.8359	12.4417	28.1837	23.7121	19.7092	12.1161	14.5162	31.9381	46.3203	13.2343	32.2009	22.1446	38.4999
ZNF230	0.544509	1.11689	0.89658	0.596699	0.812346	0.763436	0.354648	1.27061	0.725693	0.687673	1.16866	0.880784	0.946717	0.758063	0.862846	0.868042	0.625318	0.771364	0.795331	0.768944	0.867203	0.968299	0.889233	0.487411	0.635278	0.774367	0.535421	1.09435	0.789942	0.699693	0.818716	0.904445	0.669352	0.940778	1.08052	1.13921	0.869176	0.826557	0.648498	0.719136	1.00296	0.747904	1.16504	0.578094	0.361949	0.833575	0.493168	1.12212	0.825774
PCDH19	0.0198967	0.1058	0.0473862	0.135859	0.0411303	0.0236941	0.0883327	0.059384	0.0261716	0.0332946	0.0468854	0.0806211	0.124932	0.0684431	0.0394733	0.140092	0.0775173	0.0243754	0.0956037	0.0341555	0.0603892	0.0805524	0.066602	0.119655	0.282407	0.0798441	0.0399917	0.202697	0.0212478	0.0746266	0.0207264	0.157376	0.107132	0.156728	0.0823858	0.048847	0.110466	0.034799	0.351773	0.178336	0.0836759	0.0404938	0.0589195	0.0551303	0.0849661	0.119356	0.0454808	0.0433058	0.0789748
THRAP3	17.2485	40.5944	29.5073	27.4169	35.776	33.8784	23.7888	34.168	30.5254	34.6892	33.075	35.6628	35.8142	34.7824	31.9472	30.9819	31.7197	21.6846	34.0561	17.0926	35.3329	31.4945	33.6461	32.8009	31.7433	31.2862	30.4517	37.9479	37.3065	34.2248	21.2838	31.0282	36.5682	37.0206	14.3576	22.3272	32.23	28.9049	27.6381	30.7829	32.9113	26.7444	36.8329	31.2832	31.1548	32.8049	30.5426	38.922	36.3907
EXOC7	4.882	7.63751	5.93901	6.09451	6.15003	6.19726	6.05247	7.33809	6.84273	5.58583	7.22736	7.84348	6.96979	6.08082	7.23332	7.1359	6.69453	5.5307	6.35685	6.07457	6.80752	5.30146	6.53432	5.75915	5.45147	7.28665	6.38549	7.3438	7.03928	6.79299	5.21828	7.49871	7.17101	7.41892	5.62879	5.8956	5.96166	5.44551	6.33002	5.2955	7.80589	5.34203	7.54303	5.62799	6.66164	6.97991	5.37004	7.24805	5.44285
WDR24	2.19305	3.48561	3.73688	2.96144	3.57806	3.72964	3.08392	3.44851	3.20415	2.32522	3.51767	3.11926	2.50983	3.10486	3.71557	2.02254	3.48132	2.21724	3.43513	2.66328	3.27384	2.82649	2.72145	1.47751	2.2146	2.86501	3.23961	3.60052	3.4549	2.46872	2.80776	3.33307	2.27384	2.82858	1.70357	2.31379	2.57316	3.53975	1.76374	2.56826	3.8836	2.59626	3.19186	2.90887	1.75435	3.91409	2.44434	4.14925	1.65912
LMBR1	3.0165	3.71166	2.5285	3.1638	3.59315	2.81835	2.73354	2.7818	3.10009	3.05368	3.10316	5.48852	3.79891	3.63837	3.26556	3.71353	3.56997	2.5812	3.07773	2.95469	3.46648	3.18364	3.42164	4.13369	3.31021	3.23233	3.09361	3.73264	3.67443	3.06058	2.64206	3.82834	4.08264	5.15059	4.18233	3.1495	3.26816	2.62354	4.54275	3.36941	4.20084	3.52769	3.82501	2.81445	2.66514	3.56185	2.98835	3.41328	3.67507
AP1S2	9.36632	6.13673	4.93444	6.20992	4.1814	8.19273	6.20099	6.77183	5.61315	4.61234	5.68012	7.49151	6.94587	7.18662	7.16289	12.5627	4.65169	23.1216	7.11925	15.4289	6.89011	7.0662	5.84335	8.53769	5.37232	9.44498	5.68713	4.52693	6.43597	6.48483	8.45839	6.67182	7.83154	6.39552	14.3784	9.61141	7.02262	7.10316	9.87029	6.93199	6.34045	6.0232	8.60511	7.8741	4.53423	6.06853	6.75789	5.7535	9.15596
KIR2DL1	0.0579786	0.353974	0.138082	0.307397	0.0599264	0.0276176	0.147085	0.259566	0.152527	0.0646799	0.0248405	0.197834	0.157427	0.159553	0.28117	0.154047	0.119335	0.608824	0.0412722	0.172516	0.342434	0.187782	0.147868	0.297018	0	0.303475	0.216422	0.104233	0.0825543	0.0686717	0.491799	0.834636	0.353806	0.304468	0.256075	0.189785	0.337224	0.450683	0.0677725	0.329947	0.0479665	0.381224	0.262585	0.716739	0.0825298	0.0353697	0.212048	0.107072	0.0575327
SNX5	13.8878	12.4258	12.4437	11.7465	12.5296	15.7623	10.5019	12.7983	14.383	14.0318	12.2663	12.5809	12.9935	11.3555	16.4312	13.6314	11.4558	17.9836	13.4739	12.4746	14.6017	11.9012	15.6321	8.58674	13.5861	15.5861	11.7599	12.2314	12.8326	16.0637	14.5033	14.1856	12.9493	12.2285	16.1566	15.2665	15.5255	14.4096	15.0177	11.789	13.0545	12.4261	13.2182	14.8315	10.8658	13.5471	12.9994	11.6485	14.0414
ZNF771	0.241048	0.36961	0.533076	0.320886	0.409311	0.332161	0.196557	0.378988	0.258184	0.243298	0.32458	0.50672	0.274659	0.390902	0.447854	0.35225	0.440449	0.415841	0.373822	0.528077	0.322022	0.36805	0.203092	0.283788	0.297509	0.204276	0.301575	0.4024	0.343222	0.367078	0.276722	0.41673	0.352289	0.395573	0.546579	0.483756	0.358092	0.381437	0.352208	0.313546	0.543663	0.355806	0.521859	0.242206	0.314527	0.374629	0.309608	0.476953	0.222109
CDHR4	0.767121	11.6996	0.99179	0.0690192	10.7622	1.41049	0.0778441	1.71717	0.0322896	4.07355	3.45759	2.82697	0.0833173	6.82931	2.29976	1.20662	0.595483	0.698136	0.972016	0.252839	1.767	1.81871	3.74662	0.738133	6.67309	1.88452	8.35261	28.8145	14.582	0.0121147	4.61658	3.37848	0.682911	3.35368	0.719984	5.78384	3.55867	0.33393	0.0986376	1.5716	2.89824	0.057646	4.44709	0.876383	3.50883	0.455501	0.130929	24.1403	0.0456733
ZXDC	2.33065	5.36259	4.74427	3.87875	5.26333	4.54339	3.72924	5.73385	3.79681	4.79289	6.40392	6.09389	5.41787	5.51829	4.25157	4.84412	4.64902	2.83988	5.47965	2.11065	5.25505	2.97385	5.57676	4.40464	3.9143	4.70015	4.81079	5.2059	5.26899	5.13557	3.53182	4.49527	5.17596	4.34287	2.59652	2.95807	4.70387	3.75837	3.73184	4.42195	4.433	3.9117	6.6826	4.89257	4.6978	4.2225	4.85305	5.77056	3.672
KLHL23	2.72488	2.66821	1.3127	1.24827	1.57817	1.01964	1.74627	2.15587	1.85855	1.04822	2.0833	1.99883	1.88357	3.12715	1.58061	2.12516	1.32097	1.49851	1.54884	4.02841	2.8875	1.43223	3.24634	2.0209	1.43513	1.69062	2.48889	1.95317	2.59008	1.6485	1.07231	2.38011	2.16284	2.49797	2.40246	2.60954	2.48415	1.88987	2.53303	1.18808	3.08999	2.25063	2.26483	1.35182	1.60081	1.97041	2.27668	3.33723	2.60486
RPS26	37.4471	62.0758	76.2568	23.2737	37.5693	69.8833	17.4062	20.518	49.6074	22.2715	44.1298	46.915	38.6042	38.8679	28.1333	51.827	54.6453	146.747	21.0682	112.937	74.6004	20.9026	42.6459	39.0076	66.9541	21.0214	17.7136	64.9124	43.813	18.5776	131.566	64.4805	37.5112	48.0037	209.219	42.3492	24.3523	49.7785	103.977	45.895	23.6797	48.1251	19.16	53.2975	44.7125	45.3742	36.7209	43.6665	20.174
IL27	0.203793	0.180611	0.962041	1.16644	0.236969	0.364031	0.429294	0.399159	0.864505	0.454695	0.589366	0.260767	0.129691	0.236598	0.437998	0.365491	0.303357	0.695497	0.244806	0.559741	0.200607	0.396029	0.170543	0.340437	0.226375	0.266676	0.329155	0.114493	0.516874	0.0301723	0.739227	0.398953	0.219461	0.10033	0.147672	0.271005	0.336742	0.386132	0.0669987	0.630615	0.210751	0.646066	0.425989	0.847009	0.308219	0.155404	0.163043	0.141133	0.417089
EDDM13	0.335936	0.250259	0.253437	0.0703992	0.120773	0.135669	0.158801	0.326947	0.230547	0.162941	0.319148	0.448544	0.104104	0.195948	0.338062	0.37255	0.109514	0.0920245	0.389896	0.310906	0.359439	0.15611	0.209535	0.165915	0.129795	0.489286	0.314543	0.380746	0.34315	0.363294	0.1891	0.228745	0.0943733	0.143815	0.290296	0.310768	0.301198	0.340606	0.128049	0.137148	0.199381	0.0960376	0.519024	0.168108	0.176722	0.115834	0.267094	0.450843	0.173923
ASB12	0.100394	0.355897	0.153707	0.108876	0.363185	0.268999	0.150085	0.280911	0.237701	0.251996	0.1613	0.385386	0.281115	0.155407	0.0829888	0.160046	0.199257	0.0527112	0.107199	0.120638	0.259415	0.0975478	0.192033	0.18448	0.278797	0.105098	0.389164	0.744513	0.45565	0.23782	0.0896407	0.321604	0.189198	0.296555	0.270205	0.246471	0.23888	0.409705	0.0880148	0.128549	0.228409	0.117878	0.209855	0.0641942	0.21436	0.382783	0.252434	0.317835	0.112075
FCF1	6.69259	10.566	8.99445	6.24788	9.36882	7.77674	5.99084	8.74914	7.76157	8.49254	9.20662	8.25844	7.86934	9.38228	8.21167	8.06705	7.16006	9.78307	7.9758	9.12549	8.38926	8.32389	8.67558	6.45298	7.81776	8.21189	8.98225	11.9951	9.76716	7.49909	7.92909	8.96895	8.47685	8.46199	9.95029	9.5482	8.99108	8.35179	7.34313	7.47573	8.90862	7.44522	9.05333	6.77205	7.38747	7.89119	6.99169	11.1684	9.3936
SNX7	9.42232	11.1063	6.11862	4.94885	11.7772	5.61404	6.02407	9.00417	7.12751	8.678	7.94645	9.07246	8.70155	10.1759	10.8887	10.1678	7.33126	7.37958	6.85214	12.0048	8.88215	7.4823	8.96656	6.4006	10.3621	7.29132	10.6917	12.9437	10.8477	6.43282	7.33697	9.71579	8.62981	9.84775	16.3966	15.178	8.06909	7.42763	10.2227	8.00306	9.47858	7.92438	10.0277	7.06566	7.10714	8.74623	7.82808	13.4841	9.34209
CUL2	6.04048	6.10167	6.17186	5.56843	5.39883	6.31007	3.95687	6.63405	6.75656	6.45115	5.5261	6.55497	5.97774	5.44226	6.61746	7.20464	5.13984	7.54428	5.10756	6.92726	6.72566	6.24787	6.16783	5.18288	4.77577	6.61958	5.96679	5.63316	6.51108	5.54644	6.52154	6.327	6.21384	6.43659	7.49568	7.40705	6.83661	5.96577	6.70082	5.08656	5.56679	5.18981	7.1147	5.57858	5.091	5.59457	5.24717	6.09419	7.13856
MSL1	7.52272	9.55343	9.88812	8.25943	8.4671	7.77199	8.9327	14.5239	9.15765	8.74351	12.4069	11.2488	9.8553	11.5456	9.33353	11.6823	8.13086	6.90286	11.297	7.44194	9.64388	7.0502	9.44095	9.52734	5.97249	8.83667	12.6062	8.55096	10.7893	10.371	8.13256	9.16817	9.59887	7.97558	5.91471	5.35801	11.0127	10.7195	7.87195	8.79982	10.231	7.92489	10.1251	10.0231	10.2226	8.92229	8.04601	10.8141	11.6009
FAM24A	0	0	0	0	0	0	0	0	0	0	0	0	0	0	0	0	0	0	0	0	0	0	0	0	0	0	0	0	0	0	0	0	0	0	0	0	0	0	0	0	0	0	0	0	0	0	0	0	0
KIAA0895	0.932863	2.00294	1.00615	1.21215	2.06757	0.711208	0.922754	1.25936	0.952555	1.88289	1.25466	1.75358	1.13102	2.19335	1.02075	1.38366	1.00316	0.883645	1.37604	0.785835	1.34192	0.897069	1.75678	1.7672	1.90154	1.25343	2.535	2.31248	2.33647	1.64598	1.74746	1.18667	1.191	1.60032	1.54109	2.36103	1.26875	1.11574	1.63567	1.32172	1.01444	1.00273	1.80925	1.14379	1.86862	0.903505	1.95651	2.53468	1.77503
TPBG	1.31676	2.01279	1.55445	2.25861	1.89378	1.125	1.42399	1.57865	0.902384	2.15377	1.45155	1.48702	1.99921	1.48944	1.27673	1.78166	1.67202	0.777467	1.71123	1.51873	1.1578	2.10354	1.42965	2.52061	2.40829	1.05959	2.25241	6.81115	1.71144	1.91483	1.5209	5.49964	1.51893	1.83175	1.85882	1.56458	1.73196	1.2676	1.63094	2.33605	1.55653	1.68583	1.93944	1.48617	2.77817	2.2555	1.23396	1.42789	1.9181
EIF2B5	6.60036	7.7994	8.57727	6.98637	7.26422	8.15152	5.5396	8.49633	8.00819	6.93438	8.88729	8.07844	6.9577	7.80603	7.96699	6.73278	6.46226	6.09513	7.87448	5.78884	7.04883	6.43426	7.602	6.10361	6.25915	7.77117	6.97761	8.92145	7.30877	7.52267	6.42759	7.50079	7.02037	6.18972	6.74393	6.61988	7.63278	7.32346	6.95897	6.95152	7.22328	6.87123	8.10943	6.74434	5.28341	7.1381	5.23789	7.96022	6.23797
CELF1	5.04445	11.5885	10.247	9.38353	10.4311	8.6101	6.87082	10.0121	8.27054	10.301	10.2872	12.1284	10.1465	11.0734	8.76599	10.5758	7.39212	4.25265	13.2442	4.47869	9.29067	7.23774	9.89199	12.636	6.60158	9.72471	12.569	10.7317	11.8329	8.91084	6.96783	8.43339	7.82145	8.32908	3.27425	4.18388	12.3306	8.12177	6.68526	10.3737	8.58767	7.6431	12.4357	12.2047	10.2658	7.65937	7.3123	13.1768	11.3227
GOLGA5	12.3615	14.5782	13.9301	10.8846	13.9743	12.4805	10.7125	14.6376	14.7696	14.3051	14.4752	13.7194	15.0861	17.5596	14.3106	14.6272	13.0781	15.053	13.7236	11.5692	15.5752	12.7838	17.8699	9.48686	17.465	16.4662	15.7738	16.3366	15.7908	16.0718	12.2297	12.3854	16.1456	14.1921	12.2535	15.7484	15.0454	12.3413	15.7867	12.4296	12.7044	13.2623	15.6083	14.8667	13.7736	14.657	14.4268	15.3672	15.9298
ZC3H12D	0.139345	0.312284	1.0054	0.2756	0.163892	2.33803	0.402262	0.397964	0.292001	0.911263	0.599073	0.491868	0.386512	0.386774	0.27327	0.53237	0.245835	0.479337	0.887606	0.102281	0.295618	0.30347	0.248156	0.160536	0.195706	0.472831	0.177981	0.345535	0.31814	0.364237	0.214516	0.282764	0.150059	0.184515	0.0557086	0.200539	0.452243	0.128859	0.126375	0.266609	0.168948	0.11735	0.838668	0.688221	0.147053	0.354685	0.162555	0.384102	0.278931
IL10	0.359831	0.144954	0.38397	1.38748	0.0507163	1.05179	0.480136	0.530876	0.245262	0.620378	0.189205	0.167429	0.816045	0.135032	0.194692	0.912598	0.22363	4.22508	0.34929	0.640161	0.128802	0.524443	0.125142	0.961759	0.314918	0.702012	0.239517	0.676305	0.0698665	0.736155	1.4604	0.395872	0.510791	0.338197	0.365713	0.334619	0.31999	0.0953542	0.673939	0.572436	0.17591	0.122908	0.273512	0.94125	0.814867	0.758321	0.224323	0.317157	0.365179
ACP7	0.0624758	0.141499	0.0106281	0.0050188	0.0860996	0.0223199	0	0.0466165	0	0.0464646	0.040151	0.10659	0.0106024	0.139693	0.0688591	0.0165996	0.0137776	0	0.0111184	0.0214497	0.0461244	0.0101174	0.0896274	0.0417465	0.0616877	0.021801	0.116604	0.233997	0.0778381	0	0.0464865	0.0840076	0.0336397	0.0820211	0.0603614	0.0681688	0.0550579	0	0.0365147	0.017777	0.0473799	0.00978083	0.054414	0.0133161	0.0222328	0.0254088	0.00952066	0.206031	0.092993
SCRG1	0.0359734	0.527813	0.201947	0.0346777	0.00619699	0.0171356	0.0782233	0.0469729	0.0236592	0	0.0693565	0.0843894	0.0305241	0.0247491	0.0396488	0.0286739	0.0370212	0.0566626	0.0320096	0.337585	0.0324601	0.0466046	0.0286707	0.0280437	0.133199	0.0439352	0.0309879	0.231744	0.0320135	0.0781147	0.200751	0.182104	0.0516523	0.0354206	0.124128	0.191351	0.0792553	0.0209723	0.0630751	0.0255898	0.0297613	0.0225271	0.0751954	0.0306695	0.0384048	0.201167	0.0274098	0.0569434	0.0356967
CAMKMT	0.875475	1.50388	1.34866	0.871293	1.06408	1.09469	0.810836	1.34277	1.21555	1.21179	1.32324	1.25508	1.37841	1.24645	1.13647	1.09198	1.02611	0.98742	1.22911	1.00192	1.08522	0.882159	1.24045	0.926241	0.816408	1.18805	0.823974	1.08571	1.10806	1.06575	0.955411	0.954072	1.11738	0.806151	1.1278	1.07466	1.39732	1.46503	1.3787	1.38394	0.912073	1.17262	1.07598	1.34766	0.992342	1.2363	1.22295	1.22221	0.977335
ZCCHC2	1.68477	3.14686	3.26504	4.16078	2.65943	2.48437	1.98125	3.45289	2.4847	2.94091	3.36809	4.15788	3.41807	2.69441	2.72997	2.80928	2.62935	2.21725	2.81826	1.07438	3.34643	2.91774	2.66335	3.80818	2.64743	3.4116	3.61323	2.7078	3.2203	2.81916	3.01285	3.18173	3.10781	3.1746	1.16486	1.33992	3.37951	2.85266	1.89547	3.46185	3.11587	2.96022	3.8025	3.73915	3.62429	3.0236	2.65027	2.9133	3.10995
HAO1	0	0.0215134	0	0	0	0.0130084	0	0	0	0	0	0	0.0370755	0	0.0120397	0	0	0	0	0	0.0268821	0	0.0174121	0	0	0	0	0.0163653	0	0.0215638	0	0.0086402	0.0392116	0	0	0	0	0	0	0.0466234	0	0	0	0	0	0	0.0166464	0.00720471	0.027099
DCT	0.0171561	0.101363	0.00875551	0.00413454	0.0443311	0.0214519	0.0512951	0.0144012	0.02031	0.0526323	0.0496152	0.049393	0.0829762	0.053114	0.0482178	0.0376059	0.0132418	0.027023	0.0137392	0.0117803	0.0506636	0.0291719	0.04102	0.0114637	0.0349381	0.0224498	0.0812815	0.111806	0.0320619	0.0304803	0.0229776	0.0488515	0.0230939	0.038008	0.00710377	0.0280791	0.065768	0.0300057	0	0.0366122	0.0638706	0.0201439	0.0762056	0.0219399	0.0579995	0.0287816	0.0274513	0.123903	0.0319202
MRPS22	4.49034	3.94581	3.97582	4.27356	4.09444	4.15761	3.24818	4.38657	3.96611	4.65393	3.92497	4.30736	4.38242	4.05701	4.68278	5.09807	3.47314	6.25541	3.74203	5.15124	3.95564	3.88408	4.40377	3.8801	4.26899	4.31056	4.13211	4.1228	4.63478	4.15085	5.39143	4.39327	4.20119	4.0958	7.28288	6.2031	4.37992	4.14229	5.48073	3.74584	4.29429	3.96379	4.24703	3.77447	4.26546	3.99713	4.53439	4.24618	5.07317
NECAB3	8.23331	8.28506	13.8033	8.11992	11.0205	11.0895	9.547	10.199	13.3663	11.0136	14.0398	10.8783	9.01303	6.58966	12.5302	6.56266	10.595	16.0629	16.1427	5.89391	9.29646	7.22522	9.94086	4.92896	8.27659	13.6969	8.35669	6.44312	10.1212	14.0761	10.7311	7.24541	7.02888	5.94254	7.63278	7.16449	9.67607	17.0453	7.34218	7.83593	8.04748	9.7564	7.6628	15.6745	5.81744	7.7727	7.48033	6.97636	5.85577
PNISR	2.32149	8.78886	7.65841	3.16459	6.61088	4.42542	3.98341	9.84682	6.29987	6.91281	11.9929	12.659	7.75203	8.39732	6.04046	10.4312	3.82389	3.36911	11.5552	2.26848	7.40493	3.50207	9.62114	6.41173	4.34417	9.15396	6.44282	8.80192	8.29239	10.357	3.75633	5.34058	6.89418	4.36064	3.5246	3.85313	10.0373	5.13604	5.8265	6.08987	4.5405	3.95589	11.6525	7.04523	9.0684	4.44294	5.67122	10.1233	10.3354
APOL6	6.79262	11.7226	10.4144	10.3874	9.66726	9.25918	9.05165	13.8992	13.4287	15.0556	14.7704	11.518	14.9492	10.1997	11.193	14.3549	7.24378	11.0131	10.1986	9.81345	16.3684	12.9702	9.83789	10.1286	9.78345	11.5547	11.9999	12.6772	14.8696	9.69991	8.51246	13.6637	12.8191	15.7402	7.27438	8.64017	11.7232	11.8671	7.9195	11.2093	9.74246	11.4728	22.6243	18.7919	10.5016	11.0469	8.27125	10.6131	15.7439
MRTO4	8.19693	6.0419	11.5727	12.5543	6.74229	10.7798	4.92965	6.73633	6.55065	8.31304	7.23504	7.09995	5.6031	6.81455	7.21743	6.38746	8.57052	11.918	8.64232	12.7841	6.41553	7.46325	6.92946	11.7971	8.5831	7.88488	7.58433	9.92385	7.89656	7.29171	11.8587	8.07943	7.55555	7.65331	12.0098	10.8452	8.18953	8.32774	10.0003	11.0388	8.86803	8.04415	7.6684	7.63834	8.04516	8.11972	7.26414	6.83692	6.43316
CSKMT	0.548512	0.684165	0.933101	0.60709	0.766418	0.892705	0.270573	0.557068	0.577199	0.793217	0.705019	0.623877	0.424052	0.492675	0.557534	0.526274	0.430087	0.682647	0.63992	0.885798	0.544937	0.572439	0.51488	0.475115	0.534071	0.404074	0.603744	0.976979	0.574912	0.709831	0.467085	0.853247	0.63444	0.550085	0.925307	0.972554	0.762675	0.983026	0.454161	0.63297	0.680688	0.639267	0.870535	0.3897	0.216884	0.644451	0.18575	0.683351	0.377982
COL4A6	0.22307	0.978178	0.13163	0.199916	0.680883	0.311301	0.466112	0.448619	0.701457	0.221634	0.434557	0.619927	0.269722	0.989152	0.368791	0.355612	0.348962	0.351363	0.15259	0.32549	0.657032	0.298024	0.690031	0.493747	0.314897	0.215277	0.711574	1.02765	0.383381	0.165132	0.211624	0.626915	0.322796	0.741291	0.383895	0.28523	0.375966	0.264161	0.33918	0.330256	0.684849	0.216082	0.604712	0.160465	0.610251	0.414628	0.650125	0.972415	0.409851
HCFC1R1	32.7584	29.0788	28.9196	26.6818	36.8692	28.2134	32.1553	33.1519	33.9609	23.9518	35.17	23.0528	27.0107	31.7091	32.144	18.8772	28.9463	21.1468	32.11	48.1034	31.1574	30.6451	19.476	23.6392	25.8472	23.0433	27.4017	34.6619	30.3298	25.8578	31.2251	41.3359	31.7518	30.699	39.4493	45.948	22.7649	30.0619	29.4118	34.2268	35.2824	33.5064	29.3297	23.9058	21.0815	41.1666	30.6128	28.7415	17.4406
AKR1C2	2.03196	2.72903	2.074	1.88898	1.26712	0.855253	4.29251	2.62536	2.99022	1.29763	0.973973	1.32164	2.93884	1.43448	1.79697	2.06207	0.806797	1.86511	0.654512	3.01256	1.67237	1.54759	3.83132	1.52546	1.02223	1.37432	1.55079	1.34928	0.891686	2.34955	4.2772	1.62172	1.42414	1.38768	2.51011	1.75763	13.9827	1.26059	2.59805	2.02706	2.56553	2.20335	0.640644	0.26541	3.1466	2.71768	1.41659	1.08488	0.998587
JUNB	102.958	86.0683	127.477	176.394	51.7936	328.742	459.848	253.645	105.752	72.4406	119.586	164.973	379.226	373.012	102.317	662.836	163.608	74.9259	122.9	150.132	156.791	147.761	157.325	405.451	261.102	151.828	306.293	109.294	74.641	206.774	229.649	130.126	226.036	110.687	122.992	120.36	146.73	110.078	233.775	294.617	687.943	90.0484	85.2753	491.84	235.217	159.571	260.164	383.274	200.451
CD1A	10.6811	0.346544	1.16583	1.71111	0.30312	4.30116	0.184599	0.172755	4.78745	5.44126	0.714213	0.355507	0.282895	0.398218	0.204146	0.319882	0.36081	0.729369	0.477958	0.434543	0.0455816	1.61973	0.870964	0.618828	1.1316	0.290849	0.13296	1.06834	0.741748	0.146255	1.73651	0.417537	0.249328	0.759898	0.703031	0.808399	4.46433	4.62528	0.351828	0.527034	0.727874	0.985904	0.354906	1.362	0.241683	1.31826	0.268146	0.317626	0.827088
TMEM237	1.49766	3.14953	1.56319	1.21534	2.63244	1.68072	1.9434	2.10712	1.39569	2.3268	2.33283	2.70132	2.18404	3.00815	2.23821	2.23579	1.71109	1.93252	1.56755	2.49251	2.26552	1.95671	2.03929	1.64529	1.92052	1.67412	2.59479	3.84858	3.15355	1.89915	1.681	2.37723	2.49211	2.41609	3.2303	2.72818	2.33097	1.2875	2.25137	1.84905	2.82284	1.74855	3.27649	1.69886	2.72203	2.31509	1.64788	3.58618	2.31738
ZFP62	1.88084	4.82761	3.5484	1.85769	4.19879	3.21652	2.08264	4.94353	3.6806	2.90657	4.47833	4.50759	3.76744	3.69106	4.99562	3.28103	2.28128	2.20978	3.63803	1.83667	4.21127	3.01091	3.5092	2.59598	3.0026	3.6797	3.59229	4.72559	3.99244	3.31421	1.61399	3.84847	3.88489	3.96194	2.40022	2.83233	4.53646	3.99062	2.36525	2.44779	3.77533	3.69997	5.91343	3.26293	2.07929	3.42811	2.41748	5.12172	3.75188
FAM72D	0.107975	0.0318976	0.0413284	0.0325269	0.0279007	0.0578623	0.0513602	0.105743	0.0745646	0.0752845	0	0.0863513	0.0412285	0.139285	0.0178511	0.0968238	0.0119057	0.0141729	0.144117	0.0741417	0.0265718	0.0786853	0.0645419	0.126261	0.0599699	0.0282585	0.0232528	0.0363969	0.0432403	0.0159862	0.0542304	0.0256214	0.0290692	0.053158	0.0782407	0.0441803	0.0999127	0.0314745	0.0828283	0.0806491	0.061414	0.0507118	0.0705316	0.0863019	0.00960609	0.0164675	0.0493628	0.0587528	0
ZNF106	6.00506	17.9278	9.81067	12.2903	13.827	11.3989	14.0231	14.1183	12.7205	13.5195	12.5689	14.5472	18.2841	17.6669	12.2254	16.5924	10.8864	8.02837	11.9158	5.83209	13.518	14.139	15.8483	18.5029	9.44543	13.935	17.3333	13.2232	16.0123	15.1511	7.66297	12.2032	16.7234	14.4767	6.9284	9.23852	12.2175	7.84539	13.1127	14.5525	13.3575	12.8621	16.491	10.5195	19.2498	13.7514	13.8139	15.477	13.7743
LIM2	0.098235	0.0773871	0	0	0.0338451	0	0.0356016	0.366492	0.0258432	0	0.0420881	0.0418996	0	0.101376	0.238198	0.104402	0.0288847	0.034385	0.174822	0.112423	0.128932	0.254533	0	0.0656408	0	0.0342791	0.0846209	0.0294343	0.174843	0.0775685	0	0.341882	0.105788	0.0967255	0.135586	0.0267966	0.0173142	0.343623	0.0287073	0	0.0270904	0.0307581	0.0342236	0	0	0.139832	0	0.0518331	0
DECR2	1.80326	1.98071	1.96606	1.96745	1.66898	2.8873	1.4838	2.24761	1.93422	1.65507	3.07633	3.55549	2.03642	3.51037	1.62613	2.7571	1.95942	2.5305	3.6409	1.87984	1.94854	1.76009	1.35618	0.974906	2.04556	2.02503	1.41213	2.66718	1.98698	2.28146	4.03989	2.22505	2.18023	2.44541	2.72195	2.30072	2.30138	2.15036	2.61567	3.03663	1.83092	2.74094	1.79901	2.2956	0.816725	1.95513	1.37149	1.80024	1.34204
MCC	2.67041	3.92574	1.2476	1.70213	1.82971	1.5402	2.43203	4.39729	3.60922	1.45091	3.59102	2.33064	3.90848	4.57022	3.59761	3.27562	1.56553	1.02745	2.04453	1.82125	4.69426	2.9194	3.64524	3.55065	1.41572	2.48666	3.88488	4.02687	3.25685	2.77425	1.40321	3.88198	5.22625	2.82206	1.52833	1.47576	3.22358	2.96273	1.98745	2.92202	2.88177	3.13336	3.34479	1.43224	4.32832	2.11027	3.14085	3.9066	5.4805
MDM2	5.49154	6.79301	6.20473	6.52261	7.93334	6.49609	4.51175	6.4682	7.89672	10.5395	7.35606	8.67671	7.10057	7.43545	4.44718	6.82134	6.29222	7.01818	8.08119	4.6411	6.8201	5.88055	11.087	5.6581	8.46372	9.43083	8.6694	11.1609	7.83749	8.27696	8.09058	5.76643	5.90589	6.94074	3.96842	4.32441	13.1008	6.05919	5.95762	7.12001	4.78925	6.14054	8.82197	14.7968	5.16966	6.22884	5.83903	7.57672	7.21978
DUOX1	15.3879	28.4391	24.5856	34.6183	44.334	27.4292	28.379	32.4912	34.98	34.2219	43.4056	24.2707	38.3081	35.9293	18.0236	19.411	32.0517	17.4039	22.9827	9.97436	33.1134	36.2803	38.6415	24.2584	23.2461	19.9991	47.3072	23.5655	27.1271	34.5716	21.744	24.3082	27.3116	16.0689	9.45828	15.5583	24.5633	17.4611	22.9996	26.3873	10.5382	48.1921	37.1849	21.5721	38.1981	22.7875	33.642	24.3171	21.0349
FABP3	51.2399	6.39017	12.7451	42.9655	4.43245	20.6827	7.43943	7.7289	64.5294	9.46256	2.71546	4.15582	2.88961	2.60324	12.7408	6.03214	8.02459	34.3366	10.7742	12.1466	6.11474	17.3412	34.8618	31.8788	26.8535	39.2484	9.96855	3.99653	4.88265	3.06252	198.941	7.28774	43.3286	7.07887	5.79707	5.52209	35.9636	11.0666	7.15981	50.5496	4.52611	12.7361	6.75598	16.6541	6.50827	9.65655	75.4798	6.41387	8.58903
IGSF10	2.12701	8.77085	1.94575	1.48927	3.41033	2.25502	4.94608	4.56361	3.9779	2.44056	5.77631	4.53611	11.8204	5.60856	4.41683	5.05545	2.07337	1.49772	1.65257	2.03829	3.00486	4.37197	2.74401	3.3163	2.53942	2.91401	2.93252	6.94356	3.77691	7.20173	1.00378	8.33079	10.8794	3.49326	2.13841	1.44487	4.34554	2.40608	2.97486	2.02762	7.35379	3.78081	5.73207	2.90004	5.40744	4.024	1.71778	5.28946	4.31575
AFG3L2	5.26502	6.96021	6.64017	7.03398	8.23858	6.50835	5.27563	7.36323	7.76322	7.87865	7.213	7.09946	7.94198	8.56841	7.35759	6.3106	7.07851	7.57506	7.4263	4.2994	7.66831	5.77064	7.2729	7.73134	6.64053	6.72857	7.72441	8.43809	7.72971	7.01702	5.6343	6.97681	8.23125	7.30009	5.29851	5.95129	6.56471	6.78816	6.69249	6.95834	6.61052	7.13848	6.93715	8.15096	7.75174	6.7188	6.70746	5.97811	8.21483
BBS9	2.59548	4.28575	1.5991	1.93061	3.22244	1.77987	2.33644	2.26784	2.14733	2.30705	2.41645	2.45909	2.56833	2.67308	2.61776	2.51422	2.38854	1.7987	2.02975	2.3667	2.5549	2.22251	2.89685	2.12513	3.03197	2.47653	3.98571	5.0933	3.67519	2.21439	2.10763	3.4177	2.45198	2.63272	2.67702	3.44454	3.01814	2.2408	2.63254	2.30027	2.74782	2.27121	2.67992	2.55118	1.80638	2.42443	1.9625	4.19319	2.79057
NWD1	0.220885	10.7622	0.377054	0.0660816	3.15692	0.636744	0.0745309	0.409194	0.144271	1.51248	1.16012	0.90152	0.205521	3.26988	0.627102	0.509981	0.280509	0.279937	0.243989	0.0967562	1.0553	0.543957	1.54798	0.287558	2.39721	0.73357	5.01272	6.51458	5.19353	0.320263	2.14227	1.57603	0.323993	2.49365	0.255461	1.61437	1.40154	0.25755	0.056759	0.702199	1.33275	0.110896	1.97026	0.238644	1.92175	0.195156	0.0835711	9.4103	0.0623548
ZNF714	0.302055	1.08506	0.797479	0.770644	1.01986	0.73955	0.398465	0.901516	0.588026	1.12322	0.936952	0.566868	1.0293	1.30088	0.647189	0.744763	0.435194	0.473659	1.10519	0.237827	0.632328	0.457845	1.10931	0.863848	0.521928	0.72095	0.520387	1.0571	0.477398	0.763228	0.444107	0.598243	0.80669	0.535344	0.496948	0.89975	0.888012	0.648034	0.533148	0.649761	0.629733	0.36317	0.95129	0.829214	0.647807	0.417673	0.751209	0.876575	0.923173
ASAH2	0.078738	0.101251	0.0614572	0.0290214	0.095745	0.05295	0.03525	0.103678	0.0438649	0.0878387	0.0833447	0.112604	0.0943209	0	0.0490068	0.110755	0.0224709	0.0291817	0.0593468	0.0667872	0.0683887	0.0315023	0.128461	0.049518	0.00685984	0.111519	0.0478771	0.0957574	0.1286	0.0658305	0.0392876	0.0879234	0.0698286	0.114012	0.0191781	0.0795958	0.0759199	0.0702058	0.0487263	0.039537	0.0804684	0.0435061	0.106497	0.0592314	0.0362611	0.053685	0.0635233	0.130136	0.0482583
ZNF778	0.427611	1.12249	0.990085	1.03882	1.19838	0.908398	0.510159	1.17561	1.00112	1.25502	1.35376	1.42115	1.15133	1.16985	1.17667	0.992791	0.954391	0.527381	1.16753	0.327122	0.91389	0.791934	0.988104	1.01636	1.03712	0.976407	1.08033	1.02157	0.879585	1.18631	0.466369	1.00106	1.01369	1.04554	0.584653	0.568346	0.70866	0.856637	0.800086	1.00197	1.00195	0.85994	1.15179	0.642269	0.876259	1.0312	1.13096	1.00055	0.734732
GPSM1	3.39206	6.42946	3.30214	2.56425	4.33017	3.30161	8.55911	9.15841	4.90028	1.8228	10.946	10.3952	6.05592	5.68583	6.73819	6.65784	3.5687	2.2511	4.15933	4.98597	8.7497	5.17562	3.53794	5.58567	1.4036	2.59995	4.68978	2.81999	5.93963	5.85233	3.23881	6.2283	5.60247	3.54587	3.10677	2.24637	5.0801	4.359	2.68157	3.34746	10.2817	3.99662	7.47299	2.85851	6.39606	5.34276	5.22293	9.53095	5.4381
KCNQ4	0.201089	0.639743	0.299979	0.231124	0.207844	0.204468	0.369992	0.692506	0.384552	0.120794	0.497048	0.672958	0.409505	0.957779	0.404056	0.369889	0.208083	0.154309	0.602862	0.4461	0.590029	0.413319	0.480801	0.31008	0.286373	0.275282	0.279817	0.570082	0.346894	0.329782	0.258965	0.370719	0.649649	0.494997	0.269007	0.234181	0.384415	0.243485	0.250878	0.336707	0.588671	0.290596	0.42842	0.336287	0.225689	0.221756	0.544517	0.783531	0.253265
PXMP2	5.19287	4.00484	4.83126	3.39998	5.93731	5.12229	4.3968	3.85753	3.89887	3.92186	4.25281	5.057	4.39845	4.97953	5.21187	3.57141	5.36102	6.99715	4.44077	8.03074	4.62541	4.77773	3.9336	3.36241	3.57328	4.66644	4.88886	4.48196	4.66215	4.29998	5.45729	4.19826	3.90954	4.61535	9.03845	7.97261	3.29251	4.76885	5.92234	3.72667	4.50524	3.86338	4.41873	3.52612	3.36883	4.94809	3.99171	4.02815	2.70187
MGLL	22.7925	29.8243	23.5353	30.5987	47.7288	31.3583	39.3214	31.0837	36.6516	29.1032	31.1894	32.3569	36.7242	32.7421	30.4504	21.5678	42.6051	26.5067	33.1838	21.6144	35.4401	30.1247	34.2493	31.3994	36.9734	34.9641	33.7859	20.1887	32.7774	32.4242	23.6023	32.6648	38.5814	40.3405	16.9286	23.7468	20.7625	25.3995	32.8157	29.8747	35.0384	38.4059	32.9593	24.4053	29.955	44.0013	34.9305	31.0323	26.3274
SALL3	0	0.0025841	0	0	0	0.00312505	0	0	0	0	0	0	0	0.00451353	0	0.0244034	0	0	0.00467011	0	0	0	0	0.005845	0	0	0	0	0	0	0	0	0	0	0.0362199	0	0	0	0	0.00373348	0.00723681	0	0.00457116	0	0.00311286	0	0	0.00519242	0
DESI2	21.0631	16.7852	10.565	17.5884	17.1781	11.7935	18.4211	16.8419	18.1793	20.4923	16.832	16.3105	18.7491	23.5747	15.0147	14.5105	22.2199	17.1659	17.313	14.2324	16.4535	12.3608	29.5107	16.9799	18.9824	15.839	16.4404	15.1844	16.1102	19.775	14.5537	12.4959	21.0307	17.5439	21.3852	17.465	14.1504	19.881	18.8381	19.1217	13.2935	27.8407	19.8478	21.5944	20.2062	15.1154	17.0274	14.3555	19.2752
PDE4D	3.05926	2.99298	2.62865	4.08108	4.76294	3.25785	2.83856	5.75806	3.86535	6.48466	6.12855	5.37312	7.31645	4.63638	2.00837	5.47896	4.72658	3.73549	5.2188	2.92507	5.80365	3.33647	5.59032	4.14929	4.7829	6.49845	5.60892	3.88925	3.5589	6.89446	3.12296	3.55039	6.32296	4.65095	4.53042	5.07498	4.21479	5.55244	6.27819	6.0024	2.43801	3.59062	4.50091	6.00181	8.45293	2.5728	5.6777	3.2065	6.59082
SEC14L1	19.289	15.3569	7.63297	14.3244	9.30435	9.7428	21.4337	15.9822	20.7441	8.39915	16.181	20.2635	16.2522	20.8197	12.9807	16.946	20.863	10.6802	12.2164	12.905	13.5281	11.9887	19.3576	27.5372	11.2304	13.3193	18.7348	9.95191	17.0707	10.9447	9.33959	15.3989	17.6927	21.4705	9.99571	8.90636	12.8385	21.9866	14.0193	15.0198	23.4264	15.9059	14.4663	13.3271	15.0421	15.1487	13.9888	18.3628	19.4439
TMEM169	0.205099	0.379342	0.227545	0.11175	0.221206	0.45238	0.140581	0.618793	0.344851	0.208908	0.320928	0.376542	0.308714	0.432516	0.548426	0.668141	0.184852	0.196643	0.228521	0.379634	0.535454	0.34658	0.264383	0.113213	0.165091	0.326729	0.268852	0.136268	0.419006	0.10562	0.151281	0.283543	0.3265	0.333651	0.236312	0.197031	0.334774	0.405503	0.187626	0.152241	0.309852	0.234535	0.354159	0.125442	0.0634669	0.36448	0.0652275	0.310541	0.225643
ASCL1	0.0130874	3.07752	4.79558	0.0441561	0.243487	0.383396	0.0213437	0.0146478	0.475129	0.321202	0.0841081	2.77988	0.0133259	0.0405177	0.173095	2.53493	0.023089	0	0.0279489	0.00898653	0.0966211	0.330625	0.61332	0.157411	0.290752	0.465819	1.97289	0.105878	0.18169	0.248018	0.052585	0.0558991	0	0.0515452	0.086705	0.17136	0.802731	1.54124	0.0114736	0.0111718	0.113688	0.135226	0.0273567	0.0167367	0.0279439	0.0239518	0.0239326	0.124299	0.175321
ATP13A3	4.23762	6.54447	5.69469	9.77611	7.26897	5.07172	3.82015	6.98001	8.04041	7.62653	5.51333	6.66104	6.75269	8.44795	6.52078	8.12051	4.782	7.1673	6.99107	11.3732	7.79113	6.07022	6.79124	15.5755	3.93578	7.23088	10.7866	7.45167	9.86323	6.76651	7.45785	7.01163	5.99942	8.14631	4.76942	4.57913	8.25909	7.19531	5.50091	7.74912	4.96436	6.50096	9.29968	6.64328	8.99567	5.86566	5.41049	8.45389	10.7318
ANGPTL4	8.77234	2.04084	4.13765	59.1947	3.24689	3.70675	9.77146	3.35542	2.3455	1.6577	2.99894	4.45325	2.243	3.73951	9.17154	3.34551	6.9333	1.76569	1.23871	12.4678	4.74744	3.71087	1.84501	89.9287	1.91123	0.818722	7.38818	0.867044	8.36581	2.65545	3.99782	8.27686	5.54456	3.23426	6.61701	2.66671	2.5708	5.74495	3.10825	29.5637	4.5184	6.17086	3.93712	1.61692	55.2916	3.89637	7.66333	4.82812	10.7873
MPP5	5.16197	7.60824	4.94396	3.84351	7.89408	4.28583	5.12751	6.83766	8.07198	6.12187	6.57301	5.59186	8.1346	6.83159	6.85173	6.13789	4.12909	4.57731	5.67779	5.18081	8.34859	6.07986	9.24737	6.27292	5.39007	7.44139	7.5576	5.46497	7.54364	8.41936	3.99947	6.68549	7.67082	6.87524	7.30548	7.33114	6.81872	6.16118	6.83523	5.27504	6.44719	5.58911	8.65916	5.94357	6.94224	6.03398	6.49266	7.51209	8.99427
PTMA	158.801	187.627	189.448	131.39	141.18	162.51	108.298	150.84	140.129	128.489	166.788	165.024	169.096	173.851	143.181	197.245	157.998	158.407	176.324	243.513	135.974	173.589	127.75	185.779	145.634	130.198	153.103	178.171	172.336	152.663	153.34	155.309	156.283	181.756	221.172	218.345	150.692	189.683	172.544	136.84	161.376	119.586	153.649	193.638	138.952	153.877	157.431	178.928	178.378
UBE2T	2.00492	1.32815	2.97658	1.63987	1.35012	4.79684	0.90826	1.39398	2.2776	2.47387	1.2104	1.28272	1.08259	1.348	1.2455	1.7918	1.16564	4.01927	1.71913	3.81718	0.971836	1.94807	1.53981	1.56297	1.88964	1.43103	1.36071	2.23911	2.10862	1.69107	2.19702	1.62907	1.04682	1.4058	2.56598	3.40571	2.53786	1.52305	1.70443	1.55586	1.60843	1.14137	1.7462	1.82586	0.497271	2.07555	0.555506	1.65895	1.22083
POM121C	2.62743	4.21668	3.94358	5.72903	4.28333	4.96491	4.14053	4.71668	4.1793	4.67249	4.88543	5.23658	5.47836	4.68029	4.67326	4.32094	4.51329	2.34439	4.28707	2.01698	4.92752	3.95848	4.40104	5.56779	4.19476	4.16828	4.98435	4.83303	4.45704	5.19251	3.37401	4.96318	4.3912	5.03604	2.1178	2.18034	3.65661	3.69605	3.52634	4.37858	4.88016	3.98624	4.38522	3.66209	5.19768	4.27954	4.22774	4.39707	4.08111
FUNDC2	9.43549	5.10307	6.4194	9.49872	5.41442	6.12397	5.30944	5.8065	5.26252	4.63992	4.85514	5.09183	4.46954	5.33429	5.71383	5.82556	6.08925	7.50891	4.62642	12.8603	5.22644	5.71235	5.77359	5.99906	5.9521	6.10492	5.62969	6.59232	6.10639	4.97861	8.76998	6.36789	5.11786	5.45623	16.2026	12.1839	5.2978	5.90926	8.88343	5.72696	6.1979	5.46896	4.85161	4.58446	5.49592	5.94284	5.66107	6.02924	5.89019
GAPVD1	3.15329	6.56982	4.53454	4.30435	6.7516	4.61132	4.24675	5.97953	5.53575	5.98124	5.7316	6.04622	6.9679	6.41267	5.50055	5.66471	4.49697	3.21896	5.7731	2.86794	5.99061	4.98111	6.88545	4.0792	5.79387	5.98807	6.37549	6.91544	6.40519	7.07035	3.96675	5.22869	6.6585	6.36163	2.79029	3.99506	6.43455	5.16343	5.08761	5.09564	5.22243	4.36041	7.49219	5.7391	4.83331	5.52182	4.98909	6.97035	6.22037
PRPF4B	5.69321	10.6068	8.40766	7.10325	9.21602	6.96215	5.15375	10.9425	9.05141	9.0791	10.6352	11.109	10.5586	10.476	8.56978	10.4902	6.9702	6.30255	11.1648	5.38761	9.37074	7.13972	10.4332	9.26159	6.71884	9.83411	10.3864	10.0391	11.6936	9.93686	7.24097	8.49636	8.97253	8.62544	5.72723	6.66677	10.4284	7.63178	7.91805	8.7077	7.50785	7.40102	11.2681	9.35489	8.45559	7.19989	6.55299	10.3364	12.702
PIPOX	0.406493	0.635741	0.675234	0.464844	0.329529	0.672009	0.576275	0.517404	0.610176	1.04033	0.727371	0.703716	0.543751	0.345463	0.627235	0.400248	0.664411	0.318046	0.519151	0.454255	0.611977	0.549857	0.365899	0.276945	0.619756	0.55904	0.384487	0.408382	0.536237	0.632511	0.491053	0.427435	0.506413	0.596446	0.448841	0.606598	0.518378	0.48326	0.482146	0.50348	0.547308	0.49413	0.624776	0.723699	0.334694	0.875224	0.415398	0.34065	0.427094
TRIM67	0	0.0163968	0.0177039	0	0.00717112	0.00743598	0.00565748	0	0.00547567	0.0116099	0.00445883	0.0221943	0.00353223	0	0.00458814	0.0193558	0.0122402	0.0109283	0.0148166	0.0119101	0.00682958	0.0168533	0	0.00695402	0.00770683	0.00363155	0.0149413	0.00311828	0.00740917	0.00821763	0.00154872	0.00987795	0	0.0136628	0	0.00283885	0.00550283	0	0.00304126	0.011845	0.00860991	0.00977558	0.00725131	0.00443632	0.00987596	0.0105813	0.00951555	0.00549122	0
TMEM45B	4.29651	7.44504	6.3381	7.04202	6.52871	4.18485	3.3873	3.50491	3.73675	6.58158	3.10465	3.45999	4.16803	6.45231	4.19833	2.86243	5.24659	3.8832	4.0171	4.23452	3.60336	4.89124	5.60154	3.73507	8.61917	5.89638	6.53671	7.5609	7.39602	6.44344	8.07816	4.97585	3.01551	5.2197	4.65561	13.0932	10.065	5.45831	5.87495	4.62557	4.13373	4.58797	5.16074	4.16875	6.19194	4.68794	4.00663	7.92613	3.97711
JMJD7	0.0656561	0.155167	0.36858	0.0632914	0.135724	0.0820963	0.035692	0.202082	0.116589	0.0732448	0.316462	0.252036	0.133705	0.118572	0.0217093	0.104667	0.0796343	0.0172361	0.175265	0.0563539	0.137338	0.0478459	0.156983	0.0877431	0.048621	0.0687322	0.056557	0.13279	0.0701146	0.15553	0.0586234	0.0934772	0.0883802	0.0646473	0.0543721	0.0805938	0.0954699	0.0191386	0.0863403	0.112092	0.0475285	0.0308361	0.205862	0.0839638	0.0700938	0.0600801	0.0300159	0.142903	0.0977268
SASH1	10.9729	12.7364	5.025	6.65797	10.4347	5.91804	11.6926	19.2167	14.7766	5.85019	11.6508	14.9712	13.3456	19.5471	15.3708	18.3772	11.0285	4.14437	8.21332	6.05302	21.0987	10.141	17.469	17.0688	6.72017	10.9473	12.3844	7.63855	13.3478	9.3856	6.30563	13.223	17.747	17.0368	5.85259	6.5573	10.1094	14.303	10.4789	10.6578	14.3063	10.413	13.3239	7.03815	12.7206	10.1639	20.0441	16.9735	21.2672
TCHP	0.875442	2.36452	2.11535	1.53454	1.77647	1.69783	1.28981	2.25559	1.87254	1.73003	2.13564	2.0072	2.08841	1.99493	2.15741	2.03075	1.58387	0.908031	2.0298	0.89801	2.03656	1.68735	1.92401	1.11742	1.27278	1.65711	1.62212	2.26443	1.82017	1.48129	1.20122	1.83145	1.87396	1.85064	0.730902	1.19304	1.87805	1.54572	1.26245	1.34514	1.80919	1.40634	2.6889	1.46227	1.21309	1.8921	1.3722	2.24975	1.76579
AC011511.1	0	0.100603	0.157997	0.0447658	0.159995	0.0553014	0.0673195	0.155926	0.122168	0.086343	0.238754	0.297106	0.110331	0.0958466	0.0102366	0.1604	0.0341364	0.0162547	0.198343	0.0531452	0.159993	0.0752028	0.103631	0.0930907	0.0114631	0.0972281	0.066671	0.153058	0.198367	0.128341	0.0552856	0.0440774	0.0500088	0.0457248	0.0128191	0.0380025	0.122774	0.0180489	0.0407121	0.0660683	0.0704351	0.0145402	0.194141	0.0395915	0.0330514	0.0849888	0.0566138	0.12864	0.0691218
RNF113B	0	0	0.0239981	0.0113324	0.0486031	0	0	0.0526299	0	0	0.0302203	0.0300849	0	0	0	0.0187409	0.0207399	0	0	0.0161444	0	0	0.0224865	0.0314211	0.0174113	0.0492264	0	0.0211345	0	0.055696	0.0209932	0.0111582	0	0	0	0	0	0	0	0.0200702	0	0	0.0491466	0	0	0	0.0214976	0.027913	0
NUTM2D	0.0463165	0.249024	0.0614572	0.111621	0.263299	0.162159	0.183803	0.336952	0.255879	0.263516	0.190502	0.0948245	0.297111	0.301124	0.257285	0.147673	0.104183	0.12159	0.173095	0.162198	0.316867	0.13501	0.221484	0.123795	0.0754582	0.189097	0.15959	0.158208	0.262147	0.416926	0.121998	0.191233	0.304253	0.177859	0.115069	0.121289	0.085716	0.11881	0.0893316	0.162102	0.162853	0.147921	0.232358	0.159925	0.141748	0.237344	0.194805	0.117305	0.137881
ARHGEF25	3.71268	5.11287	2.67716	1.9898	2.18599	2.435	3.79056	4.82723	2.91556	1.14363	5.09253	4.36067	3.42299	4.51762	5.73493	4.07828	3.1813	1.78445	2.94859	7.47043	3.91374	4.45992	3.37414	2.44997	1.76453	2.11734	2.67308	4.31692	3.43221	3.12851	2.09868	5.59708	4.66449	4.23762	4.74957	3.24231	3.60393	3.41362	3.78116	2.5622	4.52711	2.41169	3.85137	1.6417	2.30061	4.76646	4.07019	5.87327	2.46067
KDM4E	0	0.0163443	0	0.0066667	0.0285925	0.0197657	0.0150382	0	0	0	0	0.035397	0	0	0	0.0330749	0.0183014	0	0.0147691	0.0379901	0.00680768	0.0268788	0.0396854	0.00924229	0	0.0144796	0	0.0124331	0	0	0	0.00656418	0	0	0.0229088	0.011319	0.0292543	0.0161275	0.0242521	0.011807	0.0114431	0	0.0144561	0.0530652	0	0.00843792	0	0.0273681	0
GPR146	3.68568	1.86307	1.42117	0.518136	1.28041	1.41183	2.00917	2.65841	2.73915	0.810914	2.07915	2.59385	1.44901	2.23986	3.47322	3.27239	1.75202	1.09658	1.71631	2.86823	4.41918	2.01939	1.43936	0.403622	0.864307	1.58621	1.49043	0.901883	2.56931	1.87956	1.61802	2.65773	2.69014	2.53025	1.79743	1.89347	1.72147	4.10646	2.19901	1.34587	3.37108	1.96182	2.00095	0.942679	1.29702	1.56766	1.81603	2.45927	2.43822
RAB19	0.389393	0.920263	0.695536	0.359728	0.670791	0.788308	0.211682	0.65373	0.768296	0.6516	0.625623	0.249128	0.561692	0.535792	0.493554	0.129325	0.486607	0.477044	0.796921	0.557039	0.44719	0.47294	0.558621	0.173462	0.889113	0.849243	0.83857	1.37093	0.519794	0.807117	0.391144	0.662193	0.419332	0.83072	0.134362	0.318657	0.806424	0.416192	0.398274	0.360096	0.496649	0.487687	1.11918	0.829953	0.392617	0.692849	0.296697	0.69343	0.289799
C1QTNF5	0	0	0	0	0	0	0	0	0	0	0	0	0	0	0	0	0	0	0	0	0	0	0	0	0	0	0	0	0	0	0	0	0	0	0	0	0	0	0	0	0	0	0	0	0	0	0	0	0
CA2	37.6095	30.6122	24.6533	17.4443	30.4778	31.598	43.1023	30.0864	39.1595	27.5913	39.4677	22.9116	35.9518	21.765	36.289	42.5377	38.8214	19.9546	17.606	26.2642	34.1564	19.3376	72.9301	39.9057	37.4097	34.3623	20.9374	7.15042	21.7416	29.962	21.8793	29.109	44.5545	37.6918	61.7235	61.1558	29.0077	46.6596	43.1654	27.1873	40.1354	34.7692	15.3217	27.0104	27.1798	17.4215	28.0201	14.3526	17.6243
GLYCTK	1.68579	1.29419	2.15905	1.54744	1.05433	2.3093	1.72778	2.05503	1.35589	1.09005	1.35252	2.69292	1.15891	1.52916	1.8888	1.68607	2.12638	1.44323	2.28159	2.27824	1.29478	1.28327	1.3042	1.60716	1.35971	1.40507	1.01743	1.34161	1.4104	1.30994	1.93665	1.33	1.08693	1.14183	1.60947	1.62559	1.86792	1.66513	1.41202	1.34737	1.49239	1.15989	1.70579	1.2633	1.03169	1.54589	1.13885	1.67843	1.00689
FEM1A	0.134899	0.394527	0.357993	0.39012	0.540293	0.308438	0.245667	0.758687	0.279471	0.413849	0.502829	0.655928	0.494484	0.518565	0.325612	0.370965	0.412021	0.145196	0.338498	0.196836	0.509581	0.288362	0.387049	0.353798	0.297196	0.271846	0.450288	0.336496	0.540222	0.479335	0.23337	0.358513	0.363176	0.375233	0.148021	0.193188	0.247868	0.326377	0.159657	0.405914	0.442229	0.310448	0.422969	0.349341	0.388844	0.401186	0.397781	0.520492	0.326287
FHL3	8.45932	4.75004	9.16163	13.6248	4.02135	9.89696	8.18806	5.38443	4.05165	3.42184	6.37026	7.53984	4.94781	5.78101	6.95001	5.73911	9.86158	7.0352	6.92965	14.3775	6.13407	8.72143	4.09155	23.4408	5.17655	6.15164	3.74083	7.34284	6.41328	5.25832	7.37303	8.05223	4.2767	7.29611	5.77549	4.5182	4.83147	6.5129	7.24638	6.15998	8.74147	7.03618	5.63548	6.5652	4.30872	13.4037	4.00018	5.45587	5.83914
C2orf92	0.129388	0.667439	0.44699	0.170302	0.560659	0.334241	0.21913	0.952439	0.388828	0.671752	1.0746	1.20988	0.577656	0.790883	0.365296	0.856804	0.228269	0.167223	0.781124	0.102514	0.717657	0.106378	0.942377	0.428963	0.158467	0.593898	0.338657	0.715733	0.600528	0.565852	0.184402	0.302302	0.29475	0.2597	0.086545	0.240275	0.681522	0.243706	0.29231	0.365332	0.226441	0.201004	0.774976	0.43276	0.340021	0.285373	0.26391	0.803497	0.533326
ZMYM3	2.54475	7.98193	6.56513	3.37076	6.41606	6.50095	5.22073	6.91622	5.55628	6.34052	8.08693	7.06907	6.8398	5.75913	7.00055	4.64218	4.93721	3.34517	6.50338	2.81699	6.54793	5.69062	6.17396	2.23179	6.4433	6.96356	5.06113	9.37273	5.87972	7.56847	3.33935	6.93755	6.38254	5.63311	2.49866	3.00888	6.85644	5.75432	4.86383	4.17683	6.94095	3.68219	7.04027	6.04804	3.92531	7.08292	4.6022	7.47878	4.02451
CREB5	0.690052	0.952947	0.41298	2.26408	0.704641	0.3188	1.25494	0.936717	0.599285	0.664695	0.847762	1.49999	1.71283	1.3842	0.778882	1.63463	1.01328	0.919588	0.822636	0.93814	1.32034	0.891289	0.567197	9.56076	0.476122	0.870339	1.51111	1.7089	1.65435	0.87312	0.642119	1.44409	1.15793	1.50352	1.29897	0.857253	0.838179	1.39592	0.847919	2.2379	1.09707	0.814782	1.19333	0.754881	3.12428	1.01775	1.2036	0.910254	2.6111
RAB2B	5.22472	8.6307	6.63172	5.7795	9.52222	6.12157	5.89488	8.85676	8.12672	8.67793	9.73343	9.07061	9.66347	8.77669	7.82885	9.63635	6.38746	5.49581	8.0764	5.66752	8.05421	6.49594	9.47954	8.03029	6.20518	7.24264	9.34095	7.03264	8.06781	7.14365	7.40972	6.57101	8.10669	6.31804	4.46778	6.87912	7.8614	7.36679	7.73102	8.17022	6.73582	7.1974	8.56093	8.24025	6.6845	7.39154	7.59593	8.24555	9.88442
SLC30A3	0.0162356	0.10232	0.0828573	0.078254	0.0950923	0.0657363	0.0617818	0.0908566	0.0298982	0.0543363	0.0834722	0.103873	0.0440837	0.111698	0.110945	0.0776469	0.107412	0.0113658	0.138688	0.0260125	0.0799088	0.105168	0.082814	0.0325459	0.0841615	0.0736503	0.0466184	0.00972938	0.0288968	0.0769197	0.130469	0.0590722	0.0233118	0.0746017	0.0358539	0.0442875	0.111601	0.0757219	0.0474453	0.092394	0.0738755	0.11692	0.0339373	0.0830508	0.0423693	0.0396179	0.0296895	0.0342664	0.0402767
GINS2	0.525324	0.298666	0.799231	0.907705	0.266364	1.96882	0.371789	0.443743	0.6571	0.563928	0.318498	0.634143	0.272495	0.317091	0.314625	0.418729	0.432792	0.738982	0.433927	1.21146	0.253678	0.760829	0.312826	0.576208	1.13037	0.217899	0.298835	0.76623	0.359885	0.410894	0.424804	0.564472	0.490998	0.497733	0.919328	0.746234	0.576505	0.381382	0.330204	0.456892	0.533011	0.204828	0.46617	0.253512	0.218689	0.43536	0.190317	0.360863	0.191793
SLC26A4	0.329099	0.336154	0.182187	0.244655	0.224848	0.187319	0.178904	0.37458	0.17609	3.97628	0.172068	0.256946	0.14199	0.21874	0.391003	0.466841	0.204195	0.228435	1.00656	0.494086	0.238847	0.222211	0.245397	0.219904	0.0702217	0.350356	0.456466	0.110308	0.351447	0.171774	0.149414	0.352075	0.324368	0.274611	0.651319	0.237363	0.415864	0.286168	0.513464	0.276166	0.249194	0.20434	0.221533	0.128399	0.202468	0.357295	0.158104	0.328899	0.315497
AMER1	0.601596	1.10481	0.754842	0.707364	0.871321	0.950046	0.679075	0.887758	0.961685	0.585635	1.04906	0.838429	1.26413	0.664331	0.952782	0.720814	0.637146	0.426516	0.691469	0.510441	1.05802	0.912178	1.01147	0.550493	0.831421	0.766167	0.663456	1.13665	0.740657	0.762473	0.331874	0.912889	1.0151	1.06397	0.568014	0.50799	0.607834	0.598693	0.557648	0.69344	1.14283	0.856637	1.34963	0.759545	0.711801	1.01919	0.588601	1.04175	0.547539
ZP1	0.0132808	0	0.0813335	0.00640124	0.013727	0.0474466	0.0144394	0.0297286	0.0104815	0.0148158	0.102421	0.0339875	0.0135228	0.027411	0.00878264	0.0423439	0.111294	0	0.0283619	0.0182387	0.0196098	0.0258085	0.0254034	0.0443713	0.0491748	0	0.0114403	0.0119381	0.042548	0.0314604	0.0592913	0.031514	0	0	0.0219966	0.0217365	0.0561789	0.0154853	0.0349295	0.0113368	0.0384559	0.0374249	0	0.101904	0.0189046	0.0486116	0.0121431	0.0473009	0.0988401
EPB41L3	3.28899	5.93045	4.53906	8.24367	6.93265	3.91672	5.9359	5.40164	5.68793	6.66282	4.6959	4.41912	6.24893	4.30716	5.96139	4.52633	5.72731	5.9383	4.36871	3.53595	4.76957	5.14346	3.81742	4.90017	4.87126	4.23386	7.64123	4.1903	5.70323	5.0862	3.76601	6.66063	6.90333	7.1136	2.47302	3.72099	4.99658	4.03713	4.91652	6.85208	3.932	6.60679	8.50621	5.39764	5.60845	6.28291	3.7463	3.84653	7.818
CLCN2	0.211156	0.695077	1.06223	0.741505	0.919766	0.937571	0.705128	0.953767	0.785632	0.715097	1.05654	1.2062	0.906085	0.809371	0.957517	0.775426	0.751702	0.451381	1.32865	0.507469	0.764609	0.549559	0.879918	0.806255	0.832107	0.828932	0.87698	1.20663	0.69259	1.05399	0.585814	0.858944	0.706535	0.801942	0.262298	0.339424	0.717754	0.589134	0.489241	1.03643	0.664454	0.637532	0.843351	0.665442	0.756792	0.565866	0.661945	0.901268	0.493896
MBLAC2	0.712475	1.72759	1.11119	0.728022	1.51995	1.11996	0.446187	1.18019	1.03464	1.22721	1.2894	1.11588	1.46252	1.00583	1.58687	1.01769	0.869817	1.45442	1.04681	1.11543	1.55697	1.25717	1.0957	0.373245	1.22407	1.27094	0.903418	1.54218	1.22954	1.09367	0.712498	1.48505	1.4854	1.66683	1.822	1.79579	1.27183	1.36241	1.59403	0.661708	1.42409	0.910172	1.95395	1.02048	0.308309	1.18571	0.672288	1.32855	1.03504
LGALS7B	0.200944	0.26713	0.153826	0.0968535	0.363467	0.143577	0	0.168677	0.0396476	0.280213	0	0.192842	0	0.259212	0.232549	0.120128	0.110784	0.105504	0.107282	0.103485	0.0494508	0.0488118	0.0480456	0.0335679	0.334816	0	0.346192	1.39987	0.804712	0.178504	1.21109	0.143046	0	0.148393	0.124807	0.123331	0.18594	0.175724	0.0880832	0.128649	0.145464	0	0.367531	0	0.143017	0	0	0.497002	0.0747746
ADGRF4	0.0381623	0.242385	0.0876416	0.105765	0.187361	0.047718	0.00518644	0.0427123	0.0150593	0.0957896	0.0981022	0.122079	0.0388576	0.0984564	0.0252368	0	0.0420791	0.0200368	0.050936	0.00655108	0.06574	0.0741605	0.0729964	0.0956254	0.0918472	0.0199751	0.131494	0.411647	0.224146	0.0678009	0.0425932	0.158472	0.0205482	0.0563638	0.308134	0.171764	0.100893	0	0.0250924	0.0570085	0.0394652	0.0179233	0.21937	0.0244017	0.0543222	0.0407414	0.00872329	0.343572	0.0142008
SERPINB11	0.0700261	0.496484	0.00893436	0.0801609	0.126663	0.0562889	0	0.00979691	0	0.0976499	0.0112508	0.0896035	0	0.117431	0.00578856	0.0837254	0	0	0.0186931	0	0	0.0595356	0.0920874	0	0.00648214	0.0366535	0.535352	0	0.252387	0	3.16144	0.0373871	0	0.112044	0	0.0358158	0.985844	0.0102062	0	0.0298881	0.0108626	0	0.018297	0	0.00622993	0	0	0.678935	0
SEMA3F	6.29477	7.33136	4.91284	5.66416	7.13678	8.35355	12.0917	17.0318	9.93069	3.45508	8.59062	23.0916	9.10569	10.1211	17.3692	18.1784	12.6931	4.19551	7.87387	10.2604	15.3095	9.1777	7.54621	11.5569	5.73879	5.78265	5.87282	7.02623	7.77459	5.15311	6.0455	8.9812	8.93727	13.2014	6.50644	6.58311	7.37287	11.412	7.81651	6.02002	17.2095	5.35869	10.2504	4.66369	5.36283	13.3934	11.4621	13.7525	8.32183
AQP11	0.0945177	0.438775	0.248074	0.110638	0.279123	0.260489	0.176166	0.513823	0.223787	0.210885	0.43388	0.449214	0.178731	0.306554	0.3661	0.27983	0.208437	0.212682	0.37486	0.296691	0.252538	0.354232	0.335758	0.189471	0.209982	0.296838	0.197731	0.558319	0.374905	0.175921	0.156731	0.269137	0.247192	0.146246	0.223638	0.298342	0.406957	0.157438	0.248589	0.20747	0.390979	0.152199	0.352805	0.276281	0.172982	0.271827	0.222226	0.512966	0.241176
RPL10L	0.0398424	0.0706205	0.0406668	0.0192037	0	0.0284679	0.0649774	0	0	0	0	0.0509813	0.0811369	0.123349	0.0263479	0	0	0	0	0.054716	0.0784392	0.0774256	0.0381051	0.0266228	0	0	0	0.0716284	0	0	0.0177874	0.0378168	0	0.0392302	0	0.0326048	0	0.0464558	0.104789	0.0340105	0.0329622	0.0374249	0	0	0.0283569	0.0972231	0.0728588	0.015767	0.059304
GABRA3	0	0.0045587	0	0.00371892	0.0159499	0.0716689	0.0167777	0	0	0	0	0	0	0.00796245	0.0102049	0.00615011	0.0238214	0	0	0	0.00379756	0.0224909	0.0147586	0.00515567	0.0057138	0.0403861	0.00664643	0.0277425	0.0494381	0	0.00344463	0.0109852	0	0.00759717	0	0.0126282	0.0611965	0.00899645	0.0135286	0.0131727	0.0159583	0	0.00806412	0	0	0.00470696	0	0.0274803	0
GRAMD4	4.82797	9.98186	13.1748	11.4724	12.7458	13.42	12.8133	11.4892	9.50237	12.0797	12.1046	15.1944	13.1159	10.778	9.88921	9.50201	13.3022	7.60814	13.9311	5.44795	10.6524	9.25347	9.77963	10.1605	11.2065	10.8086	10.3088	10.2096	9.83072	11.6957	9.23369	10.2399	9.1574	9.96404	2.78065	4.5742	8.81062	10.0232	9.65554	13.3136	10.4596	9.5615	10.2096	11.51	7.19291	12.0842	9.9551	10.4702	8.79307
ATXN7L2	0.272074	0.781829	0.845732	0.634824	0.690253	1.24151	0.642041	1.34955	0.600261	0.717413	1.33524	1.64575	1.01368	0.855084	0.850546	1.11883	0.578179	0.616853	0.996993	0.34392	0.639118	0.732997	0.845683	0.67762	0.824242	0.80915	0.788328	0.872656	0.772598	0.871548	0.775723	0.821677	0.852342	0.554052	0.368695	0.617347	0.670265	0.468643	0.780627	0.649243	0.977098	0.551789	1.13744	0.672155	0.695351	0.995868	0.740648	0.929865	0.561439
TGFB1I1	6.74825	8.44822	5.44551	6.72742	6.30655	4.56501	9.11749	8.79266	6.48841	2.55839	8.06571	7.50093	7.73087	9.88064	9.36876	6.14736	10.3948	3.4708	7.12251	15.1963	10.0172	8.27323	7.26718	11.1389	4.66034	4.61349	5.42618	6.53962	6.98909	5.29783	4.51505	9.65037	8.2988	10.5535	6.05953	5.56648	5.45204	10.3329	7.10776	5.10623	13.5189	6.42877	6.71501	4.77824	4.55573	11.4151	7.079	9.25553	4.78608
ARID1B	2.74519	6.56853	4.22926	3.77091	5.40256	4.72962	4.40057	5.42675	4.82398	4.98262	5.60839	6.31572	6.68552	5.48199	4.70354	5.20358	4.70771	2.54366	5.75042	2.25085	6.35308	4.35322	6.03522	4.65468	4.9943	5.56722	5.91527	5.97147	5.75323	5.55053	3.06039	5.24039	6.64625	5.81751	2.63916	2.71007	5.25427	4.82439	4.47303	4.56669	5.35421	5.13678	6.71124	5.27613	6.18852	5.10384	4.85888	6.63575	5.53365
BRIP1	0.149797	0.117209	0.119837	0.214651	0.0920606	0.445484	0.0638254	0.167657	0.169347	0.19421	0.135297	0.170954	0.0700797	0.175477	0.0696105	0.183942	0.114281	0.195561	0.23344	0.116759	0.149448	0.17702	0.100673	0.229947	0.209868	0.114433	0.122062	0.200158	0.0994402	0.234967	0.128329	0.176766	0.148235	0.139522	0.124052	0.119272	0.216212	0.151058	0.0780855	0.124415	0.115555	0.0646494	0.194643	0.176034	0.106614	0.1309	0.088842	0.134581	0.18681
PAPOLG	2.4775	2.78141	1.87229	1.91685	1.85663	2.16177	1.33647	2.40232	1.90724	2.11004	2.44088	2.41047	2.48001	1.89692	2.16185	2.29329	1.61976	2.07007	2.07651	1.92069	2.59423	2.06336	2.24572	1.86399	1.70223	2.38242	2.11448	1.9807	2.29622	1.67681	1.76528	2.25762	2.20897	2.04972	2.01388	1.86238	2.61195	2.06338	1.89174	1.71203	2.37711	2.21993	3.17804	2.37989	1.08073	2.18002	1.35011	2.45784	2.78699
RNF165	0.0906617	0.329764	0.147482	0.0737406	0.140561	0.184215	0.197142	0.317098	0.29739	0.0568916	0.353232	0.7033	0.305789	0.359624	0.337246	0.404234	0.144952	0.0476012	0.275294	0.0680896	0.375106	0.250509	0.214061	0.198779	0.165748	0.278796	0.143992	0.534813	0.275327	0.18792	0.0733614	0.268914	0.244081	0.209223	0.103235	0.0950589	0.266657	0.194904	0.126675	0.295054	0.45355	0.101128	0.37606	0.224637	0.0544441	0.186664	0.178743	0.571803	0.105427
CMC4	0	0	0	0	0	0	0	0	0	0	0	0	0.0214045	0	0	0	0	0	0	0	0	0	0	0	0	0	0	0	0	0	0	0	0	0	0	0	0	0	0	0	0	0	0	0	0	0.0128241	0	0	0
FAM161A	0.357277	2.009	0.521854	0.282059	1.23518	0.426932	0.314775	0.779067	0.388927	0.700937	0.791757	1.03256	0.677397	1.43031	0.696584	0.819973	0.442851	0.439856	0.710365	0.287624	0.809498	0.622471	0.895485	0.366332	0.971639	0.657752	1.48575	2.32007	1.56562	0.518019	0.640766	0.783468	0.583754	1.05536	0.550937	1.25016	0.973883	0.509953	0.545438	0.504796	0.728759	0.39346	1.34556	0.464778	0.79354	0.469733	0.444949	2.6254	0.72434
ERMAP	4.26145	6.1459	3.72213	2.95302	4.83063	4.33268	3.97621	4.93373	3.62237	5.00338	6.42019	5.70313	5.50567	4.78702	5.52072	4.69419	4.18427	4.38684	4.67709	4.26449	4.85156	4.40535	4.2293	2.33869	4.07146	5.24362	3.6167	5.43819	4.50606	4.60885	3.68959	5.44721	5.12323	4.38857	5.65805	5.0995	4.45854	4.05649	4.95476	3.88218	4.47919	4.3441	5.27893	4.24363	3.01807	5.43803	3.87085	5.07301	3.62903
APEX1	52.4048	36.9117	55.0648	44.7959	36.1694	56.454	36.5545	36.3438	49.2249	40.6267	41.9799	44.1844	37.64	39.4231	45.1599	43.1249	47.9745	58.596	45.9376	57.6216	35.8735	45.2354	39.9974	31.1657	47.8016	42.7208	32.0059	53.0584	41.217	37.8109	54.6106	43.6756	40.252	43.847	57.3766	61.2324	44.7072	40.9223	54.9209	38.5402	45.5621	37.9138	47.2591	49.9944	28.7029	53.2964	34.9918	37.0574	33.7544
REG3A	0	0	0	0	0	0	0	0	0	0	0	0	0	0	0	0	0	0	0	0.0140333	0	0	0	0	0	0	0	0	0	0	0	0	0	0	0	0	0	0.0238295	0	0	0	0.191971	0	0	0	0	0.0560594	0	0
DEFB127	0	0	0	0	0	0	0	0	0	0	0.0809009	0	0	0.0649544	0	0	0	0	0	0	0	0	0	0	0	0.131781	0	0	0	0	0	0	0	0	0	0	0	0	0	0	0	0	0	0.0804925	0	0	0	0	0
TOR3A	12.926	8.49593	11.9879	11.6125	8.92103	14.0218	8.34236	10.6678	11.6877	11.6465	11.1681	8.85641	9.78071	9.01787	10.4324	9.25634	9.66083	16.0885	10.0627	16.8156	10.6669	11.0266	9.07624	7.00906	11.8291	9.12191	10.0603	12.5768	11.6251	8.94138	14.5687	9.28979	9.06342	8.9376	16.1148	15.2281	10.0315	9.12958	10.1084	11.464	11.0662	9.31765	11.0408	13.2981	6.69553	12.128	9.54557	10.5246	7.91722
SEMA3G	20.1434	11.764	5.11367	7.22257	13.5598	5.75708	14.4881	51.0226	34.6283	3.36354	10.9621	7.79857	8.38166	35.925	41.6533	20.3428	3.39712	3.03724	8.98262	16.6378	33.0634	12.8098	20.3394	17.0103	1.6686	10.9018	20.6052	2.20531	23.7727	4.32052	13.9216	9.36047	18.7025	16.1722	3.80144	2.73151	9.88632	45.107	8.45054	10.7193	13.3853	8.02328	10.7761	3.82274	16.3584	9.03514	26.6586	45.7921	32.2218
TTC34	0.0658008	0.793743	0.167905	0.0475731	0.521421	0.160636	0.0834647	0.233213	0.0995356	0.220219	0.422879	0.392919	0.15075	0.588509	0.257459	0.131122	0.0822283	0.0345482	0.210782	0.0301216	0.296872	0.143854	0.194039	0.120913	0.747164	0.166469	0.401495	1.40969	0.755393	0.149378	0.190946	0.31488	0.124005	0.485923	0.0363279	0.188467	0.223254	0.0511487	0.10576	0.163827	0.240434	0.0463561	0.498597	0.105186	0.421489	0.0702478	0.0852325	1.61445	0.0571329
LEMD1	0.441365	0.191233	0.150166	0.453833	0.136858	0.231265	0.0879761	0.115264	0.0812784	0.410316	0.26474	0.263554	0.179763	0.151826	0.12648	0.18763	0.149244	1.08143	0.45557	0.262657	0.137581	0.0285901	0.126636	0.481704	0.817121	0.200219	0.304158	0.409966	0.282802	0.644746	0.446634	0.174552	0.0158433	0.0289722	0.280224	0.168554	0.272272	0.291622	0.206369	0.489789	0.0912869	0.0690974	0.215271	0.432734	0.293189	0.0897512	0.322845	0.0756872	0.218985
KIRREL1	3.26726	7.33553	6.82912	6.37246	3.07968	5.57638	8.94329	5.9889	6.44164	2.97552	5.56237	8.10372	8.67896	7.03612	5.90306	7.73098	10.2486	5.10967	8.02184	8.97393	7.61164	7.89463	4.92106	6.38481	5.76428	5.17998	4.61642	11.5445	5.24028	7.32108	2.6274	10.1382	8.29828	8.58286	4.1624	2.62666	6.91039	5.91325	8.903	6.13585	10.6082	3.83337	8.8355	6.16498	5.77985	13.3982	5.96724	7.75778	7.12046
NAAA	4.03403	6.19864	4.88767	7.07806	5.33943	7.72433	4.85532	4.46628	4.55804	6.22433	5.91246	5.75601	5.11965	6.55152	4.27986	6.39047	4.58887	10.6587	5.10541	6.29226	4.83158	4.51888	4.29529	5.75471	3.2184	6.04592	4.88745	5.07403	6.59367	4.98428	4.86844	6.49404	6.78975	6.50101	6.50719	6.85181	5.15995	3.22317	5.1268	4.76276	4.91908	5.12504	6.40769	5.54859	6.34126	7.35187	5.08159	6.24491	4.40619
FBXO41	0.109038	0.625144	1.17477	0.852567	0.308885	1.48316	0.401755	0.881392	0.63745	0.639743	0.877236	0.99216	0.489333	0.425094	0.395255	0.807969	0.43817	0.441034	1.23759	0.177474	0.510829	0.529733	0.308989	0.364298	0.523361	0.591873	0.34092	0.918427	0.681405	0.51181	0.52105	0.785793	0.643645	0.373782	0.193974	0.201595	0.649153	0.263692	0.300941	0.572257	0.369188	0.231398	0.861044	0.702378	0.411021	0.566639	0.310171	0.554558	0.294544
PTS	3.55563	2.55269	2.74299	2.12728	2.76699	2.25251	1.74748	3.30859	2.70014	2.94035	2.36479	3.24033	2.18909	2.97599	2.58375	3.88871	2.66689	4.88421	3.48759	5.19526	2.55381	2.099	3.04471	3.57072	2.42642	2.58607	2.83137	2.77804	2.82573	2.52194	5.57892	2.59001	2.0592	2.13723	6.15442	5.07509	3.08244	2.54293	3.09906	2.80577	2.32166	2.33015	2.58188	2.16779	2.23637	2.17541	2.50444	3.43589	3.30776
RBM17	7.77175	10.7708	9.09002	9.68303	9.56961	8.8517	7.92918	14.4747	10.8473	9.27165	12.9303	14.4202	10.7205	14.1005	11.4822	14.7678	8.29822	8.40444	10.9732	8.0636	12.1005	8.35943	11.0192	13.1983	6.69211	9.43381	11.7048	9.31919	12.7722	9.90953	8.44685	10.7492	12.0058	9.0369	8.46037	8.63667	11.9577	11.7239	9.22597	11.3366	10.7328	9.61522	12.1155	9.08804	14.4956	8.89502	12.1705	13.4809	16.7068
DIS3L	3.26139	6.42428	4.95078	4.08768	5.61006	4.93277	4.13151	5.75513	4.72521	5.63679	6.08906	6.13033	6.41742	5.52758	6.08067	5.59297	4.87184	5.69956	5.38253	3.28153	5.04702	5.03673	5.97084	2.42583	5.61047	5.58233	5.15741	6.68716	5.29421	6.21729	4.26711	5.71666	6.01167	5.69006	4.57374	4.4807	4.9532	5.02407	5.4315	3.80515	5.32746	4.86918	7.2154	5.34289	3.64702	5.93614	4.85937	6.3166	4.37611
C2	28.8866	22.8367	34.4589	35.226	28.9148	32.6071	32.5948	24.8678	29.6563	41.4438	32.6295	24.1083	23.5399	17.4471	22.8437	18.353	34.8813	33.5551	27.7432	15.9949	23.7467	31.3212	30.6899	22.4143	33.5351	31.0108	25.7139	16.5893	25.194	35.0102	28.7563	21.9599	22.2341	20.2373	18.2258	22.2188	19.7577	31.0853	26.2161	29.6669	20.2529	40.5992	21.8293	37.8008	23.084	23.8575	28.2021	12.7611	21.1982
MAGI3	6.60093	11.1814	9.29282	4.77524	15.3909	6.2594	7.52724	12.3501	11.8301	12.4687	12.8155	9.03342	11.7591	11.0976	9.73738	7.7047	8.46373	5.74374	9.01628	2.83523	13.2953	8.27757	17.3468	6.67824	11.7564	14.1019	13.1745	9.86909	11.1883	14.8263	4.35949	8.80112	13.1223	13.9141	4.66401	7.96194	12.8947	14.4386	7.15657	8.88592	8.39443	9.84857	14.3147	12.7458	12.059	9.35423	10.8306	10.4989	15.3648
ENOPH1	20.945	13.8569	15.9155	13.3449	15.6874	15.833	10.5002	13.9473	14.5255	13.6523	13.0602	12.879	14.3153	14.1625	16.4923	13.3203	13.0007	22.9502	12.692	24.1455	14.8773	14.8403	14.8366	11.3266	15.7709	14.9855	12.9778	15.8115	16.2935	13.7948	17.3178	14.9366	15.3122	16.1556	24.7544	22.4613	15.4338	15.182	17.1017	14.6334	14.5987	14.9919	14.9278	11.8297	11.5754	14.0834	13.7897	15.3191	14.1254
TMEM9B	32.0247	25.4217	28.4734	23.3545	31.0816	26.6694	20.6466	28.327	27.5497	30.2489	27.7537	26.2378	24.3944	32.2315	31.1771	26.4523	25.674	35.6577	23.2929	35.2796	31.0824	28.8699	30.5475	21.3073	29.7598	28.6616	24.5486	25.4934	28.6969	25.4625	30.5036	26.6283	28.8244	31.0024	47.0257	41.8987	27.463	31.2956	32.2691	29.0857	23.5638	25.7275	27.1805	27.6676	26.7758	26.4224	34.5623	28.6934	33.1301
EFCAB10	0.451774	4.58958	0.256178	0.169362	2.9833	0.618697	0.0682204	0.393275	0.128755	1.80597	1.09684	1.33279	0.204447	3.74271	0.838187	0.740213	0.238002	0.593001	0.468995	0.353298	1.09325	0.621867	1.48826	0.385731	3.99609	1.14294	4.2808	6.74574	5.42759	0.267548	2.44831	1.50678	0.39191	2.33537	0.685905	4.49809	2.10347	0.351176	0.242041	0.953404	1.19914	0.153242	2.20348	0.256777	1.50945	0.390439	0.172114	8.06009	0.149433
TMC4	15.2674	32.2114	21.8273	18.7661	35.8633	26.264	20.5797	18.0574	26.6004	29.42	25.5854	19.1572	17.2669	27.5205	22.9456	13.458	28.6219	18.3398	21.1646	11.1581	18.4505	24.7208	28.6678	16.7251	35.7335	21.1812	32.0096	47.0218	30.9609	20.148	20.2782	19.2497	16.794	27.756	9.74727	24.2962	21.6429	21.6206	18.5812	21.8533	21.4726	21.5661	27.5627	23.4295	22.3189	24.3964	9.26449	39.0062	17.488
RP1	0.0865759	1.11996	0.111622	0.01757	0.81007	0.175812	0.0817434	0.224396	0.0755203	0.44733	0.486112	0.338171	0.338695	1.23671	0.156692	0.170705	0.106515	0.0430636	0.0583856	0.018773	0.387987	0.110686	0.344277	0.270983	0.884083	0.310057	1.24427	1.60561	0.744506	0.0539702	0.217667	0.404384	0.328767	0.506987	0.0867905	0.473568	0.438504	0.111573	0.0639161	0.260607	0.23561	0.124124	0.714356	0.174816	0.470245	0.0778333	0.0916585	1.43716	0.0746061
PSG9	0	0	0	0	0	0	0	0	0	0	0	0	0	0	0	0	0.00282667	0	0	0	0	0	0	0	0	0	0	0	0	0	0	0	0	0	0	0	0	0	0	0	0	0	0	0	0	0	0	0.00253621	0
DOK2	23.8507	20.861	47.2396	45.01	20.2358	34.1355	19.8463	22.6165	20.1862	27.1134	23.923	27.2421	20.5754	15.0096	21.501	19.0694	27.3183	19.0221	27.1234	33.096	21.1733	33.2688	9.36218	13.7372	29.6359	30.36	18.0496	12.1665	27.9548	20.8838	72.2951	31.0406	24.8651	21.7985	21.2057	25.0022	24.062	20.4733	20.0502	29.5776	19.9923	30.2241	26.6404	27.9938	15.965	30.1445	15.5329	13.625	15.3329
MLPH	15.5776	23.2408	40.1891	35.9142	44.6357	31.7545	27.2164	24.191	31.1602	43.1185	33.1657	29.1166	45.9884	33.8664	25.2327	32.1914	37.1671	16.7692	47.0589	10.7378	26.5654	26.4397	34.4374	15.2078	34.2152	44.9647	27.7164	17.3852	21.9046	42.3424	29.3307	22.7832	33.4856	22.9013	12.558	23.304	24.6079	27.285	28.0268	35.5921	18.3767	39.4402	24.5204	27.9161	26.2526	22.7333	21.9355	19.729	20.4565
CABLES2	1.04279	1.78773	1.92807	2.04342	1.36936	2.27801	2.05378	2.50644	1.97653	1.78311	1.86767	2.22023	2.07136	2.0817	1.65617	2.09161	1.62482	1.2476	2.35471	1.07405	1.8258	1.81051	1.64312	2.13607	1.87993	1.54799	1.65665	2.29729	1.66127	2.32849	1.58743	2.15397	1.73967	1.7253	0.821098	0.902321	1.92081	1.96334	1.3713	2.00649	2.02596	1.55759	2.21548	2.21896	1.58778	2.07531	1.53179	1.69125	1.4122
FRMPD2	0.0246586	1.06354	0.0251688	0.00792348	0.50974	0.0587296	0.00223415	0.105795	0	0.215485	0.13206	0.194574	0.012554	0.805824	0.0869696	0.0753443	0.0416905	0.0302092	0.0351065	0.00564398	0.151707	0.0758715	0.220111	0.0521769	0.46869	0.103255	0.849648	0.916173	0.763659	0	0.214669	0.222347	0.0575347	0.46536	0.0238241	0.329593	0.208616	0.00958388	0.010809	0.101738	0.187004	0.00386039	0.253425	0.0946032	0.225227	0.0401144	0	1.31085	0
TEDDM1	0	0.0458751	0.0132086	0.00623736	0.0133756	0.00924639	0.00703489	0.0724188	0.0204264	0	0	0.0165587	0.0131766	0.0267093	0.0171156	0	0.00570761	0	0.0138179	0	0.00636926	0	0.0371296	0	0.0191664	0.0406414	0.0111474	0.0348973	0.0276392	0.0306551	0	0.0245658	0.0139358	0.0254839	0.0107167	0.01059	0.0136852	0	0	0.0110466	0.0160592	0.0243112	0.0405754	0.0827463	0	0	0	0.0307267	0.0192619
RAD51	0.711618	0.29494	0.477	0.726942	0.285428	1.97313	0.288694	0.439838	0.628686	0.758322	0.313989	0.339764	0.454217	0.361706	0.386309	0.279378	0.327916	0.713799	0.75985	0.729308	0.303199	0.443761	0.223477	0.880038	0.629231	0.355801	0.320222	0.439176	0.431012	0.540942	0.40779	0.448612	0.503262	0.46015	0.624498	0.486738	0.595301	0.396293	0.31659	0.380793	0.395417	0.319254	0.466231	0.434649	0.332612	0.583147	0.339896	0.344658	0.331994
DPP4	11.4643	12.0473	7.77246	12.1659	6.19512	18.6349	7.5454	5.7108	12.8506	14.6124	7.51301	9.15706	12.6203	7.65178	5.19807	7.53184	12.9985	25.4945	17.4621	14.5999	5.72204	11.3464	13.7812	9.33934	26.8804	14.1854	8.32326	11.507	6.89738	12.5154	13.0535	16.0709	10.593	10.0036	7.14592	5.1745	9.4463	13.7815	10.8717	12.3059	4.79842	12.1398	13.5278	15.8505	5.12093	12.8331	5.26181	6.13173	10.4789
C11orf95	1.91458	4.04595	2.75919	2.18643	3.45746	3.49382	4.25783	4.46834	2.83319	2.65164	4.97766	6.37517	4.10939	3.28926	5.90975	4.33114	3.78556	1.63922	3.48468	2.80485	4.40109	3.48277	3.57376	2.95117	2.23952	2.34592	3.12044	4.11184	3.14821	3.70432	1.56381	5.20908	3.67255	3.90957	2.64405	1.99409	3.77044	3.33588	2.61311	2.05685	6.13785	2.59032	3.56434	3.35966	3.17437	4.40317	3.11323	4.1284	3.627
ZNF350	1.27584	2.47618	1.96426	1.28829	1.98173	1.81811	1.06941	2.52883	1.6707	1.79702	2.18039	2.64487	2.18449	1.88301	2.33318	1.80665	1.2889	1.83371	1.857	1.434	2.36795	1.96684	1.95642	1.88125	1.87378	2.14145	1.42443	2.56278	1.9029	1.80662	1.32374	2.2156	2.24127	1.76153	1.87112	2.12314	2.12182	2.06936	1.90585	1.64884	1.8162	2.23616	2.36891	1.60425	0.938483	2.0132	1.34902	2.15495	1.67624
TMC8	3.53804	4.41187	12.7271	6.64127	3.14849	13.3979	3.97235	7.60802	4.68191	4.72712	6.46712	5.25518	5.34644	3.59002	5.72976	6.48582	4.76767	4.05129	9.01114	3.14563	7.73261	5.80441	2.97568	2.44729	3.85329	5.86281	2.76694	3.68109	4.72129	5.88926	6.96107	5.52101	5.16944	3.95634	2.02203	2.28911	5.92882	3.8351	3.27842	4.48219	3.77284	4.45899	7.86015	6.26016	3.75398	6.33051	2.84482	4.25196	3.45791
ICAM2	14.5849	6.35386	7.76914	7.96259	3.86667	8.83154	9.49048	12.014	10.1487	3.08274	8.51408	9.16526	6.63301	11.0259	11.5516	11.697	8.3599	7.01865	6.03975	17.2553	11.9411	11.1374	7.42288	10.7255	5.25258	7.71764	6.75443	3.27308	9.12996	5.5889	8.71589	9.44984	9.73314	9.08597	16.0602	14.0335	7.00506	14.9469	13.4861	6.78705	9.21477	8.28366	8.74776	5.09031	8.76159	9.45127	11.6754	8.6931	11.7603
APOO	7.1423	8.43979	6.59852	5.08895	8.5494	7.01951	4.0822	4.61306	5.59232	7.30646	5.15253	6.14089	3.56436	7.25415	5.76868	5.10798	5.34155	12.8656	4.8833	7.63752	4.47405	5.89745	5.45389	4.09341	8.86403	6.2948	8.34109	11.1909	9.43615	5.11586	8.28035	6.13609	4.28653	5.55933	7.55128	11.2045	8.28455	6.15536	6.36059	6.26554	4.91632	4.50797	5.1634	5.84856	6.2889	4.82213	5.3173	9.64118	5.50461
FRA10AC1	1.92316	3.98397	2.07651	1.17592	2.55043	1.91072	1.74533	2.49935	2.15127	2.03463	3.41674	2.99469	2.02699	3.23942	3.24518	2.58761	1.53346	1.15995	2.23595	1.2578	2.55803	1.803	3.18458	1.52136	1.27117	2.40427	2.40965	2.23591	2.63933	2.56965	1.6125	2.03093	2.16517	1.96012	2.26392	2.0518	3.02336	2.14509	2.05179	2.11992	2.11539	1.76915	3.11882	2.15453	1.58652	2.1501	1.68939	4.14809	2.72653
STXBP1	10.051	15.9327	10.8598	14.8384	15.6132	12.9554	19.1502	15.5728	11.2614	11.4624	14.0319	15.0087	14.7915	15.3829	15.3075	21.9484	14.887	6.98349	15.7711	9.53395	14.2255	12.7914	13.7817	15.386	17.7001	14.7745	20.3251	13.9327	15.9133	17.7073	13.34	13.6774	12.9613	11.8893	6.99811	9.61463	14.8299	16.5864	14.8553	18.6713	12.7648	11.429	12.1523	14.7699	24.4004	14.038	19.7635	13.9772	17.0678
VASH2	0.316898	0.197752	0.352529	0.245417	0.195054	0.35109	0.311638	0.294904	0.19109	0.154916	0.347822	0.674305	0.572834	0.437266	0.332008	0.522219	0.419308	0.287901	0.448634	0.474318	0.264627	0.197203	0.197513	0.34261	0.176666	0.193828	0.0950828	0.556913	0.212937	0.316301	0.0794814	0.397106	0.394945	0.529396	0.274229	0.305952	0.250403	0.269859	0.402685	0.230999	0.435975	0.2475	0.405635	0.487225	0.233147	0.538697	0.188827	0.232496	0.418692
AL139353.1	0.146323	0.172905	0.186688	0.0705265	0.136115	0.224782	0.155111	0.114638	0.173223	0.114265	0.225688	0.112339	0.0968431	0.181203	0.13547	0.18078	0.232331	0.192065	0.171865	0.256208	0.0900224	0.11374	0.202917	0.0879961	0.157119	0.107225	0.132347	0.0657646	0.132821	0.121317	0.202507	0.184021	0.173331	0.180093	0.339291	0.383176	0.174082	0.247386	0.230905	0.168622	0.115003	0.0962113	0.198809	0.168412	0.114556	0.174065	0.11372	0.208458	0.108898
UROS	4.47075	3.41548	4.76705	4.10785	3.97663	6.29487	3.85473	4.78032	4.25102	4.44419	4.03749	3.91971	3.62987	4.93536	4.73108	3.50923	5.20026	6.46411	5.13258	5.74513	3.1808	3.77142	3.44673	2.12825	5.33762	3.95116	3.09184	4.21573	4.07223	4.43005	4.96157	3.79507	3.64496	3.99925	6.01738	5.9821	4.23091	4.18504	4.79046	4.17387	4.12782	3.72829	3.56809	4.18527	2.47832	4.88134	3.52225	3.69841	2.71836
CNTNAP1	0.668984	2.27036	1.85728	2.02753	1.33866	1.34987	2.28096	1.56338	1.30094	1.15827	2.62775	2.76664	2.50672	1.73975	2.56593	2.39744	2.63428	1.2701	2.05726	1.54713	1.80173	1.68484	1.57138	1.69509	1.24843	1.42306	1.54902	2.82392	1.59457	2.07283	0.759799	2.3367	1.72901	1.01177	0.558441	0.486143	2.0092	1.27301	1.11668	1.9873	1.791	0.854613	1.73959	1.58785	1.94643	2.66416	1.27718	2.01413	1.63304
ZSCAN20	0.146279	0.720219	0.41059	0.393654	0.44728	0.339685	0.142474	0.382013	0.466599	0.36037	0.470042	0.577122	0.614396	0.345942	0.475613	0.335217	0.327962	0.262409	0.468581	0.184146	0.440977	0.379018	0.443019	0.272869	0.482951	0.453017	0.330767	0.630054	0.436093	0.332077	0.223126	0.569831	0.452887	0.534116	0.19685	0.249388	0.431851	0.326906	0.309917	0.338183	0.547106	0.366409	0.809012	0.475464	0.164842	0.535423	0.228487	0.605406	0.344741
FLI1	7.80693	6.36218	6.18646	6.38277	4.28421	9.38556	7.65943	8.70231	9.0328	4.13382	5.70928	15.1211	8.85617	7.70522	10.0715	16.4911	8.17343	6.42282	8.33607	8.67439	13.8149	8.34722	6.12239	6.94137	5.10998	8.30946	5.86902	4.35576	8.00309	5.3455	5.7017	7.88912	11.0845	10.9302	8.78637	6.19436	8.30623	12.0755	8.23256	5.07926	11.2669	6.03169	10.7496	6.80439	5.10839	9.76913	9.76612	6.55962	12.9992
CXorf21	2.00565	3.0501	3.86288	2.69837	1.2979	5.81949	2.27543	3.37694	1.95455	4.24147	3.38493	3.77146	2.6815	2.39375	2.43355	4.4624	1.89997	4.67006	5.41916	4.7064	2.30049	4.28733	1.88484	1.2353	1.66608	3.4872	1.33709	1.69313	3.03584	3.38776	5.1233	2.5079	2.15986	1.71725	2.90305	2.883	5.09044	2.27756	2.17117	1.93539	3.03725	1.94948	3.82787	5.41977	0.682706	4.24517	2.00925	2.64338	2.90746
CBFB	12.0429	10.666	11.2764	14.4302	8.72214	13.1675	7.45401	9.45355	8.56461	11.5381	8.75168	9.74515	10.7385	9.46047	8.42516	10.2488	10.5609	13.3207	9.97273	14.7739	11.2453	10.057	10.3263	13.3141	8.96466	11.4096	11.2783	8.94478	11.6223	9.8094	15.5732	10.0957	10.6569	12.1047	13.1007	10.8619	12.0313	9.72973	9.56875	12.0325	8.9261	10.5615	12.9716	11.2226	13.9527	9.60286	9.42083	9.55635	13.412
PTPA	22.6821	25.0217	28.1657	23.1766	24.877	30.4281	26.0212	23.0429	25.7419	21.6779	25.6271	22.7962	21.9181	22.6119	34.4465	18.8591	27.6171	28.9224	25.4786	35.6723	24.1084	28.2712	21.0934	16.0173	26.6801	22.6307	21.4762	30.2239	24.4435	21.0263	20.8586	27.4558	22.6667	24.9221	22.9713	21.1556	22.6697	27.6276	21.4083	21.7534	33.9326	19.955	25.4318	25.2108	17.0442	30.6923	21.3282	25.947	17.3303
OR8H3	0	0	0	0	0	0	0	0	0	0	0	0	0	0	0	0	0	0	0	0	0	0	0	0	0	0	0	0	0	0	0	0	0	0	0	0	0	0	0	0	0	0	0	0	0	0	0	0	0
RGS3	5.13439	5.35758	4.50324	5.5803	5.16627	6.17744	6.70948	6.33723	4.93334	3.68947	5.0528	7.32315	4.43743	5.64471	5.44596	5.72285	7.44228	4.32013	5.94322	11.4609	4.97794	4.96375	4.81181	8.35055	4.12877	3.55792	6.23924	4.21468	8.07554	5.97577	5.83472	6.17351	4.73098	5.74142	3.91981	4.08844	4.87534	5.98391	4.42725	4.515	10.9813	4.41525	4.58912	4.64334	5.47391	9.33228	4.35357	6.23292	6.14461
STAB2	0.0696642	0.261365	0.58662	0.223291	0.198013	0.428074	0.439302	0.245606	0.0852201	0.205948	0.313395	1.00283	0.248268	0.197703	0.223435	1.27993	0.884901	0.157279	0.215719	0.198516	0.348019	0.314754	0.236524	0.223439	0.159926	0.360994	0.108017	0.309973	0.204586	0.412563	0.0777528	0.808347	0.371351	0.840273	0.086537	0.102617	0.119716	0.0446752	0.870305	0.118934	0.742041	0.111243	0.0800908	0.227178	0.290054	0.828721	0.0509573	0.0964895	0.305893
IGSF3	4.99708	7.76209	7.94745	5.21747	11.6268	7.45646	9.86072	8.25476	8.58807	9.27159	10.1766	11.7589	11.5117	7.80975	8.7226	7.81637	10.6555	4.16391	7.33844	4.39791	9.68946	6.63529	9.90124	7.16598	7.97412	7.77129	7.52825	8.46496	6.70904	10.517	3.77089	6.95893	9.16184	12.4493	4.02964	4.21454	7.02752	9.16546	7.68478	8.18794	10.0316	9.80251	9.77375	9.06296	12.7295	10.7776	10.1933	8.11592	8.0757
TBC1D9B	7.76021	13.1502	12.1459	11.868	12.0459	13.6685	15.6787	14.0823	14.3166	10.8844	13.5807	13.9745	11.6457	13.1533	15.0618	11.7598	14.82	8.83288	13.4349	8.29881	13.901	13.3488	11.9121	10.3745	10.3199	8.93557	8.94861	12.7067	12.8644	12.3877	10.9612	11.5811	14.7733	14.8599	4.76616	7.34278	9.05646	10.2911	9.78717	11.3133	15.915	9.41893	15.0482	11.3882	10.103	14.4896	12.4995	10.9883	10.2245
RSPO1	1.4139	2.22148	1.59281	0.792543	1.8944	1.40686	3.03463	2.33269	2.61199	0.829553	4.26735	3.10912	3.07128	2.43185	4.92441	3.53126	1.11325	0.703863	0.749272	0.704772	2.89699	3.1852	2.02336	1.16172	0.760078	1.00869	1.31719	7.19261	2.69547	1.91036	0.7902	8.12167	2.88731	1.49529	2.53261	1.61987	2.54742	1.23339	2.55256	1.67183	5.24649	2.22335	3.41522	0.72326	2.86984	3.35434	1.46515	3.04216	1.96423
CGNL1	9.70599	26.7269	16.2801	10.8936	29.3821	14.7026	24.3395	24.4684	25.6598	17.1562	27.3412	18.5409	31.1354	22.7536	23.6789	15.5296	14.7269	8.04309	24.9546	5.66971	22.7552	19.0467	24.5374	16.1228	19.6824	18.7459	19.1473	17.6038	21.117	26.5662	6.78569	20.9028	26.0763	24.1587	6.46679	14.3545	13.0643	18.3233	22.7053	17.6034	21.4126	16.4626	23.1261	20.0872	16.8434	27.4572	24.5442	20.7419	25.0752
MEX3C	4.1905	4.41775	2.53366	4.21675	3.2764	4.29504	3.48876	4.44329	2.90792	3.53629	4.26892	4.38814	5.01103	4.64136	4.15536	5.60491	3.41991	3.52848	3.87885	4.15431	4.54005	3.80276	3.87956	6.60293	4.16967	3.03773	4.92476	4.55984	4.52125	4.66116	2.95393	4.90922	4.95977	4.13888	3.9108	2.65777	3.90332	4.22552	4.55336	4.14193	4.88903	3.59095	4.86786	5.26497	5.15857	5.10754	4.136	4.28185	5.43279
CCND1	40.2492	47.4818	43.7756	37.2951	83.6112	38.0624	72.002	80.0355	126.307	38.0342	54.0494	42.1511	63.0186	107.95	105.382	58.3554	23.8556	15.0379	57.1599	56.6314	82.3092	91.1348	60.3581	79.0859	90.579	45.4445	51.2653	82.6975	81.0649	36.026	25.7887	61.5544	101.648	133.969	40.7758	50.9165	38.3532	133.91	47.929	71.8774	76.9268	57.4686	86.5484	34.7089	42.1186	71.8802	92.2819	100.917	80.4575
GOT2	17.5591	15.0948	15.3357	16.9929	16.9414	19.7953	14.01	13.5953	16.5565	14.2986	14.1996	14.9275	14.4065	15.6383	17.0543	12.6746	16.5537	12.9358	13.1997	16.2275	15.141	19.8325	15.7007	11.4805	20.2491	15.1713	16.835	19.668	14.6691	12.6271	16.058	16.6012	16.4206	17.2724	17.1451	14.5592	17.9514	19.0714	15.9663	15.0916	17.0641	16.9052	16.4844	13.0953	12.9069	17.3832	16.2906	16.9638	14.0271
SP4	1.49461	2.46215	1.80627	1.22066	2.17777	1.90594	1.37956	2.13748	1.18777	1.96262	2.0945	2.34409	2.79005	1.98156	1.89784	2.635	1.38021	1.47137	2.1445	1.54298	3.02678	1.79512	2.49655	2.47248	1.99073	2.02642	2.57495	2.19718	2.62138	2.60007	1.72375	2.15502	2.67695	2.5907	1.88669	1.9748	2.69467	1.59142	2.14745	1.78086	2.09735	1.75978	2.60892	2.51531	1.97607	1.65894	2.10681	2.36997	3.14389
DRG2	2.88117	3.15697	3.48438	2.80054	2.90577	4.03617	2.8074	3.3273	2.90782	2.75154	3.50126	3.53585	2.74254	3.02736	3.46712	3.25344	3.04788	2.98421	3.16968	3.49512	3.0381	2.82917	3.05197	2.14398	2.72522	3.16697	2.5458	3.28835	3.19803	2.75589	3.32094	3.29613	2.6702	2.79821	3.09818	3.24731	2.81376	2.63154	3.22626	2.42963	3.45085	2.70635	3.18008	2.59594	2.33955	3.28894	2.66629	3.30305	2.58611
NDUFAF2	11.4839	7.63081	11.9487	6.07177	7.26647	6.59158	6.74436	7.65489	7.48166	8.09129	6.33764	8.18168	6.0571	8.5354	8.03609	7.63226	6.56628	12.1592	6.99728	15.1811	7.29616	8.12915	8.39707	7.90737	9.11675	9.05805	7.59053	9.03602	8.49287	6.40531	11.3331	8.30334	7.39954	6.95358	17.1763	15.5674	8.20842	8.08596	11.4065	7.1689	7.55324	7.82883	8.5114	6.10223	8.60355	7.02511	7.96962	9.02615	7.52864
RPAP1	2.27282	3.7844	2.9619	2.75751	3.678	4.35024	3.39464	3.89022	3.6745	3.88267	4.42624	3.64264	3.96458	4.03709	4.14166	2.94985	3.50954	1.94789	3.30936	2.09031	4.19209	3.60032	3.54381	2.53731	2.32915	3.3839	3.70208	3.94572	4.29043	3.32285	2.53363	3.48649	3.73316	3.43596	1.7263	1.64953	3.23872	3.38889	2.43938	3.03759	3.77966	3.1312	4.2758	3.47027	2.76467	3.9523	3.0815	4.3754	2.50821
IMPAD1	14.3015	12.3638	11.3188	14.1376	13.1748	10.9218	10.3013	11.7297	13.1532	14.2864	11.1049	14.0097	13.9331	15.1194	11.7904	13.6985	12.1702	13.4655	12.6552	14.568	15.9588	13.3041	13.6046	16.1094	13.9508	13.3215	14.1287	12.2352	14.2855	13.5988	12.123	13.4531	16.4196	17.7186	14.0239	11.7942	14.0316	12.5575	13.6734	13.9065	12.4363	15.0304	13.4423	12.5634	13.5838	11.5575	14.097	12.9124	17.6348
SEPTIN1	1.56505	2.38876	5.48921	1.35707	1.32424	12.4104	2.12698	3.66645	2.2766	2.50765	3.69781	2.16948	2.53877	1.71802	2.49611	3.03309	1.37378	2.14291	3.83376	1.96492	3.10383	2.50464	1.40876	1.16368	0.766973	2.49772	1.32172	2.48262	2.58073	2.29895	1.29809	2.86174	1.60276	1.65431	1.82975	1.66999	2.79091	2.28104	1.29808	1.85988	1.80572	1.12418	5.17176	3.01199	1.22855	2.97191	1.18547	2.15252	1.8385
CNPY4	4.13061	6.00856	3.26879	2.46344	3.98565	4.56716	5.16602	5.10589	4.60111	2.61025	5.81323	5.73702	5.2041	4.68086	5.47181	4.84491	5.38476	2.70406	4.70368	7.81778	5.01177	5.5503	4.10051	3.49377	2.67168	3.70835	2.88256	6.43897	4.46694	3.37515	2.71944	5.94294	4.84234	5.17401	4.3733	4.47134	4.7207	3.73411	5.11103	3.43673	6.37501	3.27833	4.27613	3.86149	2.98638	6.76217	3.52578	4.34518	4.43609
THOC5	2.34899	3.46722	3.21076	2.7236	3.23863	3.88787	3.04729	3.26335	3.57164	2.67089	2.93478	3.76239	3.14864	3.24203	3.29689	2.7627	3.23127	3.17386	3.63076	2.87906	2.81151	3.54729	3.4052	1.81931	3.35436	3.51231	2.01284	4.45556	3.06985	3.3805	3.00124	3.32292	3.22391	2.77386	2.8329	3.35055	3.29188	2.75805	3.19342	2.63265	3.52149	2.90466	4.04312	3.55017	2.04596	3.94325	2.59084	3.35264	2.45114
GCNT3	0.179872	0.165316	0.183594	0.431077	0.0516431	0.346293	0.124944	0.061514	0.157733	0.306568	0.0192663	0.0895067	0.0814	0.123749	0.0132167	0.0796522	0.13663	0.351529	0.528175	0.380824	0.0344285	0.451496	0.358394	0.106837	0.99532	0.266758	0.568129	0.17516	0.282795	0.28998	0.470664	0.251349	0.199083	0.15251	0.0579283	0.0490658	0.398931	0.256336	0.188355	0.550199	0.0640714	0.0469329	0.156662	0.185301	0.117352	0.210317	0.0959374	0.110727	0.104119
G3BP1	10.0008	11.4987	10.0613	12.4888	10.857	10.8127	8.68587	10.8576	10.3668	14.0397	9.95835	11.6222	11.9355	11.5828	10.2144	11.9064	9.55792	12.5473	11.1882	10.5916	11.7659	11.0298	11.4253	13.1212	8.01818	10.827	12.9076	12.03	13.125	11.4036	8.99944	12.0431	12.2637	13.1929	11.4933	8.64932	12.9436	11.1318	11.1316	11.8204	11.6362	10.7241	13.1834	11.6089	12.8492	11.1663	10.1432	11.9978	14.2532
VDAC1	38.0185	29.0134	36.832	47.3127	33.9041	34.4072	27.8849	29.2949	35.5993	39.8569	25.4915	29.2121	26.8177	32.0671	30.323	26.6272	33.329	41.9419	32.011	38.6211	25.463	33.3231	29.9729	34.494	37.3269	33.932	36.2035	35.6825	34.5927	25.1986	43.088	33.6489	33.6719	32.6707	28.1217	29.6725	36.2519	32.0692	36.9622	39.9275	28.5677	37.2489	31.5145	34.9507	37.2868	33.7632	32.0029	29.1351	34.2245
EXOC6B	2.01069	3.67466	1.91936	2.2261	3.28644	2.07896	3.04258	3.42718	2.90302	2.45925	2.93143	3.28411	3.36369	3.30752	3.59411	3.16994	2.67728	2.05802	2.44544	2.03717	3.78654	2.88268	3.40553	2.85052	2.61574	3.31196	3.22327	3.51486	3.23271	2.93458	1.47766	3.52749	3.708	3.6562	1.97552	2.12632	3.4784	2.93703	3.11615	2.67353	3.60419	2.87927	3.75145	2.55104	3.14471	3.42793	2.9479	3.75096	3.87698
CT45A5	0.0557314	0	0	0	0	0	0	0	0	0	0	0	0	0	0	0.0222114	0	0	0	0	0	0	0	0	0	0	0	0	0	0	0	0	0	0	0.0230765	0	0	0	0	0	0.0230537	0	0	0	0	0	0	0	0
OSBP	10.2853	15.582	11.1775	12.6349	13.5899	13.7383	11.1025	13.417	12.1854	14.0961	13.2124	12.603	15.5711	14.2859	14.0591	13.0862	12.0164	11.0973	11.5422	9.00804	15.755	13.4164	13.865	14.2412	13.0041	12.6357	15.7915	14.1487	14.8022	13.5637	9.43604	15.2138	15.5484	16.1711	10.8397	9.59311	12.7395	13.5585	12.1466	11.0325	15.4539	13.5345	15.0594	11.9102	14.3555	15.1508	15.0866	15.6561	14.7656
POLE2	0.328447	0.381646	0.558738	0.36411	0.226321	0.813557	0.303536	0.74747	0.336984	0.525188	0.548812	0.686445	0.401319	0.27116	0.463367	0.514876	0.304213	0.620815	0.561134	0.691625	0.425695	0.361686	0.418834	0.409676	0.283766	0.401141	0.245205	0.492066	0.514435	0.414958	0.317705	0.394882	0.50697	0.28028	0.516797	0.510687	0.659945	0.319138	0.431921	0.429903	0.407594	0.226247	0.595015	0.294022	0.303894	0.353984	0.26027	0.450588	0.260737
AC020922.1	0	0	0	0	0	0	0	0	0	0	0	0	0	0	0	0	0.00466613	0	0	0	0	0	0	0	0	0	0	0	0	0	0	0	0	0	0	0	0	0	0	0	0	0	0	0	0	0	0	0.0083733	0
WIZ	2.93667	5.91077	5.17397	6.66219	5.97829	5.72022	6.74784	6.2872	5.47526	4.26844	5.8942	7.06319	6.58831	5.88509	6.95422	4.84991	7.8717	2.99844	5.46472	3.56439	6.21933	5.09508	4.53729	6.95892	4.45471	4.21806	5.60168	6.06085	5.43067	5.2535	3.76089	6.2282	5.94874	5.99505	2.4185	3.00483	4.54454	5.28536	4.20189	5.19393	7.36761	5.05911	6.72861	4.93984	5.86847	7.05204	5.46676	5.75602	3.53075
TXNDC2	0.0190755	0.0338112	0.00973508	0.041374	0.0394327	0.0340743	0.0259245	0.0320248	0.0225823	0.0106402	0.0122592	0.0122043	0	0.0688992	0.0126147	0.0152048	0.0336534	0.0200309	0.0305526	0	0.0469433	0.0370693	0.00912187	0.0509852	0.0423785	0.0199692	0.0328638	0.0342938	0.0203709	0.0112968	0.0127742	0.00452642	0.0308132	0.0281736	0.0157971	0	0.0302591	0	0.0167233	0.0325667	0.00394536	0.0179181	0.0299053	0	0.0407296	0.0232739	0.0261622	0.0150976	0.0425898
ESRRA	9.87645	10.7496	16.8485	16.9469	14.0708	16.2804	13.0656	11.4842	12.5643	12.769	11.9122	12.5693	11.2088	11.5035	14.1571	10.6043	14.6316	12.7144	14.0687	18.1164	11.6875	12.7399	10.2832	9.1251	8.27855	8.72962	11.1382	8.8779	12.5197	11.7992	17.6085	12.1056	9.27903	11.0704	8.54156	13.6045	10.3034	13.0098	8.40587	10.8188	13.3959	10.4506	10.6907	10.9236	7.3637	12.6169	11.6956	11.2732	8.21652
FAM174A	16.7244	31.1423	14.2953	12.8954	30.2273	15.4923	13.5382	18.1047	16.3549	20.2122	20.7034	19.2659	15.5635	33.6695	25.7006	17.7015	18.9951	17.466	16.1258	21.6029	23.8285	16.6276	19.4258	14.8393	24.2794	15.7858	30.4861	34.2566	40.3803	15.1543	23.756	19.9185	18.7238	22.1365	20.7561	29.9714	23.9805	18.9943	14.4218	19.9323	21.6996	16.5895	22.3031	17.0051	20.05	17.0741	25.2564	47.1786	20.5746
C10orf143	1.20623	0.867318	0.894354	0.488151	0.776282	0.983831	0.705221	0.738707	0.467013	0.571267	0.570433	0.495073	0.741562	0.78681	0.933141	0.816344	0.757869	1.0396	0.656145	1.19552	0.806519	0.773983	0.674768	0.372588	0.750004	0.524159	0.480322	0.808093	0.802052	0.687394	0.904297	0.826277	0.71076	0.694691	1.20625	1.22923	0.565603	0.849179	1.03754	0.670258	0.734328	0.502386	0.689816	0.480237	0.46165	0.624786	0.59307	0.882639	0.69446
RANBP3L	1.57768	2.11437	0.461494	0.602778	0.417614	0.591131	1.31263	0.764456	1.31347	0.236102	1.1252	1.05862	1.71418	1.44943	0.737961	1.78664	1.12014	0.747534	0.441697	1.86939	0.658138	0.738432	1.15007	0.822797	0.420315	0.785515	0.596649	0.415074	0.647215	0.991299	0.317814	0.538724	1.2328	0.880913	1.1711	0.51171	1.01733	0.897345	1.51808	0.361323	1.42462	1.1205	1.11604	0.787357	0.629906	1.02115	0.448592	1.11544	1.47486
ICOSLG	0.051859	0.0353538	0.36238	0.0730641	0.0742171	0.330635	0.151801	0.133943	0.00944502	0.0267014	0.338407	0.0714619	0.142165	0.107035	0.116074	0.0858521	0.318458	0.0586453	0.255572	0.115045	0.0373046	0.0116282	0.0419673	0.261225	0.0856697	0.075169	0.0687262	0.021515	0.123541	0.0236244	0.00890466	0.0738337	0.115988	0.00392786	0.0528569	0.0032645	0.0506234	0.0418618	0.0314753	0.187289	0.301976	0.0861834	0.137586	0.0357105	0.0369094	0.150882	0.200609	0.110505	0.231571
AL355987.1	0	0	0	0.0117642	0	0	0	0	0	0	0	0	0	0	0	0	0	0	0	0	0	0	0	0.00815455	0	0	0	0	0.0130324	0	0	0	0	0	0	0	0	0	0	0.0104174	0	0.0114632	0	0	0	0	0	0	0
SSX4B	0	0	0	0	0	0	0	0	0	0	0	0	0	0	0	0	0	0	0	0	0	0	0	0	0	0	0	0	0	0	0	0	0	0	0	0	0	0	0	0	0	0	0	0	0	0	0	0	0
MMP7	23.3692	6.53337	2.88564	14.9289	5.95941	3.91071	5.05736	5.31528	11.519	33.2948	9.2546	8.16175	2.94957	3.88049	3.22345	4.56247	15.5098	31.9835	20.135	12.9578	5.07238	7.9974	9.98968	0.679334	38.0151	8.26648	8.48171	60.9414	4.23868	4.89913	6.71495	3.29148	0.419934	8.37855	3.80599	7.82969	6.13418	5.69973	16.0067	20.1983	3.3183	3.70215	23.4492	18.9323	4.7479	12.795	2.72504	6.26085	4.00081
KCNE1B	0.159588	1.13671	0.199088	0.00854668	0.751437	0.0950232	0.00481973	0.0694617	0.146943	0.25716	0.37606	0.181515	0.0722205	0.695363	0.152441	0.127206	0.105581	0.121031	0.0473346	0.0791426	0.043637	0.0258439	0.110232	0.148107	0.472725	0.213472	0.152746	1.1795	0.170425	0.0315036	0.304779	0.294534	0.0859291	0.471408	0.0734225	0.116087	0.257839	0.0413507	0.031091	0.249752	0.223717	0.0582963	0.342855	0.136059	0.0567915	0.0324521	0.0567456	1.73323	0.0263935
TIPRL	13.3327	10.6614	11.5677	8.72166	9.82399	10.3089	7.52099	11.3801	9.93568	10.7377	10.9382	12.6247	10.4144	12.1519	11.4746	15.2482	9.00455	18.1362	10.3313	17.6545	10.983	11.256	11.4829	9.70112	9.64271	11.3594	10.5242	9.85326	12.2316	10.2818	13.017	10.7237	10.441	11.4658	22.0658	22.2078	12.7236	10.4966	15.5203	10.0089	10.7477	9.92834	11.74	10.6645	9.75379	9.8988	10.2338	11.1647	15.2839
XRCC1	7.53853	11.1737	9.66107	6.58178	10.2569	10.4854	8.45549	9.37948	8.92438	7.16819	10.1223	9.7179	9.19964	9.92234	12.525	7.31352	8.93928	5.3134	8.13935	6.2232	9.90191	7.95184	8.96307	5.21225	8.20763	8.31274	9.54731	13.023	11.0868	7.93185	7.41584	9.82739	8.62174	10.1026	6.29713	7.86828	9.35688	10.4366	6.81396	7.36122	10.7131	9.07542	10.2054	9.03057	7.00959	11.6797	7.38876	13.7688	7.30885
MAPK7	3.79807	4.16799	4.21347	7.35555	4.25388	4.34203	5.91995	4.7875	4.12283	3.216	4.85776	4.84397	5.10987	5.23673	4.92041	4.72471	5.1765	2.43874	5.47824	3.56564	5.57433	4.23486	3.75155	7.9007	3.55497	3.2851	5.37954	3.66033	4.15572	3.83483	7.00764	5.1622	4.5125	4.56735	2.15015	3.00112	3.73011	4.42124	2.90942	5.87835	5.18977	5.88363	4.24939	3.84589	4.25419	5.09361	4.8618	3.94728	4.43922
FCGR2B	2.22827	1.55163	1.67233	3.22879	0.537074	3.05047	1.46581	1.69232	1.65516	1.05491	1.70279	1.06622	1.81605	0.811596	1.03087	1.01493	0.708186	3.01332	2.26433	2.15365	1.0276	1.64201	0.859607	1.1167	0.759195	2.09254	0.621002	2.26808	0.819857	0.992486	2.54342	1.58179	1.56276	1.29983	2.18646	1.39826	2.83912	0.889699	1.25583	1.05096	0.675814	1.36753	3.54225	3.87331	1.32937	1.88767	4.30591	1.14115	0.91279
FRMPD3	0.0635878	0.0960114	0.108172	0.120892	0.0985861	0.169117	0.072976	0.150246	0.103158	0.0630555	0.140759	0.0497232	0.244598	0.113014	0.114472	0.112633	0.0950437	0.341282	0.226325	0.0921772	0.109539	0.116705	0.0405434	0.0731764	0.198821	0.088756	0.149111	0.174652	0.082996	0.297078	0.0599309	0.212919	0.148366	0.0626107	0.0409572	0.0462548	0.184925	0.164761	0.0154852	0.147763	0.0219196	0.116141	0.0996885	0.212332	0.0678856	0.107754	0.0290703	0.0573175	0.0841317
IFNAR1	13.2006	16.5088	11.5347	12.5792	14.594	13.0896	13.4144	14.2516	14.5313	14.9326	14.9213	16.3524	16.3793	16.7807	16.6545	17.8969	13.6712	17.3879	14.7203	13.4642	17.4167	15.3008	16.1262	15.0751	13.9619	16.77	17.0767	16.4767	16.7289	13.8656	13.9574	17.1275	17.24	18.5943	10.4769	12.1178	17.6983	16.1162	15.498	14.0954	15.6722	12.0186	19.0664	15.5092	19.1815	16.7544	16.0368	17.9779	21.1771
PRDM9	0	0	0	0	0	0	0	0	0	0	0	0	0	0	0	0.00667376	0	0	0	0	0	0	0	0	0	0	0	0	0	0	0	0	0	0	0	0	0	0	0	0	0	0	0	0	0	0	0	0	0
SP9	0	0	0.0129293	0	0	0.00905089	0	0	0	0	0	0	0	0	0	0	0	0	0	0	0	0	0	0	0	0	0	0	0	0	0	0	0	0	0	0	0	0	0	0.0108131	0	0	0	0	0	0	0	0	0
SMAD7	13.9853	17.6132	10.6345	7.2941	16.0855	15.6715	12.5711	26.1469	20.2494	10.2252	11.4545	15.1033	17.5326	24	30.2027	13.7389	16.959	7.23247	14.5403	13.6405	29.5864	15.794	17.2809	13.5081	9.77916	11.8519	24.4415	9.40489	25.3596	11.8008	14.6585	13.9397	27.4602	21.182	9.50632	7.54382	12.1395	23.704	8.91907	13.6886	19.2294	17.277	16.476	12.8311	19.5208	21.0406	16.8014	21.8743	23.5296
ZIC1	0.0142604	0.0028085	0.00485181	0.00916451	0.00491316	0.00339641	0	0.0425617	0	0	0.0122195	0	0.00484008	0	0	0.00757785	0.00209654	0	0	0.00326399	0.00233958	0.0138561	0	0.0539967	0	0.00497617	0	0.00427286	0	0.00563015	0	0.0135354	0.0102379	0.0140413	0.00393651	0	0	0.0609673	0.0666771	0	0.0019663	0.00446503	0.0198724	0.00607892	0	0.00579968	0	0.0056433	0.0141507
PSMB8	67.7522	35.5517	44.89	37.1568	25.721	62.0997	39.6633	43.8267	51.1552	33.8964	42.1013	37.1251	42.6138	32.9372	47.7377	52.6547	36.0424	83.1696	31.8067	85.8799	43.0068	43.2189	34.4119	26.2408	37.7046	40.9081	31.4666	44.1726	50.1184	31.8814	58.8678	53.3474	31.9391	43.5425	81.1636	92.4648	37.5046	47.3125	42.3038	28.8143	44.6244	35.0095	49.8765	50.9018	26.0561	50.2164	32.6626	40.1634	34.0877
UTRN	9.06274	18.7625	11.5905	12.5247	25.1181	10.7634	15.564	23.0734	21.3615	18.0432	19.1856	24.0745	22.6648	22.3766	19.9193	20.6225	17.5578	6.60884	21.393	5.92331	25.3534	17.1359	26.5578	23.505	19.9092	22.2794	25.132	18.0214	23.1438	24.5278	6.82904	19.3014	31.3851	29.0978	6.38426	10.3297	18.1326	18.267	19.732	16.6183	21.3606	18.6425	27.7676	19.3607	26.701	20.5255	21.7966	21.0837	30.0951
HELQ	2.58782	3.33592	2.65025	1.85206	3.01698	3.56732	2.20728	3.38396	2.8882	3.20769	3.03502	3.47854	3.46893	2.58964	3.09422	3.62538	2.10212	2.99191	3.14467	2.82395	3.65808	2.41285	3.52497	1.77576	2.64551	3.42053	2.88217	3.0859	3.09852	2.94125	2.93302	3.32049	3.29347	2.58237	3.52126	3.45823	3.56135	2.357	3.15482	2.41729	2.7825	2.86457	3.51515	3.34283	1.81701	2.90224	2.03153	3.93428	3.65733
CERCAM	2.3654	3.88034	3.63513	3.29678	2.11925	4.31112	7.39598	2.89842	2.55373	3.29999	3.15013	3.38881	3.18596	2.40247	3.70052	2.73664	6.98732	2.27641	3.79714	6.61052	3.34547	5.51496	2.06821	2.30484	3.67733	1.80546	2.24916	6.49873	1.97863	3.59852	1.60429	6.32745	3.42702	5.56239	4.21842	3.78403	2.32077	1.47552	4.09128	3.25893	4.37107	2.73346	3.8562	2.5743	2.07874	7.55054	1.57204	2.81243	2.01871
DEK	20.5715	28.1964	22.3525	19.6303	25.1425	21.441	14.6836	25.8971	21.3819	26.0361	23.9048	24.0635	29.1949	25.6466	22.9202	27.5673	17.4592	30.0696	21.4747	24.0282	25.5442	22.3885	24.3998	28.8798	21.3814	22.5759	24.6797	26.7538	27.6962	25.8856	21.3322	23.6342	26.4592	24.0464	26.9332	27.3432	26.3167	21.2009	25.6052	22.7531	20.6739	21.4068	29.9672	24.6095	24.2824	20.7003	20.5118	24.3344	30.9291
SRRM2	11.5351	42.6556	41.8654	31.9168	39.8086	32.1735	34.6097	64.4077	39.0002	38.6977	62.9796	62.4884	44.7688	47.2284	34.5383	51.7731	32.6566	12.0386	62.5405	8.80149	44.4723	27.3923	47.8698	45.2805	28.4386	47.7764	46.6092	50.2157	43.3125	53.573	21.6835	36.1793	42.3268	35.6705	8.82358	11.9922	45.6031	27.4741	20.9717	41.4457	33.9752	30.3111	51.693	36.5828	61.8812	33.358	38.2457	53.1355	39.1744
ARL6IP5	135.078	87.3649	84.1247	92.0766	82.5897	86.6895	69.8677	73.151	67.457	108.818	61.781	71.5991	79.2322	67.6336	74.8978	71.9941	74.7794	120.345	79.527	158.815	72.6013	100.561	62.5575	71.5133	110.67	81.9971	74.268	84.4528	77.4133	80.3601	110.198	90.4415	98.1777	72.2357	160.751	143.828	99.3695	95.9357	123.775	95.0811	76.088	79.6236	95.392	88.1763	101.799	87.3186	82.3263	69.3797	97.2263
LPIN1	2.10843	3.67756	3.45777	3.6272	3.43383	3.13969	2.38727	3.526	3.5218	3.50538	3.97565	2.99805	3.66881	4.10401	3.29549	2.73724	2.17626	2.00495	3.93766	1.6875	3.73344	2.77218	3.80343	6.83471	1.71287	3.11238	3.08736	3.44482	3.60025	3.19835	1.92156	3.55589	3.45722	2.84683	1.57214	1.66962	3.33591	3.23124	2.17366	3.72536	2.10652	4.04299	4.37877	2.80797	4.04179	2.50094	2.31688	3.12055	3.87724
E2F7	0.102656	0.175892	0.125736	0.123698	0.127326	0.209045	0.0334835	0.0574479	0.0850696	0.177508	0.0329867	0.164195	0.094074	0.13772	0.0984358	0.151378	0.0452769	0.0485089	0.202786	0.0669648	0.0909462	0.0997454	0.0834528	0.284669	0.152042	0.0429863	0.0972721	0.23992	0.230217	0.158066	0.116867	0.148591	0.0884391	0.136456	0.097765	0.113411	0.19541	0.0359087	0.0359991	0.0525779	0.116777	0.0144641	0.144843	0.0722044	0.0547973	0.0751501	0.00938622	0.205153	0.01528
DSC2	2.05813	2.8631	2.10871	3.63271	3.46796	1.8125	1.85809	2.00789	1.54383	3.3667	2.58823	2.32566	3.41638	2.2049	1.20886	1.86146	2.44757	1.1726	2.04125	2.2608	3.73656	2.60961	2.34355	2.91475	2.3162	2.97038	2.82041	2.56467	2.04149	2.41603	2.46229	2.55046	3.49775	3.93713	1.71956	2.07375	1.90687	1.43924	2.41649	4.00709	2.64495	2.66282	2.38885	2.76913	2.17955	3.22264	1.73357	1.73864	2.63526
PGC	328.905	232.651	150.284	414.831	188.265	173.056	431.846	199.178	282.15	195.892	183.582	173.928	179.674	272.978	104.004	144.792	313.933	120.271	221.564	161.515	209.918	251.152	264.43	318.266	816.867	71.599	498.77	163.271	243.31	76.2213	187.257	100.204	258.672	193.112	216.293	363.774	214.232	127.361	218.793	495.284	61.2695	746.625	97.0972	158.015	192.371	159.499	402.999	63.2615	143.109
IFT52	13.1343	13.4299	7.10571	6.83975	11.4708	9.95751	8.51686	10.6548	8.87931	9.15773	10.1749	10.4713	9.55072	12.937	11.8166	11.4329	9.39106	12.5893	9.30889	15.5293	10.1039	9.52194	10.1393	7.52623	9.33061	9.65938	10.6233	18.579	13.034	8.65264	11.0569	11.7538	11.3071	11.7545	17.654	18.695	11.2787	11.1148	12.4073	8.75647	12.8088	7.35218	10.2689	8.77267	8.60524	10.0157	9.37924	15.6232	9.47185
FBXO47	0.0281078	0.00830348	0	0	0	0.0100417	0	0	0	0	0.0180639	0.017983	0	0	0	0	0	0.0147578	0	0	0.0069171	0	0	0	0	0	0	0	0	0	0.00627426	0	0	0	0.023277	0.0115009	0	0	0	0	0.00581349	0	0.0146885	0	0	0	0	0	0.0209187
NECTIN4	1.85687	5.11979	5.32755	3.9273	6.27338	4.65356	1.50661	3.98076	2.38415	4.27696	4.16781	3.96001	2.96305	3.46069	4.06264	1.22973	2.06579	3.26919	5.21822	1.16719	2.93273	3.71616	3.04819	3.36427	6.36234	4.37129	3.8914	11.2272	5.32737	3.53426	4.57387	3.4504	2.73582	3.82041	1.26232	2.96351	5.08993	3.30688	2.09765	2.53927	4.43286	2.23883	4.97248	3.78053	6.83147	3.3927	2.00189	6.66826	2.28261
OR9I1	0	0	0	0	0	0	0	0	0	0	0	0	0	0	0	0	0	0	0	0	0	0	0	0	0	0	0	0	0	0	0	0	0	0	0	0	0	0	0	0	0	0	0	0	0	0	0	0	0
GPX7	8.01627	3.22157	4.62807	2.77565	2.55093	7.40914	5.51225	6.44531	4.19763	5.07969	5.97557	4.35756	3.7987	4.14617	5.25057	5.82542	4.53132	6.83064	4.47387	8.61789	3.17333	5.50248	2.54338	3.36219	4.25038	5.62794	4.20252	6.51788	3.26897	6.59419	3.18591	4.7214	2.59596	5.16159	9.39537	5.35451	5.32111	7.27227	6.94393	3.65826	7.60541	4.31305	5.03894	4.13487	2.451	7.92486	2.09916	3.43729	3.44574
UBA3	13.5916	10.521	11.2672	9.09552	8.95017	9.88593	7.99691	11.3672	11.498	12.1213	10.8768	11.5036	10.1809	11.5056	11.4684	14.2063	9.36904	17.433	11.1812	18.2976	11.3316	10.3813	11.8611	9.01352	11.1388	11.5807	11.0429	11.4313	13.5301	12.3188	14.0177	10.4626	10.1651	11.3114	18.5181	18.1379	12.6278	9.88529	12.8068	11.3062	9.64751	9.09598	12.5172	11.6582	11.7709	10.2335	11.1378	11.3965	12.8773
EPGN	0.196181	0.537401	0.236647	0.128942	0.0737352	0.0382293	3.90719	0.159689	2.75881	0.29844	0.0458468	0.638981	0.0181596	0.0736198	0.0471764	0.582847	0.0786606	0.524381	0.171391	0.0612313	0.175559	0.017329	0.801678	1.96633	0.118865	0.0933511	4.317	1.1703	0.399961	0.69709	0.0796216	3.01317	0.153647	0.105364	0.457854	0.204328	0.075442	0.16636	0.0156355	0.106569	0.051642	0.150772	0.0931998	0.775461	0.723523	0.0543999	0.603355	0.0635198	1.19458
IFT46	5.58145	11.2863	5.26403	3.0132	8.77619	5.81839	4.51439	5.2216	3.9297	6.58616	7.99171	5.93709	4.854	8.98128	6.02457	6.10541	4.98705	6.28854	4.40188	7.81068	5.12681	4.78033	6.47384	3.67286	7.23011	5.81631	9.46242	15.8063	10.7252	4.6919	9.32721	6.50134	4.2476	5.93835	9.75718	15.5421	6.56182	4.22322	4.88578	3.52629	7.17204	3.88827	6.78208	4.33908	5.69306	5.90433	4.03302	14.1824	5.06295
OR51B6	0	0	0	0	0	0	0	0	0	0	0	0	0	0	0	0	0	0	0	0	0	0	0	0	0	0	0	0.0619406	0	0.0408081	0	0	0	0	0	0	0	0	0	0	0	0	0	0	0	0	0	0	0
OSBPL8	7.87874	8.83828	6.18209	6.08614	6.28207	6.02654	4.67501	7.334	7.0703	7.58084	6.80845	8.59621	9.79508	7.80036	6.78028	10.0284	6.45969	8.58358	6.92549	11.0277	9.92644	8.26368	8.22143	8.05905	5.8814	8.40619	7.83214	7.21811	8.95464	9.28184	7.24052	7.52158	9.75718	9.8183	9.95883	8.42781	9.41061	7.13595	9.58685	6.55135	6.78008	7.79714	10.6938	7.1744	10.3739	6.96929	8.71855	8.39182	12.523
TMOD4	0	0	0	0	0	0	0	0	0	0	0	0	0	0	0	0	0	0	0	0	0	0	0	0	0	0	0	0	0	0	0	0	0	0	0	0	0	0	0	0	0	0	0	0	0	0	0	0	0
AC004832.3	0	0	0	0	0	0	0	0	0	0	0	0	0	0	0	0	0	0	0	0	0	0	0	0	0	0	0	0	0	0	0	0	0	0	0	0	0	0	0	0	0	0	0	0	0	0.0133353	0	0	0
CHST2	6.55938	3.76285	2.7746	2.39585	1.59824	4.48496	4.37569	4.67039	3.93973	1.7644	2.46848	3.70421	2.73195	5.77816	4.6926	4.15345	3.69649	2.26878	2.39748	5.77912	5.06678	3.71153	3.29537	5.35961	2.06534	1.92918	1.93413	1.98655	3.55895	2.40015	1.99219	4.15171	3.0034	4.56064	4.28015	2.78502	1.96377	3.98462	4.25256	2.78456	3.13099	3.74723	2.68614	1.73366	2.03524	2.79978	4.20921	4.07945	2.94268
TMEM238L	0	0.0695921	0.0400745	0	0	0.0701334	0.0106719	0.0439434	0.0309867	0.0219001	0.0252324	0.0753583	0.0399776	0.0405177	0.0129821	0	0.0173168	0	0.0209617	0.0134798	0.0676348	0.0190745	0.131426	0.0131175	0.0145376	0.0205508	0.033821	0.0882315	0.0628926	0	0.254161	0.102482	0	0.0386589	0.0487716	0.0481949	0.145322	0	0.0172104	0.0502729	0.0487233	0	0	0.0502101	0.013972	0.0119759	0	0.139836	0.0292202
CAB39	20.6788	24.8668	19.6588	21.6097	24.9295	20.0497	15.3593	22.5025	23.3132	22.914	20.489	20.6907	24.2514	25.2891	26.5276	22.0781	17.8256	20.5038	19.8697	19.757	27.8091	23.0776	23.6043	23.6061	17.0343	22.191	23.2567	18.626	29.1539	19.2452	21.665	21.9047	25.6421	26.3516	22.2432	18.8882	24.6416	22.0773	21.071	23.7317	19.5122	22.9108	27.2522	21.7055	22.6392	20.3696	27.0034	25.0633	29.3421
GDE1	24.0809	22.7852	27.9142	24.7072	24.3901	26.3981	18.3479	21.5567	30.7368	33.4107	22.091	22.3014	20.8421	20.2996	22.6445	18.0909	24.3084	32.503	25.5879	25.9373	20.7477	29.342	24.3972	15.3126	41.9753	27.2185	19.9042	26.4535	22.3442	28.366	24.1409	22.4776	27.1316	25.0165	34.4484	34.8864	21.5225	25.9596	28.5876	24.2833	21.3983	26.6248	25.2984	26.4766	14.8239	26.9408	21.9712	19.8275	20.7406
ITGBL1	1.7135	2.6223	0.754133	1.75533	1.18612	4.65764	4.17604	2.12893	2.85355	0.660565	2.04076	5.00865	2.65176	4.30986	3.93307	2.73161	7.4627	0.863891	3.55296	8.25406	2.55843	3.7626	2.05975	1.51261	1.1719	2.34782	1.8913	3.72581	1.61721	1.0551	1.00827	2.50671	2.58446	6.54228	1.14562	1.29931	2.50197	1.32583	9.197	1.55662	7.51718	0.595574	3.37362	2.53975	4.10616	18.317	1.83023	2.47802	1.72372
GTF2H1	4.83486	3.99426	5.02055	4.61128	4.40455	5.07692	3.54076	5.66179	5.387	5.70576	4.69225	5.411	4.94195	5.48023	4.98249	5.52242	3.23875	6.34014	5.51602	4.94621	5.1402	3.72379	6.13566	4.39582	4.38142	5.03209	4.23308	5.12136	6.37306	5.08598	4.80612	5.75512	4.95053	4.37036	7.25878	6.42895	4.73824	5.92551	6.42138	5.47237	5.17255	5.25972	6.04236	5.32443	5.17326	4.80111	4.77878	5.09233	5.87796
GCM1	0	0.0207392	0.0238853	0.0225583	0.0362809	0.0167204	0	0.0523825	0	0.0652647	0.0150391	0.0299435	0	0.0120747	0.00773762	0.0186527	0.00516059	0.0368597	0.0249872	0.00803425	0	0	0.0111904	0.0781834	0.00866473	0	0.010079	0.0210352	0.0249902	0	0.00522364	0.00555285	0	0.0115208	0	0.00957507	0.0371207	0.0272854	0.0102578	0.00998791	0.00968005	0.0109906	0.0122289	0	0.17488	0	0.0320948	0.0509333	0.0696635
F2R	17.4571	9.35986	5.5144	9.72191	10.5679	9.77852	8.67249	16.377	11.498	3.4973	14.2974	19.1814	10.3216	21.9074	13.6754	22.1787	30.6823	6.74267	11.7075	36.256	16.1072	20.7504	16.0186	16.2851	6.01601	12.3943	8.45787	16.3715	12.8475	10.3007	8.42233	9.00223	28.0447	29.5829	16.4665	10.5418	12.2261	11.4577	31.3274	11.3903	23.3028	17.1078	15.2266	11.4168	5.66867	38.2348	9.83598	15.3847	17.1728
ZNF711	0.349123	0.993166	0.376143	0.258644	0.501183	0.46195	0.319831	0.79597	0.46433	0.649126	1.05537	2.19228	0.915044	0.833997	1.03894	1.02552	0.567453	0.332663	0.731765	0.377348	0.843253	0.32666	1.05735	0.816497	0.531442	0.527915	0.746278	1.76091	0.828513	0.81171	0.323272	0.632064	0.591798	0.681151	0.540763	0.619021	0.693968	0.384458	0.538462	0.562928	0.847783	0.37045	1.04736	0.785461	0.676418	0.690218	0.407887	1.16668	0.760239
ELP3	5.58208	5.80177	6.38373	4.98468	4.71495	6.93479	4.59095	6.79178	5.19188	5.89917	5.57013	7.2118	5.66546	5.38893	6.27149	5.35842	6.12853	5.06749	4.7427	6.28524	6.53765	5.77373	5.47071	3.95456	5.51167	6.0761	5.37205	6.85214	6.42906	4.94803	4.53398	6.42061	6.25689	6.51283	6.39724	5.95812	6.38557	6.06074	6.68814	4.71377	6.40332	5.16444	6.14779	4.96631	3.69524	6.14791	6.07529	6.00472	4.95843
MTRNR2L8	0.0744867	0.718815	0.228083	0.215412	0.538924	13.2345	0.404924	0.444628	0.215551	0.387782	0.09574	0.889571	0.429783	0.512457	0.180614	0.178117	0.153313	0.730028	0.662794	0.340978	0.586578	0.410124	0.498671	0.514313	0.202255	0.389883	0.406371	0.401735	0.291664	0.147041	0.509896	0.176749	0.294117	0.146684	0.205617	0.182867	0.564527	0.723755	0.391811	0.487476	0.184872	0.279868	0.519	0.539788	0.318085	0.393817	0.522146	1.28716	0.517397
C1orf50	3.42732	2.92395	3.89041	2.15567	2.81173	3.28346	2.13052	3.49193	3.1416	2.76043	3.06194	2.73357	2.12829	2.85491	3.22188	2.62162	2.42675	3.92175	2.80625	3.98915	3.24515	3.28534	2.36654	1.57126	2.34458	2.89606	2.39629	2.94265	2.95431	1.91139	4.04826	3.08531	2.44952	2.64827	4.16197	4.46492	3.3319	3.04644	2.42532	2.49271	3.1152	3.34929	3.309	2.39787	1.84863	2.72839	2.59973	3.0897	2.05888
HID1	4.58965	6.65433	7.31203	4.63323	6.07686	6.32742	7.80865	10.3497	6.18134	4.49686	8.65084	9.46729	6.45965	7.30129	13.2386	8.01591	5.64912	2.87307	10.9054	4.39562	9.15916	8.05148	6.82148	6.10571	5.81163	6.52103	6.18	7.80065	6.77486	5.85048	5.21229	7.48105	6.06149	7.57814	3.91327	3.81145	7.84093	8.27987	5.14064	6.18208	10.2897	4.20326	6.41222	4.9346	4.25138	6.86438	9.5149	10.9638	5.74346
NAALADL2	0.325923	0.757613	0.565776	0.413944	0.477032	0.433456	0.443592	0.585783	0.426208	0.899697	0.43115	0.51141	0.634656	0.518021	0.516023	0.523371	0.564507	0.427184	0.454704	0.431258	0.58077	0.56633	0.919208	0.650169	0.627181	0.804419	0.512326	1.01578	0.77995	0.639633	0.278267	0.61419	0.684031	0.742556	0.399937	0.422464	0.919541	0.765594	0.550612	0.493479	0.556012	0.688273	0.524635	0.608473	0.816122	0.406365	0.426341	0.655249	0.881724
REP15	0.210078	0.425557	0.336953	0.0578605	0.496311	0.0857736	0.342608	0.503841	0.284227	0.26784	0.578614	0.422417	0.366696	0.37165	0.277851	0.191372	0.119129	0.0315143	0.224317	0.288503	0.42836	0.291603	0.430539	0.28075	0.0222245	0.219921	0.25852	0.242792	0.160246	0.28437	0.147381	0.327582	0.290868	0.20685	0.198826	0.270154	0.253899	0.244949	0.184174	0.333038	0.235873	0.366472	0.533227	0.268657	0.234957	0.31124	0.164642	0.356292	0.580717
GIPC1	26.9309	18.9338	28.8937	34.1685	34.1996	27.4424	29.9458	26.2273	27.379	22.8985	23.1142	22.3767	20.3733	26.9348	31.4894	16.3843	27.6253	19.909	29.4876	38.3404	23.1711	28.6311	21.1711	25.2109	25.485	16.6288	26.3872	29.0746	29.7324	20.8769	29.2022	23.8604	19.7659	25.979	22.3688	31.4302	18.3278	24.7488	19.2471	28.3941	27.9378	31.5457	26.8904	21.9725	17.4094	27.9775	26.5627	27.6961	17.3531
CGAS	1.55726	1.63774	2.69416	2.66833	1.33595	2.47572	2.0656	2.09152	1.6469	1.75462	2.12169	1.99263	1.88691	1.18119	1.84853	3.69278	1.29469	2.38747	2.02031	2.09583	2.11542	2.00487	1.29574	2.48175	1.58567	1.76879	1.74388	1.28083	2.38642	1.54935	3.63604	1.66285	1.53445	1.22666	1.27028	1.60571	2.46613	1.8793	1.38571	1.88098	1.91963	1.66024	2.43322	2.5491	1.39097	2.07576	1.253	1.66698	3.61596
MTCP1	0.281322	0.428321	0.375494	0.599747	0.503262	0.301513	0.405859	0.460186	0.33304	0.386262	0.389407	0.650719	0.286448	0.424311	0.450787	0.534722	0.396097	0.352222	0.554566	0.252609	0.537873	0.325912	0.434628	0.39042	0.360572	0.385119	0.354181	0.398771	0.485303	0.410101	0.309155	0.302965	0.419472	0.319615	0.295696	0.442727	0.457698	0.441563	0.294062	0.415634	0.295403	0.31507	0.520198	0.345929	0.40815	0.382845	0.356155	0.556642	0.370422
FOXD4L6	0	0	0	0.00766638	0	0.0113648	0.00864661	0	0	0	0.020444	0	0	0	0.0105184	0	0	0	0	0	0	0	0	0	0	0	0	0	0	0	0	0	0	0.0156612	0	0	0	0	0	0	0.00657948	0.0149405	0	0	0	0	0	0.00629438	0
FGF5	0	0	0	0	0	0	0	0	0	0	0	0	0	0	0	0	0.00237896	0	0	0	0	0	0.00515861	0.00720831	0.00399433	0	0	0.00969694	0.00576008	0.0063886	0.00481606	0.00255979	0	0.00531093	0	0.00882797	0.00285203	0	0	0.0138129	0	0	0	0	0	0.00329048	0	0.00640352	0
SSTR4	0.0680141	0.0803698	0	0.0655645	0.0702991	0.064796	0.16022	0.456741	0.429427	0.0505836	0.0874206	0.0580194	0.115422	0.280756	0.269868	0.379492	0	0.0714205	0.072624	0.171242	0.267804	0.0440572	0.0216828	0.136342	0	0.118668	0.097647	0.0407584	0.145266	0.134264	0.0910933	0.0537969	0.122072	0.044646	0.11265	0	0.0359632	0.370084	0	0.0774115	0.0468909	0.0425915	0.118475	0	0.129087	0.0553225	0.331669	0.278126	0.134982
HAUS2	5.03653	5.07159	5.34698	8.0474	4.8886	5.19748	6.30992	6.23173	5.29797	6.96281	5.45399	5.94667	5.38739	6.80397	5.4142	6.87784	4.96429	5.86245	5.31397	6.1305	5.66132	4.84283	6.64205	9.93125	4.57213	5.98543	6.49813	4.46677	5.74618	6.25794	8.53972	5.0575	6.27804	5.64443	5.86905	5.37708	5.48848	5.00868	5.96386	6.15192	4.87262	5.19489	5.02148	5.77099	7.19057	5.33241	6.14468	5.2064	7.47442
JKAMP	8.96933	9.9396	8.039	7.50993	9.53971	7.9976	6.64675	9.52265	8.62841	9.8152	9.38726	10.4586	10.4959	9.33289	8.88733	9.38425	7.96113	13.0735	8.49723	10.4128	10.3263	8.86678	9.88701	6.0629	9.72639	9.62312	8.92432	10.2152	10.4123	9.24056	11.5879	9.24041	9.94727	8.78024	14.8556	13.1341	10.26	7.24092	10.7844	7.83422	8.40493	8.36921	9.45206	9.34938	7.30474	8.86545	8.5954	10.7896	9.88559
OR8B4	0	0	0	0	0	0	0	0	0	0	0	0	0	0	0	0	0	0	0	0	0	0	0	0	0	0	0	0	0	0	0	0	0	0	0	0	0	0	0	0	0	0	0	0	0	0	0	0	0
CDKN2AIP	7.3661	7.84819	6.15338	6.13872	7.68687	6.79072	3.91623	9.02683	6.25332	8.80526	10.2493	7.37701	7.88204	9.34782	8.97189	9.19883	5.69331	9.32032	7.01066	9.0793	8.70712	6.07431	7.11274	7.63695	4.86213	7.29754	8.71926	6.6851	8.60208	9.03667	9.24139	8.99195	7.31051	6.99352	10.4298	10.2816	7.65586	8.10441	8.56302	6.53007	7.22991	7.64246	7.65634	6.59534	6.89404	6.29237	5.25282	7.50203	10.014
RHOU	9.93797	16.2247	10.4306	10.4004	13.0406	8.63941	11.0222	11.8683	9.9399	11.2022	12.9353	10.8889	18.8065	20.5191	8.25049	12.1623	12.5947	12.0364	8.50188	9.57285	16.6953	9.69215	12.5054	9.26615	14.7902	13.1923	15.5852	15.1725	14.7853	12.3581	10.4757	16.3931	14.6865	14.667	18.3842	13.6009	7.77852	10.6298	16.3222	18.3752	10.7227	12.0249	16.1949	13.1633	23.6631	7.70131	11.6848	16.0972	15.7506
DNAJB14	4.245	4.58792	3.28245	2.88546	3.55918	2.9412	1.88002	4.14478	3.74073	4.42932	4.37198	4.52966	4.47852	3.84719	3.59738	4.04814	2.89243	4.33292	3.78255	4.98209	4.63279	3.88188	4.43135	3.13902	2.46028	4.02177	3.34771	2.78181	4.41703	3.63323	3.54954	3.52319	4.78983	4.51347	4.87777	6.06307	4.63175	4.16795	4.24856	3.04293	3.38813	3.66676	5.05719	3.52105	2.84345	2.78584	3.35661	3.84534	5.3575
PRSS8	55.0522	40.363	48.8739	47.4071	75.4653	61.1153	66.0952	56.3351	78.7283	44.6886	58.1472	47.682	49.7844	52.509	74.4401	25.1449	67.9319	28.6113	64.5219	31.7279	55.1597	54.0031	68.0505	57.2475	58.9716	53.7497	47.5338	45.9114	52.1793	41.7179	42.2888	34.7063	54.7709	53.2009	40.5527	45.2099	35.8497	65.3558	42.6572	52.3797	75.9922	58.2036	43.3052	53.4277	70.9822	64.7495	65.1168	54.3927	34.9243
GPHA2	0.0349374	0.0619264	0.142641	0.0336791	0.108333	0.0748898	0.0949634	0.117309	0	0	0.269437	0.08941	0.142296	0.0721092	0.0693127	0.0556964	0.323596	0.110062	0.0373054	0.21591	0.0343913	0	0.133656	0.116726	0.181108	0.0365743	0.0601911	0.188431	0.0373099	0.206905	0	0.0331612	0.0752473	0.0688012	0.173597	0.142954	0.0923676	0.0407366	0.0612587	0.0298235	0.144521	0	0.328635	0.0446794	0.0745976	0.106567	0	0.124433	0
SDK2	0.3289	1.22853	0.842107	0.773827	0.322664	1.10531	0.583361	0.414909	0.677537	0.712064	0.73443	0.838137	1.08415	0.526384	0.554816	0.58431	0.82858	0.924896	0.800599	0.660298	0.484266	0.912684	0.28257	0.463756	1.22607	0.437681	0.460993	1.4181	0.455414	0.845147	0.246384	0.485464	0.588312	0.433624	0.133878	0.145981	0.977134	0.773487	0.241916	0.513929	0.68026	0.788067	0.903075	0.723593	0.640763	0.649545	0.226818	0.47099	0.526895
TMEM200C	0.0425765	0.120387	0.0744984	0.0923468	0.0408635	0.106475	0.0495973	0.0204227	0.0336024	0.0746391	0.0781784	0.0272399	0.0464489	0.0753222	0.0844679	0.0412094	0.0134133	0.0351284	0.113656	0.0417648	0.0508918	0.115243	0.0145429	0.0203212	0.0675634	0.0604896	0.099549	0.155821	0.0909355	0.115266	0.236242	0.0981431	0.0524001	0.02695	0.0705181	0.0522632	0.138293	0.0248219	0.0159971	0.0233643	0.0503202	0.0171399	0.0985335	0.0777837	0.0303028	0.0296842	0.0333679	0.215426	0.0407402
BAG5	9.25572	11.3868	8.89592	10.6796	11.5206	9.36743	9.11559	13.4918	10.6376	12.5303	11.3523	12.3931	12.2304	14.0172	10.6222	10.7631	10.6253	8.04354	11.0693	8.44167	13.2587	8.92769	12.7616	15.2895	10.6768	10.5953	14.492	11.1392	13.2205	12.3149	9.74673	11.7475	13.1268	13.3499	11.6245	9.76428	10.8753	11.2	13.7375	13.6537	11.3388	10.5448	11.9638	9.71731	15.2937	10.9446	14.6697	11.9162	13.3931
ACOT1	6.91235	2.18708	2.02408	5.97156	4.64592	5.45175	2.44352	1.52194	1.04338	4.08741	0.72825	5.46158	3.65376	2.70913	6.3072	2.52906	1.10787	4.40272	4.19458	4.72046	1.66389	0.825782	1.80627	1.93083	4.25174	1.18626	3.20496	1.25628	2.33957	3.62385	7.8414	4.84899	1.58639	3.44026	4.64517	3.19926	1.56784	1.62956	6.10967	3.40169	3.13278	2.28849	3.78988	6.64192	2.83622	2.06235	6.59651	2.66818	2.41758
MEF2D	9.93309	18.8309	9.53493	13.0156	15.0214	16.0945	19.5026	23.2362	12.6229	12.4684	18.7644	22.102	24.3973	23.4906	15.8988	21.4922	17.0916	7.53231	18.9349	9.97926	24.5839	16.1349	16.9356	19.2769	14.4609	13.8117	17.6094	13.4727	15.6172	19.7941	12.2272	17.5679	21.3446	19.4166	7.28404	8.29414	14.8372	14.0397	14.6866	13.8342	21.6925	14.4158	18.6341	15.5537	16.5354	18.7094	20.5401	20.2904	16.7639
AC009690.3	0	0	0	0	0	0	0	0.0190375	0	0	0	0	0	0	0	0	0	0	0	0	0	0	0	0	0	0	0	0	0	0	0	0	0	0	0	0	0	0	0	0	0	0	0	0	0	0	0	0	0
TMTC4	1.07806	2.71542	2.18493	1.24558	1.83935	1.94967	1.45252	1.83587	1.42483	1.92196	1.86302	3.39253	1.74372	2.07069	1.76014	1.83374	2.11806	1.48412	1.9828	1.37071	1.97262	1.88448	2.01277	1.78884	1.99013	1.71175	2.5949	3.32448	2.24745	2.12611	1.82384	2.54099	1.64421	2.0468	1.40965	1.43519	2.09467	1.73214	2.08922	1.70842	2.63301	1.38088	2.66319	2.11087	1.80256	2.80688	1.49507	2.5577	1.93479
RSBN1L	3.65453	6.57314	4.95825	2.76336	6.3017	4.44291	2.94096	6.26604	4.94645	4.89332	6.69969	5.95158	6.92568	5.59223	5.28776	5.29991	3.75438	4.18172	5.32122	3.55139	6.59819	4.92068	7.40686	2.29497	4.6114	5.95953	4.79944	5.59345	6.45336	5.84407	3.26108	4.14842	6.09667	5.75122	4.81852	5.6029	6.09148	6.09333	5.17977	3.33039	4.94746	4.87506	6.64902	5.51183	2.80553	4.28085	3.71914	6.53286	5.66017
CYB5B	13.8022	8.88028	10.6197	9.59369	10.7152	10.7325	9.06494	9.58345	10.2014	10.2371	9.52983	10.1468	10.0022	9.77463	10.5159	10.8372	9.38246	10.4924	9.35808	16.2483	10.3663	11.0019	11.4523	8.65899	12.9699	9.95967	10.0808	11.0713	9.8597	10.7968	10.6646	10.0734	10.3666	10.9875	16.1147	13.4542	10.5543	11.7544	14.1465	10.4977	9.98029	10.5963	9.41451	9.36784	8.84274	10.2098	10.5116	9.21585	11.6777
DPH1	1.68026	2.65951	3.0228	2.67339	3.18881	2.72236	2.40728	3.72975	2.83848	2.9653	3.38761	4.07712	2.88389	3.04463	2.51591	4.49275	2.72641	2.14208	3.92432	2.07986	2.54737	2.09674	2.69803	2.63979	2.12238	2.82967	2.69148	3.7027	3.32467	3.38792	2.97548	3.25901	2.9048	2.5619	2.11747	2.30398	2.50788	2.3261	2.62098	2.86383	2.88482	2.33843	2.80746	2.58717	3.07571	2.5746	2.79005	3.35358	2.35045
GTF2F2	5.85537	4.57927	6.13163	4.50697	5.02647	5.26321	3.55243	4.32231	6.69546	5.97368	4.38926	4.51831	4.72414	4.6588	5.46834	4.80976	4.24246	6.37393	5.92769	6.05242	5.30625	4.94236	5.83945	4.36058	5.33576	6.32623	5.06699	5.51247	5.55609	4.91294	5.69114	5.26071	5.06371	5.04362	5.9595	5.63299	6.30562	5.74327	5.53305	5.57826	4.5632	5.93673	5.51246	6.26485	4.01472	4.69003	4.95327	4.66617	6.34702
DDX10	1.70536	2.03549	2.02554	1.61076	2.20924	2.12828	1.52571	1.89585	2.33874	1.87687	1.87741	1.92771	1.96224	1.52708	1.9799	2.15174	1.83654	1.86705	1.75562	1.78274	1.8349	1.94308	2.16491	1.34137	1.9368	2.23357	1.90708	3.03838	2.34383	1.54888	1.37076	1.87452	2.24824	2.35684	1.70675	2.19035	2.0582	1.88588	2.06159	1.54713	2.11788	2.24838	2.09008	2.10753	2.0846	1.92441	1.97181	2.15927	2.22533
C14orf177	0	0	0	0	0	0	0	0	0	0	0	0	0	0	0	0	0	0	0	0	0	0	0	0	0	0	0	0	0	0	0	0	0	0	0	0	0	0	0	0	0	0	0	0	0	0	0	0	0
PIGU	7.4033	8.8966	7.49543	6.90607	8.12177	7.42617	5.41595	6.37178	6.53193	6.0308	6.04146	6.62655	5.72367	7.65237	6.58049	5.52928	7.3376	6.38002	6.33428	8.77912	5.46273	6.7518	6.98897	5.28256	7.22725	6.57323	7.09847	10.8906	8.16148	5.96385	6.73845	6.4139	6.33679	6.86559	8.08213	8.18231	7.51926	7.14001	6.56381	6.64635	6.66412	5.98793	6.18757	5.52152	5.63515	6.82927	5.32562	9.65059	4.68197
HAPLN1	0.869729	0.0741942	0.00474718	0.0224172	0.100951	0.019939	0.182041	0.114521	0.480855	0	0.0239121	0.803418	0.1326	0.777548	0.37831	0.389258	0.244108	0.0341873	0.0148986	1.00918	0.256382	0.117496	0.444816	0.270377	0.0447748	0.0535575	0.00801279	0.075253	0.183771	0.0110175	0.132889	0.0132435	0.0150257	0.325144	0.577743	0.0532851	0.0295109	0.558565	0.244647	0.0277913	0.382857	0.0480563	0.0777754	0.0416349	0.0132408	0.156052	0.157344	0.34234	0.456904
DCTN4	12.3268	13.1393	9.46336	9.80268	13.7935	10.0072	8.29068	12.8259	11.5112	13.0822	12.228	11.9733	13.8758	12.3151	12.0592	11.4932	9.56383	14.2518	10.1799	10.569	13.5236	11.0171	14.1182	10.2244	12.6828	11.6429	12.3643	11.9732	12.5177	13.0835	10.1128	11.9489	14.1323	12.9465	15.3729	14.1927	12.9078	12.4094	12.6985	10.8065	11.7873	13.4399	14.4905	11.0702	12.0565	10.9523	13.3959	12.5095	12.6072
YIPF6	7.64386	8.06486	6.30951	5.73697	8.44475	5.72806	5.58816	7.82286	7.67434	8.76389	7.45676	7.71805	7.82781	8.95213	7.5183	8.3423	6.30901	7.4125	7.10023	7.61073	8.98714	7.0897	9.3838	7.96069	7.1901	7.95223	9.06276	7.58081	8.17464	8.56869	6.861	7.05399	8.49139	8.7718	10.9953	8.57673	8.35028	8.69101	7.86787	7.30513	7.09659	8.03506	8.09599	6.5262	8.154	6.26209	7.65755	8.67117	10.2295
RAB3IL1	1.68971	2.75973	2.90008	3.95801	1.13465	2.69148	4.55185	2.87892	2.16598	1.02055	2.25484	1.94177	3.9451	2.26575	2.61916	2.33339	2.61551	7.58332	2.94194	3.99806	2.18771	3.99471	1.28665	3.17146	1.39476	2.05055	0.973449	4.70174	2.25269	2.16707	2.58981	4.58668	3.41904	2.75525	2.18363	1.9024	1.58204	1.2298	3.39674	3.18794	3.91775	2.8913	3.13832	1.61033	1.86137	4.98332	1.79098	1.92084	1.95439
PYY	0.21915	0.113296	0.139803	0.092425	0.0283141	0.0978661	0.074459	0.18396	0.129719	0	0.17605	0.105157	0.139465	0.0848092	0.0181156	0.0436705	0.120822	0.0862973	0.0585009	0.0376202	0.0808967	0.0798513	0.0261993	0.109828	0.0405724	0.0573544	0.0943894	0.123121	0.058508	0.16223	0.0366893	0.169007	0	0.0809185	0.0226857	0.112088	0.0579389	0.127763	0.0240159	0.163688	0.0453266	0.0514632	0.114523	0.210194	0.0194969	0.0668461	0.17533	0.0542031	0
MKRN2OS	0.300703	0.982381	0.487467	0.238718	0.62161	0.252772	0.0192315	0.296961	0.390883	0.434123	0.477444	0.588473	0.27016	0.219048	0.444501	0.310182	0.148229	0.445783	0.434407	0.352229	0.313414	0.618727	0.541347	0.141833	0.654947	0.462928	0.274266	0.5565	0.604465	0.209507	0.418533	0.394544	0.304774	0.1045	0.380857	0.694808	0.327352	0.433114	0.325652	0.513375	0.204874	0.265842	0.480664	0.384551	0.163661	0.442421	0.226424	0.524991	0.131643
B4GALNT4	0.025806	0.28461	0.193159	0.0248765	0.240056	0.202826	0.0607907	0.0673932	0.0271556	0.115155	0.110564	0.418261	0.0788285	0.142033	0.0682622	0.233122	0.151758	0.045164	0.23881	0.0354396	0.0762076	0.108655	0.0658152	0.0977137	0.108292	0	0.163017	0.866016	0.0734889	0.0815077	0.103688	0.289845	0.0463168	0.0677584	0.149596	0.0703937	0.104613	0.0702087	0.00754129	0.0954574	0.138773	0.0242401	0.197789	0.0990051	0.0857116	0.13119	0.0865162	0.245094	0
NIPAL3	4.34159	9.33779	5.87461	4.49529	9.89229	7.62011	6.38668	8.90603	8.42775	7.87532	8.64914	7.22816	9.47193	9.1135	8.06731	6.57574	6.10576	4.47594	7.39459	4.08907	8.52543	7.37735	8.17623	4.76537	7.0646	7.10561	7.70206	7.88567	8.1229	8.45915	4.3327	8.88662	8.87658	9.40676	4.74356	6.19647	6.69597	7.12404	6.91577	6.40784	7.81699	6.60842	8.42086	6.5377	5.11249	7.9856	7.41719	8.36047	6.51863
KSR2	0.0229899	0.285246	0.212995	0.135528	0.195581	0.126358	0.0913297	0.0950066	0.138175	0.167693	0.150021	0.239864	0.149456	0.133225	0.121626	0.0747094	0.102178	0.0631388	0.158618	0.0412868	0.053965	0.104817	0.123468	0.0614475	0.096911	0.153658	0.143196	0.208245	0.151083	0.201083	0.0347386	0.129248	0.114265	0.0679098	0.0190387	0.0231552	0.115016	0.156712	0.102326	0.11322	0.0965624	0.122925	0.223645	0.160571	0.106986	0.145643	0.109953	0.158163	0.0526455
GRB14	0.393737	0.807751	0.569335	0.374284	0.780016	0.984656	0.856173	1.99531	0.83729	0.536856	0.745065	1.49745	1.82637	0.948097	1.2368	1.50819	0.897241	0.65464	1.96198	1.44193	1.40498	1.00957	2.42677	0.628507	1.22301	1.79758	0.659497	0.707857	0.677431	1.01044	0.625	0.835678	1.60182	1.43229	0.461929	0.644424	1.48048	1.10947	2.49301	1.06433	0.710304	0.359573	1.2917	1.14692	0.389212	1.83485	0.800019	0.960857	1.31864
NEK11	1.03913	7.40669	0.986634	0.675569	5.00803	1.37703	0.919593	1.63635	0.877326	2.29152	2.36064	1.96355	1.29798	5.3618	2.21336	1.29539	1.16977	1.1673	1.0257	1.18644	1.84358	1.60256	2.50767	1.04153	5.15399	2.36537	5.51124	10.8884	5.90333	0.980332	2.7673	3.41765	2.13396	3.2777	1.82115	5.21097	2.52045	0.845314	1.23409	2.04739	2.42163	1.18605	4.00956	1.2748	3.1733	1.34892	0.85621	10.3952	0.908243
HSD17B10	52.7498	29.6748	48.3623	43.6755	32.9591	46.4807	34.9063	31.7279	35.4486	33.34	33.6767	34.8253	29.7804	32.8775	46.1661	30.8755	38.9807	51.2785	31.9733	60.7468	27.5478	38.5957	32.3844	27.1433	35.4535	32.9566	28.7433	44.7041	31.9152	26.4623	44.457	36.6559	29.7464	31.9692	51.8777	50.0296	30.6996	34.5758	39.0211	33.1646	36.4273	34.1229	31.8114	34.4343	24.8224	36.1803	31.0664	33.1379	25.1787
OSBPL2	2.78446	4.84259	4.17868	3.83623	4.62475	4.22923	3.4485	4.87215	4.04482	4.33343	4.82626	4.51185	5.17072	4.68294	4.63077	4.16862	3.70375	3.03681	4.28609	2.48933	4.66772	3.85736	4.63527	3.7709	4.21791	4.26558	4.24617	4.25499	4.35432	4.68903	3.15329	4.35685	4.09108	4.29438	2.58444	3.49692	4.19243	4.22385	3.84777	4.20308	4.13739	3.70055	4.60731	4.35061	3.62409	4.17431	4.28775	4.84291	4.71495
DENND1A	1.19554	2.52538	1.87387	2.25022	1.34982	2.27193	2.64597	2.13246	1.80992	1.48856	1.82858	2.56308	1.94001	2.12247	2.10065	2.04921	2.32066	1.8914	1.9199	1.74581	2.3568	2.07195	1.27313	2.06566	1.55811	2.10023	1.72548	2.79299	2.16605	1.62526	2.03638	2.94468	2.11293	2.08722	1.39236	1.31911	2.05324	1.53743	1.84458	1.56986	2.47924	1.76598	2.51223	2.16225	1.75118	2.58827	1.45365	2.44671	1.53066
U2SURP	3.03792	7.02314	5.51842	3.78545	6.0243	4.60116	3.67468	7.66005	5.08686	7.10596	7.82815	8.61969	7.00727	6.63347	5.51701	7.81184	4.01196	4.3512	6.3851	2.97115	7.45458	4.25803	7.58089	6.69453	5.25145	7.17383	6.04343	7.71364	7.37095	7.65825	3.96224	5.57774	6.8344	5.68449	4.08457	4.35298	7.53928	4.65504	5.5001	5.78761	5.13014	4.22024	8.20535	6.25546	7.47852	4.63673	5.31058	7.89032	8.22072
BHLHE23	0	0	0	0	0	0	0	0	0	0	0	0	0	0	0	0	0	0	0	0	0	0	0	0	0	0	0	0	0	0	0	0	0	0	0.0241586	0	0	0	0	0	0	0	0	0	0	0	0	0	0
CSTA	16.8476	9.95408	16.8354	10.778	6.45398	14.1087	8.72316	8.8084	9.87476	14.1947	8.84359	16.2813	6.47795	6.90589	11.4842	14.1615	11.0161	16.9491	11.6743	25.7742	10.3216	14.4696	7.41421	6.73881	10.522	20.6463	9.07298	4.95629	11.2228	10.3263	29.3916	15.3648	7.86616	8.90917	18.5377	18.01	13.8048	9.97315	14.419	14.4821	10.9946	17.7066	11.1068	9.70295	10.8002	13.4834	6.37719	9.87483	16.379
KCNJ5	4.26842	2.30289	7.51346	3.25192	5.99372	6.60294	5.70311	4.80105	6.64135	4.17689	3.89352	3.74056	4.75601	3.03862	4.06247	4.93038	3.49193	12.8682	7.46991	4.27276	3.99317	3.73574	2.00063	1.42254	3.70213	6.71923	7.9924	3.11804	6.204	4.24022	2.84895	3.29491	4.68214	3.00872	1.32446	1.88519	2.91502	4.26682	4.71243	4.52968	2.73831	3.80049	3.12723	7.30752	2.6158	5.0948	8.21228	2.53583	3.99648
ADCYAP1	0.20406	0.0703297	0.216961	0.30736	0	0.0486013	0.0462213	0.114195	0.214733	0.0853673	0.142071	0.424304	0.077917	0.105293	0.0168682	0.0813269	0.157503	0.0535701	0.735382	0.116766	0.0083696	0.0826144	0.178899	2.64185	0.0314822	0.0356035	0.0952142	0.871287	0.00907989	0.594168	0.0227753	0.932113	0.741655	0.0251156	0.183072	0.111327	0.121386	0.109052	0.626143	1.85078	0.0914453	0.0479196	0.142183	0.315328	0.0544631	0.969957	0.0777416	0.00336472	0.493572
IDH3G	16.4916	13.9649	18.4614	17.6423	13.8826	18.5302	16.6357	15.1661	15.769	13.0444	15.0752	15.0077	13.4215	15.2372	16.851	14.5879	17.0735	15.342	15.397	18.3147	13.913	15.6538	12.5838	10.7571	14.9726	15.7559	14.924	16.023	15.1319	12.4392	20.6417	16.885	14.1435	12.5567	13.036	15.7272	15.0602	15.3971	15.2201	12.5123	16.4069	16.6989	14.0379	15.1666	13.6273	17.0123	13.3913	14.8431	10.7582
KLHL41	0.382792	0.89007	0.189054	0.482086	0.421177	0.220572	0.637704	0.635737	0.23389	0.564789	0.603113	0.268605	0.60351	0.47149	0.465453	0.452756	0.201509	0.946558	0.171406	0.618959	0.316032	0.251958	0.271623	0.511564	0.274328	0.23268	0.712667	0.388488	0.527465	0.409514	0.292175	0.896605	0.611686	0.279643	1.52366	0.36378	0.398281	0.158375	0.465496	0.6219	0.602731	0.61474	0.696907	0.378991	0.369116	0.301318	0.225807	0.605933	0.790328
EPHA8	0	0	0	0.0029103	0	0.00431429	0	0.006758	0.00953081	0	0.00776093	0.0231785	0	0	0	0.00962576	0	0	0	0	0.0059437	0	0	0.00403466	0.00447144	0	0	0	0.0128962	0	0	0.00286555	0	0	0.00500035	0	0	0	0	0.00515427	0	0.00567171	0	0	0.00429746	0	0	0.00477894	0
KCNF1	0.155471	0.100208	0.0721306	0.197557	0.0876512	0.252468	0.176717	0.0790943	0.189629	0.0946039	0.199831	0.271277	0.23026	0.145857	0.158893	0.168987	0.118441	0.148416	0.09055	0.13587	0.229561	0.123597	0.0540697	0.141663	0.439596	0.0295918	0.0608748	0.495484	0.196215	0.117183	0.126198	0.362209	0.350069	0.0834992	0.222388	0.323854	0.0747334	0	0.185864	0.301623	0.304019	0.159313	0.147719	0.253047	0.211246	0.241423	0.60738	0.0671181	0.042075
PICALM	30.91	31.8522	30.2078	45.5238	25.9291	25.3194	29.2015	31.3922	29.8141	32.5584	26.6052	35.705	35.4942	32.8943	30.1093	39.6162	33.1101	32.9881	30.2926	35.67	36.6372	31.5749	35.6995	62.1069	29.5521	31.2666	35.0016	26.0399	35.3604	32.0714	30.6472	33.4816	35.9683	38.7305	28.9506	21.1782	37.3627	34.2817	34.0665	37.6538	31.3172	36.3543	33.1462	35.0108	44.3621	33.8288	31.3962	27.7478	47.3706
DLEC1	0.228924	5.816	0.855436	0.11408	2.66292	0.662595	0.109683	1.59377	0.36747	1.96949	3.48105	2.64129	0.30421	4.59676	1.00583	0.949477	0.292637	0.228167	1.01505	0.0959138	1.02933	0.377006	1.50662	0.500386	1.8763	1.6085	3.8437	13.3408	5.32033	0.427399	1.23855	1.50811	0.610046	1.38682	0.151022	0.977971	1.87929	0.289544	0.142868	1.33148	0.836216	0.116629	3.21178	0.625212	1.54095	0.402395	0.251886	12.3805	0.282992
ARG1	0.345747	0.243189	0.117633	0.642782	0.221225	0.082347	0.214806	0.12899	0.168921	0.238773	0.211619	0.316006	0.217934	0.237869	0.174205	0.314961	0.283202	0.432218	0.246121	0.146968	0.153964	0.0799867	0.204701	3.2014	0.182885	0.224062	0.397108	0.207194	0.263733	0.214507	0.345464	0.10939	0.23049	0.097267	0.0818072	0.0943132	0.113173	0.115182	0.129906	0.857308	0.0953472	0.139186	0.137661	0.273715	0.480437	0.0502196	0.105376	0.215008	0.294076
ARMC5	1.59864	2.37166	3.09669	2.93589	3.67255	3.15995	3.64114	4.12702	1.89713	3.45618	4.52202	4.34499	2.98821	3.37779	2.97092	3.21819	3.37876	2.02793	3.04019	2.47587	2.65912	2.7268	2.25992	3.85571	2.11712	1.8812	3.20148	2.86878	2.7851	2.57071	2.90169	3.08734	2.68286	2.55644	1.67177	1.87164	2.47419	2.46946	2.88999	3.24227	4.00153	2.25246	2.77455	2.93231	3.33033	2.81896	3.83562	2.84224	2.07557
CHD1L	9.03673	12.4053	11.1702	11.3025	9.88509	10.9007	8.36122	8.6984	11.5791	9.01216	10.3095	11.0359	10.0308	8.53454	9.18266	9.60917	10.2622	10.4755	10.7032	10.0677	9.66426	9.97235	9.73333	7.4407	9.91389	9.89148	9.13815	8.92418	10.3872	8.79653	13.5321	10.7466	8.62731	7.52026	6.63448	9.99873	10.9297	8.13439	10.216	9.99628	8.96274	10.0097	11.3477	9.60798	9.80779	9.08478	7.65803	10.1254	9.17168
USP17L7	0	0	0	0	0	0.0113984	0.0086722	0	0	0	0	0	0	0.0164628	0	0	0	0	0	0	0	0	0	0.0319789	0	0	0	0	0.017036	0	0	0	0	0.0157076	0	0	0	0	0.0139856	0	0	0	0	0	0	0	0	0.00631301	0
PPM1F	3.98826	6.72794	5.92112	5.3973	3.64469	6.87312	10.8736	10.68	7.62218	3.26444	8.4791	12.5714	8.7328	7.97331	10.8468	10.9922	9.88062	4.54178	7.3009	7.5393	8.62406	6.98966	6.33373	8.71527	4.37673	6.40878	4.88382	5.3213	5.36583	6.51378	3.55963	7.72021	8.01277	10.8616	5.22392	4.89696	5.57831	6.71164	7.60054	5.48606	13.2287	2.93251	9.04091	4.87057	4.62434	9.53637	7.22575	8.81834	3.56278
PYDC1	0.037575	0	0	0	0	0.107391	0	0	0	0	0	0	0	0.0387765	0	0	0	0	0.0401217	0	0	0	0	0	0	0	0	0	0.0401266	0	0	0	0	0.0369976	0.0311171	0	0	0.043812	0	0	0	0	0	0	0	0	0	0.0297393	0
FAM193A	2.83487	5.99073	4.96872	5.15739	5.09654	5.36153	4.68024	5.54812	5.18188	4.72333	5.96064	6.45694	6.6374	5.22375	5.81817	5.59688	5.46124	2.50914	5.58961	2.25241	6.49667	4.80635	6.18928	5.78083	4.85834	5.02477	5.02391	6.03384	5.3049	5.28792	3.04822	5.49339	6.83359	5.99021	1.77918	3.13464	4.81275	4.88176	4.02426	4.76826	5.68124	5.42415	6.44602	5.0527	6.75036	5.54624	4.76242	6.03642	4.72657
CHODL	0.209195	0.129779	0.192171	0.0806643	0.151356	0.171894	0.108037	0.175603	0.0908062	0.116687	0.0941098	0.267681	0.244958	0.0863539	0.242098	0.40853	0.346	0.230656	0.156362	0.143645	0.262555	0.233754	0.100037	0.125806	0.0387294	0.131398	0.162183	0.188045	0.111701	0.161055	0.0980635	0.193596	0.146432	0.504653	0.259863	0.25679	0.265474	0.268311	0.29344	0.125002	0.882659	0.127726	0.142117	0.187269	0.14889	0.299905	0.133893	0.132457	0.202397
TEX26	0.0389784	5.67681	0.0994621	0.0563617	0.523742	0.0835517	0	0.109064	0	0.0652254	0.475951	0.124689	0.0198443	0.543034	0.283542	0.139811	0.042979	0.0409306	0.0416203	0.120441	0.0287768	0	0.91333	0.0781363	0.259785	0.163218	1.27591	0.508044	3.99603	0	1.0876	0.212731	0.0209876	0.518122	0.322793	0.207335	0.237017	0.0227242	0.034172	0.0998189	0.0886803	0	0.183323	0.0996943	0.346774	0.0475573	0	2.48343	0.029009
WDR37	1.87614	5.77562	6.04847	5.94678	4.06754	5.70543	3.70339	5.5953	4.61816	5.68554	6.60212	6.38957	5.63198	5.55459	5.09897	5.25688	4.88416	4.93128	6.08321	2.39979	5.13787	4.81303	4.56243	6.26822	4.19349	5.28136	3.87281	6.20082	4.51409	5.13537	4.37182	6.07522	4.46581	5.33356	2.88477	3.25789	4.86034	3.60148	4.77895	4.93641	5.41127	3.87385	6.18149	5.56665	3.67208	5.52728	3.70805	5.79249	3.13313
TRMT9B	0.174244	1.39437	0.317427	0.251952	0.699874	0.286822	0.226615	0.718362	0.323776	0.632362	0.683223	1.12326	0.619844	0.666912	0.495919	0.755971	0.244173	0.298775	0.41921	0.321074	0.530844	0.31932	0.618068	0.459826	0.308703	0.461792	0.919576	0.76331	0.690132	0.496358	0.345624	0.422884	0.453664	0.408285	0.299554	0.492753	0.635603	0.419192	0.274578	0.572364	0.36951	0.246543	0.889812	0.296167	0.629489	0.312164	0.38317	1.60166	0.535127
OR13C9	0	0	0	0	0	0.0241546	0	0	0	0	0	0	0	0	0	0	0	0	0	0	0	0	0	0	0	0	0	0	0	0	0	0	0	0	0	0	0	0	0	0	0	0	0	0	0	0	0	0	0
P2RX1	2.26546	1.91628	3.78457	3.05977	1.01917	2.13109	2.79092	1.65998	1.20912	0.663645	2.3253	2.94053	0.929334	1.72399	2.7538	2.95548	1.47722	1.14667	3.18474	1.57238	2.39449	1.62321	1.28598	1.57913	1.49058	3.21616	0.828332	0.835075	2.50632	1.94972	5.01333	2.38619	1.878	1.85352	1.10002	1.11369	3.30926	1.55829	1.82894	1.90603	2.03268	3.39102	1.09019	1.49027	2.42438	1.85929	1.65413	1.63501	2.21973
RHEBL1	0.677136	1.91146	0.844734	0.398901	1.71083	0.967645	0.218136	1.43153	0.554206	0.727423	1.25716	1.44408	0.663939	1.39758	1.12777	1.0195	0.508818	1.39576	0.535578	0.74049	0.962796	0.974722	0.911451	0.301643	0.742883	0.603844	1.16659	3.35898	1.92832	0.207932	1.14203	1.1426	0.810221	0.814894	0.830755	1.8471	1.04761	0.701807	0.549666	0.663654	0.995919	0.353361	1.33679	0.994238	0.606882	0.780272	0.504477	3.29498	0.298635
RANGAP1	9.58826	13.278	13.8557	14.9607	13.8183	16.3428	13.2956	13.2637	14.8481	12.9573	13.0394	15.4735	12.0975	11.7864	14.4057	9.6534	12.7162	8.30887	13.0803	10.8249	11.3201	13.2546	11.4323	12.64	9.03576	9.89183	12.8816	14.2252	14.8971	9.81615	10.4598	12.8732	11.0486	12.2345	6.70798	7.49995	12.0238	12.8092	8.66051	12.6774	14.2885	11.9613	13.859	12.4862	9.13196	13.6065	10.2769	12.8626	9.95873
CNOT10	3.91883	5.89295	4.74265	3.65863	5.65136	5.24713	3.62559	5.40974	4.55759	5.5783	5.62049	5.71492	5.77803	5.32559	5.52743	5.3001	4.54336	4.52871	4.50522	4.23115	5.01747	4.8456	5.61235	3.35017	4.65218	5.41633	5.40002	6.73919	5.44685	5.18719	4.08324	5.0091	5.23383	4.98925	4.9979	5.42504	5.34798	4.32022	4.78176	4.62746	4.86316	4.40221	5.88202	4.96034	5.0461	4.87095	4.60253	6.21117	5.11757
TRIM48	0	0	0	0	0	0.11198	0	0	0	0	0	0	0	0	0	0	0	0	0	0	0	0	0	0.0149604	0	0	0	0	0	0	0	0	0	0	0	0	0	0	0	0	0	0	0	0	0	0	0	0	0
NAP1L1	18.1921	15.8997	16.7229	12.4262	14.3756	20.0099	13.333	16.543	17.0088	15.4722	13.5088	18.1974	15.9915	17.6984	16.1652	19.9524	16.396	16.4665	16.4095	21.3379	16.8774	17.7125	16.6465	19.9399	15.0982	18.7185	16.4144	18.444	18.9477	15.6985	18.1584	18.5739	16.0958	18.6835	21.9367	19.7735	20.9822	16.6017	24.0597	16.519	17.6377	16.4001	20.2643	18.8402	17.1695	22.0471	16.0201	20.3354	24.9418
GNAI2	69.0812	64.6299	68.7449	81.8277	53.9219	73.7112	75.9469	79.2678	72.9377	50.1222	66.9569	76.2459	63.8808	75.6238	89.3424	78.6331	76.4521	63.7482	64.0185	95.2096	78.8519	81.4305	51.6215	69.6769	56.2057	63.1181	50.8299	53.1785	65.6476	49.2785	81.0602	71.3532	75.1258	75.2401	62.9976	57.7087	58.2671	87.0075	67.8186	65.4278	79.4528	61.8427	67.6346	62.4707	53.7359	78.4163	83.0347	70.4738	54.5378
ALG11	0.704399	1.0677	0.778887	0.620422	0.814738	0.617145	0.46726	0.901011	0.823967	1.11324	0.937721	1.02473	1.06731	0.800481	0.732005	1.01599	0.576975	0.81893	1.07897	0.685213	1.04834	0.810721	1.08271	0.932957	1.02464	1.07538	1.11604	1.07415	1.16865	1.05779	0.542842	0.931247	1.15138	1.24266	0.7882	1.09112	0.97992	0.708879	1.04761	0.801725	0.816905	0.681351	1.3278	0.916901	0.987758	0.744332	0.724566	1.1482	1.26066
MICOS10	5.0258	4.7686	4.80759	3.05782	5.5465	4.19245	3.50937	4.76603	4.55755	4.79884	4.78122	4.63309	4.39263	4.44558	5.06314	3.96654	3.8573	4.21161	4.4478	6.45999	4.38976	4.5766	4.14367	3.40375	4.26724	4.56797	3.82812	5.15193	5.14897	4.05401	4.99867	4.1505	4.45242	3.9613	7.17593	6.9442	5.42289	4.62596	5.47504	4.76567	4.862	4.15691	4.79991	4.02096	3.45806	4.49702	3.98974	5.18038	3.62981
NOTCH3	7.94165	18.2824	6.44329	11.1382	7.5428	5.84666	12.8824	12.5773	13.6472	3.82659	13.1203	17.3757	11.1792	19.4192	9.60407	10.5	16.4032	5.16421	14.1246	15.3025	18.2776	13.8502	12.1144	9.7664	10.1912	8.86533	9.80173	14.9801	12.2801	9.73675	5.96707	18.2531	12.8024	21.665	5.53862	4.09217	17.5071	11.9543	10.4073	6.97617	24.8293	11.6458	10.5139	7.68975	7.60337	21.4066	17.3409	22.0417	11.6825
GRXCR1	0	0	0.0333213	0.015735	0	0	0	0.0365382	0	0.0364192	0	0	0	0	0.0215888	0	0	0.0342809	0.0697171	0.0224165	0	0	0	0	0	0	0	0	0	0.0386668	0	0.0464792	0	0	0	0	0	0	0.0286204	0	0	0	0	0.0417489	0	0	0.0596987	0	0
PBX2	10.1659	15.7968	15.3629	12.0289	15.4724	14.5379	14.737	20.0302	16.0346	12.5207	19.6907	18.5352	17.7144	17.777	17.8189	17.7734	13.1686	11.6369	20.0557	9.31238	17.382	12.6854	18.7044	14.3919	13.4129	15.5461	17.2574	16.0401	16.161	19.2829	10.8192	15.647	15.4388	14.8202	7.1852	8.79455	15.6179	16.5859	12.2161	15.4676	15.5361	12.3123	18.6033	16.934	17.2429	14.7432	17.1601	18.4998	19.4216
CXCL12	12.1806	19.4669	13.1173	9.14256	8.33635	13.1955	14.6989	19.7462	14.6635	8.06518	10.1272	9.35295	17.8666	13.3063	29.9706	18.8961	9.86645	9.99549	13.6599	21.4178	22.4449	22.4497	9.32773	9.36993	9.86783	11.1128	13.8035	17.0314	22.1609	17.6997	6.24365	19.3203	21.407	16.0978	12.124	8.1512	14.7982	19.9194	23.4062	12.9744	19.6765	8.86617	12.6694	10.5458	18.748	17.3817	13.9166	20.2965	12.4488
EPN1	4.64822	7.44793	7.92919	7.77546	8.52678	8.22365	8.75866	7.96294	7.42684	6.11562	7.54897	8.24835	6.67022	7.86714	9.53984	5.51291	9.68926	5.41329	8.50678	5.87651	7.68047	7.14135	5.31849	5.98488	5.74061	5.75422	6.68078	7.0111	7.84883	6.61052	6.57723	7.85113	5.99051	7.55144	3.3505	5.59229	5.40889	8.12859	4.48723	6.60785	9.44292	6.62259	7.01748	6.86969	5.02971	8.58421	7.47913	8.46832	3.9965
NFATC1	2.69363	3.086	2.24318	8.14923	3.25244	4.68794	4.55972	2.891	1.9147	3.33929	2.80186	3.4193	4.00326	4.86366	3.11905	5.03349	4.02988	2.54755	3.97715	2.90055	3.38727	3.04364	1.98928	13.1022	2.90888	2.23719	6.33095	4.06007	4.53389	2.74249	3.90869	4.14995	4.11097	3.815	1.88205	1.48024	2.29583	2.50011	3.0058	10.4278	3.15676	2.85861	3.21424	3.07515	11.2412	3.38225	5.70867	3.12869	8.14087
BSPRY	6.43168	6.55405	5.78827	5.42669	11.2512	8.23241	7.33866	6.70315	8.37274	8.81068	7.37793	7.04401	7.66148	8.76415	7.34493	4.00207	9.88278	8.51125	7.96052	7.36058	6.96425	5.17417	8.95567	5.28659	7.37484	7.08053	7.81604	6.47767	8.10919	6.20899	6.66901	5.78961	8.28164	8.2259	7.59427	9.10045	5.98983	7.74118	8.63373	7.55648	6.84295	6.89892	6.47634	6.81003	6.01486	9.46735	9.43446	7.882	6.01164
ZC3H18	2.84689	5.71803	5.31137	5.85655	5.44427	6.07569	4.52696	5.88277	4.61473	4.81191	5.69796	6.14155	6.01465	4.93	6.12297	5.22726	5.10174	2.87555	5.53244	3.15958	5.09475	5.61958	4.47591	4.83449	3.37151	3.91234	5.41386	5.04077	5.57706	4.86518	3.74111	5.33507	4.81017	5.60261	2.0478	3.80227	4.56344	4.75889	3.46664	5.33618	6.07853	4.60685	6.00171	4.39661	4.79793	5.40649	4.90845	5.59455	4.9391
LANCL1	9.72902	13.6465	8.18936	6.1881	10.8069	9.62652	8.9978	11.5713	10.4193	10.8467	12.2042	11.9999	12.7152	11.9274	12.0655	10.3071	9.86936	12.4923	10.0597	11.5894	12.747	10.3805	14.2575	8.45124	9.33878	11.7835	10.4918	11.8505	11.6062	13.4269	7.38662	11.2069	13.4676	12.6656	14.1863	12.5018	12.3431	11.5091	12.3676	8.18405	12.993	8.46775	13.4891	10.1504	10.6145	10.4091	10.8267	12.7175	13.7206
KIF24	0.233833	1.6548	0.233367	0.310566	1.1977	0.553209	0.13559	0.337318	0.209153	0.805767	0.581068	0.565167	0.27513	1.02423	0.412358	0.376912	0.192515	0.365588	0.321812	0.178403	0.401532	0.343329	0.382667	0.493048	1.3853	0.446058	1.58455	2.86794	1.76463	0.233877	0.684354	0.688028	0.307769	0.854445	0.206555	0.731402	0.62645	0.193882	0.209555	0.48349	0.530922	0.175716	0.89067	0.325616	0.710079	0.269448	0.213802	2.25169	0.131486
ASPRV1	0.609295	0.939488	0.667405	0.608838	0.798725	0.828225	0.920966	1.04786	0.551242	0.497355	0.859549	1.48321	0.83224	0.628778	1.52327	1.2793	0.616118	0.6086	0.920349	0.693891	1.11177	0.548701	0.724855	0.883774	0.605277	0.575612	0.857688	0.828217	0.71415	0.985693	0.550665	0.782845	0.992213	0.746257	0.775327	0.474289	0.667915	0.953017	0.859873	0.748451	1.34626	0.600243	1.05617	0.513126	1.02595	0.834056	0.815269	1.27616	0.619355
CYP4X1	3.65675	17.3217	5.00246	2.36227	12.7955	5.95136	3.94815	5.94016	3.43714	9.02285	7.94778	5.65388	4.99036	15.8285	6.48217	4.53405	4.22247	5.03986	3.67411	4.64695	6.59299	5.92178	7.66248	4.01302	9.46848	5.01105	11.6374	16.8917	13.3152	5.80497	5.79888	7.28514	5.14115	11.9644	7.27628	14.2246	6.55256	3.76037	4.05183	6.88246	5.97178	3.27982	9.51485	5.37461	9.23563	4.10527	4.91077	21.7517	4.51688
SGMS2	21.0087	14.9762	6.74701	43.682	16.7173	7.37531	28.3146	9.63687	7.481	30.088	9.71089	16.8136	16.378	24.0856	6.52624	25.8482	15.9193	8.22278	21.9576	14.0737	12.8449	9.28016	20.2953	123.888	17.5472	14.4254	51.2218	15.4299	27.7885	35.6538	38.0616	13.4271	15.8158	18.4329	11.7203	11.2177	14.5904	8.33494	17.5229	44.8412	5.83859	16.7926	13.6713	19.1449	110.931	8.96211	48.5456	10.7755	54.5818
PRRC1	4.91491	7.8154	6.80174	6.10042	6.57785	6.35281	4.1465	6.5276	6.07903	7.97562	6.44115	6.54476	7.96645	6.67805	6.43204	5.67869	7.15655	6.71277	7.89302	5.97768	7.48901	7.7928	7.05944	4.14276	8.06969	7.13301	6.50592	7.68737	6.74284	8.0155	5.27603	7.29568	8.41775	9.94237	5.81712	5.92067	7.85682	7.15405	7.93244	6.20032	7.06488	6.05836	8.44949	6.87422	5.48463	7.40111	6.45854	6.82513	7.22536
TSNARE1	1.58978	3.63976	3.36705	2.19151	3.40141	3.18626	3.36188	3.7277	3.04264	2.28786	4.62829	4.27191	4.22494	3.96209	3.41156	3.54181	2.92042	1.69444	4.93134	1.69749	3.3646	2.70324	3.61109	1.82715	2.42523	3.1621	3.37571	3.80127	3.32757	3.67183	3.60906	3.49323	3.43259	2.8959	1.01375	2.42634	2.92113	2.64148	2.42512	3.30449	3.6827	2.22504	3.23175	2.84631	2.82307	3.22958	3.42322	4.21516	2.48465
EGR2	5.01637	6.92769	15.8707	5.55005	4.93109	34.4327	20.9864	15.4594	6.51996	8.11053	9.87443	14.072	14.7072	15.5484	8.04397	37.6151	3.43091	3.09426	9.69202	5.87735	8.77522	15.7472	8.47134	6.45191	18.5286	16.5437	8.48368	11.3518	6.15307	14.6357	30.0065	10.8503	8.02753	6.75266	4.72797	4.37782	24.1503	5.11279	24.0649	10.84	42.107	0.733159	4.78458	40.3862	4.46909	17.2164	8.47568	16.2247	9.55526
SLC34A2	433.713	580.883	1065.03	893.47	749.377	754.248	519.491	588.659	773.946	996.38	628.109	394.05	823.806	394.614	620.773	411.177	700.251	693.553	1122.47	285.274	589.252	983.897	843.74	504.255	1126.94	1015.84	525.088	588.411	506.802	1105.55	388.111	495.42	872.907	598.526	277.013	391.058	572.865	936.744	715.6	664.467	527.458	845.493	557.715	561.509	737.032	623.136	630.398	295.545	448.663
TIGD2	1.82024	2.26381	2.37114	1.53171	1.96455	2.10537	1.00592	2.57754	2.23027	2.08673	1.79672	1.46697	1.84317	1.45294	2.60698	1.21843	1.73872	2.11205	1.57852	1.58824	2.54414	2.57966	2.89504	1.26333	2.68103	2.29505	1.28211	2.51307	1.53575	1.97728	1.18528	1.55589	2.32841	2.55473	2.03208	2.7405	2.29185	2.29827	1.86029	1.25335	2.29631	1.64367	3.07963	1.76193	0.823117	2.62578	1.06663	2.13313	1.06279
GTSE1	0.434717	0.153205	0.264669	0.606533	0.157656	1.57485	0.178277	0.375581	0.331051	0.425405	0.176449	0.400111	0.186374	0.33056	0.247131	0.170214	0.228735	0.33636	0.675912	0.408474	0.153901	0.414981	0.160469	0.769513	0.259799	0.0798392	0.144532	0.191955	0.285058	0.397461	0.296221	0.275077	0.262816	0.322905	0.322109	0.174753	0.302448	0.133388	0.127037	0.156246	0.280777	0.0859661	0.271013	0.390129	0.141129	0.432691	0.0767062	0.169014	0.204335
LRRC8B	2.73421	4.02125	3.18579	3.5481	3.8478	2.93946	2.58857	2.45288	2.86836	5.26988	3.16834	3.9077	3.41366	3.27311	2.78454	3.74523	2.95547	3.06109	3.81336	2.66888	3.71216	3.17985	4.26847	6.06848	2.99669	3.57569	5.93894	3.45979	4.82904	4.55382	3.08548	2.56127	3.38837	4.4939	3.49747	2.05164	4.07699	3.15863	2.74371	3.82057	2.82061	3.31905	3.4336	3.40518	5.33507	2.84587	3.69999	4.29977	5.81039
SSR1	12.5172	12.9688	15.7033	12.1667	12.6166	12.5591	10.4618	12.4271	12.5157	14.6191	11.9118	13.1059	12.7424	12.4291	12.7643	13.2629	11.7871	17.4157	11.7584	14.3107	14.0024	13.6469	13.7735	10.0993	12.5775	14.0795	12.6586	13.6604	13.6108	11.966	12.2684	13.0308	12.7152	14.2083	14.103	11.6197	14.9209	13.4515	13.7828	12.1743	11.9841	12.5423	14.4619	13.4557	11.5646	11.8828	12.8186	13.2495	14.6047
KIF17	3.05427	1.89436	0.66486	0.561642	1.27921	1.27215	1.58954	2.03323	2.02208	0.70245	1.7303	1.49103	1.1349	2.51706	2.84303	2.00761	1.14599	0.93481	1.06648	2.53953	2.47575	1.519	1.69589	1.24773	1.18986	1.20469	1.98259	2.49824	2.45012	0.994403	1.23431	2.62076	1.75367	1.98826	2.76909	2.0493	2.26556	3.2068	1.53552	1.08736	2.52983	1.04016	1.83059	1.22176	1.22598	1.45263	2.03822	3.57733	1.75598
DEGS2	0.796849	5.55548	1.69322	0.408515	5.45086	3.19876	0.921497	1.12698	0.405922	1.42232	2.29982	1.25136	0.685975	2.69873	1.57608	0.779512	1.12146	0.836758	1.33817	0.97494	0.880658	1.85821	1.82212	0.469529	2.06534	1.57736	3.33223	5.43724	5.6937	0.557708	4.0911	1.82208	0.413456	2.65339	1.23581	4.19712	1.4249	1.48659	0.831958	2.10247	2.23544	0.564776	1.59752	0.981987	1.03632	1.41415	0.298059	8.65176	0.452867
PCLAF	1.69818	0.414645	0.79591	1.02731	0.35821	2.10483	0.277891	0.581833	0.717989	1.2082	0.378635	0.554323	0.388171	0.500709	0.309401	0.269338	0.431816	1.51939	0.767868	1.36239	0.319828	0.715575	0.430892	1.21578	0.994506	0.290244	0.47766	0.591903	0.305334	0.851757	0.835502	0.555099	0.457187	0.554518	0.839488	0.999728	0.746748	0.676857	0.607665	0.510322	0.487424	0.301123	0.434659	0.587246	0.332992	0.475701	0.340645	0.384015	0.270823
GNE	3.37874	7.25567	5.00416	3.99159	5.33607	5.14485	5.66118	5.8575	4.10244	4.17782	5.64868	5.07918	5.62358	5.9129	5.84765	5.19327	5.15582	2.93389	5.12779	4.69685	5.97736	4.66614	6.49108	6.25599	4.68486	6.95041	7.03199	6.06365	6.11246	5.15628	5.99147	5.56173	6.14478	5.22288	3.93293	4.69852	7.09308	3.98779	6.1728	4.72966	6.55328	4.9215	7.05026	5.74102	5.07854	6.15476	4.80679	8.57882	5.08189
CYP4B1	119.796	126.306	98.1862	71.4277	425.776	166.335	212.272	185.924	247.169	192.839	252.924	74.9331	211.854	214.205	210.699	58.916	175.517	87.9158	156.091	113.513	90.4122	178.179	291.269	132.062	114.915	197.295	232.887	254.266	283.102	148.923	126.759	213.557	143.657	232.375	102.715	149.416	141.133	210.241	73.6613	22.8036	28.7457	226.741	146.167	191.536	91.8836	188.362	202.252	257.935	185.744
PWWP3B	0.178782	0.431322	0.190084	0.344685	0.646758	0.180968	0.267271	0.275135	0.323352	0.581717	0.191495	0.419401	0.250304	0.822556	0.344834	0.285009	0.404119	0.0938679	0.819276	0.291558	0.509629	0.311235	0.605576	0.129418	0.877117	0.288535	0.648104	1.33922	0.373889	0.926428	0.711692	0.968661	0.352967	0.5061	0.444166	0.469395	0.523869	0.147657	0.66613	0.241637	0.446808	0.272892	0.412637	0.152422	0.312807	0.48625	0.640245	0.751717	0.310462
DEFA3	0.639174	2.46921	0.0501845	0.308077	0.152457	0.316176	0.240555	0	0.077608	2.35856	0.315981	0.251652	0	0	0.260116	0.156762	0	7.27979	0.524997	0.303849	0.241993	0.621052	0.0470234	1.37985	0.0728206	0.0514708	5.1671	0.0441962	1.78521	0	0.131702	1.77337	0.21179	0.0968235	0.0814342	0.160943	0.857923	0.286642	0	0.209852	0.0203384	0.323288	0.513873	0.251508	0.419924	0	0	0.0583713	0.146367
MRTFA	6.47335	8.76111	9.24819	13.1134	9.3702	13.8199	9.79258	8.08431	9.07309	8.42971	9.34076	9.5372	9.35058	8.1924	9.62137	7.71435	12.2612	5.43393	8.44522	6.55135	10.687	9.69421	7.58771	11.5096	6.94934	7.34606	7.45467	10.2414	9.64462	6.97075	7.66141	9.58846	9.36687	12.2025	4.36656	5.73453	6.86125	9.69051	6.11334	8.62547	11.3333	10.3752	10.151	8.00265	9.62257	12.8157	8.34729	8.62762	6.15612
SERPIND1	6.79229	0.434253	23.437	36.5984	0.484622	1.78372	1.57066	0.978632	1.85022	6.24849	0.635229	0.437804	0.645154	0.784643	0.310065	1.06059	3.37024	2.11579	61.0116	10.4591	0.143452	3.54611	0.31511	2.32012	46.7805	0.742889	1.37541	4.98924	0.744298	4.68291	10.387	0.553284	0.150111	0.811034	0.104943	1.19257	56.184	4.01897	7.57674	41.4519	0.723387	7.85615	0.105955	0.583405	0.892893	1.76258	2.63017	0.170503	0.301793
ZADH2	5.00134	6.31061	3.16571	2.35134	5.31694	3.42616	3.98876	4.95843	4.43236	3.70338	5.62801	5.36428	6.86131	5.05894	5.40567	3.58501	3.47236	4.37305	5.27256	3.67113	5.1047	3.79977	5.47742	3.22265	3.34243	3.94024	4.02123	4.76664	5.65863	4.4252	2.56039	5.34751	5.73184	4.98697	4.0958	4.34922	4.79409	4.54127	4.9375	3.50751	4.33948	4.11669	6.30908	3.91059	4.48547	4.70361	4.13049	5.84028	5.47845
CLDN17	0	0	0	0	0	0	0	0	0	0	0	0	0	0	0	0	0	0	0.0289563	0	0	0	0	0	0	0	0	0	0	0	0	0	0	0.0267015	0	0	0	0	0	0	0	0	0	0	0	0	0	0.0107316	0
TTC1	25.7748	21.61	22.1335	18.6751	21.6024	22.3765	17.324	22.6449	22.0417	22.6456	20.6843	22.1937	18.5955	22.2405	23.7349	23.379	19.4671	29.2218	18.6806	30.0781	21.3377	21.5242	21.6334	14.6684	23.7355	24.6232	21.8145	24.2043	24.7084	17.7358	25.5404	21.2241	21.5365	21.4667	35.9575	35.5733	23.9738	24.1554	26.7237	21.7883	21.7037	20.9023	20.7448	21.4765	17.608	22.1193	21.2315	24.1522	23.7296
OR5K1	0	0	0	0	0	0	0	0	0	0	0	0	0	0	0	0	0.0130073	0	0	0	0	0	0	0	0	0	0	0	0	0	0	0	0	0	0	0	0	0	0	0	0.0121993	0	0	0	0	0	0	0	0
DHX16	6.39292	11.4697	10.5622	10.524	11.3132	10.9582	8.83749	12.5305	10.7343	9.56314	11.9728	10.9173	10.5285	11.4621	11.4072	10.1721	9.37384	6.26387	11.2908	6.08022	9.90033	8.94887	10.5994	7.00634	7.96806	9.65841	11.1251	11.1303	11.5336	9.15904	8.72079	9.77223	9.99636	9.0049	5.56158	6.79051	10.1495	7.98113	7.72758	9.12973	10.6514	8.85588	11.6928	9.47618	8.65766	10.4	8.51699	12.9529	9.58772
CCDC146	0.950891	14.4914	1.39287	0.433831	7.83268	1.68559	0.453787	2.39663	0.876499	4.65617	3.83456	4.17033	1.27125	9.2137	2.61131	2.59205	1.09491	0.990893	1.79041	2.02858	2.89382	1.51637	4.07507	1.48904	6.32142	3.41945	10.7672	18.2564	13.201	1.07468	4.41046	3.07968	1.35231	5.01731	0.805499	5.90447	5.39255	0.677086	1.66091	2.2988	2.96959	0.429551	6.62298	1.92153	4.9544	1.49229	0.603958	22.914	1.35054
OIP5	0.287923	0.293833	0.454178	0.365865	0.486975	0.804196	0.184979	0.820277	0.413156	0.642403	0.302789	0.334926	0.293169	0.189082	0.484665	0.479863	0.288613	1.04446	0.50308	0.808788	0.425133	0.534086	0.425569	0.402271	0.368286	0.164407	0.180378	0.305869	0.447236	0.558041	0.572592	0.347817	0.31006	0.283499	0.541906	0.449819	0.401365	0.396754	0.390103	0.178748	0.346477	0.0983464	0.382994	0.401681	0.279439	0.351293	0.167528	0.476479	0.467523
PANX1	5.63153	5.54317	4.48395	10.8799	4.1059	3.85684	7.25338	5.06068	4.88715	6.71256	5.07587	4.11128	5.82931	5.63074	4.12592	7.13368	5.03976	7.90112	5.42687	6.36998	4.28988	4.97235	4.42498	18.167	5.53742	4.23195	5.89777	6.10189	5.8767	6.69784	5.19523	5.66127	5.68705	6.15471	5.14744	3.95835	5.20793	4.9724	6.1253	8.57719	4.41256	6.77141	6.10561	6.94782	19.5416	5.52388	7.65957	4.88716	8.39971
METTL21C	0.148677	0.0878429	0	0.0143322	0.0307343	0.0212463	0.129318	0.0998421	0.117339	0.0663445	0.0382197	0.228291	0.121109	0.0920585	0.117984	0.0948067	0.118034	0	0.0635015	0.0816717	0.058541	0.0288923	0	0.0397385	0.0660606	0.062257	0	0.026729	0.0952637	0.211317	0.0132751	0.254012	0.320216	0.0292784	0.172374	0.0243337	0	0.0693422	0.234619	0.101531	0.0861017	0.0279311	0	0	0.0211634	0.19954	0	0.0823708	0.13278
GNA14	5.01748	8.72486	3.34947	3.22069	6.04629	4.00133	4.70544	6.97307	4.01622	4.46997	3.98867	5.47698	2.54235	8.73621	7.39884	8.10299	2.91044	2.77173	4.27843	4.1474	9.05882	4.17051	6.62948	5.11643	5.52064	4.54309	10.0474	8.66769	7.96112	4.5346	4.01823	5.43386	2.72724	5.51403	3.92868	5.12766	7.12927	6.07214	1.75118	4.38455	6.16262	2.7139	7.17017	2.81295	3.72339	2.95936	5.87048	12.5063	9.37967
PDHA2	0	0	0	0	0	0	0	0	0	0	0	0	0	0	0	0	0	0	0	0	0	0	0	0	0	0	0	0	0	0	0	0	0	0	0	0	0	0	0	0.0189674	0	0	0	0	0	0	0	0	0
PLET1	0	0.0314644	0.0271781	0	0.0275218	0.0190255	0	0.119208	0.0420297	0	0.0684495	0	0	0.0274787	0	0.0212242	0.0234881	0	0.0284319	0	0.0131055	0	0.0509323	0.0533771	0	0.167248	0.114685	0.0478701	0	0.0315381	0.0118875	0	0	0	0	0	0.0281588	0	0.0466877	0	0	0	0.0278295	0.034052	0.0189513	0	0	0.0421491	0
MSH2	3.7384	5.24056	4.01161	2.39451	3.83461	4.80398	3.7709	4.08867	4.17885	3.94056	3.76367	4.69261	4.50124	4.08531	3.94802	5.41014	3.4356	3.44052	5.61581	4.6362	4.48451	3.59787	4.8193	2.29854	5.25265	4.50132	4.16313	7.83248	4.6374	4.11641	3.15076	5.75086	5.67137	5.80135	5.1971	4.23415	5.979	4.16004	4.3429	4.03449	4.79212	2.48346	4.806	4.95351	4.14282	5.54108	3.30768	5.63075	3.89301
AC010132.3	0	0.00623032	0	0	0	0.0150691	0.0343948	0.0118023	0.0166447	0.0352915	0.0135538	0.0134931	0.0214743	0	0.00697344	0.00840528	0.00465092	0.0221463	0	0	0.00519008	0	0.0302556	0.00704619	0.00780899	0	0.00908359	0.0284366	0.0112611	0.0249797	0.00941548	0.0150133	0.0113558	0	0.00873268	0.00862942	0.00557577	0	0.0369789	0	0.00872403	0	0	0	0.00750515	0.00643295	0.00964168	0.012519	0.0313917
TAF1B	1.76726	3.75802	2.38073	3.53	3.0773	2.58235	1.85652	2.77094	2.48168	3.03722	3.15147	3.65686	2.94237	2.46456	3.05335	3.71836	2.84046	2.75022	2.56706	3.42732	2.78185	2.94701	2.58099	3.38309	3.92029	3.0751	4.1213	4.7586	3.85956	3.55467	3.41892	3.24905	2.91472	3.1902	2.70951	4.24748	3.47686	2.24625	3.74076	2.80651	2.94722	2.40779	3.67748	2.72835	4.27768	2.60302	2.4966	4.3096	3.67323
CES4A	0.61126	3.45296	1.78042	0.822786	1.5949	0.788287	0.6889	1.25982	1.01779	1.55509	2.47199	1.71692	0.523725	1.57702	0.616201	0.873445	0.920582	0.446181	1.44069	0.296879	0.664076	0.593929	1.81085	0.647535	0.844602	1.0769	2.20893	3.90652	2.79417	1.20077	1.75716	0.665088	0.594037	0.623887	0.432127	1.87278	1.73824	0.677955	0.392112	1.15175	0.770891	0.406121	1.09074	0.571979	1.4484	0.500229	0.695214	5.38366	0.510397
ZDHHC23	0.652661	1.63082	0.758687	0.919701	2.27205	1.2468	1.0028	1.33414	1.00873	1.65339	1.42727	1.66446	1.54601	1.54819	1.07602	1.26444	0.913553	0.666312	1.75192	0.669118	1.40538	1.07895	1.31343	1.24776	1.18481	0.820836	1.81938	2.54225	1.93606	0.740823	0.643456	1.47557	1.55699	1.55749	0.799477	0.95693	1.06886	0.77685	1.1245	1.5321	1.51863	0.974935	2.13166	0.938981	1.05484	1.16681	1.33855	2.23304	1.47743
NPIPB13	0	0.0183724	0.0253913	0.0299758	0	0.013331	0.0101426	0.0556853	0.0196332	0.013876	0.0399683	0.0318315	0.0316624	0.0320901	0.0123382	0.0198288	0.0137149	0.0130613	0.0332034	0	0.0336707	0.00604283	0.0416358	0.012467	0.0138166	0.0130211	0.021429	0.0111807	0.013283	0	0.0138825	0.0147574	0.00669732	0.0183708	0.0051503	0.0050894	0.128249	0.00725147	0.00545228	0.0265442	0.0051452	0.0175254	0.0389999	0.0636265	0.00885267	0.0189699	0.0170592	0.0418391	0.055542
INSRR	0	0.00749446	0.0194205	0	0.0131107	0.0271899	0.0103434	0.014197	0	0.00707536	0.00815194	0.0162309	0.0322893	0.0065451	0.00419418	0.0101107	0.0167838	0	0.0135443	0.00435497	0	0.00616247	0.0121315	0.0127138	0.00469672	0	0	0.0171032	0	0	0.00566295	0.0300993	0	0	0	0.00519017	0.00335355	0	0	0.0162419	0.0104942	0	0.0132574	0	0.00451398	0	0	0.00752957	0.0188806
SHLD2	5.58268	4.23117	5.09099	5.34484	5.28937	4.49568	3.78113	5.9154	5.45331	5.777	5.23464	5.98214	6.51532	5.18664	4.95271	5.54411	4.37624	8.23281	6.74283	7.87098	5.58549	4.75005	5.79148	6.06438	5.2807	5.76439	5.07177	5.76549	6.34457	5.11279	7.22508	5.16131	6.62788	5.55697	7.82534	7.43948	5.96831	5.04207	6.47891	5.39701	5.15494	5.75973	6.45649	5.01315	5.16751	4.59211	4.76973	4.669	6.89062
DYNC1LI1	7.22276	6.64897	6.66136	7.04399	6.32024	6.09565	5.83659	6.35967	6.33329	6.30952	5.41828	5.96784	6.49484	7.75317	6.44766	8.18368	5.96404	7.75071	5.27862	9.62203	7.03714	6.70527	6.81699	7.47031	6.02075	6.2577	7.50794	5.56297	7.66253	6.199	8.23921	5.96167	6.92017	6.92476	8.13106	8.17308	7.03285	6.5823	7.41447	6.61591	6.28104	7.23053	6.50672	6.82131	7.23218	6.2215	7.08644	6.36381	7.84519
SOST	0.126595	4.02238	0	0	0.247157	0.0402017	0.0305865	1.18074	0.277533	0.0313838	0.0361592	0.143989	0.0429673	0.958049	0.42789	0.257874	0	0.0295412	0	0.647124	0.103847	0.164008	0.269055	0.103389	0	0.0441754	0.581603	0.012644	0.255362	0	0.791244	0.146861	0	0.360099	0.139784	0.0460436	0.037188	1.57449	0	0.0360216	0.0465484	0.118914	0.35283	0	2.15241	0.025743	1.11892	0.84053	0
OPRM1	0	0.00234968	0	0	0	0	0	0	0	0	0	0	0.00404936	0	0	0	0	0	0	0	0	0	0	0	0	0	0.00342575	0	0.00424696	0.00471037	0	0.00188735	0	0	0	0	0	0	0	0	0.00329015	0	0	0	0	0	0	0.00157379	0
SEC24D	4.42884	4.75361	6.23812	7.09092	3.92031	5.46907	3.98726	4.35097	5.19155	6.65799	3.94452	4.01866	5.4958	4.30121	3.59091	4.94952	5.94782	7.94858	5.22699	6.65322	4.00647	5.6215	5.00614	4.56979	5.44126	5.61277	6.04566	7.18819	4.77138	5.62035	4.26457	4.70514	4.94496	5.78976	3.64337	4.3876	5.51994	4.10304	4.45456	4.08681	4.40738	4.16624	6.04337	5.39269	5.94214	6.05021	3.81388	4.46032	4.83005
ANKRD37	4.35123	4.80088	1.03672	1.5533	3.07172	1.72922	4.1105	4.78581	1.722	3.65111	4.59348	3.77064	3.79211	6.03029	1.40972	5.51731	4.35261	2.29116	3.11974	3.11695	3.49322	1.41335	4.66519	2.23718	3.02725	2.74355	6.30821	3.34771	5.62425	3.17838	4.60732	3.16594	2.51168	1.71622	2.96995	4.30989	3.14282	4.26933	3.77071	3.41461	2.63504	1.48412	1.97897	3.80056	3.59667	1.72119	3.72625	5.89523	5.07679
SNX31	0	0.0607006	0	0.0396149	0.0318567	0.0587259	0.01117	0	0.0243249	0.0114612	0	0.013146	0.0313829	0.148432	0	0.0163782	0.0543755	0.0215766	0.0109701	0.00705453	0.0252829	0	0.0491289	0	0.0152162	0.0107551	0	0.0184701	0.0219428	0	0.0963196	0.0195029	0.0221273	0.111275	0.0255242	0.0252224	0.0108647	0	0.00900692	0.0175399	0.0169993	0.0193007	0.032213	0	0.0073121	0.0313374	0.00939368	0.0325253	0.0152921
CD200	2.30391	3.77691	3.96345	1.62659	2.38131	5.38677	3.08702	4.06765	2.34757	1.38767	4.43497	11.8198	5.22043	2.23247	6.58788	10.1563	4.40331	2.32843	4.52744	5.16932	6.3139	2.91121	3.14483	2.42847	4.54969	2.76287	2.26414	12.7856	2.03297	4.86832	1.78188	12.2891	3.24982	5.13343	9.27996	6.97504	5.46767	3.17819	8.21203	3.30549	7.79872	1.43258	3.84366	3.20915	2.13245	7.3178	2.95708	5.26493	7.55086
SPAG8	0.772551	4.87346	0.982635	0.17186	3.78369	0.993596	0.323057	1.55639	0.38459	1.31266	2.38316	1.94665	0.484079	4.46462	1.39905	0.653685	0.518969	0.474265	1.04066	0.48967	1.01202	0.612066	1.77327	0.484453	2.55247	1.16957	3.16361	10.9722	5.78778	0.366014	2.37185	1.80498	0.883146	1.94266	0.816945	4.34767	1.84137	0.388031	0.385534	1.08559	1.83876	0.334927	2.32293	0.547183	2.01328	0.485794	0.369487	8.48031	0.371511
OR4C5	0	0	0	0	0	0	0	0	0	0	0	0	0	0	0	0	0	0	0	0	0	0	0	0	0	0	0	0	0	0	0	0	0	0	0	0	0	0	0	0	0	0	0	0	0	0	0	0	0
KRR1	2.34461	3.08885	2.55287	2.39363	2.98023	2.39568	2.10412	3.46969	2.7412	3.28714	3.38885	3.23503	3.50592	3.97259	2.82832	4.0544	2.07219	2.77177	3.05629	2.60401	3.63378	2.56473	4.12206	3.62005	2.80167	3.2264	3.28749	3.35749	3.94056	3.94988	2.56242	2.90103	3.50372	3.44658	2.84145	2.88913	3.00306	2.81451	3.0793	3.05737	3.10382	2.75082	3.51057	2.83288	4.26713	2.52648	3.28858	3.70422	4.64122
RHOV	1.19541	5.20187	0.36798	0.329245	3.11835	1.88453	0.453864	0.658353	0.0898523	1.94745	1.02433	3.2292	0.0772823	5.11079	1.11678	0.846977	0.560718	0.378578	0.263392	0.534195	1.31681	0.682162	1.39735	0.545198	1.75645	0.933599	4.41319	8.10178	2.69502	0.764129	1.77048	1.62992	0.306506	3.58718	0.942822	2.43788	3.03	0.19912	0.232891	0.518317	2.35472	0.0534704	1.46754	0.679442	2.40387	0.694532	0.173494	9.42374	0.480137
SOX21	0.151396	1.1766	0.0237735	0.101037	0.156482	0.174743	0.158272	0.0912404	0.0735293	0.129919	0.0748435	0.342738	0.652191	0.168255	0.038507	0.71477	0.107865	0.0733744	0.198962	0.0319866	0.143297	0.0905249	0.311864	0.0155635	0.0603693	0.146297	0.341083	0.0628102	0.348226	0.165524	0.649899	0.082903	0.188118	0.194937	0.0675101	0.0953026	1.26236	0.0950522	0.173566	0.0994117	0.370938	0	0.0486866	0.0744657	0.0994635	0.0213135	0.0745374	1.25355	0.658706
EVC2	0.540278	1.75567	0.761248	0.801041	1.43856	1.04062	1.14609	1.35399	1.26066	1.03511	1.66815	1.02947	1.79986	1.23631	1.16895	1.07662	0.958348	0.468669	1.24158	0.540347	1.22264	0.970033	1.34796	0.584687	0.778449	0.663954	1.0421	2.06403	1.13512	1.06422	0.56106	1.83106	1.23952	0.919393	0.486329	0.634364	0.928451	0.855921	0.725931	1.01764	1.55471	0.965344	1.21527	1.44194	0.848473	1.58707	0.687299	1.3572	1.11886
NFATC3	2.95379	5.33759	5.19358	4.50307	5.68834	4.61479	4.37384	5.94992	5.8483	5.49199	4.89213	4.98304	7.06265	4.97803	4.94897	5.08369	5.04261	4.11634	5.7117	2.4142	5.20224	4.76912	7.23113	3.14716	5.56099	5.7113	5.76294	6.0071	5.53584	6.24867	2.74237	4.39896	6.2431	5.70104	2.93901	2.47433	5.52473	5.46598	3.98097	4.55676	5.02268	5.8528	7.03059	5.06946	4.88965	5.13018	4.34338	4.76142	5.12937
TOE1	2.46593	3.55524	4.40767	3.79315	4.54877	4.68727	3.25832	5.25578	3.36157	4.40941	5.38366	4.71036	3.89244	4.09113	3.92467	5.02206	3.25242	3.04785	4.6866	3.14344	4.72701	3.50804	4.51369	3.91043	3.87067	4.22421	4.32967	4.58171	4.69977	5.14272	4.4826	4.8771	3.60847	3.6711	4.27966	3.77526	4.14873	3.42553	4.45819	4.37111	4.48529	3.97872	4.25435	3.39495	3.47654	3.99476	4.44465	4.42167	3.31921
ZCCHC13	0	0	0	0	0	0	0	0	0	0	0	0	0	0	0	0	0	0	0	0	0	0	0	0	0	0	0	0	0	0	0	0	0	0	0	0	0	0	0	0	0	0	0	0	0	0	0	0	0
VIPR2	0.0495627	0.420946	0.0822057	0.0627081	0.134473	0.0973863	0.14482	0.0554721	0.00977903	0.0414685	0.0637044	0.0554917	0.151397	0.281312	0.0983279	0.108641	0.0136624	0.0455394	0.171996	0.0808272	0.12197	0.114374	0.106654	0.0827948	0.0825821	0.032428	0.346888	1.89345	0.231562	0.0587037	0.105103	2.35803	0.233509	0.164704	0.323226	0.182517	0.0720686	0.0433422	0.054314	0.116347	0.10251	0.0174583	0.135977	0.0475371	0.0881877	0.0831479	0.0283231	0.387369	0.0645508
HDDC2	8.5111	6.2103	10.0276	4.94445	6.58215	7.01959	5.75587	6.29728	6.60442	8.03597	5.81231	6.72839	4.46457	5.36408	6.48957	4.17819	6.83886	7.10258	5.64404	9.66234	6.4769	5.37082	6.99964	3.90279	6.86025	7.83998	4.82302	6.13924	7.02363	6.14351	9.94943	6.46688	5.05315	5.2803	10.3791	8.79505	7.45212	8.82191	7.45197	6.25219	5.84355	5.10441	4.59414	6.16241	4.47376	6.56648	4.01409	4.96629	5.4714
CWC27	4.51545	6.43968	4.88258	3.59816	5.06949	4.54903	4.13347	5.17969	5.762	4.13024	4.7587	5.25762	4.46561	5.73999	5.30286	5.72288	4.18151	4.76885	4.53516	5.16165	5.08775	4.8497	5.23687	4.42181	4.42005	5.43334	5.38741	5.5674	5.83822	4.21097	4.11288	4.88525	5.78484	5.0508	5.18645	5.66312	5.80431	4.86152	5.39196	4.34924	5.08828	4.23334	4.64701	5.0223	4.71598	4.4908	4.57947	5.93583	7.21036
TRIM27	4.42785	5.96704	7.64132	7.18945	6.15936	7.0251	4.54325	6.84197	5.29141	6.26831	6.67537	7.62519	5.98938	6.26677	6.62249	6.38712	6.55382	6.45756	6.73507	6.74842	5.59285	6.29798	5.06391	5.59798	5.415	5.85244	6.33025	6.7368	6.46333	5.60436	6.35175	6.39446	5.62335	6.19867	6.04209	5.65239	6.83102	6.17366	5.84942	6.76063	6.70139	6.41191	7.53232	6.46034	4.99383	7.07798	4.84862	6.30039	5.39074
SFXN1	1.71331	2.47642	3.26202	2.44033	1.93868	3.34589	1.71877	2.14234	2.07717	2.83602	2.55364	2.27978	2.84084	2.06351	1.69246	2.07062	1.64889	2.35097	2.39058	2.05366	1.99145	2.19612	2.4436	1.3247	2.13572	2.08431	2.00953	3.26068	2.3133	2.83899	1.56985	2.29534	1.88185	1.98988	1.73022	1.98598	2.74264	1.72868	2.44972	1.88925	2.14031	1.78192	2.94277	2.56806	1.57215	2.47095	1.30871	2.42123	1.84428
GPRC5A	170.83	123.355	97.5383	236.626	260.713	118.804	252.87	164.791	225.172	143.442	154.079	128.438	162.912	206.573	173.083	127.284	170.785	57.6403	201.891	80.3441	187.031	148.455	232.966	273.249	165.909	174.708	256.268	127.357	216.234	159.291	117.058	132.405	168.328	212.53	81.3279	80.9089	147.831	175.614	141.246	215.943	174.396	240.293	194.112	267.122	296.4	199.496	242.768	162.935	209.228
QRICH2	0.136356	0.605979	0.357021	0.128588	0.422812	0.35159	0.28039	1.9309	0.514685	0.343916	1.21922	1.38824	0.525182	0.556749	1.2781	1.35624	0.196111	0.180539	0.449456	0.113984	0.612766	0.305304	0.708754	0.368416	0.153661	0.539948	0.546441	0.575547	0.677431	0.39323	0.251442	0.427662	0.65759	0.286035	0.162018	0.407533	0.529777	0.483883	0.150728	0.450408	0.424263	0.211615	1.29501	0.424573	0.489462	0.296569	0.352345	1.5109	0.45887
AC245033.1	0	0	0	0	0	0	0	0.041147	0	0	0	0	0.0374336	0	0.0486239	0	0	0	0	0	0.0180945	0	0	0	0	0	0	0	0	0	0	0.0348946	0	0.0361988	0	0.0300853	0	0	0	0	0	0	0	0	0	0	0	0	0
AC092647.5	0	0.0110362	0.0381309	0.0180062	0.0193065	0.0400392	0	0.0209061	0.0442258	0.0833519	0.0240087	0.119506	0.0380388	0.0192763	0.0370575	0.0446664	0.0164769	0	0.0398901	0	0.00919351	0.0181494	0.0178645	0.0624068	0.0968279	0.0195542	0.0643614	0.033581	0.0797898	0.0442481	0.0250174	0.0620528	0.0201152	0.055176	0	0.0305717	0.0888905	0	0.0327515	0.0318898	0.0231801	0.0175456	0.0390449	0	0.0531774	0.0113951	0.0683157	0.214365	0.0556061
CCDC153	1.05056	5.15257	1.62782	0.51246	4.55272	1.0943	0.461011	1.54414	0.639325	1.77915	2.39151	1.70057	0.50263	3.82718	1.72428	1.10979	0.725733	1.34241	1.21637	1.06033	1.07774	0.897785	1.82791	0.744272	2.63388	1.00702	3.37998	10.0237	5.21749	0.599669	3.07967	2.1805	0.558849	1.43322	1.00627	5.95585	1.82041	0.664122	0.588117	1.48023	1.51838	0.67769	2.52671	0.809334	1.59451	0.563674	0.497641	6.81713	0.621718
DHX15	8.75987	12.0842	11.5304	15.3622	11.6475	10.2042	9.79773	12.4484	10.9271	12.2486	11.3052	13.8412	14.1219	12.4351	10.734	15.5856	10.5768	10.2766	12.7183	10.201	11.005	10.002	13.1127	19.9041	9.67771	11.5687	14.4362	13.1296	13.1008	13.3801	11.2935	12.0316	10.9999	11.2167	9.37813	9.77651	13.1558	9.83955	11.3145	12.8913	10.5051	10.4437	13.1366	12.1453	17.189	10.9998	11.4235	11.2938	16.2778
IFNA8	0	0	0	0	0	0	0	0	0	0	0	0	0	0	0	0	0	0	0	0	0	0	0	0	0	0	0	0	0	0.0368805	0	0	0	0	0	0	0	0	0	0	0	0	0	0	0	0	0	0	0
ATP5MC3	23.0234	11.8155	18.678	17.9968	11.4521	17.4529	11.3227	12.2247	16.717	15.0647	11.5917	12.0405	11	12.3107	15.7714	12.1064	14.7573	25.4642	13.395	27.2638	11.7662	14.2059	12.2761	10.2828	16.4526	14.2315	11.6078	13.7042	13.6056	11.8121	25.6082	13.6801	11.3871	11.9714	25.4957	24.4406	15.8525	14.5881	16.3274	14.4315	12.5161	14.1547	12.3033	14.7674	10.8846	13.5709	12.1115	10.9163	11.9251
RAB35	10.6017	12.2425	11.2398	19.0168	11.0992	14.3282	14.0409	13.3692	10.1574	11.2079	12.6548	13.7921	14.6116	13.6634	14.2612	14.8236	14.9254	16.15	12.1963	14.6644	13.6744	13.3961	10.9933	20.6287	8.92319	9.42269	13.4215	10.5638	12.6101	11.4042	15.5135	15.3842	12.3523	13.7098	9.38581	10.6243	10.7607	12.5209	11.8613	13.5474	14.2079	12.2327	14.1742	11.7474	13.4537	14.8881	13.7901	11.6186	13.8167
AMBN	0	0	0	0	0	0	0.00875421	0	0	0	0	0	0	0	0	0.0256719	0	0	0	0	0.0158518	0	0	0	0.0119253	0	0	0	0	0	0	0	0	0	0	0	0.0170298	0.0187766	0	0	0	0	0	0	0.0114613	0	0	0	0
BRAP	4.41855	5.60875	4.18581	4.35258	5.18782	4.77513	3.4116	5.33173	4.80583	4.91385	5.51956	5.10614	5.10362	5.27944	5.34635	4.4685	3.92809	3.76987	4.63694	3.26631	5.66791	4.37377	5.59929	3.95356	4.98997	4.93634	5.12052	5.36815	5.42639	4.35032	3.8867	5.25549	5.97758	4.79252	3.97933	3.63284	5.13267	5.71547	4.31555	4.7501	4.98637	5.6874	5.57054	5.03259	4.07841	5.04147	4.85436	5.91507	5.59032
R3HDM1	1.94571	2.29676	2.16993	2.16784	1.64273	2.76291	1.93508	2.36108	2.49576	2.4722	1.91646	3.31259	2.38574	2.0037	2.37295	2.89284	2.26194	2.04746	2.49748	1.66231	2.22577	2.56318	2.3349	1.80376	2.29934	2.32846	1.99716	2.41913	2.13908	2.18812	2.05733	2.25308	2.51878	2.42401	1.62827	1.428	2.60344	2.08718	2.38092	1.82525	2.17735	1.6699	2.69715	2.53016	1.9504	2.68632	2.01125	2.12191	2.83515
GPSM3	34.6729	22.5272	45.1862	42.8945	16.8818	69.5474	38.6179	28.8855	28.0671	25.482	26.0175	30.9918	24.9105	19.9527	31.9764	35.2456	31.9629	35.365	29.3836	41.1943	28.7201	35.8601	15.5374	24.591	26.9689	33.3746	19.8416	14.7288	29.1821	25.3599	56.4179	30.6162	23.3015	25.8757	28.3092	24.0189	29.9871	26.8368	25.5326	27.9443	26.1373	27.9631	31.7338	32.8263	25.8947	35.1826	21.3479	20.2124	21.8437
DMRTC2	0	0.00564019	0	0	0	0	0	0.0213688	0	0	0	0	0	0	0	0.00760915	0	0	0	0	0.00469848	0	0	0	0	0.00999345	0	0	0	0	0	0.00453043	0.0102802	0	0.0158111	0	0.00504765	0	0.00836907	0	0	0	0	0	0.00679428	0.00582363	0	0.00755549	0
CPEB1	0.126021	0.805071	0.148727	0.104399	0.4274	0.168832	0.211946	0.255648	0.124324	0.263601	0.283463	0.267076	0.272675	0.451115	0.283871	0.285655	0.126797	0.0992498	0.252305	0.105462	0.29656	0.271682	0.263651	0.0973653	0.367463	0.226747	0.485111	1.0974	0.479438	0.111948	0.265483	0.558823	0.305349	0.255925	0.225032	0.505975	0.322764	0.0780616	0.158818	0.238682	0.316036	0.0739842	0.460991	0.120871	0.291501	0.281089	0.280863	0.924169	0.181717
C2orf49	3.05336	5.27576	3.37278	2.70138	3.79414	2.95252	2.01397	5.23244	3.18092	4.23892	5.03218	4.72313	5.39584	4.60046	4.01147	4.72156	2.6934	3.84754	4.0935	4.3656	4.5218	3.27006	4.51012	3.35963	3.10529	3.75756	4.07974	4.52563	4.68817	4.77378	3.31397	4.25381	4.55222	3.76808	4.94481	5.37497	4.6928	2.96682	4.41979	3.2088	4.81641	3.19952	4.64501	3.41016	2.86374	4.02756	3.41841	5.39983	4.45392
KRTAP10-4	0	0	0	0	0	0	0	0	0	0	0	0	0	0	0	0	0	0	0	0	0	0	0	0	0	0	0	0	0	0	0	0	0	0	0	0.0161139	0	0	0	0	0	0	0	0	0	0	0	0	0
ZFYVE16	2.59979	4.28123	3.77437	3.24766	3.76374	2.74907	2.57033	4.29988	3.66699	4.44333	3.9076	5.85862	4.3832	3.80737	3.55051	5.73979	3.32666	5.67935	4.25594	3.47535	4.15272	3.11852	4.41672	4.21188	2.94954	4.42371	4.59084	3.98118	4.6423	4.60722	4.15998	3.27676	3.64172	4.19414	3.63038	3.51815	5.4315	3.28476	4.03627	3.65779	3.12118	2.45	4.98888	4.36799	5.02465	3.16683	3.79147	4.88273	6.11337
MMUT	9.81176	12.0327	9.3982	8.27295	11.4971	8.6076	8.20956	9.89021	9.18073	11.8893	9.88277	11.8703	10.2014	10.4906	9.58159	11.0743	9.77023	12.3874	10.486	11.7503	11.1874	10.8668	12.5202	8.89734	9.279	11.7349	11.7153	11.6045	11.4825	11.4578	10.0591	9.90266	11.0587	11.0375	11.277	12.5066	11.9549	10.6153	10.5462	8.6113	9.72376	9.02187	11.2108	10.5171	10.7114	8.68102	10.6124	11.7988	14.6687
FUBP3	6.55618	10.1352	8.32281	8.34461	9.22349	7.48845	7.04191	10.3033	9.37494	8.49363	10.2844	9.74972	11.2218	10.7489	10.1708	9.93192	8.19037	7.29786	9.04551	6.95042	11.4443	8.33961	10.1246	8.70283	8.34853	9.38483	8.65861	8.00562	10.0943	10.1242	6.78499	9.78316	10.951	11.6672	6.42187	7.02861	8.91823	9.10345	8.2302	8.43491	9.93433	8.90646	10.6406	7.9035	9.60837	8.33605	10.1682	9.98742	11.6474
COQ7	4.31884	6.09163	4.06356	3.21709	5.94109	4.03407	3.17167	5.73022	3.82996	5.69403	5.35937	5.1947	4.96522	6.45852	5.32786	6.15268	4.33958	4.18058	5.20688	4.43755	5.58856	3.8149	5.36217	3.53124	5.64059	5.36788	5.42488	6.57148	6.76724	5.55251	5.0727	4.96384	5.69101	5.31173	6.50938	7.24851	5.79212	4.13845	5.42473	4.47764	4.8431	4.47722	4.76006	4.22769	4.91254	4.23468	4.96841	7.02288	6.1713
TAOK2	6.00395	12.4526	11.9428	11.3619	12.3633	11.0144	10.5585	17.8089	13.2514	9.96518	16.5772	16.7223	13.5432	13.6967	16.0447	11.5984	12.2826	6.72471	14.0918	6.03804	13.9016	11.3863	11.2896	9.5559	7.97718	9.54939	12.2421	10.2994	12.4762	12.9915	7.25357	12.1449	11.985	11.8797	4.00783	6.36886	9.66748	14.2718	8.2884	10.5978	13.3029	10.4171	15.0773	9.69697	8.93527	12.6353	10.9695	13.3469	10.7655
RXYLT1	1.17734	1.46225	1.6333	1.24683	1.45256	1.37144	1.08624	1.58683	1.4494	1.45679	1.47598	1.69746	1.18613	1.53157	1.65311	1.55636	1.34572	1.80222	1.34567	1.7905	1.33849	1.30508	1.47094	1.15789	1.5227	1.50591	1.57126	1.96011	1.59818	1.1588	1.71751	1.71558	1.25001	1.31028	2.16628	1.90319	1.62867	1.07791	1.62821	1.35889	1.34787	1.12538	1.75044	1.34129	1.15955	1.39601	1.14472	1.8292	1.42539
PPA1	36.5564	16.5788	27.5359	26.0905	25.0129	26.5223	23.7943	27.4634	32.3521	28.9722	26.9072	22.3516	23.6216	26.0391	27.0379	24.9446	22.4011	41.7707	26.2142	40.4384	26.0911	28.5472	33.2331	24.9789	25.9132	25.5367	26.9469	26.8484	30.6738	25.3063	28.4426	22.4737	24.3223	24.5488	41.7136	50.6564	29.0919	30.7263	26.7173	32.7489	21.0406	24.3888	21.7158	25.4352	34.4697	20.9806	28.9457	24.1349	31.6718
SPATA18	2.2393	23.5751	2.98736	1.14244	13.9752	3.8129	1.10699	2.65286	1.50377	9.68573	6.48868	5.68882	1.91342	15.2574	5.0661	3.49156	2.09949	1.60202	2.81057	1.50166	5.41084	4.80969	7.13261	1.98195	15.5792	5.88797	20.6884	38.5512	19.8721	1.838	9.13196	8.93686	3.08838	9.56744	2.28281	11.9542	10.8365	2.19874	1.923	5.44395	5.72034	0.97176	13.0365	3.92714	9.80962	2.60035	1.27518	34.5553	1.86148
PSKH2	0	0	0.0198685	0	0	0	0.010582	0	0	0	0	0	0.0198204	0	0.0128728	0	0	0	0.0207851	0	0.00958072	0	0.0372339	0.0130071	0	0.0203777	0	0	0	0.0230558	0	0	0	0.0191666	0.0161203	0.0159296	0	0	0	0	0.00805215	0	0	0	0.0277086	0	0.0177982	0.00770323	0.0289741
ATP6V0E1	187.953	82.5238	130.193	117.561	99.6987	140.918	95.8574	97.6962	130.576	122.395	80.3478	100.087	71.0588	93.2067	102.398	84.4645	120.869	188.031	109.53	201.52	99.3358	118.437	120.963	85.6317	128.913	116.774	91.5212	94.5539	103.37	85.4913	181.285	99.5195	92.7765	97.606	195.879	172.259	119.872	123.393	139.437	119.655	93.3488	122.043	85.8343	111.909	90.7554	106.197	111.543	94.5733	102.155
FEZ2	6.58769	5.33148	5.40135	4.58486	4.79997	4.77423	5.07467	5.55416	6.219	5.90755	5.60148	5.99323	5.5652	5.56194	5.95303	5.89435	5.8829	5.9826	5.76262	8.60205	6.37603	5.45132	5.65308	6.33439	5.1867	5.7482	5.2725	6.00298	5.94886	5.01171	6.19878	6.0346	5.93651	6.86781	7.81754	5.55686	6.94939	5.89171	9.60552	5.33607	5.5564	6.35116	6.1134	6.07775	5.60317	6.28656	5.39455	5.57776	6.9824
ISCU	21.8571	20.7638	21.015	16.44	19.6536	27.2299	17.6546	21.1595	20.1895	20.7654	19.9438	20.7217	17.0385	20.6833	26.1226	19.5134	20.6305	20.8625	21.4242	23.3157	22.5019	22.2855	19.4682	11.834	24.8485	24.0714	17.654	22.6805	22.2362	19.4831	25.4377	23.0425	18.3969	19.512	23.5568	25.6162	27.1723	23.3692	22.6889	20.7358	20.3589	21.5099	22.448	20.0574	15.7793	23.5466	23.5366	22.2167	18.7456
CAVIN2	192.79	122.283	43.5854	59.8576	87.196	42.8601	184.685	164.361	140.017	49.1129	135.979	140.203	149.619	197.621	112.068	174.339	89.1759	69.828	66.3616	80.1353	141.439	77.4625	231.711	195.557	80.8665	102.621	111.31	50.2908	107.499	107.385	62.7966	86.6061	125.137	111.971	126.882	114.091	99.2165	135.76	104.193	143.702	156.394	102.903	104.758	82.836	131.787	73.7437	180.7	141.172	166.67
SNRNP35	2.88903	4.49603	3.64263	2.81227	5.19149	3.69676	2.6723	4.22678	3.56668	3.53892	4.49	4.08331	3.35825	4.36494	4.5661	2.8898	3.39236	2.68342	4.52981	3.76008	4.00247	4.21373	4.00311	2.52347	4.15303	3.40655	3.77905	4.71295	4.36903	3.22803	3.06851	4.08335	3.36872	3.53875	3.19	4.39878	4.28327	4.46941	3.74124	3.6052	3.66852	3.69516	3.99308	3.46923	2.39218	3.72455	3.93066	4.66529	2.45459
DCAF8	6.22139	10.6973	8.47406	5.67668	9.54202	8.08922	6.38165	11.33	9.05284	8.96695	12.5237	12.7186	9.01801	10.1651	9.70042	9.50671	7.23325	6.66283	11.902	6.19564	9.27434	6.74105	9.88966	6.29698	7.09234	9.7135	7.86429	10.077	9.84056	9.09611	7.39015	8.38814	7.83854	7.3056	7.26738	6.99651	10.6648	8.68101	7.78696	7.81869	7.68176	6.86927	11.5874	8.74142	5.92109	8.18639	7.59889	11.4646	8.61926
HHLA3	2.70042	3.91052	3.43185	2.2331	3.28369	4.02922	2.61937	2.07419	3.17596	4.22346	2.89244	3.01499	2.88441	3.03266	3.39651	1.96254	3.52639	4.5315	3.42056	4.39931	3.21851	2.88109	2.83587	2.0344	2.98004	3.57524	3.32962	5.59252	3.3927	2.69674	3.07305	3.90751	3.39272	2.68499	2.6748	3.2498	4.61959	4.66125	2.62274	2.37295	3.28543	3.28261	3.26507	3.45341	2.4684	2.97175	1.98496	3.50976	2.56143
ABCB1	0.56279	1.21483	0.836057	1.56579	0.247653	0.824149	0.557363	0.773332	0.334225	0.926217	3.18713	2.53115	5.06662	0.902806	1.19759	1.97647	0.96585	0.789919	1.23757	0.902975	1.03942	1.62426	0.575554	0.740945	3.26812	1.00915	0.777591	3.91688	0.850931	8.05184	0.315933	6.27526	4.60846	2.06843	1.35205	5.52666	0.97524	0.487282	4.77272	2.65416	3.31685	1.48648	2.87112	0.534445	5.91707	1.41071	0.453441	0.520402	1.84126
TXNRD3	1.9875	2.85038	2.41007	2.12879	3.11652	2.06945	2.11933	2.11039	2.73496	2.55833	2.56551	2.10842	2.23992	2.69091	2.53319	1.63837	2.26267	2.92542	2.72078	2.16373	2.41627	2.10445	3.0787	1.88992	2.46562	2.88085	2.80221	3.77925	3.15648	3.07838	1.90733	2.55155	2.87204	2.28312	2.41964	2.77331	2.75752	2.92151	2.69554	1.66033	2.24508	2.46527	2.76078	2.71549	1.94652	2.56484	1.92597	2.75282	2.25035
HES2	1.13086	0.558556	0.635144	1.03821	1.0699	0.504473	0.188655	0.662979	1.09555	0.493945	0.415292	0.482338	0.15231	0.734788	0.989204	0.333849	0.226953	0.194774	0.690002	0.423176	0.397564	0.459284	0.703863	0.383817	0.748825	1.39054	0.767968	2.40415	1.18848	0.0141738	2.02479	0.462852	0.296397	1.26076	0.178381	0.651227	0.977603	1.06043	0.257033	0.388174	0.348984	0.427144	0.787946	2.02007	0.600451	0.554821	0.946451	2.43648	0.13359
CD80	0.505343	0.686717	0.845909	0.691742	0.825266	1.25654	0.802166	0.916264	1.19649	1.42065	0.532617	1.44844	0.864446	0.823973	0.848829	0.861997	0.713228	1.45399	0.669097	1.15897	1.03468	0.844546	0.589636	0.925219	0.613731	1.44951	1.18404	0.29072	0.9498	0.53869	0.767063	0.805814	0.696572	0.666754	0.778395	1.01732	1.13829	0.377103	0.59366	0.793728	0.660563	0.465187	0.718299	1.39591	1.10777	0.672058	1.56174	0.779925	1.39906
H4C8	1.38535	1.68517	0.998128	0.864119	2.0215	1.97971	1.15181	0.638453	1.09335	1.54548	0.837946	2.60685	1.7425	1.51375	1.50893	1.68885	1.43769	1.54031	1.04418	2.23826	1.56424	1.26689	2.10432	1.63358	1.93112	1.96211	1.61455	1.39179	1.82753	1.35129	1.89182	1.35359	1.93065	1.92574	2.63195	1.73388	1.46504	1.80534	1.28597	1.25214	0.977575	1.60748	4.08821	2.08429	1.10199	0.845131	1.56472	2.03167	2.42594
PSMD13	28.5515	16.7047	23.5936	18.2201	17.8173	21.8891	16.9526	21.876	19.4537	16.9365	19.1385	19.6346	15.6865	18.4407	20.5597	18.782	18.4746	26.8244	19.2254	32.0009	17.8906	18.1342	18.1416	16.3255	17.7612	19.3957	16.8076	20.9369	20.6772	15.8034	23.6996	18.1106	15.9909	15.8373	33.879	30.6238	20.0168	20.5584	21.699	18.6544	18.7784	17.9516	17.9243	18.8596	17.1184	18.4901	17.4803	20.0193	18.0215
AMY2B	0.17707	0.859915	0.740568	0.326814	0.749932	0.3703	0.244169	1.20843	0.569219	0.963593	2.32035	1.25445	0.78715	1.04291	0.81968	0.946674	0.331439	0.308386	1.65092	0.109724	0.769481	0.205621	0.87566	0.499248	0.390185	0.890663	0.561759	1.4131	0.903965	1.03841	0.348985	0.63128	0.576705	0.276408	0.157368	0.254466	1.2537	0.478388	0.386197	0.538248	0.332289	0.494922	1.90934	1.00519	0.430331	0.3952	0.386985	1.34334	0.584981
ADCY2	0.0424277	0.334598	0.00941424	0.0204498	0.200199	0.0487679	0.0461291	0.0578095	0.011647	0.0535053	0.0663887	0.17231	0.0751319	0.152294	0.121989	0.0382297	0.0244082	0.0135595	0.0551519	0.1064	0.0898844	0.0537714	0.0811554	0.0690268	0.188516	0.0463466	0.136657	0.560464	0.183205	0.0262188	0.0749427	0.199602	0.0973392	0.116246	0.0549953	0.104161	0.0585237	0.0258106	0.0695404	0.0834575	0.119801	0.0294568	0.160022	0.0235906	0.0669584	0.110284	0.0269866	0.391281	0.0466777
LY6G5B	0.138758	0.813522	0.947826	0.329257	0.551616	0.465218	0.319135	2.01893	0.421198	0.809705	1.68747	1.83015	0.760775	1.00237	0.536451	1.53142	0.447231	0.145708	1.93752	0.0586333	0.572624	0.248906	0.694165	0.962848	0.308268	0.860383	0.524085	1.2281	0.957477	1.20102	0.481286	0.56734	0.724146	0.273252	0.0530357	0.296982	0.891726	0.286245	0.477236	0.646907	0.247255	0.391017	1.2829	0.4095	0.866032	0.371154	0.400135	1.16158	0.93736
TPMT	9.49916	7.19277	10.1005	8.82859	7.88406	9.11995	6.0209	8.50312	8.3478	10.0525	6.53616	8.56307	7.07296	6.63323	6.53067	7.87971	7.48215	18.0915	6.23349	10.7337	7.83894	9.30888	7.48974	6.61919	8.57095	9.81644	7.98119	6.51834	9.12328	8.85392	13.0222	6.65115	7.58999	7.68083	9.41631	10.9363	9.75515	8.96508	9.65636	7.15374	6.60509	7.56621	7.03682	9.42959	6.2541	6.62633	8.49015	6.52414	10.0821
ZNF646	1.55859	4.031	3.28493	3.62432	3.1948	4.03961	2.44612	3.84109	2.89187	3.09295	4.16071	3.32709	3.52877	2.87662	3.56782	2.65191	2.90668	1.40847	3.38047	1.23487	3.39669	3.33096	2.61936	2.88904	3.21289	2.63176	3.45976	3.05461	3.38888	2.7602	2.60934	3.78373	2.88076	3.44557	1.02079	1.54527	2.94386	2.76964	1.95764	2.6769	4.00008	3.30461	4.26821	3.3156	1.77593	3.96326	2.36029	3.98094	2.15261
TTLL12	5.09569	7.71284	7.16583	8.08347	8.09567	8.26714	8.05542	6.11063	6.49098	5.70809	8.6279	6.69944	6.74939	5.73538	8.21157	5.67412	8.5361	6.46813	8.29614	5.33499	7.39659	7.37922	7.05586	3.61075	5.8314	5.40771	7.31984	6.94625	5.5987	6.16815	6.80919	7.65688	5.53271	5.98917	4.50395	4.92613	5.78482	5.94152	4.74349	5.503	7.12275	6.63404	8.95434	6.74932	5.34545	8.68534	5.31198	5.94988	3.29228
VPS33A	1.76731	2.24296	2.14538	1.73467	2.03063	2.57151	1.15896	2.19887	1.87554	2.18214	2.10066	1.95403	1.90871	2.06729	1.83536	1.84977	1.69329	2.34681	1.99702	2.15019	1.99303	2.134	2.07178	0.834097	1.95044	2.08811	1.79212	2.05133	2.1805	1.79858	2.6198	2.06629	1.91243	2.06115	2.30903	2.28875	2.13661	1.8556	1.85776	1.66974	1.9217	2.01465	2.36717	2.17782	1.05329	2.21386	1.51786	2.28827	1.60899
DNAJB9	27.209	14.8025	15.7599	16.5663	13.3308	19.6286	14.6798	17.8941	16.353	19.1716	15.8593	15.2776	17.6842	17.0287	14.5998	25.8965	12.1214	31.4337	15.1232	36.5364	16.49	19.7894	22.1508	23.7589	17.8355	18.5873	25.0394	14.4022	16.5134	18.3152	22.9149	16.7824	18.6908	16.225	42.629	33.9034	15.9005	17.0594	23.634	20.3936	18.2414	19.1311	15.8874	19.5564	16.687	15.0892	18.1843	15.9888	21.5568
TMEM119	14.0913	16.4773	9.82669	15.9064	4.97023	18.8828	20.5432	12.7851	11.6096	4.83256	14.9303	9.9046	21.3722	14.835	10.6335	10.1888	25.1419	7.91517	18.8269	20.4384	9.09253	22.031	5.02591	12.8934	4.5602	8.36871	4.29082	10.3959	9.75042	9.52864	8.2294	17.3806	16.7697	16.9014	8.90541	6.71632	15.5669	10.2083	21.1676	7.59477	21.2092	14.8181	15.9787	8.44588	7.0471	31.5385	5.81596	6.60413	10.5853
NHEJ1	0.176901	0.215185	0.265531	0.205638	0.182844	0.349453	0.214961	0.186346	0.221741	0.139304	0.240751	0.38614	0.349653	0.150342	0.261496	0.240539	0.192763	0.349667	0.222225	0.285812	0.256082	0.283105	0.278661	0.152972	0.277416	0.217869	0.18824	0.205785	0.222251	0.258828	0.204409	0.301245	0.190502	0.153691	0.224055	0.298047	0.181574	0.242664	0.246316	0.133242	0.193702	0.205265	0.315398	0.10646	0.192561	0.279317	0.199805	0.226488	0.433688
CCDC190	0.232371	3.17101	0.160669	0.0180647	1.1699	0.198168	0.0122247	0.125844	0.254384	0.802774	0.115616	0.239787	0.2824	0.649785	0.376734	0.155346	0.0363668	0.141683	0.0640312	0.0977941	0.173399	0.218499	0.616533	0.0250437	0.416323	0.572833	1.653	0.855723	3.33002	0.0355133	2.35591	0.725704	0.282526	0.634737	0.304171	0.545941	1.10978	0.0699205	0.0460008	0.14077	0.282165	0.0281641	0.712922	0.584746	0.272084	0.0640195	0.00685373	5.9505	0.334719
LCK	3.16835	3.33175	6.81394	1.63453	1.15169	17.4737	2.85483	5.43303	3.41817	4.21553	5.26794	2.82674	5.90955	1.60983	4.27378	5.885	2.02989	5.47383	3.67278	4.31786	6.03258	4.97082	1.78846	1.08768	0.703169	4.46296	1.37715	3.14414	4.37682	3.01822	2.24934	5.07649	2.22246	3.28185	4.48537	3.52842	4.29839	2.91474	2.74369	1.76997	2.08014	1.64732	9.46841	6.04675	1.27576	6.21229	1.54149	2.89874	3.11514
ZNF66	0.279546	0.254099	0.263381	0.0984629	0.200034	0.307291	0.198726	0.589651	0.237596	0.287868	0.428406	0.385215	0.525489	0.488205	0.383949	0.522776	0.213395	0.169354	0.401817	0.280545	0.539768	0.13581	0.616976	0.273005	0.342371	0.45022	0.351945	0.502565	0.390384	0.509389	0.244803	0.214308	0.544186	0.349356	0.427388	0.571911	0.375217	0.275802	0.509003	0.211094	0.20014	0.151491	0.32588	0.329995	0.313745	0.373868	0.353907	0.357405	0.432098
ABCG2	4.26423	2.96103	2.93569	4.45158	1.86232	2.57003	2.42695	2.97264	1.66428	2.99273	1.8184	16.1642	3.23436	2.23128	2.56399	4.67556	5.94543	1.16325	2.79323	3.68412	2.25315	3.70889	2.36783	3.42905	3.61248	2.71054	2.25339	1.89555	2.21632	1.90488	4.28117	3.27151	3.71535	8.68651	5.25005	4.10123	3.93082	1.7974	9.37821	2.86533	9.52079	2.23781	2.78984	2.7565	2.35578	5.17426	1.76947	1.75352	3.99304
VAMP2	23.7988	45.7686	32.0918	17.7406	50.1277	34.6952	39.6681	47.234	42.9874	28.195	55.5416	42.4862	43.193	45.9729	49.0869	40.4645	36.4672	25.1882	41.828	24.9338	48.6758	37.1196	48.7222	28.5965	30.6293	40.6662	39.9351	36.0132	41.3573	37.5098	26.8448	33.5309	43.8479	38.2786	30.2105	26.2806	36.0032	43.6552	36.8508	35.8221	44.4396	34.4434	35.2511	37.3726	28.9091	35.9759	46.8874	49.6049	33.9353
PRRX2	0.518225	0.889391	1.05789	0.963437	0.204051	0.581867	2.29398	0.85621	0.311616	0.110119	0.44406	0.410495	0.728685	0.789461	0.881238	0.472081	0.663929	0.440527	1.0013	3.1348	0.971665	1.60651	0.401223	0.840964	0.63961	0.36167	0.212574	2.04078	0.685182	0.496888	1.32205	1.47563	1.16929	1.60368	2.67714	2.16082	0.99168	0.40283	0.778841	0.442371	1.13309	0.625861	0.670583	0.41026	1.24701	1.27962	1.06048	1.02539	0.51424
SUZ12	4.37324	5.80708	4.85713	4.68969	5.04623	5.34206	3.59696	6.399	5.15965	5.8324	5.52578	6.26612	6.33975	5.92564	5.15337	6.28241	4.33498	5.38618	6.03624	4.49587	6.18491	4.62375	6.77714	5.1345	4.36198	5.55066	6.28286	4.76616	5.99475	6.14553	4.70341	4.76767	5.79505	5.5127	4.92296	4.35118	6.03051	5.36994	5.37624	5.10824	4.69937	5.06406	6.38349	6.26253	5.64479	4.21133	5.2863	5.73944	8.19376
DEFB105B	0	0	0	0	0	0	0	0	0	0	0	0	0	0	0	0	0	0	0	0	0	0	0	0	0	0	0	0	0	0	0	0	0	0	0	0	0	0	0	0	0	0	0	0	0	0	0	0	0
ZFY	2.21846	3.21632	2.60491	2.2627	0	0	1.49238	3.3674	2.50849	3.69599	3.13735	0	3.35555	0	0.00387091	3.50862	0	2.9012	2.80634	0.00401931	0	0	0.00559822	0	2.97362	0.0183831	3.10098	0	3.40677	2.8772	0	0	3.63712	0	0.0145424	3.99976	0.00309507	0	0	0	0	2.5677	0	0	2.97457	0	0	0.00231641	3.96426
TMEM251	14.6236	6.90367	12.507	8.8991	7.61869	8.85689	5.65625	7.87853	10.9614	9.20132	6.61064	7.46053	5.1886	7.28879	9.87439	7.6701	7.06656	21.5781	9.66749	16.6	8.71399	8.75107	7.435	5.98644	9.03909	12.6043	7.16618	5.77361	8.30188	7.86027	18.824	7.42373	6.68714	7.30446	15.7611	13.6545	11.7928	10.9436	11.3243	7.06094	6.54917	8.88295	8.86814	11.5178	5.80284	8.1837	7.8015	8.24442	7.26733
COL4A1	36.9394	34.5314	20.7977	65.8987	21.9836	32.0033	64.8394	36.7754	46.5694	14.8853	26.5354	111.859	45.1639	50.5324	36.633	46.4822	166.507	19.1935	49.4673	116.407	42.9136	39.5545	37.9172	98.1167	27.6155	22.8529	24.6963	28.9426	29.7979	22.0329	12.0814	35.4945	47.2256	145.74	21.5565	15.3134	30.2748	58.32	61.7414	26.119	98.8075	37.9863	36.8522	29.7464	33.3182	120.426	38.8436	32.9482	52.501
FTCD	0.00977108	0.0173192	0	0.0235479	0.0908941	0.00698157	0.0159353	0.0546804	0.0308463	0	0.188386	0.0250056	0.00994913	0.0302506	0.0710781	0.0623072	0.00430958	0.0102605	0.0104333	0.0872217	0.028855	0.00949404	0.0280351	0.0261162	0	0.0204577	0.00841693	0.140531	0	0	0.00436223	0.0231858	0.0420894	0.00962094	0.0809177	0	0.0103331	0.011393	0.0171325	0.00834085	0.0121256	0.0183564	0.0408491	0	0.041726	0.00596083	0.00893406	0.0618678	0.0436317
C1QTNF12	0.270502	0.0745832	0.294505	0.104304	0.0931966	0.219048	0.0980335	0.787161	0.241952	0.0402357	0.4404	0.461503	0.0918104	0.334982	0.274289	0.215614	0.230659	0.05681	0.308092	0.594373	0.204143	0.0876109	0.155224	0.3374	0.053418	0.188784	0.139808	0.389045	0.173323	0.213594	0.193222	0.239633	0.15536	0.19532	0.0597366	0.147576	0.162101	0.210268	0.173908	0.153938	0.425202	0.118575	0.263869	0.138372	0.179689	0.154018	0.329774	0.235503	0.134211
RNPEP	23.6387	26.2242	31.74	29.6584	29.6327	27.0761	26.4642	23.8759	23.1331	25.4476	22.0764	22.0133	22.8858	22.7439	27.5134	20.0948	28.4355	23.1528	26.5218	21.0462	21.3239	30.0343	22.9992	17.1873	26.2787	28.1729	25.6896	28.2619	28.5012	23.2292	36.2101	27.9578	24.3946	23.8431	18.7135	17.4649	30.0334	26.7709	23.5691	21.8059	25.6382	24.5366	23.9382	28.8149	20.7954	23.4237	21.8688	21.23	17.4819
FNBP1	7.02922	13.8031	10.2016	8.93786	8.68399	18.153	12.3617	16.7825	12.0044	8.48695	13.0042	13.247	14.4594	10.6989	17.4592	18.27	8.80788	9.20857	11.091	8.78827	16.8858	11.4023	11.5468	8.72897	6.54488	13.3419	11.0883	10.6587	13.9557	8.65657	9.45602	13.3437	12.7164	11.6705	6.71826	7.54138	12.4048	11.0309	8.29396	10.3437	12.1519	7.23351	16.1431	12.1487	10.8186	13.1844	12.5628	14.3818	12.8851
AC004997.1	0.0314556	0.0464624	0.0160532	0.022742	0.0812808	0.0224754	0.0341997	0.070412	0.0620638	0.0701826	0.101077	0.100624	0.0640575	0.0811535	0.0312025	0.0376093	0.0554945	0	0.0335876	0	0.0541867	0.0152819	0.015042	0.0420374	0	0.0329293	0	0.0282753	0.0503874	0.0558855	0.0491509	0.0373204	0.0846852	0.0619444	0.0130247	0	0.0415811	0	0.0413653	0.0805539	0.0455414	0.0295469	0.016438	0.0201133	0.0783571	0.0287841	0.028761	0.080912	0.0234102
HS3ST4	0.00957445	0.0113138	0.0195451	0.0184592	0.0098961	0.0205232	0.0416389	0	0.0302256	0.0213622	0.0246126	0.0367536	0.00974891	0.0296418	0.0126632	0.068685	0.0168914	0.0201079	0.0102234	0	0.0329867	0	0.0274709	0.0127953	0.0921733	0.0300691	0.00824755	0.0860643	0	0.102063	0.0256467	0.0136315	0	0.00942733	0	0.00783518	0.0151878	0.0334911	0.0251815	0.040865	0.00792108	0.0269805	0.0200135	0	0.00681438	0.0233635	0.0175085	0.00378892	0.0285024
ATP6V1G2	0.241096	0.614303	0.261464	0.130732	0.26477	0.387599	0.507875	0.505953	0.428127	0.117671	0.600408	0.655562	0.230146	0.217705	0.318875	0.168153	0.252549	0.189878	0.370066	0.237978	0.222494	0.292825	0.187349	0.312133	0.1897	0.173519	0.155762	0.148995	0.177009	0.303409	0.201817	0.30035	0.584174	0.163206	0.39932	0.419261	0.223093	0.421673	0.383102	0.154354	0.386458	0.212313	0.251982	0.327594	0.43971	0.312545	0.399553	0.262376	0.157002
AEN	3.58034	1.82316	3.6599	5.7834	1.85587	4.85136	4.20831	2.02166	3.16936	4.04814	1.60307	2.77905	2.33186	3.53949	1.8842	4.1265	2.75043	3.73707	4.29945	4.80617	2.40779	4.06385	3.0129	7.49687	3.54314	3.10652	5.58944	4.09301	3.23215	3.89683	5.04965	3.75294	2.00886	3.05951	2.24824	2.49441	3.93978	2.79563	4.43964	6.47966	2.62405	2.26731	2.91045	3.81557	6.38203	3.36153	3.95687	2.08061	3.95289
IL7R	72.5466	33.3213	17.0447	26.6658	21.7353	22.5133	30.8763	85.6059	76.182	21.899	29.664	12.5557	24.1408	51.7712	72.2047	77.8644	11.6931	48.5143	21.3881	41.79	75.727	28.0164	58.4363	43.2889	6.06856	48.84	40.6392	3.35441	28.8478	21.9669	32.3069	24.9382	32.2179	23.3708	43.4682	14.5089	36.3188	62.503	9.13132	33.9374	20.0961	15.5957	47.1595	21.1235	30.4047	13.1282	43.1361	74.6089	78.8834
PHGR1	0	0.284383	0.0701836	0	0.0355355	0.0245653	0	0.0384797	0.13567	0.0767086	0	0.219962	0.105021	0.0709598	0	0.109617	0	0	0.0367107	0	0	0	0	0.0689194	0	0.0359913	0	0.061809	0.0734303	0.0407214	0	0.456856	0	0	0.0284717	0.028135	0.109074	0	0.0602822	0.205437	0.0426652	0.0322944	0.0718658	0	0	0.0209737	0	0.027211	0
C11orf80	1.9248	2.53339	1.69273	1.62354	3.39274	2.61551	1.68165	2.39472	1.33599	2.48278	2.50713	2.84775	2.12611	3.31649	2.13661	1.80135	1.91391	1.11888	3.00031	1.99431	2.25842	2.07895	2.42436	2.06129	2.93986	2.22187	2.13917	5.22147	2.98232	1.85233	1.53832	2.68332	2.26711	2.10674	1.95691	2.01815	2.74885	0.871667	2.06412	2.61129	1.71682	1.73536	3.8438	2.10987	1.74299	1.90286	1.64206	3.38007	1.57319
SYMPK	4.04553	8.14548	9.41427	7.70427	9.08968	9.75056	7.91491	9.37601	8.07457	9.10774	9.54282	9.27027	8.26019	8.17387	8.65403	6.67493	9.25312	4.48469	9.59506	3.84389	7.71737	6.92701	8.21571	5.86616	7.12563	7.6671	8.18643	10.0695	8.73477	8.47283	6.35192	8.10154	7.20523	7.30433	3.14101	4.48143	7.24144	6.89277	6.12997	7.62392	7.95808	6.93961	9.54129	8.35794	6.39124	8.38254	6.06476	9.02145	6.09865
HABP2	0.504257	0.397241	1.61631	2.0126	0.347465	5.92912	0.836799	0.722802	1.06126	0.730315	0.0454833	0.0565994	0.36932	1.91719	0.315916	0.0775667	1.65828	0.0836071	0.510096	2.8672	0.313499	2.69048	2.70748	0.0295566	13.1156	2.02818	0.678232	1.77334	0.453473	0.974474	2.33416	0.986629	0.885992	3.70204	0.0366309	0.0868747	1.93658	2.88821	1.32623	3.7834	0.322033	0.349013	0.175675	0.350716	0.0377782	3.7724	1.41554	1.10978	1.1061
CCDC59	6.21563	4.93525	4.81708	3.65934	4.89566	5.01538	3.60203	6.71749	4.33873	4.76895	5.51657	5.41528	4.52685	6.08793	4.53446	7.41456	3.50692	5.88052	4.58285	6.21707	5.20953	4.16195	6.3698	6.42704	4.67257	5.94297	6.03915	4.61886	5.14948	4.65821	6.74837	4.30908	4.85212	3.82192	9.70001	8.13003	5.68257	5.41309	6.9258	5.72912	4.67898	4.48929	4.39639	5.16071	5.63475	4.28732	5.65191	5.85666	7.69918
MRPS25	5.84777	5.61756	6.62514	5.51259	6.76482	6.13649	4.09704	6.18176	6.18997	7.97859	8.38923	7.15197	5.7279	6.33867	5.40526	5.14024	5.27236	5.64208	8.34261	4.56014	5.44576	4.1695	5.23066	3.97175	5.84819	6.04625	5.33244	10.8642	5.42335	5.16802	5.78485	6.38332	4.4593	4.62763	3.97672	5.80848	8.27517	5.56407	4.08344	5.50484	4.85784	5.39133	9.91836	7.5706	3.19957	5.44096	3.85214	6.46917	3.90928
INTS12	4.22561	3.98773	3.80462	3.82933	4.5306	4.19374	3.39379	4.97101	4.12774	4.5751	4.67369	5.52383	4.18426	4.73769	4.97394	5.35335	3.66886	4.41109	4.2904	4.64588	4.26579	3.26689	5.02589	4.70963	4.97972	5.07539	4.19064	4.48492	4.20226	5.01478	4.52165	4.58206	4.84552	4.17703	5.67187	5.63878	4.4555	5.33356	5.96805	4.7693	4.74592	5.26369	3.75699	4.459	4.16556	5.07461	4.82005	4.65854	4.86862
OR10AG1	0	0	0	0	0	0	0	0	0	0	0	0	0	0	0	0	0	0	0	0	0	0	0	0	0	0	0	0	0	0	0	0	0	0	0	0	0	0	0	0	0	0	0	0	0	0	0	0	0
FAM98A	4.43107	5.55454	6.14664	6.3375	5.20509	6.22407	4.09213	5.93802	5.30793	6.87944	5.34893	6.39333	5.33518	5.44796	5.59101	5.40797	5.3092	5.6402	5.651	5.7602	5.1578	6.15153	5.23759	5.07825	5.72051	4.59738	6.84677	6.61284	5.9957	4.76552	4.50529	5.797	4.92751	5.70942	4.33374	4.67524	6.88639	5.74149	5.26219	5.46046	5.8714	5.08851	6.12218	5.43122	5.6851	5.97583	4.91709	5.86675	7.00648
SAFB2	3.97771	9.50201	8.53398	9.34552	8.19044	8.35177	6.87433	9.67213	6.65205	8.14406	10.3323	10.7118	8.2751	9.78202	7.97394	8.04043	8.22155	3.52719	9.54396	3.15262	7.64168	6.55775	7.84723	10.0132	6.18395	6.6734	9.25814	7.96436	10.1226	8.16631	5.54335	7.98527	7.14484	7.15738	2.38982	3.89339	7.96762	7.91789	5.19665	8.38439	7.74741	7.25293	8.80917	9.45558	9.9512	6.94672	7.81592	9.5455	10.1387
PCDHB6	0.435851	0.532587	0.181992	0.291243	0.348109	0.311422	0.344636	0.354777	0.218899	0.16576	0.331035	0.545029	0.403448	0.214672	0.425794	0.307933	0.624761	0.0936164	0.200965	0.598559	0.346156	0.471618	0.454741	0.436855	0.293423	0.228136	0.196257	0.365072	0.370243	0.328514	0.0928691	0.53592	0.533366	0.438908	0.328131	0.235082	0.319502	0.415798	0.495003	0.295952	0.569562	0.13957	0.424473	0.202685	0.43711	0.48948	0.326058	0.478242	0.30963
POLDIP3	25.2346	35.6422	27.4847	22.8006	30.8463	34.9083	27.2048	33.2531	29.3105	22.0998	36.9121	31.2121	33.9975	29.8009	40.5089	26.3102	26.8727	21.1094	24.6262	24.0345	31.0349	29.4367	30.3225	21.6059	19.8621	26.9643	27.9066	33.1047	28.9927	25.8993	22.1715	34.1776	30.5633	28.1633	25.9404	22.2826	28.6498	33.5262	22.1618	22.7061	37.2075	28.4658	32.868	25.9007	21.7957	36.1039	22.611	35.1042	23.3122
SPCS2	15.102	11.3906	17.0976	9.95636	11.6509	12.1936	8.58718	12.2034	11.6877	12.3088	12.2016	11.203	11.6433	11.0505	13.0649	12.0722	10.5319	16.4052	11.7003	16.5977	12.981	14.5473	12.3267	11.3381	12.4289	10.8123	11.1212	12.5706	12.4664	11.051	11.111	11.5641	10.7252	11.7293	18.0679	17.4015	13.8596	12.4349	13.6012	11.669	11.058	11.0061	12.4162	11.3076	10.4319	9.70931	12.3302	11.8024	14.8405
CDK4	14.0928	9.64178	18.241	12.5417	11.3574	19.4968	12.3188	11.8412	14.4832	10.6748	12.1546	11.0548	11.8124	10.2436	14.2225	12.4134	15.3365	20.9754	13.1942	23.4068	11.3995	14.1199	11.4467	10.0037	12.6521	13.128	10.2132	14.0449	10.7529	12.3133	14.8993	13.8367	11.9651	12.0361	22.2081	18.9955	10.481	13.3599	18.1028	9.7983	15.4188	12.1441	10.9614	11.8843	9.16526	17.1696	11.2422	10.0305	9.31785
RAPGEF1	13.2005	23.9547	21.0946	32.2803	20.6212	26.5461	23.1256	27.1338	28.7675	18.288	21.0113	28.1714	22.6385	27.5837	25.9625	25.2644	24.5541	20.8531	23.3703	12.5763	28.4966	20.4717	18.9572	25.4522	16.1123	23.7829	24.0476	19.919	26.5754	15.4709	21.6238	22.6029	27.3511	25.3584	8.92679	11.0218	21.8632	22.8423	15.587	22.1619	24.705	18.3888	28.2691	23.511	26.6793	25.8669	23.455	26.699	19.5797
SMIM8	0.898566	0.989704	0.585017	0.304775	0.82938	0.541636	0.595018	0.674606	0.752946	0.709535	0.803239	0.870616	0.72668	0.862426	0.941466	0.834134	0.546362	0.764951	0.690975	1.21624	0.897259	0.517386	0.763897	0.491705	0.56958	0.81292	0.729441	1.26974	0.872708	0.788363	0.686757	0.79848	0.728726	0.699068	1.44233	1.37686	1.02651	0.819203	0.742379	0.596586	1.00955	0.395971	0.970057	0.614757	0.547419	0.618099	0.500393	0.999462	0.787078
NBPF19	0.170501	0.475194	0.430676	0.256501	0.396959	0.302716	0.293978	0.530082	0.372428	0.359281	0.568903	0.462781	0.491011	0.454989	0.445316	0.285535	0.229398	0.280315	0.290555	0.0543985	0.630654	0.217542	0.515552	0.424644	0.210437	0.501211	0.338249	0.484556	0.375193	0.512006	0.264494	0.316308	0.437696	0.220449	0.0613282	0.143756	0.542745	0.234948	0.196282	0.405758	0.385415	0.315457	0.611998	0.568234	0.595717	0.378231	0.324388	0.506386	0.417846
C3orf52	2.18152	1.93972	1.79887	3.70865	2.80463	2.14613	2.63472	1.59367	1.70475	2.05003	1.38817	1.51947	1.57568	3.56545	1.15483	2.51835	2.44808	1.04383	2.44986	1.46106	1.79304	1.8534	2.10181	7.15564	2.91666	1.95186	4.48506	2.47776	1.99685	2.38657	2.16135	1.93036	1.57967	1.95225	1.46396	2.19416	2.05698	1.77929	2.08681	3.27491	1.24469	2.61444	3.00447	2.78982	3.72864	2.04542	2.94775	2.59203	3.00718
RGS7BP	0.14776	1.46666	0.248848	0.142438	0.320721	0.295614	0.530147	0.446519	0.262386	0.0989031	0.465305	0.709012	0.707127	0.777673	0.586285	0.435777	0.677771	0.100854	0.228774	0.887777	0.745432	0.552747	0.854968	0.409744	0.787839	0.216556	0.591863	0.664104	0.362926	0.192513	0.191303	0.550473	0.747867	1.31668	0.575116	0.882704	0.543001	0.292887	1.45732	0.245957	0.932111	0.117975	0.748995	0.188962	0.399626	0.734646	1.06731	0.941424	0.285916
GTF2IRD1	1.6181	2.57097	1.83452	4.92664	3.5662	2.4048	2.7661	3.54404	2.6759	3.12148	2.20778	4.99463	3.25968	4.26966	2.9303	2.84939	3.99436	1.74097	2.40825	1.54183	3.1219	2.11887	2.91891	4.06206	1.87298	1.85027	2.54324	2.76579	3.42406	1.80449	2.06492	2.62273	2.76121	3.9022	1.40597	1.74382	1.84017	2.4614	2.11695	2.81776	3.48674	3.36253	2.87758	2.07566	3.38761	3.10715	4.44302	3.94644	2.35661
KCTD17	5.00493	4.34985	6.54265	8.59149	4.00883	6.96134	4.96179	5.32873	5.06812	4.97455	4.46279	6.12186	4.97789	4.23024	5.84394	4.39663	5.91043	3.20701	6.17492	7.9418	4.73808	6.20572	3.38734	3.97282	6.01959	4.741	3.9612	6.03334	4.37753	3.39725	9.20725	5.84716	4.36431	5.37395	3.32734	3.9342	3.94198	3.87241	4.50995	5.68985	5.159	4.04678	5.71639	5.70254	3.37205	6.08524	4.04531	4.3886	3.4742
DRGX	0	0.0529124	0.811252	0.0593521	0.0347117	0.495914	0.0669409	0	0.0971846	0.949116	0.071943	0.0429725	0.0113985	0.0231049	0.0222088	0.0713838	0.0296243	0.0235103	0.0358597	0.122988	0.0110195	0.565608	0.0642381	0.119683	0.381338	0.0820327	0.0578584	0.090564	0.0239093	0.636437	0.0399816	0.281572	0.0241104	0.165337	0.0278116	0.0549655	1.24303	0.0652632	0.0392564	0.506463	0.0555682	0.0315457	0	0.0429479	0.262924	0.040975	0.194475	0.00886005	0.233276
EHD1	16.8617	17.2384	21.2377	23.1804	27.0582	25.6421	24.8539	20.3866	18.4064	14.9631	24.0679	14.9649	23.5847	20.5745	29.4449	18.5716	16.2202	8.42013	13.6554	21.0791	26.7427	22.8556	14.1395	27.1036	12.3248	12.0142	18.5751	17.0776	21.1303	18.5361	19.4551	29.3429	23.0154	22.8291	17.899	16.1997	16.3862	21.2967	14.0755	21.2306	31.8086	19.091	24.8704	12.416	44.9232	24.1805	32.8799	22.115	20.9207
NR1I3	0.0978882	0.0867532	0	0.103799	0.101177	0.0979194	0.0372498	0.175295	0.092707	0.109202	0.163564	0.162832	0.049836	0.0404073	0.122994	0.132643	0.129522	0.0616745	0.0418092	0.0604939	0.101176	0.0760902	0.0561719	0.130818	0.0507431	0.0819795	0.15178	0.0967904	0.0940819	0.057971	0.087403	0.144013	0.0421658	0.0867457	0.0891711	0.0801061	0.0517594	0.0570683	0.0858178	0.12534	0.093132	0.0459743	0.184155	0.0625917	0.111471	0.0776314	0.107403	0.12396	0.101992
BFSP1	1.13322	1.22059	0.614161	0.497868	1.03654	0.730883	1.13396	1.76221	1.40883	0.727198	1.10854	1.24473	0.980282	1.56273	2.36096	1.66267	0.858088	1.28476	1.09224	1.01915	1.48076	1.09135	1.38114	0.958256	0.816918	1.23881	1.03664	0.90146	1.11379	1.10467	0.44324	1.16604	1.49034	1.00719	1.44507	1.80549	1.24083	1.50842	0.887985	0.838941	1.68424	0.819543	1.16343	0.538646	0.770858	1.37041	1.56798	1.70651	1.41808
PCDHGB5	0.780291	1.58402	1.10956	0.848621	0.737573	0.876796	1.42844	1.29879	2.25802	0.929999	1.15723	1.34832	1.51432	1.16313	1.26135	1.31834	1.24718	0.714323	0.826056	1.0899	1.82504	1.51633	1.26291	1.19876	0.859346	1.06819	1.43048	1.07908	0.868888	1.23227	0.509135	1.43693	2.01094	1.97657	0.535727	0.425697	1.10728	1.23641	0.976414	0.791322	1.6718	0.92088	1.44982	0.622601	1.55689	1.3304	1.64642	1.26154	1.45924
MISP3	2.66623	4.40919	1.87972	3.32536	9.54586	3.10308	4.58732	3.8609	3.61194	3.00506	5.01682	3.65783	3.23258	5.95682	6.51651	1.85135	3.94005	1.34215	3.14044	3.22746	2.38103	2.91112	3.3912	3.59989	1.9032	1.58261	4.99596	6.65876	3.97739	1.09064	2.12294	3.209	3.34483	4.2356	1.94622	4.47624	2.72512	2.6601	1.72297	3.96534	4.70724	3.27902	4.85503	2.72423	3.04207	2.53201	4.08399	5.62365	3.00712
DIRAS3	0.852665	2.88705	1.40588	1.00373	1.25417	1.24191	1.0875	0.935975	0.53059	1.60975	1.4964	5.30836	2.33747	2.65671	2.00607	2.14351	1.4392	1.53246	1.01551	2.5221	1.68674	2.11902	1.38005	1.17237	3.02359	0.961275	0.720371	3.86176	0.735457	2.48597	0.775973	2.84816	1.97771	1.58225	1.71099	1.66392	1.4306	0.573575	4.32701	3.10739	3.07265	1.263	2.39929	1.11139	1.82059	3.96126	0.92955	1.68714	1.00068
ILDR1	2.224	4.91297	4.79722	2.29703	6.31863	4.7594	3.43644	3.7644	3.1992	6.15986	4.61878	3.67287	3.52507	4.40933	3.44138	2.4364	3.6192	3.18671	3.74343	1.6851	3.88238	4.72639	4.91416	1.73498	5.84143	4.06001	4.68092	6.28302	4.29376	4.21728	3.28191	3.55114	4.21188	5.02689	1.89621	4.50964	5.05142	3.99832	4.34134	3.67535	3.91102	2.97407	5.42746	4.72155	2.90064	4.71185	3.54608	6.95417	2.2993
TP53I3	16.7497	9.59038	14.4969	15.1955	15.4901	11.518	12.0722	13.1243	14.3237	13.5499	12.4282	15.2015	11.1705	9.473	11.2432	10.3841	14.2567	15.5315	15.0312	16.8532	9.90376	11.4617	13.0618	12.5199	13.3779	12.3196	10.7038	12.6915	10.5201	9.646	15.3992	11.1301	9.04139	9.41043	14.914	16.3064	12.5265	11.7147	13.1141	13.3066	8.91985	11.9611	14.2739	12.6517	7.83794	13.3766	10.1204	9.29198	9.26856
BYSL	4.59088	2.90801	5.12654	12.4095	3.80799	6.19031	4.4281	3.35033	3.94127	5.4105	3.29261	4.58533	2.35925	3.34163	4.86325	4.55409	6.08084	5.68221	5.20938	7.00633	3.13788	4.06918	2.73903	12.0686	4.98769	3.91709	6.09933	4.73474	4.4262	3.85234	6.7141	4.92436	3.0686	4.02438	4.67189	4.00424	4.893	5.06765	5.2991	8.68546	4.75061	5.16397	3.77537	4.47228	6.17641	4.539	5.50032	3.81008	6.51205
MTO1	1.29987	1.63894	1.50184	1.17684	1.38786	1.59328	0.944123	1.69783	1.44894	1.26773	1.73622	1.51581	1.41088	1.39952	1.57388	1.57446	1.07216	1.33683	1.51676	1.2091	1.68452	1.46614	1.57385	1.1587	1.08765	1.63012	1.57685	1.54187	1.76022	1.53961	1.38678	1.70059	1.31611	1.45935	1.25181	1.35106	1.62831	1.41251	1.3722	1.28348	1.69182	1.29149	1.77874	1.4087	0.997639	1.43555	1.1003	1.6079	1.7912
CCDC171	0.128178	0.422834	0.163537	0.196668	0.256136	0.190801	0.162586	0.155415	0.180404	0.233555	0.230651	0.311624	0.230574	0.321873	0.204847	0.269045	0.182791	0.125624	0.20986	0.124686	0.240782	0.178512	0.408629	0.212694	0.264196	0.268366	0.366206	0.332213	0.323954	0.285924	0.18121	0.25853	0.285268	0.252416	0.152146	0.244751	0.299341	0.19429	0.177923	0.218832	0.243016	0.2107	0.366172	0.311446	0.322337	0.138144	0.169937	0.37705	0.267103
RASSF10	0.268535	2.25145	1.59234	0.2527	2.55088	2.96944	0.382331	1.34533	0.393592	1.86876	2.48184	0.801757	1.35412	2.30935	2.10563	0.438284	0.597833	0.255128	0.505201	0.210732	1.88183	1.24248	0.966153	0.418683	1.63823	0.977213	1.77345	3.37939	2.44437	0.802726	0.719313	1.96624	2.20329	2.71963	0.847173	1.8836	0.764044	1.98302	0.235422	0.382047	2.10526	0.540516	1.87107	0.392473	2.16606	1.34956	0.292299	4.4076	0.133235
VWA5B1	0.020293	0.0269769	0.0207128	0.0122263	0.0471931	0.0217494	0.0441266	0.0511031	0.0600589	0.0339577	0.104333	0.12334	0.0309941	0.0523547	0.0570341	0.0849201	0.0179006	0	0.0162513	0.0174178	0.0649211	0.0147882	0.0194081	0.0610191	0.060111	0.0424874	0.00874031	0.14137	0.0704307	0.102151	0.0181193	0.0866757	0.0655596	0.0149859	0.0336106	0.0207582	0.0590156	0.0236614	0.013343	0.0303146	0.0692532	0.0285925	0.111349	0.0259515	0.0649936	0.0247594	0.0278319	0.0662524	0.0302053
DERL3	2.00283	4.09383	4.52348	2.83442	1.41825	6.21744	0.44941	2.86165	0.275778	1.32158	6.64935	0.861525	1.73559	2.48025	1.83172	1.34508	0.778105	1.69146	11.43	3.24208	0.981565	9.22506	0.652084	1.45219	3.71109	1.24908	1.41692	4.13693	2.03872	4.47187	1.31269	1.77562	1.0004	0.612595	1.73625	1.367	2.72189	0.427306	1.12076	3.02647	0.712144	2.54576	1.76369	2.38691	2.49911	2.0225	0.787052	2.57	0.241028
TNFRSF10A	3.1464	3.10912	4.73333	7.06486	2.58356	4.57463	2.80108	3.50928	4.19638	4.08489	4.10053	3.85772	4.02979	2.97549	3.03772	6.23057	2.86251	2.85501	4.27274	3.10148	4.85087	4.71894	3.59637	8.00683	4.04306	4.25786	4.80686	4.0207	3.17275	3.83058	3.65611	3.38186	4.01404	4.6093	2.11539	3.31948	4.86355	2.95283	3.71955	6.27011	3.84111	3.57336	5.14469	4.40229	8.20065	3.69847	3.54848	3.63562	5.97244
PPP4R3C	0	0	0	0	0	0	0	0	0	0	0	0	0	0	0	0	0	0	0	0	0	0	0	0	0	0	0	0	0	0	0	0	0	0	0	0	0	0	0	0	0	0	0	0	0	0	0	0	0
HNRNPUL2	8.18428	14.8172	12.1093	10.3878	13.6776	11.416	9.76218	13.7709	11.7511	12.9692	14.7854	13.374	14.0654	14.1607	16.5764	10.3871	11.4114	6.89973	12.805	6.76136	15.4809	12.2758	12.9892	9.76534	10.6324	10.7305	9.8669	15.2026	13.1525	11.0186	7.98164	14.0889	13.5066	13.9685	5.29966	5.84222	13.2734	14.7382	8.75586	12.7778	14.3156	13.8252	15.4531	11.6858	8.69177	12.6554	12.3341	14.6943	14.1744
TBC1D3C	0	0	0	0	0	0	0	0	0	0	0	0	0	0	0	0	0	0	0	0	0	0	0	0	0	0	0	0	0	0	0	0	0	0.011438	0	0	0	0	0	0.00991618	0	0	0	0	0	0	0	0	0
PLA2G5	1.99796	2.4709	1.32998	1.17235	1.47506	2.58913	2.75918	2.12506	1.11652	0.71989	2.64779	1.96901	1.95855	2.1643	3.47138	1.58266	1.46138	1.34221	1.19257	5.20644	1.90565	1.44694	1.68534	1.277	0.569772	0.766475	1.06899	1.65094	1.86859	1.20527	1.68423	1.52535	1.61702	1.80841	2.63088	1.48269	1.33203	1.88104	2.8069	0.932205	3.13135	1.52703	2.08818	0.634801	1.66047	3.17961	0.987158	2.94164	1.66242
RPS23	133.079	75.5355	116.989	69.9515	67.888	136.117	68.1484	74.8993	92.0926	74.3634	92.7805	79.2192	88.3796	68.3773	99.1659	83.5269	81.3613	140.172	85.0473	142.842	65.8478	83.5444	78.4133	82.8405	111.874	83.8236	61.8821	96.1462	81.8032	97.9755	129.389	119.571	83.8418	102.422	189.621	156.52	97.4182	116.415	129.596	71.7019	117.356	90.0105	85.2319	75.6015	84.5338	98.7097	75.6264	86.2847	116.916
MED31	3.16906	2.09961	2.74786	1.88337	2.52819	2.81393	1.70603	2.11781	1.89403	2.36834	2.31347	2.38184	1.8327	2.95288	2.41108	2.89388	2.12373	4.05471	1.97117	6.0211	1.80205	2.28698	2.39821	2.06617	2.49491	2.07748	2.29256	2.57208	3.31854	1.93143	5.43944	2.56259	2.13709	2.21152	5.64374	5.38817	2.725	2.8879	3.62795	1.94353	2.55817	1.80629	2.52431	2.12473	1.87228	2.67468	2.18022	2.92217	2.63329
NTSR2	0	0	0	0	0	0	0.0224184	0	0	0	0	0	0	0	0	0	0	0.0216522	0	0	0	0	0	0.013778	0	0	0	0	0	0	0	0	0	0.0203027	0	0	0	0	0	0	0	0	0	0	0.0146755	0	0	0	0
SEPTIN2	55.3028	54.4085	47.809	43.3331	58.7334	44.2456	53.2718	64.8559	61.0744	49.9106	48.4985	59.1832	56.2659	58.1753	56.4817	58.317	51.7441	50.4198	48.6849	85.2879	65.799	49.7	67.3052	50.4023	48.1887	50.4987	49.9842	56.1914	66.3258	53.8375	45.779	49.8004	69.3106	62.3239	70.3422	68.5919	50.7861	53.1832	75.4739	46.7138	58.7546	47.1775	56.393	56.8502	47.8149	52.2485	57.4614	49.5157	62.6248
NEPRO	4.57831	5.62783	4.90185	4.16849	5.38607	5.1792	3.30674	5.31933	4.95405	5.70771	5.84622	6.24076	5.32625	5.35193	5.24156	5.57523	3.89355	6.31424	5.05352	5.17226	5.80384	4.6276	5.46977	5.4527	4.69272	5.29869	4.4502	5.95146	6.24584	5.66462	4.95976	5.46385	5.1932	5.07207	6.90631	5.60975	5.7926	5.08848	5.5293	4.46526	4.71711	4.74975	5.95136	5.24332	4.02437	4.81403	4.56874	5.51225	5.31676
SSX3	0	0	0	0	0	0	0	0	0	0	0	0	0	0	0	0	0	0	0	0	0	0	0	0	0	0	0	0	0	0	0	0	0	0	0	0	0	0	0	0	0	0	0	0	0	0	0	0.00607631	0
CALCRL	45.2265	38.2292	12.4368	10.5352	18.8529	17.8976	19.4879	57.9209	49.2001	11.8249	34.0096	27.7865	23.3443	38.6956	90.0352	66.7266	13.7651	13.757	22.3495	70.4478	68.6583	30.6366	37.881	28.6829	6.03239	29.1713	39.7253	8.56719	49.0625	30.5228	24.1216	37.3245	34.7941	36.8737	46.1793	30.8316	39.9374	57.6392	18.2807	15.4399	46.6585	13.6414	33.2845	12.2288	26.3725	19.081	40.1246	63.6721	75.195
MBTPS1	10.6618	17.0123	12.5596	11.4658	15.6286	13.7639	14.8181	15.5335	14.3103	13.6991	15.0524	16.7844	15.9302	16.0998	14.931	12.8786	15.4885	10.8607	14.1344	12.6588	15.6619	14.5107	15.779	11.4339	15.9174	14.5223	14.5903	18.9291	16.4106	14.4846	11.7347	16.0315	15.0989	15.355	10.6717	11.9032	13.7129	13.7027	14.6773	12.9856	15.5931	14.6513	16.8272	12.5275	13.2357	16.5266	13.3659	18.8203	12.2574
CD81	140.469	106.195	125.44	138.93	127.302	127.913	142.175	112.825	119.716	104.003	116.741	119.891	110.818	111.064	136.148	92.4008	163.766	85.5925	107.031	158.108	121.905	129.871	97.6239	96.9815	142.374	113.233	91.3772	103.959	113.263	94.3874	160.742	141.601	126.292	123.637	119.951	111.994	98.3241	133.879	129.524	119.318	149.504	141.473	102.317	115.765	103.65	160.899	125.42	109.416	78.758
TGIF2	5.24951	5.68791	5.32322	4.92857	5.22262	8.37526	7.2366	7.44474	5.21592	4.71172	7.0111	8.08464	6.19831	6.51144	6.49638	8.72983	5.40745	5.46754	7.33073	4.84919	7.11156	4.58562	5.29045	6.55844	4.60292	5.98773	6.28955	6.45564	5.86164	6.84554	4.72157	6.47579	5.22961	5.90124	6.17402	4.11399	7.50443	7.33707	5.06692	4.32786	8.86991	4.36882	6.98776	8.00347	7.92273	8.01135	8.7632	7.28107	6.77019
GDF11	0.751157	1.09296	1.05659	0.897022	0.699139	1.16688	1.27582	1.45557	1.32134	0.621187	1.02313	1.77886	1.40031	1.41151	1.29746	1.66812	1.12082	0.498382	1.11731	1.72955	1.12384	1.37257	1.49042	1.71553	1.17341	1.0602	0.965755	1.42433	1.08951	1.21724	0.518873	1.17586	1.28379	2.01278	0.708714	0.81043	1.23897	1.32901	1.64142	0.797521	1.61853	1.33744	1.18347	1.13266	0.797937	1.3998	1.06951	1.43748	1.36282
CGB2	0	0	0	0	0	0	0	0	0	0	0	0	0	0	0	0	0	0	0	0	0	0	0	0	0	0	0	0	0	0	0	0	0	0	0	0	0	0	0	0	0	0	0	0	0	0	0	0	0
DSTN	183.174	167.922	110.863	127.367	189.484	95.8433	124.389	143.202	138.565	155.799	122.687	118.977	115.223	198.135	130	112.94	118.158	167.012	119.727	233.298	159.236	149.77	198.022	148.472	179.414	136.658	193.429	165.145	170.69	131.982	186.342	129.527	156.909	141.035	273.192	250.279	186.439	148.783	189.738	165.879	132.131	164.319	137.815	112.85	161.755	122.523	215.138	173.527	198.797
NDST1	13.2308	32.6828	23.2803	22.3076	44.6508	28.4019	36.6399	33.7356	34.287	23.6456	34.0293	54.5905	39.0051	36.5574	36.8527	22.4642	48.957	13.7009	29.8538	10.8661	42.0045	24.1212	34.2144	23.8637	25.1447	27.4916	26.3594	28.4494	29.7196	27.3769	12.7473	27.467	41.9617	51.0301	11.9578	14.9171	22.7075	27.6394	28.4283	23.5562	47.9481	29.4674	41.0694	25.252	26.1333	47.1878	47.7656	29.8727	19.926
CFAP20	11.4015	15.6378	9.00963	6.99898	12.3759	12.1468	10.8633	12.1359	7.40727	11.5644	11.3806	17.0294	12.3305	16.6019	12.1791	16.6668	12.8812	11.4004	9.38164	13.7404	10.2445	9.07969	14.461	7.81879	13.2349	11.6363	12.7784	16.9099	13.5577	10.8745	13.5251	12.0566	10.0044	10.1265	13.3903	19.0509	12.4607	9.84746	14.4143	10.6978	14.3349	8.44495	11.6743	10.1386	9.66599	12.3404	11.907	17.9401	12.7737
PPP1R14A	29.5932	22.6548	10.6918	8.29017	13.1216	14.1067	18.9581	23.0621	18.5927	4.97729	23.4649	21.0983	14.5944	26.7359	25.2715	17.5581	21.3893	9.50593	10.7248	71.1581	27.4545	21.7174	13.3578	13.5669	5.87377	7.44595	13.238	7.11044	21.8434	9.67544	15.6462	22.9435	16.1315	19.3761	38.0369	22.189	11.1688	16.1846	19.0093	10.3585	32.944	17.8366	18.0666	6.33966	12.395	19.4076	21.954	31.1241	10.1379
MACF1	5.40202	20.708	7.48272	6.51492	12.4292	7.15328	15.1602	19.4782	16.1094	9.72664	21.3935	17.6903	23.3958	15.6515	15.0747	19.6962	9.76241	4.00871	12.0132	4.37831	17.3909	9.61159	14.4513	15.7882	8.49941	12.3215	14.381	11.0948	15.5872	16.0567	3.66261	14.6782	23.8724	11.0837	4.27469	4.21493	15.788	11.0273	9.3277	11.4068	15.9793	10.4841	21.5302	10.5233	21.2153	13.0739	9.95471	17.869	18.8834
GBP3	9.20795	21.5123	8.43786	5.3853	7.58738	11.3401	13.5066	20.0555	9.19237	16.832	16.6352	14.7591	9.26841	17.513	21.514	18.3519	0.700667	11.7563	8.28046	10.8049	11.028	8.25922	8.64083	2.29911	7.14781	9.11128	18.406	20.3575	23.5499	1.60516	15.8114	10.3298	9.1781	1.24543	9.41487	22.729	2.10198	17.3555	12.9174	7.19175	1.3392	6.15984	14.0775	17.6488	14.5646	16.0573	1.10145	22.06	13.9074
OR1Q1	0	0	0	0	0	0	0.0186108	0	0	0	0	0	0	0	0	0.0272883	0	0	0	0	0	0	0	0	0	0	0	0	0.0365598	0	0	0.0162472	0	0	0	0	0.0181021	0	0	0	0.0283231	0	0	0	0.0243659	0	0	0	0.101915
TNP1	0	0	0	0	0	0	0	0	0	0	0	0	0	0	0	0	0	0.16694	0	0	0	0	0	0	0	0	0	0	0	0	0	0.0377239	0	0	0	0	0	0	0	0	0	0	0	0	0	0.0969843	0	0	0
C18orf32	1.534	1.79152	1.3361	0.94147	1.3847	1.27874	0.831133	1.85425	1.15014	1.30629	1.7088	1.64881	1.37452	1.49862	2.01535	1.94007	1.30128	1.96521	1.39774	2.60874	1.40432	1.18247	1.59915	1.17194	1.19279	1.37034	1.45355	1.31456	1.56718	1.30213	1.89473	1.63558	1.45371	1.37952	2.17655	2.16755	1.11934	1.20434	1.54657	1.26145	1.53138	1.06148	1.72618	1.16397	1.08815	1.36629	1.42129	1.61072	1.7962
DCLK3	0.0359068	0.0636447	0.0183249	0.00865339	0.00618552	0.0171039	0.0487991	0.080376	0.151139	0.0200285	0.0307681	0.0306303	0.0182806	0.0555825	0.0514481	0.0190806	0.134613	0.0188526	0.0447306	0.119169	0.0795274	0.029074	0.0801293	0.0159954	0.00886348	0.0125297	0.0206204	0.0268971	0.044736	0.0283528	0.0187021	0.0539621	0.0257784	0.147313	0.00495595	0.0195894	0.0348078	0.146534	0.0629584	0.0153255	0.121301	0.0505922	0.0187641	0.0153064	0.0298151	0.295716	0.0547183	0.0426286	0.0178153
XIAP	5.52763	8.4189	8.76302	6.40669	7.87714	6.34184	5.33365	9.34824	8.38276	8.64194	8.63914	9.44903	9.29664	8.62317	7.78262	9.26632	6.54557	6.24113	8.73094	5.85336	9.54684	7.42941	9.19499	7.89256	5.76319	9.13023	9.31316	7.46603	9.11863	8.82288	6.29586	6.4851	8.38078	9.09939	5.96694	5.20701	9.81656	8.76073	6.54308	5.83237	7.94063	6.81859	10.0184	8.31589	8.20765	6.66114	7.37469	9.25488	10.9649
KCNQ3	0.360389	0.462623	1.51372	1.34215	0.259944	0.887366	0.376325	0.681937	0.519746	1.9813	0.323254	0.265407	0.139919	0.321076	0.216037	0.442259	1.50947	0.735097	0.739178	0.411252	0.228422	0.491247	0.257886	0.561319	1.72034	1.25125	0.833061	0.596631	0.426394	2.1435	0.219926	0.705051	0.178693	0.22976	0.0365012	0.375548	1.86447	0.795073	0.645539	0.748069	0.100815	0.98634	1.41452	1.00134	0.859915	0.949013	0.410119	0.356032	0.563441
CCDC168	0	0.00267138	0.00153831	0.000726424	0.00311553	0.00215373	0.00245792	0.00843413	0.00118946	0.00168133	0.00387432	0.00578545	0.00613837	0.00466597	0	0.00240263	0.00265891	0	0	0.00103488	0.000741785	0.0014644	0.00720706	0.0030212	0	0.00157774	0.00129826	0.0027095	0	0.00178509	0.000672848	0.000715253	0	0.00148397	0.00124811	0.00123335	0.00159382	0	0.00396387	0	0	0	0.00630073	0.00578214	0.00429066	0.00183884	0	0.00477137	0
SVIL	5.32635	16.7929	11.5676	14.0022	13.4335	7.49286	8.18566	10.9353	9.06774	10.8452	10.0055	15.4848	14.3342	12.6161	11.1741	11.2341	12.0792	2.83758	13.69	5.38769	12.0261	12.3816	11.4181	13.4814	10.9579	12.7844	11.0919	11.317	10.6564	9.59802	10.7297	12.163	16.0331	13.7203	4.35162	8.52041	11.9093	8.29454	10.2154	12.534	11.9147	11.8259	13.046	10.438	12.1976	12.6775	7.54327	11.5608	9.14443
ZMYND12	1.76868	5.81711	1.02299	0.745926	3.04683	1.70605	0.849314	1.05576	1.62853	2.25263	1.85656	1.71622	0.690347	3.22458	1.48153	1.3393	1.35865	2.3061	1.16461	1.40676	1.57418	0.988155	1.69156	0.758344	3.70012	1.95955	3.94856	6.5714	4.76918	1.04744	3.84279	2.33627	0.904716	1.95919	2.16044	6.53735	3.31219	1.78729	1.0208	1.35881	1.69493	0.650699	2.32608	1.37596	1.94067	1.06099	0.929871	7.53585	0.745907
RBP3	0.0226979	0	0	0.00729346	0.0156403	0	0	0	0	0.00844046	0	0.00968121	0	0	0	0.00603073	0	0	0.0161575	0	0.00372384	0.0147029	0	0	0.00560289	0.00792044	0	0.013602	0.00807974	0	0	0	0.0162954	0	0.0125313	0.00619155	0.0160023	0	0	0.0322925	0.00625943	0	0	0	0	0	0	0.0149705	0
ZNF586	2.64888	2.27429	2.19738	1.39628	2.3277	2.50228	1.59099	1.86543	2.1532	1.48306	2.7671	2.29771	2.05064	2.7643	1.66642	2.41189	2.09157	2.39609	2.17163	3.0042	2.67583	1.63873	1.93561	2.41965	2.05711	2.16023	2.09377	2.20271	2.66984	2.47938	1.8248	2.28351	2.13674	1.87554	4.15722	3.27183	2.29765	1.98964	2.01784	1.65987	2.1258	1.97561	2.80996	2.47402	2.26657	2.11223	1.73257	2.57155	2.42177
IFNGR1	176.206	66.1242	54.6375	76.5478	49.8398	56.8953	80.3293	76.7143	95.6173	69.305	66.9599	78.7361	67.8435	118.067	62.461	79.3081	76.8674	157.52	51.1521	141.618	76.1103	59.495	139.808	101.261	55.4081	76.7723	74.8145	37.2252	84.6994	54.8774	113.053	57.1208	69.2995	82.3941	161.668	153.835	61.9918	69.7221	77.9287	96.6419	58.0228	104.228	75.9639	80.7348	81.974	58.9863	79.1119	66.429	88.1997
GNG7	2.6103	4.10287	3.04802	2.74192	3.66575	5.37227	3.96782	5.24762	3.74514	2.76165	4.62237	4.42014	3.71956	3.96745	5.85875	3.63545	3.19106	3.29221	5.76378	3.16101	4.55945	3.60456	4.18567	3.0334	3.36179	3.94295	3.70887	3.95314	3.59806	4.51156	2.3212	3.78034	3.83456	4.30227	2.24391	2.28123	3.1205	4.68942	2.7175	3.31811	5.30495	2.33864	3.48433	3.45608	3.03914	4.11515	4.89012	4.40981	2.42833
LEMD3	4.65912	7.00732	4.803	6.27157	6.07817	5.36962	4.21815	6.41249	5.00378	6.5019	6.3997	6.82504	7.82377	6.90901	5.99677	7.02408	5.02571	5.1551	6.30402	5.6076	7.42909	6.03602	6.51983	8.34082	5.53937	5.4924	7.59093	5.92916	6.95079	6.80672	5.19618	6.38492	6.47055	7.57142	6.30057	5.82147	6.15735	5.30362	5.71641	5.73483	6.60953	5.67677	7.84225	5.50452	8.42872	5.73069	6.35012	6.89398	7.66218
MPDZ	1.95438	6.34837	1.88058	1.53403	3.79091	1.85371	3.3761	4.03433	3.75533	2.66371	4.00227	5.27329	4.07934	5.13548	4.10316	4.71919	3.57453	1.12709	2.87746	1.83267	4.98614	3.27649	4.91856	4.15172	2.94773	3.3318	5.90101	5.9772	4.5481	2.8417	1.23511	4.51225	4.58016	5.7787	1.97736	2.70082	4.22465	2.51302	3.71612	2.81482	5.21037	2.38573	4.76914	2.01489	4.55491	3.85517	3.31415	6.97889	5.81806
RPL10	332.405	170.15	266.56	184.212	174.908	304.546	195.198	178.42	192.543	171.496	207.036	171.147	175.188	154.125	236.2	180.036	242.529	295.986	178.624	334.491	179.603	199.026	196.197	145.078	218.293	246.993	151.535	238.664	169.265	216.904	292.615	289.161	180.118	192.549	469.166	351.183	205.022	216.896	253.102	169.614	229.683	205.121	204.503	210.081	184.588	249.733	170.802	163.424	155.373
PAPOLB	0	0.00448489	0	0	0	0	0.00412652	0.0254876	0.0119817	0.0169364	0.0390268	0	0	0	0	0.00605054	0	0	0	0.00521227	0.00373608	0.00737559	0	0.0050722	0	0.0238394	0	0.0136467	0.00810628	0	0	0.00360245	0	0.0149483	0.00628622	0	0.00401372	0	0	0	0.00314	0	0.0158671	0	0	0	0	0.00901181	0
GNA12	11.577	10.0664	10.9856	17.6292	9.68199	14.9989	12.9232	12.0994	12.0406	10.1315	9.93373	14.1304	14.4146	12.0072	13.2597	11.1324	15.8871	13.3614	13.5357	14.0984	11.9111	13.2262	11.4261	12.4161	11.3566	12.8941	10.3869	12.1171	11.0986	11.5144	12.5294	13.3165	12.6606	14.4544	10.2615	7.57049	9.77752	10.7804	11.3544	13.6458	13.8528	12.4933	12.1384	12.3579	13.1608	14.9957	11.6776	9.74643	8.4271
AP1M2	18.3679	20.0988	22.6258	17.7486	29.9349	22.5	17.1662	16.1912	18.6366	23.8327	21.2047	14.9956	17.7057	20.6442	21.5201	10.0051	20.3917	18.7968	20.3774	14.6192	15.9663	21.6664	22.2487	19.1181	29.0006	22.4562	22.1286	33.0873	22.3616	20.3017	15.461	18.4465	17.2624	20.4597	17.3409	28.8188	18.6827	20.7012	20.8301	19.0347	17.7287	21.1927	18.0824	22.0881	14.6225	19.246	17.1686	23.1017	13.0284
FOXG1	0	0	0.00675284	0	0	0	0	0	0	0	0	0	0	0.00682752	0.00437516	0.010547	0.002918	0	0.00706438	0	0.00325627	0.00642838	0.00632748	0	0	0	0	0.00594706	0	0	0.00295365	0.0282582	0	0	0	0	0	0	0	0	0	0	0.0069147	0.0253823	0	0	0.00604922	0	0.00984762
DNAH12	0.131602	3.54502	0.191537	0.0281915	2.17133	0.341298	0.00264967	0.330044	0.0192339	1.25062	1.00551	1.18499	0.0769257	2.55775	0.483492	0.359373	0.151558	0.150988	0.249816	0.0468559	0.590146	0.402555	0.897358	0.291493	1.7488	0.602094	3.24135	5.61687	3.62537	0.037525	0.959626	0.720551	0.220453	1.32699	0.209895	1.25246	1.19842	0.0710398	0.0235021	0.586657	0.564542	0.0228919	2.0224	0.299196	1.12224	0.118938	0.0311962	6.86865	0.0181374
HLA-DPB1	342.218	198.591	294.105	341.602	167.326	421.811	262.535	246.2	291.027	360.953	285.569	229.233	237.991	182.28	271.391	297.669	287.267	448.08	242.358	353.867	268.788	280.097	200.016	172.407	283.513	323.692	192.463	174.341	252.625	205.063	335.908	272.872	194.582	214.482	263.484	374.701	263.811	258.73	225.48	277.511	207.956	340.91	317.012	492.727	222.85	306.878	243.831	186.445	235.909
SLC6A19	0.0122639	0.00362294	0	0	0	0	0.00333344	0.00686304	0	0	0	0	0.00624366	0	0	0	0.00540903	0	0	0.147368	0	0	0.00586455	0.00409737	0	0	0	0	0	0	0	0.0116404	0	0.0120754	0	0	0.00324232	0	0	0	0.0126826	0	0	0	0.00436425	0	0	0	0
DDX23	15.7492	20.2434	17.9458	19.5644	18.4503	20.9959	16.6266	19.7852	17.834	16.8968	19.2607	19.7932	17.9206	19.629	20.3206	21.024	16.0069	12.7702	19.6916	14.4832	18.0476	17.5186	18.14	16.0846	15.0318	17.5933	19.0538	20.865	19.9937	16.5961	14.2355	18.6261	18.4388	17.4529	14.14	17.0801	17.0875	17.9039	16.7905	19.6868	18.9713	20.5809	18.8064	17.3769	19.9452	19.3612	16.185	20.5638	18.5457
PRR5L	3.511	4.50707	2.56545	0.801354	7.18209	2.89998	3.29096	3.34948	3.24952	2.36209	3.75228	5.24343	4.81477	3.82008	4.14567	3.53525	3.57588	2.90121	2.22954	4.1065	4.91221	2.92682	2.22613	1.27759	1.68749	3.05609	4.27547	2.60658	4.80427	2.12561	1.66352	4.59495	4.49185	3.81335	5.15103	3.76557	3.68451	4.35036	2.95374	1.82413	4.44201	2.80189	4.8859	2.67024	1.72624	3.73486	3.08952	4.52432	4.87663
PLA2G4D	0.0629663	0.394346	0.122111	0.139606	0.0195245	0.103477	0.0513445	0.0281895	0.0298167	0.189659	0.121399	0.145026	0.0192341	0.0714777	0.0458037	0.0100379	0.0472116	0.0396719	0.067234	0.0432361	0.0402883	0.0367086	0.102375	0.168297	0.116572	0.118649	0.0433919	0.01132	0.033621	0.171532	0.0562217	0.0328708	0.0203422	0.0309994	0.0365012	0.0566808	0.139835	0.132152	0.0331212	0.0698745	0.0390697	0.0532311	0.0263238	0.0644191	0.134444	0.015365	0.0518151	0.0448521	0.103095
MINAR2	0	0.00812006	0	0	0	0	0.0074712	0	0	0	0	0	0.0139939	0	0.0181772	0	0.0181848	0	0	0	0.0135286	0	0.0131442	0.0091834	0.0101776	0	0.0236775	0.0123539	0	0	0	0	0.0148001	0.0135323	0	0	0.00726698	0	0	0	0	0	0	0	0.00978157	0	0	0	0
ANTXR2	6.62194	8.10976	3.8699	5.8997	3.71883	5.57745	6.37768	6.70667	5.98204	4.10163	5.78807	5.09487	8.19532	8.13679	7.92968	8.3762	4.80119	6.19934	4.63679	6.20228	7.70814	6.73375	5.32628	5.00775	5.23656	6.03262	5.70705	6.35339	6.52172	8.21617	3.64452	8.29009	7.48427	6.27798	6.14387	3.36306	8.31391	9.40759	5.25045	5.56307	6.24362	6.08766	7.88419	5.39394	6.59214	8.05139	5.218	7.30864	7.58644
TLR5	2.26071	5.04414	3.34657	2.61244	3.93314	2.80422	3.53042	3.65394	2.77605	5.31032	4.68351	3.79112	3.67447	3.02131	3.48218	3.24022	3.18018	2.9195	3.95076	2.1212	3.40371	3.23353	4.40485	1.81086	4.40893	4.74796	4.9169	6.15954	3.99623	4.29923	2.44797	3.21866	3.15279	3.89891	2.40127	2.37862	3.92395	4.13404	3.13911	3.78769	3.41537	2.63134	4.27064	4.38153	4.84202	3.28082	2.59345	4.24814	2.64392
MCM9	0.807766	1.61226	1.45869	1.16926	1.46108	1.18762	0.951421	1.30396	1.26276	1.49322	1.19465	1.55371	1.69769	1.24772	1.12657	1.20724	1.28805	1.14727	1.6808	0.917317	1.65399	1.0817	1.78775	0.993003	1.20979	1.47711	1.83545	1.30558	1.91048	1.86442	1.36389	1.49408	1.539	1.41991	0.915503	1.17163	1.62632	1.26183	1.26198	1.10281	1.12236	1.31323	1.39083	1.70512	1.3912	1.17508	1.11969	1.61879	1.78423
DEFB105A	0	0	0	0	0	0	0	0	0	0	0	0	0	0	0	0	0	0	0	0	0	0	0	0	0	0	0.0844499	0	0	0	0	0	0	0	0	0	0	0	0	0	0	0	0	0	0	0	0	0	0
MRPL12	12.431	7.58635	15.3864	12.0439	10.2789	14.054	7.83555	10.9544	10.9782	8.46111	8.25189	8.1344	6.12047	8.63894	9.42774	6.62245	11.5624	12.5248	11.0221	20.5292	8.02354	10.4273	5.95952	7.94893	8.1569	7.87393	8.26837	10.4952	11.4603	6.97045	14.4012	8.61775	5.65972	8.92434	13.1614	15.2206	7.4716	12.4028	7.42178	9.37566	10.063	8.36585	8.09141	8.6127	4.77091	10.0601	9.23677	10.1376	5.15276
CCDC85C	0.789843	1.59937	1.32093	1.8883	1.67875	1.42016	1.64694	1.79086	1.3038	1.24931	1.65389	1.69155	1.95395	1.41207	1.97405	1.50891	1.62079	0.959847	1.65508	1.09998	1.73112	1.40519	1.58528	1.98597	1.29202	1.43631	1.677	2.28496	1.53648	1.55919	1.00157	2.37753	1.73908	1.57549	1.20839	1.00748	1.2088	1.19983	1.38327	1.72356	1.97108	1.40372	1.88355	1.27565	2.28424	1.45344	1.5766	1.7404	0.941075
PLEKHB2	27.7791	24.4927	24.9624	44.0894	27.4549	23.3565	22.7029	25.0043	27.2294	30.8236	21.6321	23.4795	29.0099	24.9903	22.5965	24.1316	26.9114	52.2764	24.856	29.8155	24.235	26.9588	22.0333	36.549	21.2054	29.4632	27.6406	18.4264	29.4344	25.3276	37.5596	26.7547	30.3913	26.822	32.3191	30.658	25.3038	18.7938	27.9412	32.3083	24.6728	28.1216	24.5505	30.2919	33.3648	26.4158	32.1747	23.3715	25.287
TTL	2.50887	2.48835	2.3068	2.84075	1.61753	2.45089	2.37559	4.16136	3.27521	2.04178	2.38154	4.3444	2.57971	2.66761	4.24164	3.68157	2.1097	2.32572	2.67233	2.81991	3.29354	2.5776	2.66105	2.43632	1.54573	3.0785	2.08323	2.1443	2.51453	2.04357	3.00674	2.72387	3.1934	2.7295	3.15569	2.44522	2.86521	2.66395	1.97054	2.17323	2.92374	2.05336	3.47543	2.43789	2.37986	2.68344	2.85052	2.96388	2.60181
PHF2	7.66829	16.4099	10.5367	12.015	15.7798	11.2571	14.1702	16.723	13.3282	10.6738	16.2927	15.9224	18.9699	16.7982	17.1686	15.1881	12.2192	7.0092	13.2311	7.79848	18.3078	11.8141	14.9679	13.8619	10.4711	13.4097	15.5481	14.3447	15.28	14.6628	8.27854	15.1138	17.2352	15.5585	7.44245	8.19116	11.4975	13.8181	9.89056	11.6685	17.2324	13.2437	16.703	10.4677	13.9544	14.913	14.3203	16.0811	14.9073
MUC15	5.66836	25.8754	5.31334	1.19413	16.9187	4.8629	9.64257	8.21077	12.7589	13.7655	13.0474	6.10591	15.3027	10.0578	12.0105	6.31623	2.10889	2.82428	5.10555	2.27707	9.96384	8.1116	14.604	6.9053	11.2437	11.9587	20.5609	10.9444	20.2805	14.1926	7.78116	7.09122	10.184	7.2993	11.3123	16.898	11.0356	10.1611	5.04546	4.83866	6.08919	8.9012	11.3348	3.82171	15.9452	2.95221	10.1717	22.1912	11.0199
SUCLG1	16.8554	12.0726	15.4244	12.2462	13.4193	14.4273	11.0792	12.3936	14.0771	13.5322	12.8067	12.3051	11.6671	13.0867	15.095	13.0562	11.8786	19.2848	13.6454	20.7064	11.9034	12.7543	13.9547	9.23519	12.2026	14.7213	12.9329	15.1919	13.4697	12.8653	16.6237	13.9924	11.9491	10.8586	23.11	22.6885	14.8075	13.2547	15.4784	11.5273	12.8113	12.4789	12.6147	12.3173	10.4062	13.0225	9.86253	13.2568	12.6623
MFSD5	12.1211	10.109	14.7003	14.7415	14.7567	16.5779	8.98781	13.8889	11.9207	12.6271	12.1479	11.6764	11.959	9.89567	14.9952	7.51342	12.1958	14.3339	11.4034	14.7008	11.074	14.5786	8.57151	7.19474	12.7355	11.1274	9.49104	13.9603	11.9134	9.41268	14.4657	12.5399	12.2836	12.7494	13.1831	12.74	10.2135	13.4315	11.077	10.6357	12.9367	12.9162	11.5024	9.1691	8.14512	14.1542	10.6931	11.5131	6.67937
DYNLRB1	50.3561	37.9651	35.7598	31.1741	49.805	38.7052	36.0109	39.3299	38.2165	35.6366	37.7121	33.067	31.0267	40.4032	48.1377	28.3452	38.0159	35.6986	34.5308	48.8904	36.6362	39.7535	37.18	31.8817	43.7282	38.7552	37.5998	47.9129	41.2902	29.1908	45.1384	39.6386	37.6295	35.6879	50.0441	53.3699	36.7024	46.6006	43.6741	42.9067	40.469	46.4977	35.9021	35.3354	31.4218	38.7505	42.423	44.0811	31.1441
TMC7	0.768921	1.27476	1.27095	1.17545	1.54206	1.49651	1.03564	1.96525	1.05067	1.754	1.5341	2.04855	2.41307	1.13697	1.7873	1.81582	1.23506	1.09063	1.3541	0.843197	1.95439	1.20431	1.34456	1.67175	1.91647	2.01236	1.30989	1.06256	1.41554	2.01857	0.630199	1.63667	1.42744	1.22606	0.61301	0.892207	2.06321	1.25116	1.73054	1.00905	0.8379	0.889356	1.75721	1.87126	1.56827	1.57526	1.29593	1.71673	1.95592
GSX2	0.0167975	0	0	0	0	0.0480083	0	0	0	0	0	0	0	0	0	0	0	0	0	0	0	0	0.0160651	0	0	0	0	0	0	0	0	0	0	0	0	0	0	0	0	0	0.00694842	0	0.017556	0	0.0119552	0	0	0.0132947	0
IPO8	7.18883	10.0044	8.40077	7.35768	8.26076	7.62634	7.26495	10.3201	8.23206	9.64035	8.23136	9.79036	9.63134	8.98053	9.61301	9.26724	8.09869	7.51454	8.32447	7.35786	9.94335	8.90939	9.15822	7.16325	6.1884	7.92172	9.29485	8.04916	10.236	9.84804	7.34888	9.72958	10.0856	10.3025	8.97833	8.4364	9.93144	7.37994	9.53343	8.47716	9.46602	7.91098	9.19773	8.33317	8.73026	8.80525	8.0892	9.09282	10.6099
ZNF573	0.131092	0.59109	0.323946	0.1563	0.377962	0.335228	0.198789	0.594609	0.413843	0.323275	0.585302	0.565024	0.540947	0.405851	0.292013	0.467462	0.255619	0.275315	0.523071	0.232143	0.427878	0.248046	0.527897	0.225905	0.296345	0.686168	0.362546	0.558179	0.368405	0.760002	0.184816	0.37983	0.505243	0.339677	0.285688	0.310541	0.55088	0.337882	0.314537	0.259145	0.28826	0.233313	0.872544	0.361761	0.225888	0.260962	0.145096	0.540616	0.40052
LPO	0	0.0326847	0.0307988	0.00969589	0.0311882	0.0431201	0.0136695	0.0168861	0	0	0.012928	0.0193052	0.0153621	0.00518989	0.00997723	0	0.0155267	0.0158429	0.00536994	0.00345324	0.0123762	0.0146595	0.0432881	0.00336044	0.0223454	0.0263235	0.0173284	0.0180825	0.0483353	0.0238264	0.022452	0.0262537	0	0.0099036	0.016659	0.00823102	0.0638202	0.00586385	0.0132269	0.0171718	0.0249638	0.00472393	0.0157685	0.00643139	0.0143173	0.0214758	0.0183931	0.0398034	0.0074856
BIRC5	1.82325	0.355737	0.891535	1.2957	0.271719	3.67795	0.318091	0.711849	0.870064	1.04064	0.479595	0.802979	0.474911	0.603846	0.510328	0.675948	0.605919	1.67413	1.2677	2.23603	0.287994	1.02173	0.243314	2.13061	1.03619	0.301836	0.387164	0.609827	0.679207	1.21535	1.12821	0.647951	0.456612	0.784892	1.38349	1.60308	0.699505	0.682261	0.691412	0.600832	0.691058	0.29473	0.425431	0.78083	0.229353	1.05019	0.519504	0.446335	0.30294
VCPKMT	1.63728	3.13461	3.00487	2.04877	3.04286	2.58719	1.52337	4.26407	1.7022	3.67061	3.70302	4.73394	2.98157	4.12661	2.77972	4.24143	1.87476	2.81037	3.984	2.08634	3.53331	1.56027	3.01133	3.19795	1.65549	2.17545	2.45459	3.14161	3.36243	3.82256	3.54934	2.83164	2.11919	2.37168	2.39888	2.31898	4.59502	2.09261	2.2221	3.70909	1.83645	1.80412	2.96171	3.181	2.74517	2.18972	1.88568	3.77542	2.88226
FEM1C	9.32291	8.94272	6.69399	11.1025	8.7737	5.0755	9.29256	8.21809	7.01544	9.88542	6.97103	10.0574	9.10764	12.0148	5.43323	11.1911	6.37641	6.58886	7.81654	7.08533	8.709	6.74529	10.7092	23.1714	8.79475	6.90633	13.2682	6.12023	8.37587	10.6405	7.77299	6.30407	7.38602	8.54979	7.68377	5.92229	7.91792	7.36152	8.07579	12.8444	6.21502	8.45417	7.36023	8.78539	12.8788	5.81637	12.4304	8.99232	14.1997
MFAP2	2.9411	2.9508	2.10703	2.87796	1.801	2.96582	6.49792	2.75763	3.31097	1.07717	2.32523	6.83083	2.33925	2.39375	3.82386	2.67163	7.0929	3.37976	3.03378	14.2967	2.32702	3.48317	1.1676	4.23455	2.52319	1.68468	1.19505	5.16776	2.48895	1.84035	1.51618	4.11361	3.19113	3.58436	2.94113	2.50673	2.65253	2.36815	7.61854	1.47794	6.36308	1.97033	2.9695	3.40637	1.47713	8.67991	1.28876	3.32477	1.63545
ATF2	8.96137	8.80117	6.21269	6.4315	7.91929	6.71252	5.38228	7.36654	7.83173	7.70025	7.12935	8.55866	8.87836	8.26101	7.74161	9.1294	6.41126	8.11651	7.11199	9.35173	9.07324	7.0675	8.74278	8.41629	5.6406	8.24464	8.46085	7.81767	8.74688	7.68908	6.62018	8.08929	9.07486	8.75166	9.65737	8.18052	8.89085	7.88419	7.99938	7.0446	7.73965	7.69369	9.70702	8.00701	7.64324	6.99401	7.13414	8.22797	10.7178
NTSR1	0	0.0135341	0	0.0552044	0	0.0381902	0.112073	0.008546	0.00602621	0	0.0196285	0.029311	0.0621979	0.0157595	0.0151483	0.00608624	0.0336772	0.0721622	0.0163063	0.0471872	0.0150325	0.066772	0.00730266	0.0612255	0	0.0399667	0.0131548	0.0274544	0.0244623	0.0180877	0.0374975	0.0543555	0.0164454	0.0225548	0	0.00624854	0.020187	0	0.0200822	0.0325898	0.00631705	0	0.0877842	0	0.00543446	0.00465808	0.00698152	0.00906498	0.0227306
ZNF395	7.14425	12.8865	8.38161	7.51667	12.8549	10.6026	9.24545	11.8914	7.1654	7.84595	12.5271	10.6284	12.6807	13.1102	14.0412	9.60768	8.55308	7.44952	10.0268	5.78369	12.0511	10.1451	9.28401	7.99101	8.48966	8.68957	10.3734	14.658	11.5242	11.9586	6.33681	13.9552	11.2978	9.39937	10.0372	7.13858	9.60126	9.80166	10.5087	9.21185	14.0381	7.57245	10.8429	9.5203	9.67092	12.088	10.7922	14.9303	9.0037
SLC30A9	8.76304	8.98189	8.70668	7.528	10.2654	8.0466	7.19554	9.34177	9.82094	10.3004	9.1454	9.26487	10.1264	11.5432	9.3514	10.0366	7.75564	12.8507	9.28526	9.11341	9.84481	8.48413	11.4472	8.10253	9.92142	9.7408	9.85907	10.115	10.6157	10.4376	8.48609	9.22918	10.2469	10.5198	12.8156	12.2024	10.2686	8.72439	10.2695	9.47181	9.09466	8.58884	9.65948	9.00188	9.47484	8.39441	9.53952	9.96756	11.5772
OR51M1	0	0	0	0	0	0	0	0	0	0	0	0.0421986	0	0	0	0	0	0	0	0	0	0	0	0	0	0	0	0	0	0	0	0	0	0	0	0	0	0	0	0	0.0272837	0	0.0344678	0	0	0	0	0	0
MBD1	4.94361	8.44177	8.20386	7.62535	7.38894	8.19735	6.45874	9.38842	7.14349	7.55164	9.23794	9.59	8.502	8.07643	9.1659	8.53964	6.82091	5.81173	8.00779	5.331	8.30917	6.60999	7.69169	6.86027	6.2083	7.43844	7.63134	8.42981	7.77275	7.8413	6.86563	8.72562	7.60529	7.2991	5.00109	5.42554	7.60824	6.55964	6.47366	6.9226	8.76412	6.99931	8.17454	6.73988	6.96519	8.44962	6.27283	8.7646	7.39414
PLCG2	2.09314	2.73554	3.67971	2.73024	1.82698	7.23494	2.76341	3.00665	2.40942	1.99073	2.91664	3.6935	2.49222	1.78679	3.0395	3.35798	2.37604	1.95741	3.6821	1.84129	3.09657	3.17956	2.25787	2.47824	2.27329	3.28176	2.94763	2.02458	2.7735	2.81336	2.6656	2.84161	3.18635	2.64033	1.69546	1.40506	3.63525	2.51368	3.19018	2.64926	3.96512	2.00464	3.18319	3.24731	2.70831	3.14669	2.22473	2.95926	3.16582
CFAP126	0	0	0	0	0	0	0	0	0	0	0	0	0	0	0	0	0	0	0	0	0	0	0	0	0	0	0	0	0	0	0	0	0	0	0	0	0	0	0	0	0	0	0	0	0	0	0	0	0
ZNF669	1.25814	1.92112	2.25146	1.43333	1.99283	2.0781	0.906008	2.81629	1.31534	2.40609	2.54119	1.9653	2.56212	2.09088	1.79368	1.95359	1.54941	2.41924	2.26809	0.98732	2.09896	2.01627	1.76585	1.94341	2.0207	2.39469	1.94235	2.61436	2.05898	3.11582	1.61941	2.19448	1.6188	1.70537	2.31384	2.56728	1.75385	1.48602	2.46384	1.64584	2.48052	1.68828	3.03974	1.62985	1.89556	1.66463	1.15036	2.31485	1.62948
CBX5	3.24596	8.37154	6.28812	4.94552	7.05019	6.83028	4.79673	6.5148	5.95035	8.00538	7.76641	7.94357	7.75791	7.04581	6.57767	5.89476	5.54158	4.05003	7.63936	3.4164	6.71335	6.14901	6.88569	5.34262	4.72628	5.89309	7.35994	11.8896	6.89372	8.08415	2.9847	6.84074	6.12007	7.92985	3.76048	2.82354	7.07348	5.83138	5.1219	5.4315	7.17361	5.37465	8.73874	7.09175	4.38929	6.44317	4.75769	8.07664	5.62234
LY96	43.8645	8.56536	23.2292	16.1843	8.48368	18.4318	11.155	12.7061	19.644	18.9673	9.86485	14.3218	9.49716	8.96542	12.9354	22.6861	15.3269	87.8692	15.4228	43.917	10.0208	15.07	8.92049	9.33088	13.1433	22.6529	9.68739	8.76745	11.8389	9.46923	48.0414	14.8224	8.20765	12.0702	25.8208	25.6464	27.7029	17.0278	15.9803	12.4661	9.12755	11.8152	12.9235	24.8103	12.2147	13.0383	12.8167	10.2507	17.2152
C4BPB	0.288858	0.382528	0.986169	0.36007	0.689781	0.44837	0.270739	0.824968	1.24992	0.933398	0.601725	0.407851	0.33469	0.411165	0.421567	0.3017	0.26359	0.334703	1.81871	0.424049	0.421611	0.59037	1.00026	0.319474	1.17282	0.750764	1.45863	1.31617	0.936056	1.84044	0.538068	0.709065	0.611407	0.372687	0.51967	1.19007	1.11129	0.464558	0.375492	1.49646	0.317261	0.233906	0.884881	0.433093	0.36864	0.510421	0.282328	0.480892	0.830256
AC073612.1	0	0	0	0	0	0	0	0	0	0	0	0	0	0	0	0	0	0	0	0	0	0	0	0	0	0	0	0	0	0	0	0	0	0	0	0	0	0	0	0	0	0	0	0	0	0	0	0	0
TNFRSF17	1.27325	1.06002	2.36289	0.460271	0.329006	5.78933	0.15731	0.906854	0.0228381	0.581078	2.12007	0.14811	0.441971	0.746569	1.18646	0.622773	0.165919	1.42818	4.07864	1.07298	0.484246	3.68332	0.0276756	0.464065	1.62863	0.636157	0.17449	1.17053	0.49444	1.88509	0.310054	0.796521	0.436273	0.0284928	0.814779	0.094723	2.12683	0.134963	0.456646	1.16098	0.287284	0.951356	0.332685	1.70229	0.288337	0.511943	0.211669	0.664187	0.0861447
ARFGAP1	5.17105	8.70318	10.7308	8.90143	8.90963	8.85069	7.95986	11.8106	8.56378	8.67219	11.8216	12.3884	8.15943	9.79433	9.2592	8.08757	9.40767	6.34445	12.1087	7.45753	8.21561	6.68815	7.95876	7.82919	5.80745	7.30311	7.99854	9.43718	9.32556	9.13788	8.75163	8.94564	6.40102	7.21589	4.44843	5.15249	9.31505	7.87755	5.64854	9.04544	8.67556	7.49961	8.91723	9.06543	5.84263	9.07876	7.75638	10.1524	7.03427
PAGE5	0.140814	0.0207994	0.0718638	0.0169678	0.0363862	0.0251534	0.0191373	0	0	0.0785449	0	0	0	0	0	0.0841809	0	0.0369667	0	0.0241727	0	0	0	0	0	0.0368529	0.0606495	0.0316443	0	0	0.0157164	0.0501207	0	0	0.116613	0.0288086	0.0558427	0	0.123451	0	0.072811	0	0.0367931	0	0	0.0214758	0	0.069656	0
MTFP1	2.76595	0.834011	1.86914	2.62955	1.18298	2.30342	1.13031	0.960744	1.38505	1.34066	1.42206	1.07397	1.2625	1.10239	0.895643	1.07954	1.77521	2.66411	1.34431	3.18289	1.00459	1.29743	0.766237	1.77174	1.55388	1.23809	1.44601	0.754463	1.16114	1.08449	2.20568	1.2674	1.04765	0.957902	1.6113	1.99812	0.927946	1.15657	1.85629	2.01914	0.852198	1.73805	1.01678	1.48807	1.45269	1.2917	1.11625	0.920954	1.16412
PIWIL2	0.0562547	0.056503	0.0574185	0.0786314	0.122104	0.0522531	0.0366974	0.138516	0.0355181	0.018827	0.173534	0.0647838	0.0916476	0.0812749	0.0446417	0.233167	0.0198491	0.0236288	0.072081	0.00386276	0.107982	0.0109319	0.0215207	0.07142	0.0416588	0.0588903	0.0436126	0.0707939	0.0600747	0.0732928	0.0226031	0.0667433	0.0908698	0.0664683	0.10249	0.041432	0.0773376	0.0131185	0.0295908	0.0720307	0.0558484	0.0158524	0.0293974	0.00719408	0.076072	0.0686361	0.0925843	0.0934997	0.0418665
CRHR1	0.00984842	0	0	0	0.0101793	0	0.0107076	0	0	0	0.0379754	0.0378053	0	0	0.0260512	0	0.00434369	0	0.0105159	0.00676247	0.00969447	0	0.00941899	0	0	0	0	0.0354108	0	0	0.017587	0.0373909	0.0106056	0.00969709	0	0	0.0104149	0.0114831	0.0172681	0	0.00407387	0	0	0	0	0.00600801	0	0.0311788	0
MAP1LC3B	26.2324	16.0494	17.8376	24.3425	14.7212	18.0777	17.7494	17.7264	16.7193	20.7255	15.5281	17.5155	17.5713	20.8124	17.11	17.8371	19.1946	24.2788	15.9753	23.0677	17.071	17.9095	19.789	27.4362	20.6752	20.2263	17.9653	17.1104	16.0097	17.9009	25.3228	17.8302	20.0591	17.8431	22.8586	22.663	20.7834	18.4315	24.4444	26.8213	16.5741	20.1564	16.1777	18.6658	25.4961	17.7303	19.2918	15.974	19.8493
UGT1A5	0	0	0	0	0	0	0	0	0	0	0	0	0	0	0	0	0	0	0	0	0	0	0	0	0	0	0	0.0124013	0	0	0	0	0	0	0	0	0	0	0	0	0	0	0	0	0	0	0	0.00545961	0
SRSF4	20.4339	29.1384	26.066	26.1899	28.086	27.7768	24.3932	31.3913	26.809	25.3227	30.6134	34.4092	26.7686	31.4175	28.8285	33.3543	25.5781	15.555	30.4601	17.9615	29.6073	25.8547	28.2895	31.7608	15.8212	25.5927	28.3057	27.0196	31.4675	23.9242	22.1812	26.9871	26.4788	24.3215	13.8163	19.1217	28.5323	27.8916	22.298	25.5465	27.7801	25.1712	29.8343	25.2903	25.113	26.8865	26.6587	31.2965	33.7868
UBAP1L	0.0568511	0.481448	0.479692	0.21556	0.376071	0.29247	0.156587	0.903538	0.19742	0.562342	0.969427	1.00388	0.463096	0.531932	0.438618	0.806612	0.239043	0.0994973	0.635372	0.0598569	0.367486	0.147304	0.471225	0.207668	0.134722	0.317411	0.3526	0.473556	0.485693	0.417485	0.153977	0.35794	0.297948	0.164201	0.0753286	0.148876	0.468945	0.185606	0.285754	0.352648	0.25555	0.217166	0.879388	0.300508	0.188825	0.32601	0.228717	0.775426	0.377973
DLL4	16.7444	4.77363	4.81461	4.89816	4.58	6.68724	9.67241	13.7585	8.43402	3.06773	11.5572	20.7115	8.35841	8.61883	13.4138	12.8205	13.9778	2.95194	4.67332	6.76303	9.76897	7.38086	4.76522	7.00427	4.39036	5.76458	10.8765	4.64392	9.28963	3.86977	4.50044	9.47771	7.9897	10.4284	4.86458	5.98794	9.69595	14.3016	14.6737	5.19445	17.9271	5.10853	8.66486	6.96371	6.34627	13.5409	3.70303	13.8748	13.3128
NAGA	19.5108	18.6298	21.6697	30.0297	17.0082	20.1282	17.6014	15.3787	19.0843	19.8181	16.0341	16.3755	15.3775	13.1348	18.3349	15.6492	19.1588	20.5888	16.7131	22.6163	19.1413	20.8321	14.4354	13.078	19.924	19.2551	14.6862	19.2723	18.4864	17.381	23.7735	19.2935	13.979	16.8214	12.9188	13.8733	20.6699	18.057	15.0768	19.3823	15.9068	19.5569	20.2184	19.5032	16.6449	16.5783	15.1815	18.8242	12.578
TUBB2B	0.250677	1.12388	0.511726	0.220326	0.152411	1.55933	0.472947	0.330076	0.232753	0.296101	0.151625	1.03775	0.285273	0.334779	0.263287	1.03432	0.67638	0.0464526	0.409373	0.789766	0.174182	0.315207	0.535903	0.522215	0.49139	0.169802	0.381064	0.729016	0.267699	0.244514	0.375237	0.426878	0.365227	0.290382	0.68384	0.193073	0.576973	0.275093	0.232694	0.402794	0.268385	0.29087	0.292819	0.301718	0.55623	0.422792	0.175273	0.501841	0.153639
OR8K1	0	0	0	0	0	0	0	0	0	0	0	0	0	0	0	0	0	0	0	0	0	0	0	0	0	0	0	0	0	0	0	0	0	0	0	0	0	0	0	0	0	0	0	0	0	0	0	0	0
CCDC196	0.0228314	0.0674475	0	0.0110045	0.0471968	0	0.0372347	0	0.0180191	0.0509406	0.0293458	0	0.0232474	0	0	0.0363972	0.0201398	0	0.0243788	0	0.0112372	0	0.0218358	0.015256	0.0169075	0.0239011	0.0196672	0.041046	0.0243818	0	0.0101929	0.0216706	0.0245868	0.0674416	0	0	0	0.0266211	0.0200161	0.0389789	0.00944436	0	0.0715869	0.0291977	0.0324994	0.0139282	0	0.0180703	0
TEX10	2.03175	2.87996	2.5604	2.94645	2.63422	2.83975	1.92076	2.81257	2.61625	2.40079	2.77182	3.22121	2.82188	2.56572	2.82864	3.14307	2.49379	2.32066	2.99728	2.45062	2.88376	2.3378	2.92326	3.87636	2.36247	2.88723	2.85939	3.00784	2.82635	2.84977	1.86982	3.03647	3.01325	2.55331	2.52753	2.06375	3.14047	2.60798	2.85542	2.93243	2.73146	2.81248	3.40411	2.62108	3.18385	2.70725	2.60323	2.77355	3.42211
TSBP1	0	0.0154524	0	0.00630292	0.0270323	0.00934356	0.00710882	0.014636	0.0103205	0	0	0	0.0665755	0	0.034591	0.0312701	0.0403732	0	0.0139631	0	0.0064362	0.0254121	0.0125066	0.0174759	0	0	0.0112645	0.0117547	0	0	0.0467045	0	0	0	0.0324881	0	0	0	0.0573217	0	0.0649119	0.0122834	0.0136673	0	0	0.0398874	0	0.0362245	0
PVR	11.7677	12.792	12.7056	31.785	19.3849	12.343	19.8512	16.4429	14.4898	15.4765	14.7827	17.9751	15.2866	21.5746	17.85	17.4847	16.8074	7.80042	14.4698	9.76589	15.5023	14.7303	20.2143	46.6449	17.0953	15.6009	21.2161	11.0738	15.4827	17.3573	12.0915	14.2585	18.1573	17.3532	8.20734	9.49461	13.2807	12.1881	15.2493	28.3621	13.4169	19.4217	15.2778	12.6153	26.3956	18.6034	23.3266	11.3439	24.7001
MED15	6.54276	9.8558	11.1822	11.3005	11.43	11.3797	11.5146	10.8621	11.4842	8.29399	12.402	11.0136	10.3962	11.5891	12.4935	9.03081	10.9652	5.20032	12.2275	5.62113	12.2808	8.72077	9.16549	11.259	7.73427	10.016	10.133	10.843	11.13	8.85758	7.95122	10.7523	9.82652	9.73703	4.40333	5.93099	9.52943	10.3778	6.89795	10.116	11.0464	10.1414	13.2168	9.48783	9.38212	12.0141	9.62926	11.6131	8.27183
SNIP1	2.97178	4.27029	3.18865	3.96535	3.64627	3.81168	3.79953	5.63735	2.85732	4.6148	4.79805	4.75115	4.28618	5.48474	4.04867	5.69243	3.12938	3.66968	4.19089	3.23131	4.26094	3.72999	4.61462	5.94841	3.68584	3.97711	5.05144	3.89097	4.27621	4.17838	3.65221	4.73048	3.78473	3.82546	4.19856	2.88149	3.88465	3.98212	4.54919	4.14135	4.48188	3.61212	4.53098	4.02897	3.23153	3.70257	3.90334	4.42387	4.62042
BCAS4	0.639959	1.85525	1.50236	0.635417	1.72861	3.38677	1.1063	0.902489	1.10442	1.40882	1.37641	0.993568	1.19464	1.7127	1.27808	0.880778	0.938975	0.945295	1.49422	0.802694	1.21581	1.54624	1.1221	0.661389	1.40279	0.991514	1.24954	2.3969	1.79055	1.39975	1.03806	1.23104	1.11185	1.29386	1.29667	1.95168	1.02418	1.34811	0.920117	0.914118	1.15067	1.02593	1.56512	1.65318	1.09618	0.960397	1.24829	2.10706	0.870001
RPSA	144.935	70.0724	135.827	78.7277	71.8054	154.142	65.2282	86.6597	93.459	84.4241	80.8313	65.4083	64.385	78.0123	91.1115	74.9512	105.249	171.571	90.3378	163.794	68.3126	74.434	76.4573	62.3981	94.6571	101.492	65.5079	117.492	81.1146	88.8362	136.471	108.665	63.4564	73.9397	213.865	172.646	88.3574	75.5497	112.687	74.1564	96.5857	71.8883	95.0815	95.0237	64.3155	96.7008	61.6565	72.4742	45.1941
LIMD1	4.33726	11.902	8.28336	5.84707	18.705	11.2853	12.6592	11.3717	15.967	9.15314	10.9298	14.9869	14.1171	11.5706	15.0165	10.3471	11.8787	4.59738	13.0814	4.23329	13.8801	7.31486	14.9665	7.76314	8.05153	11.4835	10.7863	10.7439	17.3386	11.0152	5.72241	8.68056	11.2576	13.3573	6.03995	5.94347	10.2345	8.45347	10.4315	6.91667	11.8166	8.14099	16.4942	10.0584	8.47774	15.7791	11.7898	12.1976	10.9548
RIBC1	0.940404	5.44125	1.02606	0.364697	6.53584	1.44427	0.364319	1.01623	0.409484	1.80879	2.04234	1.96403	0.627354	5.32088	2.13731	0.732352	0.586398	0.726439	0.86564	0.489867	1.3992	1.27083	2.61549	0.866731	3.29792	1.57288	4.73941	14.2248	5.03286	0.563324	4.15494	2.25713	0.884664	1.93705	1.22636	4.63513	3.32642	0.642776	0.511724	1.66087	1.93608	0.629509	3.31011	0.967631	2.26181	0.580285	0.385448	13.1578	0.482675
DEFA4	0.314607	0.867438	0.107039	0.101092	0.054196	0.0749302	0.0285044	0	0.0827651	0.175485	0.0673956	0	0	0.0541111	0.450776	0.125385	0	3.41376	0.503895	0.288035	0.0258074	0.203791	0	0.175184	0.0388298	0	1.58087	0	0.391966	0.49684	0.070227	0.497687	0	0.0516287	0	0	0.110901	0.183414	0	0.0895189	0	0.147759	0.0548021	0	0.485147	0	0	0.0622501	0.23414
PCGF2	5.49183	7.82877	7.90031	6.74634	7.70496	9.82314	8.40039	13.1905	9.11219	7.81243	13.2886	13.6064	10.5833	9.03368	15.8981	9.68772	14.3544	6.10554	9.33723	7.69384	13.4197	10.2514	9.42077	5.80618	8.4682	8.44042	6.72304	9.50872	9.64341	9.94259	5.91968	10.9588	9.96264	10.6425	7.028	10.1647	7.66892	12.13	9.28192	7.14208	13.154	6.73388	10.767	7.22351	7.38452	11.2144	11.7194	8.41971	7.2006
PNMA1	9.25594	17.026	11.1049	12.2279	10.9613	12.3166	10.0838	9.03138	8.07396	10.3397	10.4359	13.394	9.47547	12.9163	12.3163	10.9223	12.1369	10.336	9.70989	17.6774	10.7527	11.7243	9.87973	10.45	10.3325	9.21884	13.5576	17.1904	14.9935	7.75253	13.4173	15.0987	10.0214	16.4686	12.3098	12.5527	12.5954	8.1707	10.8304	10.2469	15.5993	9.56257	14.2171	7.95515	12.562	14.6841	10.8501	20.8206	8.25512
C11orf58	16.0847	14.3112	13.1515	11.5436	12.8552	12.2894	9.54676	14.2959	12.9564	14.2535	13.877	14.6404	14.3766	15.2212	13.764	16.9796	12.0287	17.133	13.5392	19.1418	14.9063	13.5595	15.904	13.9624	13.4607	14.5856	14.7582	13.9992	16.2131	14.263	16.9274	13.8351	14.1446	13.2267	20.5873	23.8443	15.5782	13.8713	17.4296	12.8739	13.304	12.2642	14.7997	13.2776	13.0962	12.2058	13.394	14.5679	17.7243
RAB3GAP1	8.4333	12.9468	9.4297	9.52212	11.6776	9.95915	8.74718	10.1707	10.9004	10.7038	10.344	10.3851	12.6618	10.5816	11.3637	10.2582	9.61959	7.4976	9.85952	7.33565	12.8413	11.855	10.5207	10.8888	9.85931	10.6472	11.6367	12.2659	11.4086	9.72277	6.9722	12.1342	12.3875	13.037	8.38231	7.89979	11.2589	10.4193	10.0889	10.3401	11.1055	10.6584	12.3999	8.83135	10.681	11.2868	9.92419	11.5938	13.4026
TRMT10C	11.9949	7.9678	9.11237	9.7624	8.41287	8.88888	5.66368	10.8551	7.12707	12.1006	8.61175	10.2615	7.81664	10.451	8.09093	10.4625	7.18742	12.5597	8.58131	13.7312	8.66159	8.02519	9.43974	15.2973	11.3572	7.82116	11.3954	9.44212	9.57051	8.82875	12.7909	8.85599	7.30743	7.12012	18.689	14.3033	10.2113	9.85011	14.2415	12.0237	8.73984	9.06198	8.05921	9.48865	13.8423	7.21295	8.93061	9.45968	11.095
SLC25A5	259.787	112.7	172.35	200.178	148.001	217.49	146.935	118.622	167.667	163.566	113.3	127.226	138.355	144.987	123.831	125.911	187.485	284.802	143.729	269.627	111.897	159.374	173.705	144.781	192.99	188.779	135.069	128.383	120.944	135.265	235.86	135.01	128.558	135.405	264.346	238.646	129.998	172.44	208.221	135.45	127.742	160.191	105.316	166.32	132.015	152.614	136.308	100.485	129.408
NEDD8-MDP1	0.0307822	0.0181871	0.157095	0.0445102	0.0954489	0.0879771	0	0.0344523	0.024294	0	0.0791305	0.039388	0.0626861	0.0952994	0	0.0490721	0.12219	0.0646477	0.0328685	0.147957	0.030301	0.0299094	0.0883198	0.0411374	0	0	0.0530323	0.0553399	0.065745	0	0.0549699	0.073043	0	0.121237	0.0254918	0.0251904	0.0488291	0.0717833	0.161919	0.157659	0.0127333	0.0867432	0	0.0393655	0	0.0563358	0	0.024363	0
ANAPC15	5.26296	3.72612	4.341	3.51028	4.11752	4.891	2.98305	3.71765	3.79055	2.95441	3.50492	3.40307	2.7537	4.41217	4.20766	4.11454	4.11787	4.32461	3.93018	5.47084	3.98217	3.45641	4.28221	3.23928	3.89743	4.47576	3.7216	3.88353	3.94263	3.28295	5.97673	3.15274	3.46824	3.40316	6.51443	7.07104	3.06172	3.84679	4.68286	3.17068	3.43038	3.66819	3.26049	3.55898	3.45826	3.7857	3.40645	3.98338	4.45971
FCGR3B	1.27387	6.65559	2.29957	2.71477	4.31997	5.34082	20.9581	2.71011	2.43449	1.52681	1.33964	1.36059	7.9004	1.97734	4.78992	22.1371	1.98271	12.2933	2.47311	2.16147	1.81875	6.00463	0.0805503	10.8616	0.576925	2.67812	9.51319	0.738147	6.47583	7.30714	4.70008	5.43098	1.71193	0.487205	0.697478	0.499692	1.69228	0.515564	0.941427	5.45501	0.770821	0.840569	1.90356	2.84079	15.9375	2.40843	0.250276	3.73709	4.95182
IFNA16	0	0	0	0	0	0	0	0	0	0	0	0	0	0	0	0	0	0	0	0	0	0	0	0	0	0	0	0	0	0	0	0	0	0	0	0	0.0182178	0	0	0	0	0	0	0	0	0	0	0	0
AGO4	3.07182	8.95628	5.12566	4.87093	6.5295	4.07798	5.08957	8.36598	6.06792	6.59548	8.22277	8.43659	7.94641	7.54379	6.51816	8.59462	4.7655	4.17934	7.48701	2.61673	7.72384	4.57658	8.2218	5.25643	4.08805	7.26571	6.23177	5.68656	7.96333	7.97803	5.17751	5.62213	7.4454	5.36103	2.7061	3.65776	7.64577	5.5231	4.44547	5.50279	5.41421	4.93451	9.50594	7.23048	5.79527	5.73322	5.25508	9.15944	6.40121
POSTN	7.31237	8.33641	3.48103	17.34	5.63027	10.9445	17.4617	6.75281	7.05149	6.03064	1.86454	39.1164	10.6168	6.09806	8.37926	11.459	44.118	2.99683	26.8443	18.6654	17.2637	15.9015	12.5997	28.3278	37.704	8.11984	4.0599	37.5808	3.62941	3.15583	4.03113	8.92725	8.96492	25.9375	36.9565	15.1466	8.2339	5.00522	36.7927	5.51422	36.9027	5.36702	13.7442	16.7113	1.41172	36.4168	9.5715	9.49664	19.0187
ATG9A	6.12765	8.92767	7.52885	7.83887	8.78717	9.37879	9.37941	9.9736	8.7966	7.19077	9.82845	9.80987	8.7253	8.44923	9.63489	6.16476	9.54074	6.09214	8.58525	6.25813	9.03604	8.74734	8.13846	7.00131	7.52073	7.31388	7.45009	8.90377	7.84741	7.00816	6.76011	8.80909	8.55571	8.28479	4.83742	4.51339	7.11718	8.54961	6.96171	7.03992	9.88732	9.92424	8.80647	7.85154	5.79324	10.6832	7.91509	9.4935	6.13773
KDM2B	1.32514	2.80482	2.74391	1.97565	2.36377	3.39537	1.7777	2.79617	1.84615	2.24131	3.01273	2.69233	3.15076	2.31106	2.82685	2.40213	2.03409	1.65086	2.98967	1.52305	2.56444	2.36055	2.08275	1.55988	1.97495	2.46619	1.98637	2.63423	2.53608	2.5484	2.02184	2.71052	2.26586	2.0016	1.07576	1.46533	2.78264	1.98814	1.86545	1.69879	2.46375	1.62396	3.17702	2.50553	2.19897	2.63382	1.97161	2.6192	1.95122
MCM3	11.957	16.4281	16.4564	14.7945	14.0535	22.717	12.5327	16.0313	14.6553	12.2908	15.4712	16.6041	15.4148	15.1657	16.7756	14.3491	13.6162	9.40988	14.3952	12.2455	15.0986	16.5183	13.7159	13.4504	15.7204	12.378	13.2623	19.568	14.9744	11.4642	8.45629	17.154	17.4579	15.2816	11.8618	12.8821	14.1632	13.5386	14.5	12.8398	17.9511	12.8383	15.9245	13.024	10.4657	17.9357	11.9538	15.5808	12.9688
ANKRD13C	4.06249	4.84625	4.44118	5.14124	4.62833	4.19056	3.50596	5.88649	4.56205	5.85945	5.26689	5.75682	6.30872	6.08878	5.13096	6.24622	4.41579	6.07732	5.6234	4.78619	5.81135	4.37145	5.93913	4.98219	4.5674	5.40263	5.59795	5.4175	5.57896	6.12934	4.06426	5.04882	6.11871	5.51829	4.86277	4.58632	5.54704	5.17191	5.3022	5.22281	4.94824	4.34507	6.402	5.32133	5.51717	4.51852	5.38182	5.74523	6.87478
MTRNR2L1	63.8292	32.8506	0.021263	0.0401633	0.107659	28.3405	0.067948	40.1964	0.0657644	0	0.026776	37.0252	0.0848463	0.107491	47.8174	0.0664196	0.0275641	0	0.133464	0.185957	0.0922784	34.2888	0.0597708	33.0739	29.6351	0.043616	0.125614	0.243435	0.111233	0.0493481	0.725423	35.255	0	0.0615356	35.6247	0.0511431	0.484665	0.242898	0.0730529	0.160044	0.0689384	47.4523	0.0217726	0.319689	0.0296533	0.076251	0.228569	0.18961	0.0930229
ABHD5	9.34252	6.86969	9.30679	11.4247	7.89589	7.12718	11.9706	7.70534	7.07552	12.3794	5.38797	14.4471	7.3215	8.15718	6.76504	12.3571	11.6689	7.79694	7.04618	11.6676	8.50373	9.78125	9.60821	15.743	8.82941	9.63075	10.5869	4.05229	8.45208	9.90587	23.0629	7.28475	8.41332	8.89769	10.7607	11.1426	9.82058	7.1829	11.3648	11.3009	6.86431	11.4007	7.53648	11.8041	14.0318	7.80866	7.8055	5.74349	12.7826
PDAP1	24.4171	29.8105	31.2743	26.4443	30.9082	28.9395	25.592	28.2418	28.1901	23.8628	30.1747	27.0805	27.7129	32.9537	34.2807	26.4651	28.553	24.4258	27.1856	29.1733	29.0846	28.9676	26.7783	28.9196	25.6705	22.6656	25.9546	33.2283	30.6752	24.9462	25.1266	31.8316	26.5141	28.1828	20.7182	26.9853	25.4379	31.1531	24.646	26.4264	30.8261	25.2993	29.3464	25.195	24.7685	27.2947	28.7204	32.0428	27.1483
RETSAT	19.6617	21.3864	21.2805	21.1845	11.3717	20.9054	19.4491	18.4709	22.7343	19.9967	20.8071	18.2229	23.4333	21.6492	20.7428	16.9663	11.7287	17.0753	20.0369	16.729	21.1315	26.1917	20.7126	16.6033	24.5681	19.1114	20.416	23.5336	19.7287	20.4845	18.4608	25.3939	17.398	22.6206	15.7808	17.9872	20.4594	17.453	22.3078	21.5278	16.6506	25.1079	24.0532	17.5513	17.3973	25.9553	19.2995	17.9527	19.2139
IGFBPL1	0.236795	0.524646	0.755293	0.399465	0.397718	0.634473	0.402269	0.298156	0.607373	0.561348	0.532628	0.189373	0.632912	0.458187	0.469779	0.471865	0.221934	0.497308	0.221238	0.528438	0.407913	0.575202	0.452939	0.296675	1.4686	0.371833	0.484447	0.744987	0.316093	0.525876	0.185002	0.168567	0.478126	0.320589	0.269634	0.629782	0.422575	0.241587	0.181646	0.530602	0.269367	0.50046	0.494973	0.340675	0.379199	0.577824	0.378893	0.292836	0.220288
FGF21	0	0	0	0	0	0	0	0	0	0	0	0	0	0	0	0	0	0	0	0	0	0	0	0	0	0.0258139	0	0	0	0	0.0110087	0	0	0	0	0	0	0	0	0	0	0	0	0	0	0	0	0	0
FLYWCH2	12.2298	12.0849	15.6277	10.0186	15.1639	14.9703	15.1392	16.4468	16.6479	10.8142	15.2014	15.6186	13.2973	17.3659	19.0435	14.0744	12.9728	10.901	13.1346	17.6578	16.5997	14.186	11.5152	9.6765	10.5134	10.8675	12.7399	13.5925	16.3507	11.65	16.676	15.1399	10.5412	11.085	11.914	14.6243	13.1087	19.925	10.5763	8.98297	17.0788	13.5804	13.649	11.6693	8.68739	13.5479	15.7547	18.6742	11.6771
COX4I1	76.2825	32.5012	49.6148	37.1515	35.2951	51.1764	33.4935	35.0457	44.6349	36.9048	37.5306	35.2892	28.3564	35.7972	42.7444	36.3779	41.8542	64.6482	36.7435	69.5925	32.7834	37.3846	37.0367	27.6086	42.4164	46.2148	33.3352	45.4423	39.1416	32.6494	58.3762	43.2446	31.735	32.4864	90.4281	73.8783	39.7818	45.7279	52.393	36.313	37.0369	43.2879	33.2978	42.4524	30.8484	39.4932	35.3956	36.2389	33.2723
ZNF141	0.642085	1.30448	0.90257	0.627103	1.09445	0.929629	0.572564	1.1473	1.03128	0.980198	1.31757	1.62157	1.4108	0.970675	0.867848	1.97985	0.85952	0.89899	1.40128	0.611059	1.31122	0.733332	1.12044	1.30218	0.91344	1.29716	1.09164	1.18471	1.22702	1.78786	0.648744	1.22423	1.31619	1.04261	0.844242	0.788168	1.37888	0.919411	1.40728	0.980811	0.827097	0.857072	1.86018	1.16686	0.749621	0.776533	0.530434	1.27939	2.07073
ZNF547	0.462431	0.551795	0.564547	0.410813	0.627917	0.64139	0.241528	1.07573	0.500928	0.728302	1.35192	1.19503	0.70167	0.542719	0.629603	0.737196	0.311935	0.380856	0.484092	0.404696	0.495367	0.519802	0.641721	0.502879	0.31559	0.474605	0.367101	0.570538	0.416369	0.869906	0.433139	0.589531	0.361284	0.553533	0.450536	0.49715	0.599302	0.338315	0.643886	0.448924	0.663882	0.38327	0.634939	0.324677	0.122615	0.680371	0.232135	0.889879	0.620831
JARID2	2.37733	4.56971	3.83191	3.91715	3.84701	4.40414	3.66071	3.71425	3.93077	3.75614	4.14794	4.735	5.14798	3.43579	3.88765	4.43295	3.23336	3.35488	4.9161	1.35541	4.42619	3.24539	3.6677	4.13306	3.11474	4.40873	3.50267	3.87265	4.19298	4.30649	2.36761	3.55826	3.82279	3.27817	1.50551	1.92786	4.18917	3.18584	3.37618	3.77403	3.57316	2.81913	4.39595	4.59472	4.57071	3.95382	3.15232	3.78868	4.72342
ST6GALNAC2	5.22222	9.3474	3.31175	2.58721	8.64068	5.34622	4.16527	5.16456	5.44917	4.78003	7.14142	5.26909	4.78999	9.38693	7.48157	2.99568	4.15157	1.87437	5.26536	2.80403	6.89343	4.26312	7.48357	4.2017	6.43169	5.87018	8.90847	12.1857	9.12865	3.8329	7.58859	6.00494	7.54133	6.94166	7.06485	8.11977	5.85531	6.99741	4.82595	5.08265	4.63382	5.35969	7.70386	5.34271	4.95978	4.03448	5.29149	12.7265	5.13533
FKBP10	9.27481	11.4741	10.054	7.76569	3.83456	8.91531	15.9532	7.33848	6.28616	3.97825	8.58326	13.5729	9.84469	9.65734	9.77348	9.58956	18.5601	5.9231	6.92836	20.9566	7.62806	12.3812	5.41637	9.238	7.34495	4.10567	3.78928	14.9931	5.24743	8.25025	4.07983	16.2519	9.939	13.0089	12.5902	7.49704	7.66649	7.56561	15.864	5.29969	16.6023	6.84873	9.29795	5.37376	6.93522	20.5723	4.63821	7.1789	6.23207
PRSS12	2.70119	11.0915	2.19758	0.860702	9.22272	2.89505	3.80007	2.80188	2.63581	3.72577	6.13759	7.6792	5.05775	12.2699	4.81703	3.66204	2.61204	2.45076	3.4756	3.18184	4.53914	3.66785	5.02628	3.56834	14.2325	5.99268	7.18009	25.6219	8.60556	5.19396	2.44717	8.40226	5.11182	9.63716	2.49901	5.45687	5.73104	4.76386	1.81324	4.37041	8.92723	1.826	10.6016	2.91238	6.41907	3.899	2.30445	16.155	3.06172
MYOM2	1.49345	0.89862	0.472269	0.547602	0.700788	0.363335	0.460724	0.399934	0.310938	0.567282	0.418068	0.562744	0.461798	0.434942	0.851297	1.77832	0.747598	0.971739	0.572323	0.418374	0.444189	0.476285	0.433758	0.569371	0.519056	0.412437	0.781359	0.881246	1.23774	0.53718	0.335416	0.813121	0.463737	0.748785	0.891544	0.903496	0.552291	0.523473	0.405642	0.457539	0.595038	0.714327	0.497952	0.298787	1.06945	0.466718	1.13095	0.97172	1.0842
NFU1	15.8153	10.7275	10.0853	7.72928	10.0302	10.2691	7.43674	10.6469	9.66932	10.5629	8.839	11.1359	8.42656	10.3792	12.3479	10.4699	9.13815	15.5559	8.45931	21.2238	10.857	9.51485	9.91476	6.76968	10.5341	9.68092	9.72923	10.9865	10.945	9.22652	14.0489	10.5036	9.65737	9.43904	23.7919	20.2811	11.3758	10.9544	13.7489	9.42759	10.1603	9.21215	10.0192	8.86971	8.31109	9.99841	8.61704	12.0918	8.78931
FUS	12.9496	19.1964	28.0568	19.6165	17.3455	21.394	17.4624	24.4096	18.1063	20.1358	26.8391	25.8453	21.5083	23.5196	23.0715	26.1987	19.5906	11.7977	27.8596	13.0419	20.6337	16.6085	20.2143	27.6702	17.1594	16.6852	17.8897	24.7315	21.7078	25.3919	12.2733	23.3895	18.1262	20.9537	10.8413	13.159	24.2216	18.3383	14.6213	21.8021	19.7376	15.6422	23.9975	23.7947	23.2229	16.3545	21.0629	22.5079	26.8053
STX10	21.0396	14.3573	22.0265	21.9749	16.7195	18.9072	18.0768	19.1531	18.2257	13.0218	20.4442	19.4998	15.3153	15.6895	19.9769	15.0331	17.1848	20.0316	19.0035	29.599	15.1784	19.0954	14.6093	12.1449	14.18	17.4053	13.3911	16.9856	17.1014	16.9192	26.6993	20.1922	15.5187	13.87	19.7508	20.6081	16.8398	18.357	17.2135	17.2065	16.7581	20.7782	17.0194	17.6688	12.5898	17.9341	13.9833	15.5187	12.8163
MRPL54	60.0594	20.3343	34.0749	28.0464	27.2046	36.7597	22.1287	25.7401	22.4528	24.4328	25.3727	25.094	21.8078	28.4601	27.815	25.1704	28.3531	42.9142	24.6257	71.1402	23.7022	29.1469	22.9515	20.3245	31.1716	27.3846	25.7568	28.0663	27.901	21.0887	59.7318	33.677	25.7736	24.2961	80.3756	71.7176	23.2805	37.5341	35.5737	24.6704	24.0968	27.4804	27.6436	26.1934	25.6199	29.2798	25.6582	27.3926	24.3415
CABIN1	4.94861	12.7784	10.9251	9.89786	12.3099	12.1095	10.0844	9.7736	9.85095	8.66147	11.853	9.63045	10.6741	9.28195	11.4539	7.66371	10.1987	3.69108	10.2148	6.35821	10.3361	11.2741	8.98776	6.96796	12.1245	9.74042	9.79018	15.1136	10.7018	9.08174	6.50012	11.1031	10.8771	11.3671	4.19229	7.04742	8.02481	7.0719	8.73724	9.73699	11.0177	8.01159	10.8844	8.60251	7.55672	10.7028	7.57792	11.9	5.52437
KAT2B	6.35671	10.8839	5.79076	4.82416	8.92061	6.52778	8.59694	11.0608	8.38865	8.28936	8.17786	10.0222	10.2672	9.75404	9.82386	10.8432	5.85299	5.07716	5.84331	6.5059	10.7426	6.24344	9.86345	6.37327	6.54018	8.36175	10.3035	6.08566	10.2837	9.50149	6.48079	8.86772	10.1167	8.53762	8.92111	9.84474	9.24551	6.15981	8.88539	8.53888	8.2258	6.64524	12.4473	7.11583	9.45717	7.68223	8.50038	10.1509	13.9234
CCDC178	0.00722951	0.226385	0.0737908	0.0662067	0.127031	0.201458	0.184715	0.0485489	0	0.0564558	0.0371692	0.0740055	0.11778	0.11191	0.10518	0.149826	0.570761	0.0227748	0.0694756	0.0595702	0.476805	0.119417	0.152114	0.0483077	0.637095	0.0378411	0.130779	0.513387	0.0617635	0.17982	0.0484135	0.267616	0.10121	0.192197	0.347246	0.236649	0.233183	0	2.03451	0.111083	1.13341	0.0543267	0.0377797	0.0647178	0.0514543	0.374879	0.0132204	0.205989	0.107609
NBPF10	0.0340804	0.166839	0.131688	0.123199	0.158514	0.146105	0.181298	0.356917	0.136407	0.133068	0.334792	0.155744	0.225559	0.178363	0.193178	0.197917	0.11703	0.0690184	0.265129	0.0334307	0.140181	0.0993424	0.19091	0.19682	0.118979	0.196224	0.12372	0.185997	0.111784	0.20183	0.0728145	0.117838	0.146803	0.0862888	0.034271	0.0637473	0.157035	0.0794748	0.100305	0.160006	0.110767	0.132623	0.175552	0.236596	0.187117	0.188601	0.0957088	0.148354	0.0869614
JOSD2	12.3511	12.2086	15.8128	10.8351	15.7918	15.4208	10.327	11.2168	12.0751	8.60568	11.2884	11.3199	8.35506	12.1726	12.7745	8.15863	15.2115	11.0399	13.6445	23.3445	10.1176	12.1254	6.45804	8.0531	9.43128	8.52287	11.2652	15.3089	16.1107	8.85838	13.3749	14.0556	7.3637	10.3728	9.9275	14.7414	10.0899	14.0025	7.68081	10.2513	13.4534	10.2769	11.9484	10.4116	7.92368	13.3096	8.96799	14.0374	7.91979
SAMD1	8.17737	12.3067	10.4916	8.89576	16.0324	14.6479	13.818	13.5845	12.8624	10.1273	10.7862	11.927	12.0383	11.8911	15.9868	8.63759	11.4884	5.74963	12.96	12.9774	14.3681	13.0295	9.46152	7.73767	8.09892	11.2244	10.8863	13.8402	13.3738	7.6536	10.7926	11.5746	10.5919	10.7122	6.71276	8.77433	10.53	14.1854	8.17169	10.4462	14.388	12.9184	14.5531	10.0919	7.17331	14.521	10.6402	14.5057	8.04354
NOC2L	7.04398	9.87307	10.9575	11.8323	9.99727	12.1485	10.078	10.5445	9.37149	8.95932	11.2835	10.6575	9.62852	10.3312	10.5988	8.99463	10.8686	6.98583	11.6688	8.63081	9.19628	10.6012	8.89865	9.1326	8.18784	9.07992	9.87144	12.1491	10.1794	9.0695	9.68974	10.6192	8.7995	8.93709	6.35091	6.2089	9.93528	8.98276	7.51186	9.76227	11.4039	8.98668	9.755	9.68038	9.66926	10.8712	8.87581	10.7641	7.92873
PARD6B	7.3795	5.65835	5.59673	5.11092	9.23356	4.28472	10.0217	8.811	7.25039	10.0729	7.66374	7.67322	8.61527	11.5433	8.66011	13.0465	5.19011	4.19802	6.16193	4.66293	8.13678	4.91543	10.8223	21.5308	5.28231	5.76885	11.0861	7.21182	6.23578	11.7486	6.26205	6.15315	7.41611	6.32246	5.7484	5.602	8.35778	6.84841	11.8408	11.5001	6.74514	7.35612	7.70556	9.30589	9.07195	5.96766	12.5996	9.39484	13.4703
ASMTL	8.99694	8.99576	8.33541	7.32526	7.25814	9.7844	9.82195	8.88194	8.193	6.55739	8.81238	9.35148	8.28707	8.91324	10.1542	9.60592	9.98343	8.71111	9.01555	9.10512	9.21963	9.45016	7.37792	6.97366	8.37778	7.5734	7.2652	9.53058	8.49436	8.67802	7.86845	10.0328	7.54226	7.7593	8.36004	8.48773	7.57252	7.60683	8.32439	7.30193	10.558	7.36756	9.04634	7.62323	6.58725	9.09131	9.00245	8.10307	6.16701
SPATA46	0	0.194838	0.0708614	0.0669245	0.053818	0.0372038	0.094352	0.0194256	0.013698	0.0387247	0.044617	0.732884	0.0883626	0.125379	0.0229555	0.0830067	0.0153101	0.0182255	0.203859	0.0357533	0.111052	0	0.0663978	0.150767	0.051412	0.109017	0.134558	0.156015	0.0741394	0.143901	0.0619886	0.0494216	0.0747628	0.0512687	0	0	0.0825956	0.0607116	0.0608643	0.148158	0.0358977	0.0163031	0.10884	0.155371	0.111176	0	0.0952168	0.0755529	0
UPK2	0.0877542	0.207392	0.0895698	0.0704946	1.2396	1.92285	0.0318033	0.0982171	0.0230859	0.0652647	0.0751954	0.187147	0.0595688	0.362241	0.502945	0.11658	0.322537	0.0307164	0.218638	0.0401713	0.359927	0.312642	0.167856	0.136821	0.346589	0.183731	0.176383	0.99917	0.218664	0	0.104473	0.596931	0.220503	1.09447	0.121121	0.359065	0.15467	0.0341068	0.102578	0.174788	1.0164	0	0.917167	0	0.249828	0.356895	0.106983	0.879757	0.0870793
MRPS34	38.2503	26.9556	46.9584	29.609	31.8234	44.8623	24.994	31.6213	32.1432	27.2084	29.1878	25.5853	22.7018	27.604	39.8246	20.5923	29.9558	39.9183	33.7576	46.495	28.5949	34.8734	24.7644	16.3562	31.4708	29.4838	22.813	35.8941	31.4626	26.6869	34.6667	33.7864	25.026	29.0092	37.3425	43.2241	29.5036	39.3039	28.5179	26.383	33.1334	31.0816	30.3299	28.2107	17.8623	30.9088	27.2887	29.8187	16.4174
POU5F1	0.516555	0.417987	0.504319	0.4763	0.464268	0.248731	0.152614	1.38252	0.983744	0.375821	1.34232	0.876504	0.400193	0.591015	0.62379	0.984594	0.302121	0.176878	0.827349	0.154215	0.447683	0.152755	0.816225	1.24559	0.548846	1.03449	0.802875	0.716681	0.971353	0.0266011	0.265706	0.335744	0.568364	0.453333	0.0836955	0.0827059	0.973781	0.366616	0.265809	0.872304	0.195096	0.601241	0.962393	0.718034	0.631391	0.486386	0.28749	0.875441	0.969449
CRYZL1	3.69768	3.76289	2.7852	1.90595	3.32928	2.38382	2.10978	3.1596	3.00097	2.80458	3.65543	3.82001	2.75713	3.59431	3.45319	3.52766	2.34468	3.23939	2.68999	3.4525	3.44138	2.7328	3.67169	2.01583	3.01366	3.47067	3.12206	3.62043	3.58522	3.14516	2.62117	3.22633	2.8483	2.94982	5.37399	5.24615	3.69436	2.90076	3.65497	2.51263	2.86632	2.73536	3.38293	2.84662	2.1285	2.87242	2.84457	4.33184	3.43796
MED21	12.1521	11.253	10.1399	7.35173	10.1541	8.9051	7.57167	9.49036	10.1055	12.5939	10.0862	8.97531	11.8933	8.76087	9.54259	9.63829	7.24516	11.2328	10.4363	14.525	9.13705	10.8033	10.9504	11.0838	9.07342	11.6079	11.5398	9.83201	10.5554	12.2658	9.82005	9.59602	9.17454	9.18892	15.9721	15.5697	10.9622	12.1333	11.2167	9.08845	8.16077	10.7738	10.6662	9.76581	7.67051	8.19693	7.51445	9.10967	12.3076
SNAI1	1.28564	1.14506	1.44934	8.78632	0.991665	2.48161	8.04255	8.1396	1.681	1.34861	4.46414	3.09371	3.34105	7.18821	6.66199	13.0161	5.26414	1.99482	4.30273	3.95279	2.76719	2.96449	4.45952	14.4375	3.41039	3.15376	7.90102	3.50146	0.922126	3.22733	6.26221	4.19812	5.88924	2.45619	3.38474	1.69591	4.54549	0.917324	20.1366	4.91398	6.90565	2.43328	2.50689	4.14713	6.22762	1.51007	3.63179	7.81379	9.968
ST3GAL3	2.5704	4.1387	3.47828	2.43219	4.01899	3.66796	4.30279	3.89559	3.34464	2.77814	3.70626	3.96918	3.36608	3.26877	4.76236	3.19223	3.45244	2.4621	3.4055	3.37496	4.09995	3.75689	3.82328	2.45225	3.18146	3.71989	2.86651	3.42978	3.08709	3.58781	3.04926	4.406	3.77957	3.73541	4.14873	3.71831	3.22647	3.40459	4.60265	2.95248	4.80125	3.31044	3.62254	2.70048	2.5446	3.84243	3.56859	3.64517	2.61205
TBC1D28	0	0	0.0176255	0	0	0	0.00938736	0.00966357	0.0136285	0.00963208	0.0110977	0	0	0	0.00570977	0	0	0	0	0	0.00849915	0.0167786	0.0330306	0	0.00639391	0.00903864	0.00743754	0.00776117	0	0.112492	0	0	0	0	0.00715022	0	0.0273923	0.0100673	0.00756946	0.00737031	0	0.0324409	0.00902399	0	0	0	0	0.00341681	0
ZSWIM3	1.15501	2.10929	1.95294	1.87818	2.6891	2.17572	1.00208	2.50711	1.3075	2.78527	2.53427	2.43335	1.85319	1.89026	2.10628	1.7669	1.3173	1.56814	1.74406	1.76244	1.53317	1.71174	1.79645	1.20055	1.50331	1.29462	1.86929	1.73039	2.26755	2.15569	1.65632	2.41406	1.50766	1.13727	1.68113	1.69945	1.51756	1.94528	1.24784	1.44407	2.05108	1.72055	2.14607	1.87992	0.548036	2.29889	0.746718	1.86524	1.25032
KRTDAP	0.0978882	0.173506	0.14987	0.259497	0.0505884	0.244798	0.026607	0.273899	0.0386279	0.982822	0.314547	0.125255	0.0996719	0.202037	0.0971007	0.117038	0.0431741	0	0.0522614	0.100823	0.0722685	0.0475564	0.18724	0.228932	0.0724901	0.153712	0.252966	0.307969	0.156803	0.115942	0.0218508	0.0929115	0.210829	0.048192	0	0.280371	0	0.0570683	0.0858178	0.2089	0.0202461	0.0919486	0.306925	0.125183	0.243844	0.0298582	0.0447514	0.251794	0
NRXN2	0.0519835	0.379402	0.418229	0.165072	0.0284452	0.305882	0.219425	0.167699	0.127907	0.0784595	0.125771	0.191724	0.454581	0.186182	0.321524	0.18524	0.148355	0.06422	0.202437	0.172174	0.121907	0.270375	0.0321697	0.234975	0.104165	0.0704245	0.0526814	0.483769	0.0555135	0.130385	0.0627972	0.445516	0.253558	0.258934	0.0987602	0.09509	0.0662916	0.0534813	0.0857854	0.112241	0.170762	0.0459569	0.191755	0.222899	0.119699	0.195871	0.131408	0.150051	0.100133
TMEM256-PLSCR3	0.0253047	0.0448525	0.0258282	0.0426883	0	0.0271208	0.0137561	0.0283218	0.0499277	0	0.0487873	0.0323792	0.0515316	0.0783416	0.0585693	0.010085	0.044643	0.013286	0.0405297	0.0347512	0.0809547	0.0122936	0.0121007	0.0422716	0.00936957	0.0397354	0.0108989	0.0227463	0.0405346	0.0749293	0.0338913	0.0420318	0.0272503	0.0498317	0.0419114	0.0621237	0.0133801	0.029505	0	0.0432015	0.0418699	0.0356539	0	0.0161803	0.045025	0.0463112	0.0694111	0.0400556	0.0188326
PAK3	0.0658838	0.226143	0.131291	0.267653	0.0778253	0.116566	0.107447	0.179081	0.0866618	0.234496	0.237917	0.413487	0.357783	0.197496	0.157679	0.165047	0.121768	0.0461223	0.204348	0.129255	0.135884	0.13108	0.195034	0.186577	0.0696993	0.0755391	0.183772	0.301753	0.140715	0.133774	0.0588267	0.159313	0.199334	0.213149	0.0727475	0.12837	0.114463	0.0475551	0.140274	0.184789	0.246577	0.0854618	0.190181	0.152461	0.261251	0.179908	0.12048	0.213545	0.289527
WDR72	0.192482	0.287656	0.219578	0.0782217	0.120929	0.0916872	0.285187	0.528018	0.518286	0.155784	0.0582124	0.685762	0.457308	0.510224	0.207156	0.168467	0.479407	0.368576	0.100749	0.126986	0.458822	0.132017	0.750794	0.0554818	0.349364	0.450412	0.302353	0.0610663	0.0201522	0.58113	0.251057	0.17374	0.357662	0.0780394	0.0156275	0.0803024	0.808227	0.488469	0.301098	0.13209	0.165488	0.191438	0.126226	0.26546	0.112819	0.156564	0.514177	0.185201	0.14606
SVEP1	3.61139	9.70818	3.0066	3.26813	4.59285	3.88361	11.7298	6.19566	6.58029	3.12334	10.0075	9.86639	11.7791	6.23028	6.48017	7.21648	6.05855	2.91363	3.69306	5.20065	6.96736	7.10439	4.06446	6.96063	1.98721	3.29847	4.55833	10.4581	7.05588	7.69887	1.59396	13.4385	11.3284	6.20711	4.14434	1.96651	7.06561	3.52233	5.28479	4.63974	10.5552	5.92575	10.3059	3.76411	10.4955	10.5191	3.80025	6.69101	8.97601
LRRC10B	1.58917	22.8187	1.47324	0.196762	17.1489	4.08358	0.237772	1.97446	0.126572	6.6848	5.43447	4.40273	0.504738	15.4069	5.76562	1.90587	1.62046	1.86779	1.46337	1.41157	3.24347	2.86157	4.71302	1.36389	10.1273	2.71675	15.8746	32.9734	20.9878	0.224491	12.035	6.48326	1.09904	8.48412	2.74076	14.0071	8.15622	0.645985	0.728562	2.77535	6.63404	0.178034	8.82274	1.39837	5.66566	1.04062	0.653201	35.2293	0.130207
ASXL2	2.08923	5.1078	3.0605	3.48676	3.82585	3.45062	2.48352	3.8342	3.60164	3.90761	3.5379	4.43753	6.07837	3.78396	3.50907	4.53255	3.11282	2.61647	4.09031	1.74845	4.90178	3.97792	3.98914	2.6078	2.9637	4.60829	4.19429	5.25215	4.92647	4.43713	2.05177	3.99904	4.94917	5.89254	1.93589	2.18542	4.08911	3.17465	2.9467	2.99641	3.77649	3.15488	6.13788	4.27297	3.53618	3.86754	3.02326	4.88596	4.24124
MRPL2	8.34604	6.70781	8.23259	6.09242	7.86256	8.54899	6.46273	6.74559	7.40146	6.02708	8.00871	7.63045	6.12384	6.91663	9.84198	5.92125	6.90691	7.98799	6.9525	9.16061	7.09926	6.63609	6.95846	3.45679	6.65237	7.18974	6.11372	7.83438	7.45681	5.05585	8.0835	7.15979	5.90035	6.03475	9.51802	9.7183	7.14173	8.45368	7.32808	4.97076	8.34901	7.49253	6.67202	5.70327	4.48001	8.13083	6.33789	7.94186	5.08291
GPR101	0	0	0	0	0	0	0	0	0	0.0236355	0	0.0271099	0	0	0	0	0	0	0.0226227	0	0	0	0.0202628	0.014157	0	0	0.0182505	0.0380892	0	0.0250942	0.0283759	0.0201095	0	0	0	0	0	0	0	0	0.0262921	0.0199011	0	0	0	0	0	0	0
RHOD	8.2095	7.40408	10.2849	9.93541	11.4459	10.4524	7.85516	5.98242	8.41682	8.78747	7.69205	7.33035	5.28628	8.63036	6.29151	4.60708	9.79092	6.84819	10.2952	17.8069	5.46297	9.61681	6.01706	6.22043	14.0718	7.63029	8.10719	15.9774	10.9246	7.60318	11.3948	9.06653	4.04854	6.77389	12.2417	15.906	7.11305	8.4092	9.77563	10.217	8.67493	8.02366	7.11006	6.41038	4.9146	10.6248	7.06195	8.78483	4.72032
KIAA0930	7.11041	7.97857	11.0445	16.5537	7.02555	10.4978	8.58735	6.72579	14.0114	6.94522	7.74469	6.72662	7.19066	5.58164	9.2911	6.06914	8.51242	13.9497	9.37837	7.59854	7.84477	8.48384	5.41065	4.81808	7.93657	9.49204	6.73694	8.51622	8.69673	5.09821	11.2315	8.82845	6.71822	8.42873	4.58074	5.61528	10.6525	8.71611	6.37519	7.00682	6.77214	8.72331	8.97379	13.8255	6.304	10.4207	10.3425	8.03895	5.27738
NCF2	51.0694	31.8316	71.4674	66.8418	26.3925	36.9635	36.9584	32.9693	51.3539	45.3731	27.225	46.4159	29.3639	22.2235	39.2306	52.4908	45.1268	79.1528	37.0814	47.836	27.8927	47.0448	23.6921	24.4159	40.5027	73.7851	28.5728	14.4114	37.1803	32.4558	101.454	40.1407	35.4106	38.3717	28.2467	37.9132	63.6527	43.03	36.4125	41.6041	25.7095	48.0744	45.3263	74.8334	31.1493	50.2507	20.7509	22.0244	35.4912
LAMB3	29.6192	43.8193	35.9868	55.2023	67.5198	30.0833	54.4723	34.4329	51.0116	46.2998	41.5831	37.432	43.8752	45.3012	55.727	32.8613	41.897	20.7037	37.2123	15.2394	43.4151	40.5608	48.3129	65.4803	61.5712	29.945	53.365	53.5842	44.5349	51.2988	24.3947	40.1624	47.3469	57.078	23.4543	16.8462	29.4547	35.3806	30.2565	50.22	40.4477	51.2556	47.25	38.9727	69.2297	63.0736	71.2385	50.0832	46.686
GOSR1	3.4581	4.99125	4.00742	4.42939	5.13103	4.28192	3.61784	5.26034	4.23959	5.43147	4.75177	5.54538	5.5443	5.48775	4.55476	4.78184	4.02089	3.93558	4.80771	2.90147	5.33489	4.23256	5.20156	4.58738	4.0771	4.68682	5.19242	4.87738	5.20615	5.25375	3.98898	4.72849	5.00303	5.15134	3.70498	2.97845	5.15383	4.86749	3.92222	4.64806	4.6813	4.43871	5.14182	4.70334	4.10204	4.12986	4.98446	5.51553	4.98138
LIX1L	8.7086	12.8056	9.15461	8.17919	6.85603	12.5262	10.6187	11.423	9.12766	7.00945	11.8629	11.6848	11.3949	10.5745	12.4599	10.9767	11.4224	6.18767	9.47267	12.8258	13.2633	11.9492	10.773	7.99992	8.74542	10.105	7.88029	10.9008	9.17829	8.94588	7.59411	12.449	12.3056	13.4312	10.1236	7.17991	11.2408	10.9228	11.495	8.83035	14.9044	9.61746	11.0583	8.3579	6.52832	13.6193	8.34957	11.4855	11.5208
AFF3	1.94056	2.86937	2.4733	1.76416	3.70173	2.94553	2.46196	3.12998	3.44797	3.3238	5.12239	4.79393	4.34755	3.64875	3.14442	3.86295	1.77117	1.45363	1.81444	0.96798	6.18199	2.57411	6.14115	4.88295	1.14363	3.51255	3.78742	1.23521	2.38428	4.56986	1.6692	2.61459	3.30424	2.50848	1.63229	1.42384	2.6391	3.31701	1.69237	2.6062	3.06172	3.10642	2.93875	1.91648	4.09103	1.29075	3.3141	2.88683	5.17201
SMPD1	18.2466	17.6619	17.3873	17.9976	24.2341	25.0829	27.3145	19.8954	22.8498	15.434	18.4478	18.5909	17.8124	19.5099	24.3897	14.4878	23.2196	18.2833	17.3729	24.1211	21.5455	21.1356	16.7646	17.019	18.5565	14.5693	16.9744	16.0211	18.3675	15.0349	14.0127	22.5	22.0186	19.4836	14.945	15.8369	15.5824	20.7952	17.8737	17.9759	21.6556	18.3992	20.1648	14.8041	15.0212	25.2696	24.0088	19.2042	15.7598
INHA	0.0184553	0.130847	0.0753483	0.0711622	0.0763011	0.0791191	0.110359	0.103278	0.160219	0.0411767	0.118605	0.259763	0.0939577	0	0.170863	0.117684	0.0895375	0.0581387	0.157649	0.0760344	0.145334	0	0.194156	0.0616592	0.0136668	0.154559	0.0317952	0.165893	0.0985424	0.153013	0.0247177	0.0788264	0.099371	0.0181717	0.122267	0.0755136	0.136618	0.0430372	0.0485387	0.0787694	0.0763415	0.0520063	0.0964429	0.0472027	0.0262702	0.0675515	0.0168743	0.19719	0
SRCAP	7.63895	12.4311	10.8708	12.0669	12.17	11.9148	10.4578	12.4804	10.4358	11.0534	12.3345	12.8844	13.954	11.0588	10.7134	10.7426	11.4199	5.73444	12.8397	6.68116	11.7313	10.3587	10.9486	12.2862	9.88944	10.6521	13.7653	13.0946	12.01	12.2002	9.15645	11.3187	12.1773	11.8608	6.30324	7.60149	9.69311	9.28773	8.48188	10.3026	12.1641	10.7771	14.0083	11.7868	11.4201	12.0203	9.08072	11.7109	9.51418
ANKRD2	0.133778	0.184428	0.159304	0.150453	0.345682	0.191173	0.412106	0.324412	0.387131	0.149241	0.171949	0.114119	0.136216	0.115047	0.324383	0.142177	0.334353	0.0468261	0.166653	0.352128	0.208504	0.173314	0.127945	0.238376	0.24767	0.186728	0.268889	0.240505	0.190484	0.0528171	0.129403	0.285698	0.144064	0.131723	0.0553932	0.200707	0.153263	0.103989	0.175924	0.304525	0.166015	0.209435	0.116516	0.285135	0.0634757	0.652889	0.203864	0.229409	0.265499
CARD10	1.49396	3.15195	3.88521	2.22645	2.95815	3.57455	3.60021	6.41929	2.6292	2.08809	5.46642	6.35748	4.13809	3.14845	6.63941	5.2241	4.25142	1.46661	3.75274	1.78441	5.20348	3.6596	2.79742	1.57581	2.44582	3.02605	2.22869	4.81084	3.18472	4.12883	1.99324	4.53926	4.13611	4.59338	1.46	1.6301	3.82565	4.7186	3.58298	1.91537	8.10726	1.81194	3.69118	2.92072	1.56031	5.11915	3.49086	4.86786	2.46227
REPS2	2.14231	4.05072	2.20999	2.87164	8.31613	3.07164	3.14552	4.54258	3.33864	5.42759	4.09912	2.74491	6.43338	5.35732	3.05852	2.74038	3.21561	2.05138	3.49388	1.49853	5.3706	3.44335	4.82271	2.83242	2.6074	3.46732	5.57813	3.14696	4.69165	4.84109	2.45043	3.59441	5.19312	4.94539	2.66237	3.00539	2.67237	2.96148	3.38016	4.33622	3.21936	5.13962	4.84578	3.2664	3.86172	3.56129	6.82571	5.01652	4.01042
EEF1E1	2.91737	2.22263	4.5136	2.72348	2.80906	2.61111	1.4023	2.85276	2.35093	3.23743	3.11824	3.00603	2.25135	3.40679	2.5385	2.766	2.25514	5.35303	2.81998	5.2611	2.47123	2.46167	2.77547	2.67785	3.0246	2.6522	2.98921	3.36772	3.47621	2.36424	3.70167	2.04764	2.05035	2.53993	4.11987	4.83764	3.51547	2.56016	3.02877	3.78794	2.22939	3.31726	2.42323	2.86686	2.79763	1.64859	3.0044	3.26298	2.58258
LRRC8A	17.772	13.6141	11.2892	31.8219	14.0022	13.6177	27.7125	18.5616	21.0318	12.6768	14.248	21.9649	18.5367	26.7476	17.3365	16.4832	27.9269	11.6922	15.3173	15.9326	21.7018	16.9375	24.2088	57.0947	14.8008	13.5083	20.4511	15.3802	16.3232	14.9832	13.4326	15.4211	18.9186	24.2841	12.3099	11.2582	12.4913	24.4148	14.7834	21.5916	25.6164	21.0108	16.5379	16.5493	20.8201	22.876	22.556	17.3829	15.4317
HPF1	12.6389	10.356	11.1298	5.67922	10.1761	9.67458	7.04223	10.2375	10.7573	8.19345	9.03476	10.1474	9.38238	9.60212	11.1293	11.6187	8.15799	14.9989	8.4197	16.5373	9.70248	9.39103	11.7	4.50118	9.89351	10.9905	8.96604	12.3331	10.6101	9.28618	8.9416	9.75105	9.02527	7.76409	20.9521	18.787	12.2342	10.1923	13.2333	8.25035	9.56171	8.23212	10.1015	9.07559	6.91095	10.2805	9.7847	11.198	11.1333
ENO3	0.339199	0.521065	1.00788	0.570402	0.693398	0.888662	0.618749	1.11362	0.731725	0.403632	1.01729	1.03203	0.475857	0.684533	0.48352	0.829139	0.309184	0.182051	1.07852	0.326078	0.556494	0.329582	0.497426	0.428123	0.803809	0.441891	0.551915	0.711444	0.611771	0.589246	0.457664	0.600981	0.430217	0.289455	0.193511	0.28375	0.829018	0.395502	0.594746	0.559795	0.380402	0.474386	0.811446	0.694051	0.477469	0.459839	0.365279	0.620451	0.482446
FOXN3	6.7179	12.5848	5.46815	7.1388	7.6528	7.33518	7.09036	10.5678	8.21093	7.05275	7.81308	10.3933	12.0325	10.8424	8.45464	9.60863	7.4934	5.95817	7.94033	5.7807	12.2458	9.57603	10.9457	9.66361	6.53617	11.235	9.77026	8.67188	10.1928	9.49201	6.21301	9.14983	12.0374	10.8676	5.86687	5.82389	9.01296	9.80577	8.4114	8.1876	8.35977	8.22457	11.416	9.92611	10.7626	8.87802	10.3839	10.605	11.3175
MS4A14	1.64748	1.96109	1.92886	2.55349	1.202	0.473168	0.561948	3.56128	1.53606	5.25244	2.78189	4.11282	1.04433	1.89185	1.24436	3.08342	1.11132	0.661469	3.50105	0.704261	1.49056	0.910243	1.34393	1.12244	1.49513	3.67761	1.51656	0.71868	2.59592	0.26783	2.78339	1.58289	1.12189	0.723614	0.314333	0.720365	3.24963	0.819228	0.800049	1.07543	0.668131	1.75234	1.14792	3.73866	0.695487	2.02979	0.605496	0.961966	0.480827
OR6B1	0	0	0	0	0	0	0	0	0	0	0	0	0	0.031646	0	0	0	0	0	0	0	0	0	0	0	0	0	0	0	0	0	0	0	0	0	0	0	0	0	0	0	0	0	0	0	0	0	0	0
NDUFB1	30.1219	11.6394	19.6844	10.4392	13.8307	12.0228	9.27933	12.7045	13.3814	14.545	13.9468	13.6831	8.74851	10.6813	14.1054	12.512	12.4594	22.398	15.3261	29.6949	11.3425	12.4322	12.0457	10.0399	14.7157	14.2625	11.6991	14.3799	14.4272	12.0731	26.6848	13.5896	9.94534	10.3039	35.6475	27.0132	16.3203	14.8688	15.3157	13.8388	11.8569	12.9049	13.3877	12.5966	9.63563	10.4917	11.6205	14.2171	12.959
C19orf25	4.28533	4.31958	5.47234	3.53605	4.36388	5.97008	4.41487	3.77609	3.74178	3.00114	4.98736	4.18747	4.42143	3.55357	5.57153	3.01215	4.3385	3.73556	4.44061	6.96736	3.95664	4.20073	2.66976	2.46165	3.29065	3.22708	3.53331	4.20484	3.88008	3.68868	4.97082	4.38289	3.15607	3.23473	4.48715	5.35614	3.34699	4.75309	2.93006	2.99886	4.72884	4.20369	4.19436	3.54558	2.00029	4.59136	2.86489	4.59657	2.15759
FAM216B	2.16137	39.0555	2.0863	0.254548	20.8741	4.13684	0.0318994	2.93353	0.0694672	10.0921	8.09537	7.40838	0.746861	22.6581	4.19094	3.65608	1.55717	2.62906	1.58731	1.0006	8.45256	4.75133	8.57716	2.28071	31.0918	7.02337	38.6351	51.6304	31.4471	0.115837	12.0027	8.86036	2.65404	21.3875	3.57171	30.4447	9.84088	1.11752	0.660198	6.20287	8.61701	0.101052	21.5675	2.97667	15.0559	1.84953	0.259323	59.9617	0.1019
CLPTM1	20.0089	22.7701	25.1718	31.7534	24.857	30.0742	27.3781	22.353	23.8387	21.8384	21.6464	22.6816	22.7233	22.4109	27.2617	20.555	28.2815	25.4744	22.1975	23.0431	21.5019	27.6835	20.2962	21.1257	24.5261	21.5746	21.8567	22.4796	21.8896	20.4162	24.2849	24.5265	24.5655	25.3487	16.5598	18.9057	20.09	23.6909	22.5373	21.469	27.2183	24.0427	21.1775	20.374	22.035	29.4667	24.2235	22.8927	15.803
CEP104	2.77679	6.38044	4.47776	4.08446	5.75289	4.37313	4.07525	6.10079	5.70571	5.76931	5.9608	5.78168	6.45364	5.41324	5.61484	5.96228	4.93691	2.66568	5.19313	2.39183	5.56583	4.70963	6.34463	3.77953	4.60847	5.24615	7.27496	5.63087	6.1281	6.21781	3.9666	4.92618	6.3433	5.719	2.51386	3.63041	4.32223	4.87572	4.0297	4.44263	4.85453	4.56453	5.68843	4.58593	4.71567	5.07942	4.97644	6.32824	5.93682
PARS2	1.32331	2.01978	1.70242	1.48161	2.5788	2.23576	0.389661	1.68165	1.65361	1.87608	1.73632	1.26995	1.20706	0.981539	1.88695	0.593319	1.39833	1.80935	1.45715	1.25886	1.3976	1.6742	0.804186	0.985554	2.062	1.45746	0.961801	2.29229	1.64869	1.11022	1.62465	1.77937	1.38052	1.54728	2.04335	1.99663	1.27551	1.88048	0.918437	1.28258	1.70491	1.63145	1.78645	0.863777	0.559212	1.94252	0.516748	1.88196	0.800188
PCDHA5	0.0181906	0.0214952	0.0139252	0.0175355	0.00470044	0.00649873	0.024722	0.0101798	0.028713	0.0101466	0.0175357	0.0465525	0.0185221	0.0469308	0.0270664	0.0144995	0.0180519	0.00477542	0.0291353	0.0437174	0.0402891	0.0220936	0.0217468	0.0182325	0.0101032	0.0333251	0.00783482	0.00817574	0.0194259	0.0053864	0.00812109	0.0215823	0.0538704	0.0313445	0	0.00744309	0.0384739	0.0636303	0.0199345	0.00776401	0.0188117	0.0341738	0.033271	0.0232629	0.0161834	0.0305172	0.0332648	0.0341935	0.0203071
SAP30BP	5.95156	5.55313	5.87899	6.78393	6.51954	5.96352	5.88793	7.81296	6.08062	5.26005	6.98583	7.6505	5.78908	7.38559	6.55188	7.28273	6.23882	4.53622	7.25742	5.06467	6.30918	4.65743	7.24884	10.5918	3.32363	5.8986	7.53338	6.07439	6.45182	5.92301	6.59279	5.97395	5.86557	4.97396	5.14256	4.5502	6.34148	5.9859	5.67736	6.62357	5.29933	6.60487	5.92993	6.03984	7.49982	5.53084	7.37728	6.83806	7.89768
QRFPR	0	0.0176987	0	0.0144383	0.015481	0.0856147	0.00814223	0	0	0	0	1.22657	0.21351	0	0.0297146	0.0477545	0.145333	0	0	0.0308538	0.0221155	0.0145531	0.0143247	0.0100082	0.0554583	0	0	0.026927	0	0	0.00668674	0.0781898	0.0322588	0.309701	0.124036	0.0980558	0.134634	0	0.341404	0	1.76577	0.014069	0.0156541	0	0.0106601	0.164469	0.0136948	0.00592721	0
RBBP9	7.76751	9.2974	6.67954	6.27614	8.4615	9.36374	6.02183	8.24347	7.5918	8.97377	8.16368	8.17	9.14617	7.21171	7.3199	9.51082	7.38028	10.0571	7.81978	12.2322	8.64824	8.44286	9.73679	5.75017	8.78645	7.7367	7.65102	7.93875	8.61711	9.06115	6.68487	7.39249	9.60996	10.4698	10.0339	13.2547	7.93074	9.14476	10.9749	6.56618	7.99632	6.17855	9.20418	8.20819	7.41883	8.44965	9.8066	9.3708	7.84497
BATF2	2.11585	4.05278	4.45859	2.1493	3.38622	4.62482	9.31306	8.18658	4.9468	4.6066	8.62659	4.70154	4.93429	4.17919	7.60543	13.3471	1.53527	4.18085	3.24313	4.07738	5.73883	5.16176	3.04627	2.03711	2.05547	3.70355	3.95881	4.83663	4.39758	4.2307	3.35183	4.78856	3.74855	3.90906	4.12617	5.12	4.05407	5.45141	2.52313	3.72882	6.11255	3.12011	8.71478	6.96826	3.44092	3.90701	3.31795	5.68562	5.16429
KLLN	0.219362	0.451386	0.277945	0.12396	0.406552	0.281045	0.143922	0.211652	0.244764	0.27847	0.27223	0.319405	0.192551	0.320049	0.250111	0.132645	0.143458	0.222405	0.266537	0.270088	0.193595	0.27194	0.332781	0.136469	0.386509	0.182127	0.293215	0.639145	0.298881	0.223982	0.185734	0.18667	0.285102	0.417086	0.325737	0.278555	0.303973	0.132296	0.192313	0.161425	0.250319	0.170525	0.419004	0.116081	0.139975	0.189195	0.165989	0.583713	0.135108
WFDC12	5.51029	0.443952	1.15042	2.71627	2.02791	1.04395	3.19974	1.77543	3.19575	3.02702	1.28773	0.854644	0.595073	0.904668	0.828175	0.665482	0.975817	4.90956	1.82753	1.14657	0.739656	0.689537	1.6369	2.03625	0.896492	0.874008	3.12846	0.225144	1.91691	0.642767	2.2923	0.297167	0.719267	0.411031	1.41738	1.22981	5.01054	1.50889	1.17111	0.855223	0.379895	4.50934	0.523554	1.17446	1.90149	0.280128	1.41224	0.346914	2.05047
IZUMO1R	0	0.0231412	0.15991	0	0	0.223884	0.021292	0	0	0.0436942	0	0	0.0398808	0.121259	0.0518027	0.0312196	0.0345497	0	0.0836436	0.0268943	0	0	0	0	0.0290048	0	0	0	0	0	0.0524577	0.0371759	0	0.0385653	0	0	0	0	0.0343375	0	0.0162018	0	0	0	0	0.0477876	0	0	0.0582989
ADGRE1	2.77528	6.71358	8.19522	1.81299	6.01666	1.92685	4.63995	5.93885	0.819647	12.4329	7.61664	11.2342	4.55868	4.87244	7.99336	8.78595	2.60207	1.50296	2.84224	6.01661	6.3873	1.94188	2.8212	1.56287	4.53696	3.46261	1.52611	0.321642	2.32998	2.03637	2.30268	5.58728	8.61824	7.55341	4.43038	6.24917	1.34748	3.06295	2.02755	4.14956	3.20938	2.5577	0.574646	1.1384	7.25496	2.44374	1.4523	3.07722	2.33825
CACNA1B	0	0.112019	0.0100095	0.00315114	0.0101361	0.00700696	0.00177702	0.00365862	0	0.0109401	0.00840317	0.167311	0.0133138	0	0.00216172	0.0338725	0.00865052	0	0.0104713	0.00448918	0.00482666	0	0	0.00873708	0.00726219	0.0136881	0.104186	0.346728	0.0139634	0.00774352	0.0043781	0.0108594	0.0140808	0.00321865	0.0189495	0.0267506	0.0103707	0	0	0.0055808	0.0121697	0.00614106	0.0204989	0.00418037	0.0442043	0.00398834	0.00298885	0.0724417	0
ZNF735	0	0	0	0	0	0	0	0	0	0.0148158	0	0	0	0	0	0	0	0	0	0	0	0	0	0.00887427	0	0	0	0	0	0	0	0	0	0	0	0	0	0	0	0	0	0	0	0	0	0	0	0	0
OR52L1	0	0	0	0	0	0.0211298	0	0	0	0	0	0	0	0	0	0	0	0	0	0	0	0	0	0	0	0	0	0	0	0.0350263	0	0	0	0	0	0	0	0	0	0	0	0	0	0	0	0	0	0.0117027	0
FANCD2OS	0	0.0201737	0.0871277	0.0164574	0	0.0121984	0	0.0191079	0	0.0190456	0	0.0218453	0	0.0176182	0.02258	0	0	0	0.0182295	0	0	0	0.0163279	0.0114078	0	0	0	0	0.0182317	0	0	0.0162044	0	0	0	0	0	0	0	0	0.00706209	0	0.0178432	0.0218328	0	0	0.0156099	0.0202682	0
FOXA1	3.81043	14.6456	7.67901	3.69276	13.4192	6.78038	4.28418	4.63757	4.03322	9.39899	8.27067	5.75938	4.69885	9.89356	7.95712	4.48786	5.98066	8.52295	4.19882	3.3919	6.83392	6.22854	7.30409	3.64276	13.9464	5.91113	10.4629	19.6966	11.5915	5.40813	7.43568	7.54957	5.13581	9.27169	3.87547	8.88929	9.32651	7.588	3.81067	5.3749	8.00876	7.05923	12.4824	5.56906	15.4855	6.50772	6.88631	21.757	5.52656
PHETA1	8.44176	8.36016	5.01069	8.48103	10.3073	7.39353	9.47125	8.87728	9.78475	6.01344	6.39644	8.59714	7.24303	7.2614	9.68196	4.57283	8.96643	3.99259	5.50908	5.21494	7.06854	5.94838	6.48102	6.59273	4.89709	5.9251	6.16075	4.10129	6.31154	4.27538	5.62092	7.82071	6.50973	8.99445	3.96178	4.56086	4.36187	10.0787	3.63712	7.26363	11.3958	9.36716	6.37827	7.31201	3.88445	11.8794	7.31376	7.2756	4.5275
PRUNE1	8.95676	10.5402	7.8376	5.17744	9.82535	11.2599	6.95909	9.94192	8.55269	8.89618	9.924	9.31192	9.776	8.77446	10.6938	8.60422	8.65086	8.90624	8.10895	10.1391	9.77327	8.74386	10.2027	3.46533	9.88667	10.1614	7.84284	9.75067	9.03485	10.1583	7.96436	9.5791	9.86152	8.91273	11.5897	13.2937	10.0807	10.9977	10.3802	6.66296	9.94852	8.6514	9.3943	8.75279	6.52511	9.30435	8.60476	10.1152	7.34193
VDAC2	20.3016	15.5851	14.7177	18.4837	16.4533	14.1296	15.2729	15.3061	15.4806	15.9966	15.9448	15.522	15.4861	16.8763	17.6711	14.7226	15.546	18.939	13.3194	20.3916	15.1684	16.101	18.3109	20.746	15.3562	18.2457	17.5965	16.0785	17.8917	15.4658	21.7391	18.3733	16.2551	15.8542	23.0579	17.1194	18.9279	16.8395	19.7446	15.1222	17.0325	16.0814	15.9316	15.0009	17.1289	15.6801	17.5475	16.7292	17.4087
LIPF	0.0137786	0.00814081	0.0140636	0.00664115	0	0	0	0	0	0	0	0	0	0.0284383	0	0	0	0	0	0.0283834	0	0	0	0	0.0102036	0	0.011869	0	0	0	0	0.00653902	0	0	0	0.0112756	0	0.0481969	0	0	0	0	0	0	0	0	0	0.0163579	0
SPEG	0.17883	1.41198	0.243374	0.156718	0.319266	0.183276	0.116855	0.547892	0.163947	0.0725455	0.457391	0.691103	0.182089	0.919016	0.488574	0.393074	0.122693	0.0929451	0.453268	0.513506	0.715698	0.412461	0.492367	0.193123	0.243459	0.158844	0.34855	1.16909	0.414742	0.164743	0.286286	0.651522	0.315131	0.337936	0.281232	0.285298	0.392561	0.115841	0.128274	0.222043	0.505119	0.154405	0.549388	0.127053	0.398548	0.24023	0.459153	1.01293	0.20972
KRTAP20-3	0	0	0	0	0	0	0	0	0	0	0	0	0	0	0	0	0	0	0	0	0	0	0	0	0	0	0	0	0	0	0	0	0	0	0	0	0	0	0	0	0	0	0	0	0	0	0	0	0
TMEM218	3.33422	3.58399	3.25709	1.88593	2.99619	2.81278	1.90658	2.93066	2.56084	2.84127	3.61092	3.465	2.42325	2.90532	4.35464	3.21867	2.73069	4.81651	3.12075	5.13183	2.64799	2.63116	2.75529	1.75764	3.23768	3.3156	3.06738	3.47429	3.40776	3.44756	3.86914	3.21283	2.6849	2.70743	5.03335	4.91526	3.57331	3.13656	3.18977	2.31156	2.67456	1.98335	3.4349	2.75363	2.21173	3.16931	2.48142	4.35493	2.77885
CLTC	25.6307	33.6864	33.5152	39.1561	31.0008	30.8714	26.3972	28.0106	33.3487	35.8322	26.3987	30.4775	32.7718	30.0016	30.7885	28.964	32.5056	31.2628	31.8363	29.5176	31.9109	36.7226	32.9203	29.634	38.8457	34.6919	35.031	36.9362	33.3989	32.9122	24.7438	32.6881	34.6305	40.5696	24.2521	23.2406	36.5456	29.3115	31.6913	30.1365	30.7747	29.9757	34.1814	32.5819	36.2915	33.7998	30.238	31.1254	34.2894
IGBP1	31.2574	27.5838	25.0232	19.1442	25.0343	35.0588	21.5637	24.3859	27.7545	24.2677	24.99	26.012	24.202	24.6186	28.3	26.5076	25.7869	36.5267	24.4151	30.5422	25.6036	27.8389	28.0666	16.7648	32.3729	35.1956	20.8639	32.7514	25.0675	26.8355	33.9985	34.4261	27.3926	26.5686	43.4109	42.7127	32.1642	33.5893	34.6842	22.5441	29.8487	27.5656	30.0357	31.1076	17.2879	33.982	21.0179	27.2076	21.0775
SLTM	4.68801	12.1408	10.3918	8.10162	11.257	8.83038	7.51828	12.1009	11.7664	11.3756	12.5458	13.4031	13.2824	12.5205	10.3812	12.0006	7.42052	5.14771	11.8537	3.23539	10.8458	7.9772	13.4508	11.963	7.78921	11.1979	11.7084	12.1287	13.0835	10.0577	6.22567	9.1911	11.374	9.69668	3.38306	5.50469	11.4903	9.72535	8.7032	11.1252	9.21217	7.9428	11.0222	11.1738	12.8947	8.85557	8.58736	12.9472	15.4377
TGFBR1	10.6879	8.1441	8.96943	14.395	7.32881	6.48828	6.48342	8.70845	8.77092	8.26875	6.71988	8.95802	9.19803	9.82962	8.14642	9.68347	9.08597	10.0319	10.4634	15.8301	9.86938	9.09422	8.0925	11.5101	4.8238	12.0546	9.21484	9.25888	9.94974	7.18898	11.0963	9.33691	9.53962	12.0643	12.4486	7.0056	14.2771	10.4116	9.74297	9.52699	8.86963	9.47548	11.8474	10.3675	10.5877	11.0822	8.53622	8.04569	10.6385
FCER2	0.118796	0.327546	2.38465	0.687103	0.0545719	39.0076	0.430532	0.17728	0.28127	0.103076	0.254486	0.168898	0.188161	0.163459	0.62848	0.0736483	0.133899	0.706891	1.07116	0.0996988	0.103946	0.795168	0.340847	0.114659	0.0293243	0.276359	0.0682215	0.2373	0.859848	0.437751	0.453749	0.100228	0.12793	0.285928	0.0983789	0.108017	0.935238	0.061562	0.0578596	0.349292	0.289384	0.111588	0.675982	0.438883	0.178495	0.161047	0.132757	0.172375	0.471529
KRTAP10-11	0	0	0	0	0	0	0	0	0	0	0	0	0	0	0	0	0	0	0	0	0	0	0	0	0	0	0	0	0	0	0	0	0	0	0	0	0	0	0	0	0	0	0	0	0	0	0	0	0
DNAJC5B	2.48947	1.13894	3.60908	1.57686	0.284635	2.03062	0.916188	1.14657	3.99905	2.5683	1.24593	1.81825	0.874853	0.488806	2.04694	1.50141	1.98221	4.89285	1.47024	0.975723	1.32286	0.973975	1.36955	0.30178	2.43087	3.60934	0.740123	0.445574	1.52924	0.939379	5.09476	1.86627	0.510078	1.9306	0.510842	1.65864	3.25006	2.92838	0.753251	0.470149	0.988777	0.993308	1.76145	3.8598	1.27006	1.57245	2.36686	1.21184	1.93472
ATP23	5.37237	3.28554	4.16074	2.65758	3.53142	3.6366	2.49782	3.69214	3.96106	2.99666	1.93832	3.49747	2.2073	2.82071	3.88	3.49341	2.43187	3.7857	2.21409	5.71143	3.83872	3.02213	3.44795	1.29108	3.40263	4.02072	1.86737	3.11356	3.12023	3.01415	5.02835	2.92983	2.6136	1.57767	5.44423	5.6691	2.79086	2.33531	3.20192	2.75562	2.82664	2.16906	3.30002	2.92294	2.49879	2.98991	3.44713	2.51766	2.03422
MDC1	2.13033	5.45895	3.83284	3.52128	4.7687	4.75276	4.38808	5.95407	4.24601	3.47308	5.90434	5.94977	5.47801	5.79628	5.10189	5.54506	3.90876	1.73148	4.68223	1.81541	5.79347	4.89609	5.11853	4.53854	3.5622	4.35107	4.99034	5.93956	5.15835	4.45247	2.4126	4.57144	5.2795	4.79957	1.62466	1.95017	4.54815	3.41483	2.99315	3.18152	5.13965	3.99459	5.52227	4.02239	4.51436	4.5278	4.34686	6.21722	5.05196
TMEM271	0	0	0	0	0	0	0	0	0	0	0	0	0	0	0	0	0	0	0	0	0	0	0	0	0	0	0	0	0	0	0	0	0	0	0	0	0	0	0	0	0	0	0	0	0	0	0	0	0
STOM	220.688	149.773	126.355	180.036	130.232	131.128	203.226	192.97	193.095	160.527	139.26	168.474	148.402	242.141	161.456	249.407	155.299	185.265	136.462	259.345	211.432	189.326	211.829	251.031	173.834	158.918	194.417	151.435	222.851	141.006	187.181	183.845	192.195	217.436	219.881	230.519	180.902	188.351	223.63	206.667	173.485	184.092	186.605	132.852	256.221	169.314	220.643	191.537	294.004
MCCC1	8.03373	10.2186	10.9052	11.548	9.27097	7.46281	7.13094	10.5921	13.0117	13.1052	10.1816	8.43074	8.91199	9.10964	7.01597	6.54085	8.55613	8.29457	10.2171	4.69383	8.23243	8.30792	13.6626	5.61831	8.05068	10.7223	10.8159	8.34543	8.14751	14.4017	11.3916	7.42986	9.24	5.75763	6.96303	8.79235	16.1959	7.89188	8.10646	9.81056	6.95923	13.6086	6.96447	8.01419	9.87429	6.89697	7.56461	7.0073	8.5366
BCAP29	10.23	6.95573	6.89566	7.55657	8.10026	6.64423	5.99835	9.42589	7.74584	10.0604	6.98243	8.56588	8.61048	9.54469	8.0627	9.111	7.49849	10.5848	9.1569	11.4257	8.7086	7.64094	10.1519	8.81265	7.30791	8.6794	9.27292	5.9345	8.73893	8.21606	8.60349	7.23222	8.98228	8.40222	12.6838	12.0081	8.66411	9.28138	11.2048	8.17101	6.95313	8.92264	8.24312	7.57696	8.01207	6.87919	8.65364	7.38264	11.5391
HTRA1	39.204	38.2112	34.6725	25.1995	22.6659	37.498	50.696	36.1923	34.6744	28.822	22.2038	34.25	26.8039	34.9929	47.4312	34.1197	73.7076	23.1076	34.61	53.5773	34.0771	48.1901	26.3877	22.1072	42.548	27.8131	22.137	61.2624	27.6718	26.1544	17.6931	77.2606	37.1566	49.0145	43.9791	36.5781	28.0966	39.9997	63.2945	30.3391	53.0193	29.5576	26.5718	21.5648	19.4525	65.2508	29.0644	30.7025	38.5012
WDR1	37.1881	37.8092	39.9784	59.449	32.9177	41.7812	39.4482	33.2995	36.2493	33.4169	30.6281	36.2877	35.9382	42.1054	38.7026	35.6055	48.7812	36.9629	36.7869	50.7104	40.4843	41.3548	34.3727	59.4563	35.7793	34.7116	39.6539	36.9542	40.6448	33.0461	44.0737	44.1189	38.12	44.6669	33.4667	36.8155	33.9245	38.8836	38.4874	41.8888	43.5642	33.398	37.6145	37.3823	40.5386	43.9358	40.8355	35.6947	31.1373
XRN1	2.45435	4.50028	2.88545	2.71603	3.40194	2.71249	2.77415	4.52391	3.64392	3.8224	4.41443	5.16165	4.83594	4.71736	3.36577	5.10497	2.81046	3.26625	4.08241	2.49549	5.38347	2.99866	4.68691	3.99446	1.94951	4.09003	5.06107	3.67458	4.93351	5.32792	2.48317	4.01204	4.68132	4.38929	2.6452	2.72661	4.31302	3.39065	3.16483	3.33971	3.30155	3.00289	6.01362	4.67528	4.04902	3.07031	3.28098	4.68644	6.47852
ZMAT2	41.547	50.7297	40.8394	35.3864	42.869	44.9817	31.6123	40.246	40.4978	37.9039	40.734	38.6096	37.5228	43.0598	38.7982	34.7105	36.0427	44.3028	38.0717	44.0739	37.7692	44.8449	39.872	37.7594	41.0935	37.7742	35.6507	45.9649	47.3809	33.7933	38.4997	43.1969	38.6272	39.8011	44.8157	46.0099	44.6166	42.4062	44.6103	37.5994	38.6487	39.3783	35.3244	40.026	31.8574	38.3943	36.5841	46.8163	43.0789
FAM122B	4.70883	7.20053	5.56355	4.86497	6.15021	5.94171	4.78018	8.13149	6.92824	6.67084	6.37343	7.79246	6.93389	7.35353	5.81985	7.67064	5.32658	4.55125	7.94593	4.71634	7.05406	5.65312	6.93441	7.7704	4.97765	6.07529	6.46088	6.39203	7.33499	7.40448	5.10961	5.98945	6.8429	6.83536	4.97024	4.98962	7.46952	5.54183	5.82841	6.60314	5.7007	4.96133	7.86971	6.12518	6.50934	5.12678	5.97793	6.96827	7.53377
GTSF1	0.358898	0.219621	0.104664	0.630162	0.0529936	2.36288	0.132392	0.889454	0.465341	0.271686	0.0823753	0.26242	0.287129	0.22487	0.220387	0.725399	0.124373	0.161517	0.67064	0.404864	0.1451	0.435902	0.11033	0.222686	0.189841	0.751425	0.154579	0.0921747	0.0684409	0.42509	0.274675	0.176409	0.386492	0.366004	0.339675	0.209787	0.264323	0.0448361	0.696709	0.196949	0.0212087	0.264881	0.160759	0.180311	0.127718	0.132931	0.0820384	0.157245	0.286182
SCN2B	0.355395	1.60437	0.725496	0.412184	0.688753	0.690384	1.5456	0.789322	0.359373	0.260185	1.20624	0.838453	1.23828	0.762172	1.25591	0.858695	0.837626	0.513143	0.438777	1.58622	0.803537	0.949626	0.504537	0.805191	0.452348	0.48831	0.760571	0.943414	0.44476	0.473559	0.220642	2.49569	1.15414	0.803755	0.377091	0.358999	1.57382	0.537408	1.32905	0.341296	2.1868	0.417288	0.951821	0.4829	0.782545	1.51766	0.223404	0.920763	0.462869
CLIC2	21.4959	15.0561	12.5342	32.9658	22.7243	20.1695	17.4819	23.9058	24.2564	21.6167	15.2715	19.1533	22.3979	22.3008	22.3889	29.4194	17.6001	31.4603	18.951	30.8659	28.8243	19.9899	25.4068	32.1145	15.1509	26.7484	21.0584	10.7518	21.9094	20.8999	21.6091	18.6839	22.339	25.4503	30.8861	33.5879	19.811	23.842	28.7822	20.1679	18.0383	15.6974	20.633	20.5846	24.923	20.8274	31.216	18.8345	28.9947
DLG3	2.63551	6.76712	5.77159	3.07336	6.14298	4.87133	3.68381	5.59482	5.02914	5.85266	6.41452	4.41728	6.04741	4.72026	5.63502	3.77409	3.90743	3.25691	5.33762	3.02748	5.09931	5.17367	5.45142	2.67328	6.18802	5.34959	4.65067	6.98851	4.60712	6.3995	2.71043	5.53936	5.0456	4.78799	3.3746	4.22238	5.68544	5.14568	5.06582	4.30937	5.58407	4.46692	5.63404	4.94748	3.85427	5.22594	4.05773	5.80728	3.76939
TMEM98	17.8195	16.1592	13.0252	9.77031	15.3238	12.9774	15.0646	11.281	16.643	12.0792	15.1918	14.2459	13.3621	17.0891	17.6576	10.3309	16.9154	12.9812	11.2086	20.5787	13.8203	13.672	13.368	9.9399	16.7018	13.4505	14.2593	28.3411	15.2397	11.7904	11.1604	20.2436	14.1185	17.6071	24.4882	22.2948	13.2611	15.5703	18.7773	10.3715	21.3343	11.2194	15.4169	11.5497	12.3541	23.7886	13.818	18.2329	13.0623
MAB21L1	0.0320529	0.0946893	0.0218107	0.0102995	0.0220865	0.0458044	0.029041	0.0239164	0.0168646	0.0119192	0.0549314	0.041014	0.0543949	0.0220519	0.105983	0	0.0141371	0	0.0456338	0.0586914	0.173535	0.0311441	0	0.0142785	0.00791215	0.0111849	0.00920359	0.105645	0.0570492	0.0126548	0.0286196	0.0912699	0.0575289	0.0631207	0.0442402	0.0699473	0.0112989	0.0373733	0.112402	0.0182408	0.0574553	0.020072	0.0893339	0.0136635	0.0076043	0.0716973	0	0.105703	0
CCDC32	1.86675	1.82791	1.90537	1.50381	1.7516	2.15175	1.21207	1.34822	1.75673	2.09086	1.80315	2.39343	1.62651	2.09631	1.83813	2.21853	1.47508	2.51022	1.43404	2.52253	1.28704	2.05373	1.37748	1.19237	2.07776	1.51559	2.07209	1.59058	2.07741	1.28941	2.41335	1.68485	1.47447	1.73493	2.92455	2.49199	1.69324	1.77531	2.57128	1.20391	1.69759	1.39506	1.71254	1.57876	1.42713	1.58383	1.32716	1.83426	1.84312
TLK2	2.60313	3.63631	2.85751	3.23778	3.90505	3.06395	2.5776	3.61121	3.6348	3.08524	3.26332	3.65963	3.79696	3.83265	3.88764	3.69209	2.93446	2.66606	3.65901	2.26479	3.75067	2.74591	4.27824	3.58234	2.90417	3.66245	3.88264	3.29425	3.76436	3.53519	2.54694	3.09117	3.49493	3.40014	2.29966	2.38378	3.70977	3.59028	2.87172	3.40893	3.27104	3.66954	3.58938	3.71551	3.8829	3.21985	3.00885	3.87537	4.32455
UBE2Z	15.5153	17.6195	16.2668	20.9385	15.7284	21.119	15.3189	17.6043	16.7809	17.4027	17.9907	17.9245	17.4585	17.7872	16.7385	16.1233	19.3362	17.8277	18.8486	19.3302	17.3458	17.1353	16.0865	19.8178	16.9492	16.0361	18.4563	20.4473	18.4726	16.1987	17.8402	18.0278	16.6355	19.2193	18.2555	17.2665	16.1728	18.7332	16.8461	18.3614	18.6771	16.4438	19.6247	20.0142	16.73	19.6128	16.8393	17.7321	14.6817
DAW1	0.783156	9.07179	0.529153	0.186079	4.10434	0.788134	0.0959412	0.839495	0.130582	2.20265	2.22589	1.1997	0.24709	6.11271	1.00663	1.10781	0.267575	1.0772	0.659567	0.537758	1.35181	1.17894	1.94109	0.987649	3.74114	1.99766	5.12141	12.0172	7.8333	0.287424	4.37782	3.19845	0.641436	2.16131	1.6625	7.31156	3.16117	0.385838	0.493182	1.71368	1.57873	0.663109	3.07809	0.437289	3.08529	0.625801	0.373162	7.72182	0.394039
SLC9A7	0.81259	1.57558	1.70488	1.11126	0.936544	2.26483	0.893998	1.06105	1.47096	1.13314	1.76976	1.09753	1.19841	0.95837	1.49269	0.945855	1.39519	1.00227	1.95569	0.48933	1.41726	1.059	1.21508	0.967443	1.13426	1.49541	1.2194	1.44058	1.08471	1.42077	0.986115	1.14467	1.36122	1.16841	0.961334	0.757335	2.75361	1.27833	0.918758	1.40656	1.23783	1.65681	1.66823	1.90515	0.612767	1.33569	1.04666	1.16505	0.859137
TRAPPC4	6.75365	6.90581	9.17404	5.44556	6.14782	9.45776	4.75265	6.41061	8.67825	5.77884	7.33771	8.96394	5.01173	6.21614	8.02086	5.58895	6.51545	9.49772	6.46539	8.06472	7.99256	6.33588	7.69922	4.47495	5.22508	6.52976	7.82377	7.31554	6.91652	4.92777	7.67689	7.27953	6.873	5.62729	8.63699	8.77695	7.85433	6.71513	7.43833	5.36213	6.52991	6.69859	6.43366	5.70692	3.80777	6.58517	6.87722	9.01923	5.33076
DOCK3	0.0332574	0.179029	0.15464	0.165641	0.0420135	0.0897708	0.0863792	0.330868	0.303305	0.160773	0.113991	0.364084	0.0451512	0.167791	0.151509	0.085418	0.0896398	0.0349231	0.228852	0.121794	0.0873	0.114896	0.166104	0.123459	0.142298	0.251446	0.0477472	0.279019	0.130225	0.0656519	0.17982	0.199922	0.139278	0.109155	0.0367221	0.024192	0.51974	0.0904814	0.100428	0.123021	0.0886573	0.0590078	0.177658	0.245734	0.0973107	0.22092	0.209481	0.198878	0.115506
ITFG2	3.90813	5.19918	5.41023	2.75941	5.16297	5.15579	3.83542	4.77964	4.51016	3.63801	6.25409	4.86827	4.3272	4.56194	5.78508	3.68038	4.29669	3.38093	4.79206	3.13849	5.25592	4.39081	3.92584	2.36238	3.90994	4.90948	3.22828	5.0764	4.02979	4.34076	2.82396	4.58398	5.02803	4.02137	3.96948	4.28261	4.10829	4.62322	4.43367	3.43771	4.86701	4.56078	5.46957	4.40872	2.66731	4.91355	3.61121	4.2075	3.75993
TMC2	0.0983345	0.151058	0.100369	0.078994	0.243931	0.177995	0.299357	0.168757	0.077608	0.138954	0.176949	0.176157	0.120152	0.223254	0.260116	0.50164	0.127221	0.268475	0.0209999	0.225073	0.296845	0.299379	0.125396	0.0744683	0.0388377	0.219609	0.146825	0.159106	0.25903	0.287294	0.0731679	0.295561	0.261208	0.142008	0.331166	0.128754	0.305039	0.191095	0.25288	0.207054	0.545069	0.17242	0.349434	0.0419181	0.475913	0.231956	0.19181	0.321691	0.234188
ACSM1	0.495817	0.958727	0.575085	0.450802	0.594004	0.507247	0.875991	0.365751	0.302377	1.01825	0.912481	0.446988	0.2639	0.907054	0.894232	0.422155	0.357844	0.68631	0.529422	0.232129	0.338319	0.82118	0.247876	0.135534	0.767723	0.389285	0.252379	0.678661	0.938635	0.413752	0.503077	0.770088	1.04361	0.310672	1.41845	1.37401	0.446878	0.867175	0.978027	0.384766	0.298325	0.762107	0.341544	0.562018	0.184463	0.5362	0.886081	0.552959	0.670914
CFAP54	0.0686772	1.28493	0.101253	0.0281979	0.872846	0.150847	0.0318033	0.176506	0.0240897	0.275247	0.313859	0.393822	0.103598	0.939727	0.240539	0.156115	0.0684339	0.0881428	0.146664	0.0558904	0.351789	0.158175	0.379499	0.178462	0.926749	0.340835	1.40887	2.11266	1.23321	0.0421781	0.315689	0.327135	0.136958	0.651174	0.126387	0.385084	0.394072	0.0296581	0.0535189	0.267068	0.336697	0.0406175	0.786902	0.139873	0.566639	0.0946548	0.0511656	2.15007	0.0757212
ROBO1	2.41265	5.86182	2.19839	2.72006	2.97645	3.92387	3.47054	2.98332	2.65074	2.47247	3.77402	3.98552	5.58265	3.46913	3.57264	3.36956	3.71848	1.49635	4.06279	3.74228	3.31934	3.94272	4.93639	3.59997	4.0646	3.12051	2.85219	4.74657	3.36753	3.44957	0.895156	3.42227	4.80545	5.90232	1.54223	1.61407	3.84915	1.72394	4.10771	3.28859	4.98512	2.52054	4.68561	3.90334	3.38982	5.86554	2.87239	3.56005	3.26789
CLECL1	0.281976	0.621975	0.652369	0.253699	0.194299	1.82671	0.408767	0.399755	0.281887	0.230683	0.33827	0.240539	0.287114	0.0581985	0.149177	0.374599	0.165822	0.651417	1.06384	0.425965	0.314577	0.383574	0.161808	0.138173	0.250577	0.275508	0.161932	0.15208	0.260974	0.267185	0.461583	0.454988	0.0404875	0.148076	0.249082	0.26152	0.964165	0.109594	0.313128	0.449311	0.132194	0.194235	0.943067	0.408683	0.227448	0.378442	0.395326	0.133905	0.895384
KIAA1841	0.692217	3.60432	1.28086	0.805816	2.5983	0.815654	0.618369	1.5495	1.06068	1.66187	1.71182	2.06155	1.40966	2.37282	1.46431	1.46813	0.794509	0.64187	1.51717	0.925613	1.48034	1.03052	1.52926	1.01434	1.43292	1.49167	2.67456	3.06021	3.35461	0.762349	1.55602	1.27178	1.42549	1.6063	0.814617	1.59672	2.00132	0.764638	0.8056	1.47897	1.13197	0.790906	2.64427	1.03019	1.39734	1.00509	0.8624	5.51871	1.4943
LCMT1	7.92042	8.22237	7.65346	7.34793	8.31482	8.92351	6.82297	7.30857	7.66187	8.01877	8.01025	8.54624	7.38215	7.14877	8.82544	7.27312	7.56707	9.7902	9.10679	8.72051	6.81897	8.37135	7.78877	5.0187	9.16581	9.22722	7.25051	9.92061	8.6041	7.17559	9.32777	9.026	7.07217	7.34644	9.37612	9.38717	8.65827	8.26529	8.31511	6.87765	7.84165	7.63807	8.08343	9.25577	6.03478	8.00509	6.48142	8.16017	6.43051
KLHL30	0.321263	0.641258	0.265873	0.213436	0.502571	0.0992634	0.391771	0.631672	0.246696	0.135609	0.948621	0.388859	0.698439	0.295694	0.407679	0.456782	0.0957396	0.0820589	0.278139	1.2103	0.658123	0.438703	0.465034	0.0986316	0.250768	0.190881	0.209425	0.132684	0.352351	0.329093	0.376008	0.54805	0.24311	0.487314	0.172572	0.191848	0.49584	0.222729	0.21314	0.163061	0.671647	0.228366	0.353919	0.188766	0.0741572	0.376081	0.603363	0.972406	0.168012
COMP	0.490341	1.04172	0.489837	4.8324	0.0862662	0.305629	1.27608	0.361977	0.773978	0.76815	0.576611	0.0800971	0.594882	0.484487	0.193178	0.365897	2.72404	0.0876424	0.891192	1.99152	0.580238	9.2652	1.1275	0.195194	6.12663	0.808196	0.332516	4.78277	0.155977	0.580775	1.36003	3.06974	0.539276	0.862888	0.483826	0.443955	3.54707	0.255455	2.35061	3.49103	0.220095	3.43971	1.60287	1.4009	1.00241	20.7864	0.562806	0.152758	0.481393
KLHL42	2.28782	4.82003	2.98068	2.89282	3.81244	3.01763	3.1681	5.30647	3.63131	3.78813	5.13378	6.1916	5.69195	4.75261	4.29743	4.52345	3.35665	3.23589	3.78443	3.98128	4.91984	3.65818	4.67652	3.61335	2.89809	3.75914	3.54297	3.60939	4.51467	4.27329	2.18867	3.96632	4.9503	4.5722	4.52741	2.92469	4.1745	3.26641	4.48773	3.04355	5.24456	3.49262	5.4255	3.49028	3.20525	4.25177	4.06337	5.14496	5.46497
AMPD1	0.116654	0.704545	0.529189	0.431068	0.0803821	0.481583	0.042277	0.47873	0.0613775	0.0289194	1.56603	0.0829263	0.395932	0.347777	0.497148	0.227293	0.022867	0.149718	1.31481	0.160202	0.133969	1.51129	0.0619819	0.337777	0.287956	0.0949818	0.0223305	0.419439	0.23531	0.798309	0.150452	0.399834	0.125623	0.153149	0.128807	0.021214	0.71277	0	0.272719	0.630667	0.187658	0.255677	0.230296	0.149182	0.590405	0.268844	0.154066	0.15388	0.0385856
CCDC9B	1.70591	5.06754	4.60805	2.20093	6.6299	3.38275	5.25743	7.03938	6.82694	3.54186	6.63889	6.91233	4.45216	5.61926	5.18482	3.58826	3.97861	1.03138	5.32202	1.52338	6.04274	3.80482	5.38899	3.2844	2.32561	4.13539	4.41591	3.11334	4.6694	3.2196	1.90206	3.72085	4.07775	4.50889	1.14516	2.24562	4.03175	3.74208	2.73431	3.73982	4.51375	4.11122	5.91613	3.64701	1.7507	3.96828	3.82855	6.51561	4.81549
CEP295NL	0.0351908	0.0485143	0.179594	0.0395772	0.0121243	0.17601	0.0382608	0.091902	0.0462891	0	0.120618	0.0150097	0.023888	0.0121054	0	0.0841504	0.0258684	0.0246355	0.100202	0.0322186	0.0866017	0.0227953	0.0448751	0.0235146	0.0173734	0.184198	0.0606276	0.0632657	0.0626341	0.0555748	0.0314214	0.0612364	0.0884251	0.03465	0.0291427	0.0191987	0.0868349	0.0136774	0.0617029	0.0600795	0.0145569	0.044074	0.134859	0.0450034	0.0333949	0.0357801	0.0214508	0.0742728	0.0349201
UCN3	0.323521	2.93091	1.98128	0.324863	1.28183	7.60901	1.50957	0.512966	1.14899	0.992513	0.27722	0.103492	0.494124	0.973775	0.14263	0.214895	0.986941	0.0849309	0.54696	8.42308	0.199039	1.85989	2.11433	0.162133	5.29072	3.92302	0.766383	1.42982	1.20921	1.53275	2.22668	0.934012	2.26457	1.38038	0.133959	2.97845	4.00577	2.38907	2.48174	3.77426	0.289958	0.202594	0.225419	0.275821	0.115129	1.51312	1.20788	4.2996	0.802581
FCRL5	0.0729413	0.173923	0.800342	0.248611	0.0215405	2.25408	0.0424846	0.309058	0.0411193	0.0842781	0.478813	0.086667	0.114058	0.147859	0.115423	0.201415	0.0321711	0.251667	0.798322	0.162778	0.0512864	0.539142	0.0622864	0.0922569	0.115748	0.109084	0.0448804	0.206066	0.0667667	0.530706	0.0848993	0.0951952	0.0925761	0.0230851	0.181216	0.0127909	0.432517	0.0182247	0.0433926	0.273519	0.045259	0.112561	0.125243	0.223206	0.202095	0.122369	0.0905118	0.140203	0.0581627
DHRS7	27.4415	18.8204	24.4204	25.781	18.1814	23.5003	17.7226	18.7178	16.988	17.6457	16.4514	13.9306	19.199	18.1735	20.4657	19.5549	21.5309	24.9458	18.336	34.9362	17.0213	21.8147	17.2235	19.2749	32.3964	20.9275	19.4599	18.4801	20.0827	19.8555	24.1419	21.6974	21.7318	19.4386	30.0419	30.7218	20.8511	18.8611	29.2448	26.5622	15.4758	21.3977	19.2071	22.0113	21.5725	20.4351	18.6336	15.7788	19.5555
TIPARP	33.871	17.3463	7.60774	35.1408	15.5271	10.839	40.7871	20.2781	17.1974	41.0461	12.1668	17.2131	26.6182	36.085	6.05217	32.316	21.7625	14.7451	33.8742	20.8021	9.43151	9.54003	45.2229	56.8664	18.7611	25.2063	39.8318	9.60921	21.6068	49.1131	33.9453	13.0603	18.4619	9.8821	16.5114	11.6589	24.4703	11.493	33.3971	45.4459	8.37212	18.945	8.66086	47.0365	54.1572	7.87028	39.8648	16.4625	39.6553
PRELID2	0.541709	0.423189	0.325606	0.266901	0.317281	0.258039	0.392645	0.357041	0.342024	0.288731	0.386819	0.323473	0.471907	0.42859	0.413959	0.518147	0.363694	0.259138	0.443459	0.479424	0.405855	0.403535	0.782889	0.25338	0.54379	0.434768	0.316275	0.557275	0.417802	0.456261	0.271401	0.42276	0.473169	0.663768	0.513407	0.438378	0.448747	0.491265	0.506572	0.472693	0.443184	0.333573	0.32712	0.415656	0.355561	0.367187	0.363223	0.381106	0.537543
RAB7B	6.02981	3.33443	4.39867	19.8662	3.17516	4.41499	3.33518	3.43822	3.93455	4.80762	3.45209	5.19987	4.05737	2.53615	3.56382	5.79972	4.9628	8.08295	5.24826	8.56405	2.92457	4.62226	1.95587	8.36909	5.47277	4.49304	5.67047	11.2979	3.96479	5.01076	13.3344	9.87614	3.41211	3.48278	4.9208	3.50511	5.25818	2.82455	3.68578	7.46981	2.97715	5.94425	4.52245	7.25096	11.8815	4.94211	5.43302	2.45913	3.71025
ATAD2	2.42254	2.15368	1.54483	1.89277	1.40464	2.35446	1.33671	1.94324	1.96932	1.8862	1.72922	2.18674	2.07331	2.93153	1.46077	2.09038	1.46339	1.575	1.73743	1.32015	2.03122	1.66492	3.13413	3.11298	1.64589	1.64629	1.95369	1.65057	1.76191	3.03622	1.34126	1.90249	1.67883	1.85276	1.48676	1.17907	2.06922	1.56866	1.52612	1.50925	1.43641	1.98096	2.38942	2.67955	1.40717	1.83555	1.18855	1.56482	2.25282
SS18L1	1.28926	2.89308	2.87819	1.72036	3.19029	2.29163	1.60198	4.14411	2.80693	2.43018	4.08974	4.20957	3.83478	3.44745	3.14996	3.91317	1.77312	1.89402	4.01463	1.2734	3.48534	1.85745	3.75986	1.90969	1.71196	3.35753	2.93784	2.84303	3.01812	3.12177	2.18607	2.73978	2.77676	2.70148	1.60415	1.68912	3.44547	2.14011	1.8374	2.3312	2.81892	2.07605	3.74371	2.62339	1.93916	2.59974	2.14858	3.85541	3.12903
BEST2	0	0.0144479	0.0249595	0	0	0.0087362	0	0.0410537	0	0	0.0314309	0	0	0.0126177	0	0	0	0	0.0130555	0.00839558	0.00601782	0.0118801	0	0.00816996	0	0.0383989	0.0210646	0.0219812	0	0.0289636	0	0.0290129	0	0	0	0.0100057	0	0.0142563	0	0	0.0101154	0	0	0.0156361	0.00870212	0.0223768	0.0223588	0.00483854	0
PTPRK	7.52006	11.0844	6.77673	9.19145	9.86077	6.80637	7.31823	9.9777	10.1707	11.5693	9.95683	9.66846	15.596	10.5427	9.32563	9.23189	8.76752	6.53024	11.9372	5.53146	9.99974	9.65048	12.8475	10.5398	15.0802	11.5527	12.225	12.8442	9.48178	12.3429	5.08727	9.82803	13.7384	12.1544	6.03114	6.57464	8.86115	10.6796	11.6319	9.97879	8.93219	10.9806	11.0418	10.1686	12.4723	9.28702	8.47322	8.64899	10.5406
FAM236D	0	0	0	0	0	0	0	0	0	0	0	0	0	0	0	0	0	0	0	0	0	0	0	0	0	0	0	0	0	0	0	0	0	0	0	0	0	0	0	0	0	0	0	0	0	0	0	0	0
WDR13	9.38062	12.3333	10.1276	9.13374	12.6562	9.16253	10.4823	11.3441	9.71577	7.46182	11.9306	11.3258	9.0042	13.2801	12.4421	9.0897	11.0203	7.86397	10.8752	11.7808	10.1226	8.98706	9.79967	10.3263	9.94603	9.26166	10.1838	16.573	11.6653	8.78747	12.2596	11.7995	9.2976	9.39809	10.7997	12.2637	8.83965	8.54059	9.57658	10.5716	11.4985	9.31637	11.5626	8.41212	9.12679	10.4765	9.25616	14.9642	7.11573
RD3L	0	0	0	0	0	0.0384945	0	0	0	0	0	0	0	0	0	0	0	0	0	0.0554905	0	0	0	0	0	0	0	0	0	0	0	0.0255681	0	0	0.022308	0	0.0284871	0.0314089	0	0	0	0	0	0	0	0	0	0	0
RBM43	1.76266	6.3013	3.31124	1.06777	3.88479	3.36179	1.76357	2.87096	3.48055	2.60911	4.22266	2.75569	3.25435	3.08597	4.6989	2.47104	2.14172	2.80162	2.67307	2.26527	4.42891	3.75191	2.68941	0.907422	3.23537	3.59715	2.65273	6.1775	4.46786	3.11132	2.06071	4.44627	4.63099	3.97765	2.3969	3.94572	4.943	3.2548	2.77194	1.80324	3.75066	2.48678	5.41923	3.66631	1.34728	3.86609	1.54896	6.54117	2.72575
ASAP2	1.165	3.1594	1.34856	1.85236	2.25602	1.4894	2.62789	3.06241	1.92343	1.17516	2.07112	3.71818	4.29495	2.78221	2.4795	4.00616	2.32108	1.23272	2.16382	1.21678	3.65125	2.33332	2.96265	2.98854	2.26755	2.48588	2.47233	2.9691	3.06498	2.66984	1.34111	2.78136	3.67237	3.99505	1.11633	1.54511	2.15247	2.21191	2.8488	1.79462	3.534	1.87416	3.26559	1.82663	3.3071	3.26488	2.99562	2.60012	3.39502
C3orf56	0	0	0	0	0	0	0	0	0	0	0	0	0	0	0	0	0	0	0	0	0	0	0	0.012424	0	0	0	0	0.0198557	0	0	0	0	0	0	0	0	0	0	0	0	0	0	0	0	0	0	0.00735792	0
DAPL1	1.71971	0.381022	0	0.0621664	0.133311	0.583659	0.0233717	0.192475	0.576826	0.095924	0.0276299	0.385087	0.0656643	0.133103	0.0995094	0.171345	0.0948108	0.316022	3.12166	0.0590424	0.253924	0.0626607	0.102795	0.0430918	0.0318378	0.0225035	0.148138	0.19323	0.0688684	0	0.479846	0.132623	0.254641	0.359823	0.106811	0.087957	0.386459	0.0250645	0.0942285	0	0.168951	0	0.134802	0.0549809	0.0152995	0.249163	0.432409	0.263712	0
CCDC125	1.12979	2.97371	2.28136	0.866956	2.74442	1.90302	1.09754	1.99946	1.81229	3.13957	2.55307	2.52598	1.72765	2.87902	1.69656	2.1522	1.71437	1.35341	2.39096	0.943817	1.91913	1.52577	2.18446	0.972961	2.09315	2.68568	2.95127	3.6663	3.26673	1.57488	2.90615	1.51175	1.62514	2.17266	1.04033	2.94724	2.82304	1.33635	1.7092	1.70602	1.41891	1.3141	2.90726	1.9925	1.72432	1.4531	1.05166	4.50647	2.10055
PLXDC1	0.620747	1.06936	1.18531	1.08584	0.908334	0.979258	1.71758	1.29974	1.04312	0.723617	1.77502	2.00358	1.81805	1.11564	1.11389	1.41765	1.50119	0.684794	2.29008	1.39605	1.24097	1.27067	1.33078	1.04628	0.870307	0.945538	0.516695	2.05013	0.785797	1.40025	0.546472	1.30747	1.19048	1.78212	0.771093	0.545083	1.33319	0.963689	1.35745	0.919858	1.51469	0.802556	0.812792	0.713561	0.786804	1.84024	0.943827	1.02814	0.960294
ZNF284	0.327164	0.865452	0.538846	0.344051	0.768534	0.568469	0.198063	0.665767	0.610305	0.588942	0.821913	0.77066	0.545114	0.575498	0.708069	0.408948	0.436171	0.34355	0.555766	0.393135	0.537969	0.628551	0.519127	0.362697	0.379936	0.646065	0.46757	0.614908	0.532011	0.457959	0.315357	0.48344	0.46442	0.578382	0.375616	0.444192	0.562222	0.606883	0.273785	0.418914	0.664366	0.544781	0.792671	0.522989	0.105841	0.589685	0.169965	0.750335	0.464837
TGDS	3.59884	4.24523	4.23449	2.80669	3.3581	3.99105	2.05829	3.28668	3.39257	4.27967	3.91899	3.3578	3.91889	3.54627	3.65252	3.44629	2.45809	5.20936	3.32239	5.15683	3.46878	2.80473	4.03947	2.4632	3.42389	4.15989	3.86434	4.33577	4.47042	3.15253	4.46299	3.62936	3.00085	3.23594	5.80542	6.17649	4.40711	3.70082	3.73569	3.11473	3.49428	3.12224	4.46659	3.46774	1.6987	3.70484	1.77096	4.65331	3.29216
ERI3	14.5352	12.8203	14.3484	11.7098	13.3022	15.7665	14.7514	12.7733	13.2304	11.0651	12.7016	13.2714	10.6979	13.9132	16.1228	12.0543	14.5715	14.916	11.9769	20.3901	11.6561	12.1361	12.496	9.60606	13.9377	13.524	12.5419	17.5345	13.6391	11.632	16.4223	14.2378	11.2747	13.1423	19.024	18.5686	12.5417	12.793	16.468	10.9128	15.966	11.4678	12.7854	12.0267	10.6937	15.2392	12.3383	15.8024	9.71482
ANGPTL1	4.34466	6.83026	0.931547	1.99328	4.1074	1.42649	3.77792	4.3413	1.64318	1.46359	4.02023	3.29666	9.28327	7.62309	4.83467	5.15294	2.16363	3.50406	1.87799	6.21463	5.56351	3.5841	2.9823	4.20539	2.00647	1.57247	2.68612	6.78531	3.41124	2.44349	2.5678	7.0384	8.29268	3.66945	8.90438	5.21255	2.23193	1.52973	5.5092	2.41026	2.97305	4.71508	4.00429	1.51973	3.32227	3.82779	3.28578	3.58538	5.34897
FAM240C	0	0.02836	0.0489932	0	0	0	0.0260938	0.0537231	0.0378828	0.0535481	0.123392	0.307098	0	0.148605	0	0.114781	0.0211707	0	0.0512534	0	0	0.0466391	0	0	0.035546	0.301494	0.0413479	0.215735	0.153779	0.0568528	0.0428586	0.0455597	0	0.18905	0.0795011	0	0.0253805	0	0.0420813	0.0409741	0.0397112	0.0450876	0.0501675	0	0.0341629	0.0292823	0	0.0759809	0.0714464
REEP4	7.42413	8.39322	14.7037	12.7789	10.0789	13.0678	8.92555	11.1856	10.3101	10.1776	10.3682	8.51321	8.766	7.30792	12.0002	7.9092	10.2641	13.2681	11.7233	8.81334	9.0859	12.8042	8.08354	4.39796	11.4821	9.28151	7.23154	9.30442	8.2637	7.54201	13.3024	9.61465	7.74894	7.83018	6.72752	9.81424	9.8517	10.421	8.6365	8.1046	9.25447	10.9835	11.0422	13.5293	4.15603	10.3298	8.32854	9.45236	5.37652
ULK1	3.53372	7.66544	4.32733	4.42305	6.67196	5.51769	7.51525	8.50502	5.29589	4.81978	9.23704	9.78876	7.97127	7.26711	6.67313	6.52481	6.60749	2.83996	7.45111	3.38126	7.00929	4.97469	5.75474	4.30763	3.90482	5.03031	5.24915	5.95154	6.19411	6.19004	4.59993	6.41349	5.61883	5.45151	2.18687	2.75956	5.47956	6.15315	3.99644	4.46482	8.1953	5.34045	7.09768	6.48767	4.96653	7.82396	4.76681	7.79812	4.67117
STAT1	26.2804	32.6209	28.5534	21.3228	22.0367	39.4724	36.5633	40.9651	54.9722	44.0514	40.635	30.4407	44.381	25.808	32.4116	45.1674	22.64	69.8249	23.5587	32.5936	48.1088	39.3129	32.4902	23.1391	24.615	33.1404	36.1374	43.3887	49.4462	26.2021	21.5875	44.0596	32.5947	54.7581	35.4053	43.9487	34.9167	29.4211	23.082	19.9608	32.3634	22.4215	66.1398	89.643	25.6582	38.9411	24.7182	30.0283	41.3927
HIGD1C	0.0872023	0.0515219	0.0890065	0	0.0901319	0	0.0474049	0.195199	0	0	0.112084	0	0.0887913	0.269972	0	0.0695079	0	0	0.0931127	0	0.128759	0	0	0	0	0.0912879	0.225351	0.156772	0.0931239	0	0.0389309	0	0.093907	0	0	0.0713614	0.0461091	0	0	0	0.108216	0	0	0	0	0.0531976	0	0.172544	0
SIRT2	10.3283	8.9093	8.51532	8.74624	8.28989	10.5701	11.5204	10.2741	11.3184	6.90631	9.2199	11.001	8.49473	9.97198	12.825	10.4243	9.75952	9.421	8.74166	13.8235	10.479	9.42942	9.25656	7.8913	6.93642	10.3932	7.54025	7.78424	8.79267	8.18215	11.5913	9.63302	9.32001	8.60349	10.5334	9.38793	8.69341	10.4609	8.7859	7.56971	10.3746	7.95857	8.81177	7.38521	7.93547	10.5087	9.80003	10.3261	7.21085
MOAP1	18.261	18.3763	18.7559	13.1226	21.9983	17.3757	15.5768	19.3393	22.705	17.9105	20.7178	19.0912	19.0742	22.3191	24.6159	15.7957	20.2815	22.2421	16.612	17.0222	22.256	16.5414	19.9893	15.653	19.4346	20.1445	16.631	15.0277	18.684	21.4477	14.3523	19.481	24.0594	19.1481	25.0494	25.348	17.2144	21.872	22.3593	15.9582	21.849	20.8183	19.8186	16.5362	18.4878	18.9428	23.1212	19.9687	18.6773
FAM9C	0.00552271	0.00326299	0.0169109	0.0053238	0.00570825	0.00394605	0	0.0123624	0.00435866	0	0.014197	0.00706672	0.00562335	0	0	0	0	0	0.00589703	0.0037922	0.0108728	0.00536613	0	0.00369029	0.0163592	0.0115629	0.00475733	0	0.0117955	0.0327064	0.00246558	0.00262097	0.00594733	0	0	0	0.00292019	0	0	0	0.00685353	0	0.0115442	0	0.00786132	0	0	0.00437104	0.00822036
DENND11	3.06104	11.0307	7.73013	5.01762	7.32784	7.4225	7.23476	8.186	6.5464	8.45371	10.0566	12.1275	11.7015	9.53124	8.98127	9.76668	7.2897	6.49336	8.58455	3.34308	9.50064	7.47837	7.89939	6.80035	5.34137	8.48076	7.63011	7.75655	8.96601	12.0176	3.99568	9.98946	10.0076	7.97672	5.9841	5.14313	9.46019	5.90242	8.40165	8.46217	9.90055	5.39533	12.2317	6.57493	8.28566	9.38252	6.16063	10.6707	7.46937
[truncated: 18,556 more rows]
[truncated: 60 more columns]
