# Supplementary material for: A genomic instability-associated lncRNA signature for predicting prognosis and biomarkers in lung adenocarcinoma
Source: Sci Rep. 2024 Jun 24;14:14460. doi: 10.1038/s41598-024-65327-3 (PMC11196711; doi:10.1038/s41598-024-65327-3)
Supplement: Supplementary file 13 — Supplementary Table S9. [file 41598_2024_65327_MOESM13_ESM.xlsx]

## Sheet: Sheet2
Table S7. lncRNA expression
id	TCGA-73-4676-11A-01R-1755-07	TCGA-44-6148-11A-01R-1858-07	TCGA-55-6968-11A-01R-1949-07	TCGA-44-2668-11A-01R-1758-07	TCGA-91-6847-11A-01R-1949-07	TCGA-44-2657-11A-01R-1758-07	TCGA-44-2662-11A-01R-1758-07	TCGA-55-6972-11A-01R-1949-07	TCGA-44-6144-11A-01R-1755-07	TCGA-55-6983-11A-01R-1949-07	TCGA-55-6980-11A-01R-1949-07	TCGA-55-6981-11A-01R-1949-07	TCGA-44-6146-11A-01R-1858-07	TCGA-91-6849-11A-01R-1949-07	TCGA-44-5645-11A-01R-1628-07	TCGA-44-6778-11A-01R-1858-07	TCGA-44-2665-11A-01R-1758-07	TCGA-38-4632-11A-01R-1755-07	TCGA-55-6969-11A-01R-1949-07	TCGA-38-4627-11A-01R-1758-07	TCGA-50-6595-11A-01R-1858-07	TCGA-44-6777-11A-01R-1858-07	TCGA-44-6776-11A-01R-1858-07	TCGA-44-6147-11A-01R-1858-07	TCGA-49-6742-11A-01R-1858-07	TCGA-91-6836-11A-01R-1858-07	TCGA-91-6828-11A-01R-1858-07	TCGA-91-6835-11A-01R-1858-07	TCGA-55-6978-11A-01R-1949-07	TCGA-55-6975-11A-01R-1949-07	TCGA-38-4626-11A-01R-1758-07	TCGA-44-3398-11B-01R-1758-07	TCGA-50-5932-11A-01R-1755-07	TCGA-50-5935-11A-01R-1858-07	TCGA-49-4490-11A-01R-1858-07	TCGA-49-6745-11A-01R-1858-07	TCGA-55-6985-11A-01R-1949-07	TCGA-49-6761-11A-01R-1949-07	TCGA-49-6743-11A-01R-1858-07	TCGA-44-6145-11A-01R-1858-07	TCGA-44-2655-11A-01R-1758-07	TCGA-50-5930-11A-01R-1755-07	TCGA-55-6982-11A-01R-1949-07	TCGA-55-6979-11A-01R-1949-07	TCGA-50-5933-11A-01R-1755-07	TCGA-44-2661-11A-01R-1758-07	TCGA-50-5931-11A-01R-1858-07	TCGA-55-6986-11A-01R-1949-07	TCGA-91-6831-11A-02R-1858-07
AL033384.2	0	0.335344	0.144831	0	0.293324	0.253465	0.192842	0.397033	0.335961	0.0791478	0.547146	0.272348	0.288961	0.0732161	0.187671	0.113103	0.281626	0	0.303025	0.0487165	0.663465	0.137872	0.339269	0.142222	0.367776	0.371357	0.183345	0.446421	0.227296	0.252098	0	0.639735	0.152805	0.419144	0	0.232237	0.45017	0	0.186597	0.242251	0.205436	0.399856	0.593208	0.635114	0.0504952	0.129844	0.25948	0.336915	0.844822
AC022079.2	0.228636	0.371486	0.291708	0.0275502	0.295397	0.245046	0.186437	0.255897	0.135334	0.44636	0.220405	0.658254	0.291003	0.235947	0.302396	0.318926	0.0504206	0.0600219	0.244133	0.117746	0.140664	0	0.546667	0.152775	0.169314	0.239348	0.0984751	0.15414	0.244162	0.677011	0.204146	0.217012	0.0615539	0.168842	0.0946709	0.280654	0.362681	0.0666469	0.200444	0.19517	0.236443	0	0.17922	0.29239	0.24409	0.139479	0.365839	0.565494	0.510476
AC023866.1	0	0	0	0	0	0	0	0	0	0	0	0	0	0	0	0	0	0	0	0	0	0	0	0	0	0	0	0	0	0	0	0	0	0	0	0	0	0	0	0	0	0	0	0	0	0	0	0	0
AC012668.3	0.0478581	0.0282761	0.0162827	0.0230672	0.0164886	0.0113984	0.0086722	0.0535642	0.0125903	0.0889827	0.0205045	0.0408253	0.0162434	0.0658512	0.0210991	0.0508627	0	0	0.0170339	0.021908	0.00785166	0.0155004	0.0152571	0.0426385	0.0236272	0.0835005	0.0412255	0	0.017036	0.0566846	0.0284879	0.0227125	0.0343585	0.0157076	0.013211	0	0.0253054	0.0186007	0.0559424	0.0136176	0.00659895	0.0149847	0.0833651	0	0.0227079	0.0389276	0	0.025252	0.023745
LHX1-DT	0	0.00751361	0	0	0	0	0	0	0	0	0	0	0	0	0	0	0	0	0	0	0	0	0	0	0	0	0	0	0	0	0	0	0	0	0.0421256	0	0.00672424	0	0	0	0	0	0	0	0	0	0	0	0
AC012442.2	0.122314	0.433602	0.124845	0.176863	0.695328	0.17479	0.232723	0.752936	0.193066	0.136451	0.471642	0.939059	0.124543	0.441788	0.202217	0.341232	0.134868	0.12844	0.457115	0.293956	0.511708	0.356538	0.409432	0.286057	0.362313	0.448156	0.632177	0.43979	0.39186	0.434618	0.43685	0.667549	0.461014	0.120435	0.202585	0.300284	0.161687	0.285234	0.0536158	0.365437	0.303577	0.0574462	0.383511	0.15642	0.348216	0.223852	0.279591	0.338826	0.81927
LINC01761	0	0	0	0	0	0	0	0.0131432	0	0	0	0	0	0	0.0077657	0	0	0	0	0	0	0	0	0	0	0	0	0	0	0	0	0	0	0	0	0	0	0	0	0	0	0	0	0	0	0	0	0	0
AC006159.1	0.167627	0.445678	0	0.16159	0.693035	0.119772	0.227814	1.4071	0.59533	0.654507	0.754097	0.321737	0.341363	0.259481	0.221705	0.267227	0.0739328	0	0.894943	0	0.371265	0	1.04207	0.560045	0.372404	0.614183	0.360991	0.226019	0.626536	0.694901	0.074836	0.198881	0.270773	0.0825257	0.138818	0.274353	0.664759	0.781806	0.440872	0.286182	0.381371	0	0.525589	0.964659	0.298262	0.306782	0.306536	0.76286	0.499014
LINC02151	0	0	0	0	0	0	0	0	0	0	0	0	0	0	0	0	0	0	0	0	0	0	0	0	0	0	0	0	0	0	0	0	0	0	0	0	0	0	0	0	0	0	0	0	0	0	0	0	0
LINC00683	0.0328247	0.252121	0.154118	0.050628	0.156066	0.0562889	0.0820832	0.0514338	0.0207249	0.168446	0.109696	0.117605	0.0868994	0.230346	0.108535	0.0261642	0.0550145	0.199919	0.070099	0.0586021	0.0516986	0.0382729	0.0690656	0.0350937	0.170156	0.0618527	0.124413	0.448491	0.18929	0.171066	0.0820645	0.152664	0.0494879	0.0387844	0.0598033	0.198778	0.128437	0.0459279	0.109353	0.117684	0.0950473	0.0369996	0.116643	0.0923508	0.0560693	0.0440542	0.0120051	0.290972	0.00977169
AL391704.2	0	0	0	0	0	0	0	0	0	0	0	0	0	0	0	0	0	0	0	0	0	0	0	0	0	0	0	0	0	0	0	0	0	0	0	0	0	0	0	0	0	0	0	0	0	0	0	0.0154065	0
LINC01913	0	0	0	0.0422395	0	0	0	0.0490421	0.0115273	0.114059	0.0750936	0	0.014872	0.0452188	0	0.0116422	0.006442	0.0153374	0.0155959	0	0	0.0283835	0.013969	0.0292791	0	0	0.0251634	0.0131292	0	0	0.143455	0.0485216	0	0.0143815	0	0.0478105	0	0	0	0.0872758	0	0	0	0.0747145	0.0831632	0.00891029	0.0267094	0.0173401	0.0434807
AC005306.1	0	0.306652	0.282536	0.0833872	0.107291	0.197784	0.131669	0.542173	0.0819242	0.0386004	0.355791	0.221373	0.21139	0.214245	0	0.441282	0.0915659	0	0.40641	0.0712771	0.153271	0.0672402	0.165462	0.0462411	0.051247	0.217333	0.0894175	0.21772	0.184754	0.163931	0.108132	0.114947	0.111784	0.0681389	0.0573088	0.0283156	0.201253	0.0806891	0	0.118146	0.0715651	0	0.216981	0.0884987	0.0985061	0.147758	0	0.397091	0.154508
CA3-AS1	0.334588	0.532229	0.55167	0.198484	0.319226	0.386186	0.657597	1.03702	0.548442	0.803945	0.760868	1.02092	0.44551	0.690573	0.57869	0.718027	0.567583	0.837823	0.302301	0.406474	0.506704	0.45014	0.689227	0.395551	0.743326	0.48498	0.487754	0.185083	0.577191	0.853562	0.33322	0.500795	0.554328	0.304104	0.831251	0.673987	0.489923	0.690222	0.631788	0.461375	0.681377	0.435165	0.672491	0.230399	0.47627	0.314022	0.658917	0.478704	0.153237
AC087627.1	0.0325801	0.0192494	0	0.0314067	0.0336747	0.0465579	0.0177112	0.0364646	0	0	0	0	0	0.0672438	0.0215453	0.0259692	0.0862177	0	0.0695767	0.0223713	0.0160354	0.0316564	0.0311595	0	0.0241269	0.0341065	0	0.0292861	0.0347925	0	0	0.0618474	0.0350851	0	0	0	0.0344541	0.0759761	0.114251	0	0.013477	0	0	0	0	0.119253	0.0297892	0.0386791	0
AC005224.3	0.332921	0.208271	0.219876	0.273734	0.0607245	0.503738	0.351318	0.175348	0.340028	0.174777	0.0503427	0.17541	0.199404	0.121259	0.246063	0.234147	0.129561	0.0822576	0.250931	0.268943	0.192774	0.209311	0.337134	0.418745	0.232039	0.287015	0.134956	0.0704143	0.209134	0.115977	0.201088	0.241643	0.168714	0.115696	0.194614	0.112182	0.16568	0.114171	0.068675	0.133736	0.113412	0.0919765	0.225146	0.17531	0.195134	0.15531	0.143248	0.139498	0.0582989
AC110772.1	0	0.0806524	0	0	0	0	0	0	0	0.0761422	0	0	0	0	0	0	0.0301034	0	0.0728793	0	0.0335932	0	0	0.045607	0	0.071451	0	0	0	0.0808414	0	0	0	0	0	0	0	0	0	0	0	0.0641119	0	0	0	0.0416378	0	0	0
AL160314.2	0.0939102	0.152584	0.0479266	0.0339479	0.0970651	0.10065	0	0.131384	0.0370581	0.0785734	0.0301764	0.180247	0.071716	0	0.0776289	0.056141	0.0310646	0.0739602	0.0250688	0	0.0808869	0.0684357	0.0224538	0.062751	0	0	0.0808954	0.0211039	0.0250718	0.0556151	0.0838511	0.0334259	0	0.0462336	0.0388851	0.0960634	0.037242	0.0821237	0.123495	0.0400821	0.0485583	0	0.171764	0.0300241	0.0334192	0.0429673	0.0858656	0.232271	0.0349455
LINC01257	0	0	0	0	0	0	0	0	0	0	0	0.016158	0	0.0130314	0.0167014	0.0503267	0.011139	0.0132601	0	0	0.00621513	0.0122696	0	0	0	0.0132193	0	0	0	0	0	0	0	0	0.0209148	0	0	0	0	0.0107793	0.0208941	0	0.0131978	0	0	0	0.0115459	0.00999436	0.0187958
HCFC1-AS1	0	0.109226	0.0943469	0.0891052	0.0955398	0.264183	0.0502492	0	0.218855	0	0.118809	0.236553	0	0	0.122254	0.147357	0.0815373	0	0	0.126941	0	0	0.0884039	0	0	0	0.159248	0	0	0	0.0412667	0.131603	0	0	0.0765482	0.151286	0	0.107778	0.24311	0.236713	0.0382362	0	0.0966082	0	0.131576	0	0.0845162	0.0365794	0.137585
AC068473.1	0	0	0	0.0140355	0	0.0416129	0	0.0325917	0	0	0	0.0372609	0	0	0	0.046422	0.0256868	0	0.0310934	0	0.0143323	0.0565883	0	0.0583737	0.0215643	0.0609681	0	0	0.0310972	0.0344904	0	0.0276393	0.0627173	0	0.0723452	0	0	0	0.0255291	0	0.0481824	0	0.0304346	0	0	0.0177644	0	0.0115237	0
LINC02269	0	0.126378	0	0	0	0	0	0	0	0	0	0	0	0.0551844	0	0	0	0	0	0.073437	0	0	0	0	0.0396	0	0.0460636	0	0	0	0.28648	0	0	0	0	0	0	0	0	0	0	0	0	0	0	0	0	0	0
AC090587.1	0.39294	0.619097	0.668449	0.378787	0.270761	0.374348	0.320415	0.293193	0.465177	0.146119	0.0841762	0.418996	0.20005	0.878594	0.519705	0.365409	0.462155	0.6877	0.209786	0.224845	0.257865	0.636332	0.313172	0.262563	0.24249	0.137117	0.789795	0.765292	0.629435	0.232705	0.643226	0.372963	0.634727	0.322418	0.216938	1.17905	0.657941	0.305442	0.229658	0.503136	0.433447	0.246065	0.547577	0.167503	0.372888	0.239712	0.11976	1.01075	0.584877
AC080013.3	0.0559724	0.462984	0.685565	0	0.462823	0.159972	0.121711	0.375876	0.265049	0.312209	0.503601	0.143242	0.0569923	0.231049	0.518206	0.267689	0.148121	0.0587757	0.478129	0.0384337	0.275487	0.271927	0.107064	0	0.124349	0.175784	0.289292	0.805014	0.53796	0.0662955	0.099954	0.584394	0.120552	0.165337	0.185411	0.137414	0.355152	0.261053	0.0981411	0.0477795	0.13892	0.262881	0.701997	0.286319	0.0796741	0.170729	0.102355	0.730954	0.249939
AC021506.1	0	0	0	0	0	0	0	0	0	0	0	0	0.0551785	0	0	0	0	0	0	0	0	0	0	0	0	0	0	0	0	0	0	0	0	0	0	0	0	0	0	0	0	0	0	0	0	0	0	0	0
C2orf91	0.152226	0.743189	0.539726	0.239423	0.877793	0.417896	0.483452	1.61409	1.34684	0.786538	2.03899	0.174281	0.587368	2.31507	0.842429	1.56462	0.116612	0.193503	0.530406	0.0550141	0.658536	0.0778474	1.34095	0.653136	0.243258	0.55356	0.282964	0.0576149	1.25773	0.654779	0.253957	0.433461	0.690232	0.228775	0.225588	0.563857	0.843038	0.280254	0.287983	0.24621	0.248564	0.812782	0.318199	0.184427	0.473289	0.698933	0.117209	0.732402	0.429315
AC008764.7	0	0	0	0	0	0	0	0	0	0	0	0	0	0	0	0	0	0	0	0	0	0	0	0	0	0	0	0	0	0	0	0	0	0	0	0	0	0	0	0	0	0	0	0	0	0	0	0	0
AC092718.6	0.0652259	0.0385375	0	0	0	0.279629	0.0354581	0.0730028	0	0.14553	0.503021	0.0834614	0.0664144	0.134623	0	0.311945	0	0	0	0	0.0642063	0	0.0623818	0.174336	0	0.0682818	0.0561864	0.293156	0.0696552	0	0	0	0	0.192671	0.108032	0.106754	0.103467	0	0	0	0.215849	0.428877	0.204513	0	0	0.0795818	0	0.12906	0.194173
SNHG4	0.184773	0.317585	0.497207	0.437198	0.312513	0.504087	0.100446	0.188003	0.145827	0.468476	0.259085	0.236431	0.205243	0.242685	0.18884	0.401673	0.251893	0.317499	0.520145	0.184546	0.198419	0.0979277	0.192781	0.662225	0.236346	0.211014	0.231514	0.634168	0.287011	0.378015	0.374957	0.414532	0.144712	0.347328	0.292123	0.247431	0.275338	0.215443	0.412335	0.258099	0.180659	0.142005	0.456456	0.214814	0.490165	0.184451	0.138228	0.292483	0.475048
ELOA-AS1	0.360268	0.964955	0.661899	0.231528	0.819217	0.497671	0.561433	0.591393	0.625531	0.509084	0.771772	0.645385	0.415744	0.669218	0.222363	0.612619	0.49788	0.756623	0.692435	0.478268	0.543775	0.536748	0.872882	0.208634	0.515799	0.729151	0.434475	0.841992	0.923358	0.540503	0.568298	0.42174	0.439697	0.354732	0.616591	0.511026	0.634984	0.644105	0.526406	0.410046	0.377536	0.42865	0.803275	0.43001	0.239318	0.336997	0.285485	0.807896	0.786494
AL450306.1	0.0091597	0.140708	0.0560952	0.0264894	0.066272	0.0327236	0.0348557	0.205036	0.0361453	0.0613104	0.176599	0.140646	0.0839394	0.122884	0.036344	0.0730108	0.0403993	0.0384738	0.19561	0.00628955	0.10369	0.0178	0.105124	0.0734464	0.0203494	0.153421	0.0631222	0.148205	0.136944	0.0650943	0.0204464	0.0738991	0.0591837	0.0721516	0.0227564	0.0374789	0.0871791	0.0106801	0.0321209	0.0234569	0.0719906	0.00860391	0.0861596	0.0351414	0.032596	0.0614664	0.0418753	0.141367	0.0681694
AC005225.2	0.211221	0.145596	0.287455	0.203614	0	0.226381	0.153099	0.0788017	0.388969	0.196362	0.0904963	0.270273	0.035845	0.181646	0.279362	0.0561206	0.201847	0.3327	0.451075	0.217554	0.0866331	0.136822	0.0336685	0.0470462	0.130348	0.221117	0.0909743	0.126577	0.112782	0.0416962	0.110015	0.116948	0.0379102	0.13865	0.17492	0.115234	0.279213	0.0820939	0.154313	0.0300507	0.0873732	0	0.147172	0.270118	0.150332	0.300662	0.225315	0.139312	0.261996
AC078962.5	0	0.150509	0	0	0	0	0	0	0	0.142092	0	0	0	0	0	0	0.0561773	0.133749	0	0	0.0626896	0	0	0	0	0	0	0.114493	0	0	0	0	0	0	0	0	0	0	0	0	0	0	0	0	0	0	0.116459	0.100809	0
AL031770.1	0.11405	0	0.194015	0	0.0392937	0	0.0206665	0.0425492	0.0900107	0.0848211	0	0	0	0.0784643	0	0.0909074	0.0335347	0	0	0.0261042	0.0561333	0	0.145435	0.0762082	0	0	0	0.0341729	0.0405981	0.090056	0.0169722	0.0180419	0.163758	0.0748647	0	0.0311105	0.0603048	0	0	0	0	0	0.119199	0	0	0	0.0347599	0.0601776	0.0565862
AL358074.1	0	0.00799775	0	0.00652444	0.0419736	0.00967196	0.00735867	0.0151504	0.0106833	0	0.0521963	0.0173209	0.0137831	0	0.0179034	0.0215794	0.0119406	0	0.0144539	0	0.0199872	0.0131526	0	0.00904507	0.0300728	0	0	0.0243357	0.0144556	0	0	0.0128482	0	0.0133284	0.01121	0.0332323	0	0.0157833	0.0118673	0.0346651	0	0	0	0.0173109	0	0.0165157	0	0.0107136	0
AL136537.1	0	0	0	0	0	0	0	0	0	0	0	0	0	0	0	0	0	0	0	0	0	0	0	0	0	0	0	0	0	0	0	0	0	0	0	0	0	0	0	0	0	0	0	0	0	0	0	0	0
AC209005.1	0	0	0	0	0	0	0	0	0	0	0	0	0	0	0	0	0	0	0	0	0	0	0	0	0	0	0	0	0	0	0	0	0	0	0	0	0	0	0	0	0	0	0	0	0	0	0	0	0
AC008080.2	0	0.0331276	0	0	0.0579531	0.0801247	0	0	0.0885027	0.1251	0.0720677	0.0717449	0	0.0578623	0.0741578	0.0446922	0.0247297	0	0.179609	0.0770007	0.0275965	0.108959	0.0536246	0	0	0.0586964	0	0.0504005	0.0598769	0	0	0.0266094	0	0	0	0.091768	0	0	0.0491556	0.0957247	0	0	0	0.0717039	0.0399061	0	0	0.110943	0
LINC01394	0.313337	0.231412	0.31982	0.113269	0.485796	0.167913	0.596177	0.613718	0.309117	0	0.201371	0.200469	0.319047	0.565874	0.310816	0.374636	0.449146	0.0822576	0	0.80683	0.231329	0.304453	0.224756	0.366402	0.174029	0.246013	0.202434	0.211243	0.250961	0.371127	0	0.408934	0.506143	0.231392	0.324357	0.256417	0.28994	0.365348	0.2747	0.200605	0.810089	0.220744	0.245614	0.100177	0.22301	0.477876	0.0716239	0.650989	0.466391
FAM242E	0	0	0	0	0	0	0	0	0	0	0	0	0	0	0	0	0	0	0	0	0	0	0	0	0	0	0	0	0	0	0	0	0	0	0	0	0	0	0	0	0	0	0	0	0	0	0	0	0
AC091096.1	0	0	0	0	0	0	0	0	0	0	0	0	0	0	0	0	0	0	0	0	0	0	0	0	0	0	0	0	0	0	0	0	0	0	0	0	0	0	0	0	0	0	0	0	0	0	0	0	0
AC091982.1	0.227032	0.536551	0.347594	0.191498	0.351989	0.0405543	0.0925643	0.190576	0.134384	0.379909	0.291811	0	0.115584	0.351438	0.112603	0.226205	0.2253	0.298003	0.484839	0	0.335224	0	0.542831	0.0758516	0.0840631	0.297086	0.635597	0.612234	0.54551	0.268904	0.278731	0.296298	0.672341	0.223543	0.0940065	0.37158	0.540204	0.397075	0.398074	0.14535	0.164349	0.213256	0.237283	0.145169	0.121188	0.346251	0.0518959	0.583986	0.168964
AL627309.5	0.00522229	0.0308549	0.047973	0.0402735	0.0377841	0.018657	0.00851681	0.0701393	0.0700665	0.0990401	0.0604112	0.147011	0.0265872	0.0161678	0.0414422	0.0957402	0.0253364	0.0109677	0.0947961	0	0.0462658	0.0253711	0.0749186	0.038385	0.0232039	0.0656035	0.0269913	0.0798029	0.0223077	0.148451	0.0163202	0.0297407	0.0562381	0.0308522	0.00432475	0.0256417	0.104931	0.0365348	0.041205	0.075784	0.0237626	0.0343379	0.103704	0.0667847	0.0557526	0.0127434	0.0381994	0.0619989	0.0310927
AL162574.1	0	0.0201207	0	0.0164141	0.0351989	0.0243326	0.0925643	0	0	0	0.0875433	0.174302	0	0.0351438	0.112603	0	0.0300401	0	0.036363	0	0.13409	0.0330892	0	0.0227555	0	0	0.146676	0	0.0727347	0.0403356	0	0	0.110019	0	0.028202	0.055737	0.0360136	0.0397075	0.0298556	0.0290701	0.028174	0.0319884	0	0	0	0.0207751	0.0934127	0.0539064	0
LINC02803	0.147726	0.0872814	0.100522	0.237343	0.254482	0.211105	0.0803069	0.220453	0.0777262	0.329602	0.189877	0.315044	0.250697	0.254083	0.0976918	0.353252	0.108592	0.103417	0.368057	0.0338123	0.121181	0.0478459	0.18838	0.0329037	0.182329	0.103098	0.127253	0.0442635	0.052586	0.174972	0.241822	0.0467386	0.106056	0.0969709	0.0815582	0.0805938	0.182261	0.172247	0	0.0420343	0	0.185017	0.102931	0.251891	0.175234	0.12016	0.135072	0.194867	0.0732951
LINC02585	0.165062	0.390094	0.50543	0.159116	0.682427	0.353816	0.269192	1.29319	0.390812	0	0.212159	0.633625	0.504208	0.511019	0.327467	0.526274	0.145602	0	0.528747	0.226681	0.406203	0.641526	1.10505	0.330883	0.366704	0.691179	0.426558	0.741865	0.705081	0.586513	0.442143	0.391674	0.177752	0.32505	0.136693	0.135077	0.523668	0	0.289416	0.281802	0.204837	0.155046	0.345029	0.211087	0	0.100695	0.301844	0.849164	0.245688
AC025475.1	0	0	0	0	0.0686631	0	0	0	0	0	0	0	0	0.0685556	0	0	0	0	0	0	0	0	0	0	0	0	0	0	0.0709425	0	0	0	0	0	0	0	0	0	0	0	0	0	0	0	0	0	0	0	0
AL133343.2	0.0689809	0.0815122	0	0	0	0.0492878	0	0	0	0	0.0886633	0	0	0	0	0	0	0	0.0736563	0	0	0	0.0659731	0	0	0	0	0	0.0736652	0.0817032	0.0307961	0.0327369	0	0.067921	0	0	0.0364744	0	0	0.0588839	0	0	0.0720957	0	0	0	0	0.0818941	0
AC084036.1	2.42004	2.6339	2.86012	2.24079	4.60773	2.54822	2.07723	4.06286	3.8199	3.90753	4.25653	3.01512	1.55629	3.28608	3.49556	1.37059	2.55607	1.40437	5.16812	1.35562	2.31952	2.22766	1.88815	1.48941	2.35807	2.1334	1.37148	3.60652	3.06044	2.56465	1.08041	1.39029	2.46894	2.19473	0.632879	0.885977	2.55924	1.70789	1.39581	3.15307	2.7661	2.39284	3.3946	2.85051	1.81306	2.64187	4.77484	3.98197	1.89586
AC016597.3	0	0	0	0	0	0	0	0	0	0	0	0	0	0	0	0.0756229	0	0	0	0	0	0	0.0907372	0.0633951	0	0	0	0.0852819	0	0	0.0423559	0	0	0	0	0.0776395	0	0	0	0	0	0	0	0	0	0	0	0	0
LINC01065	0	0	0	0	0	0	0	0	0	0	0	0	0	0	0	0	0	0	0	0	0.0275965	0	0	0	0	0	0	0	0	0	0	0	0	0	0	0	0	0	0	0	0	0	0	0	0	0	0	0	0
AC110296.1	0	0	0	0	0	0	0	0	0	0	0	0	0	0	0.0627405	0	0	0	0	0	0.0466955	0	0	0	0	0	0	0	0	0	0	0	0	0	0	0	0	0	0	0	0	0	0.099158	0	0	0	0	0	0
AL135999.2	0.0191886	0.0340118	0.0979282	0.0277463	0.0991665	0.0274211	0.0521566	0.0644295	0.0302883	0.0214065	0.098655	0.122766	0.0586149	0.0396045	0.0380685	0.0305901	0.0253897	0	0.0614676	0.013176	0.0188887	0	0.0367039	0.0128219	0.0426299	0.0200877	0.0330587	0	0.0204917	0	0.0342666	0.0273196	0.020664	0.0377876	0.0158908	0.0942173	0.0101462	0.0447475	0	0.0327599	0.015875	0.0360487	0.160441	0.0736177	0	0	0.0175449	0.0835294	0.0856848
FER1L6-AS2	0	0.0109477	0	0	0	0	0	0	0	0	0	0	0	0	0	0	0	0	0	0	0	0	0	0	0	0	0	0.0166559	0	0	0	0	0	0	0	0	0	0	0	0	0	0	0	0	0	0	0	0	0
AL662844.4	0.672576	1.84546	1.31481	0.478022	1.22539	1.2625	0.594916	0.982425	0.728744	0.648577	1.33335	1.45866	1.52056	1.11759	2.6762	1.04494	0.598314	0.754144	2.1058	1.35417	1.53733	1.29594	1.35191	1.14259	0.970813	1.45591	1.26675	0.778775	1.14433	0.742613	0.880444	1.27676	1.15395	1.20101	0.896838	0.354494	1.10909	1.38235	0.999393	0.700632	1.55141	1.37061	1.93012	0.685179	0.795112	1.01533	0.844269	2.43605	0.933234
PRKX-AS1	0	0.0370438	0.12799	0	0	0	0	0.0701732	0	0	0.0805873	0	0.0638402	0	0	0	0	0	0	0	0.0617177	0	0	0	0	0.196906	0	0.0563587	0.0669554	0.148523	0	0.0297551	0.0675184	0	0	0	0.0331521	0.0731049	0.0549666	0.0535205	0	0	0	0	0.0446237	0	0	0	0.0933234
AC024896.1	4.42953	6.99645	5.35027	3.30955	8.92055	3.09241	3.44983	6.86117	5.42915	5.45123	8.23831	6.30128	9.48572	7.37412	6.28658	5.65522	4.74141	5.74425	6.43734	4.82815	5.85328	4.85889	7.68375	4.43549	5.16943	5.60699	5.75081	11.4887	7.84773	5.18634	4.15905	5.96316	6.66994	6.66092	7.52568	5.24516	8.05326	7.62138	6.23113	4.65874	5.23966	5.87752	7.03053	8.05064	3.17068	5.49736	4.0849	7.31802	6.30982
AC105271.1	0	0.0211211	0	0.0172303	0	0.0255425	0	0.0400104	0.0282133	0.03988	0.0459481	0.0457424	0.0363995	0.0368912	0.070921	0	0.0315338	0.0375385	0	0	0.0175947	0.0694691	0.0683787	0.047774	0	0	0.0307939	0.0964015	0.0381757	0	0.0159595	0.0169653	0	0	0	0	0.0378044	0.0833638	0	0	0.0147875	0.033579	0	0	0.0254429	0.0218081	0.0326858	0.113174	0
LINC00652	0.0167671	0.0346728	0.0427849	0.00404079	0.0259955	0.0119803	0.00455745	0.0187662	0.00661649	0.0280576	0.0969805	0.0858188	0.0341452	0.0346064	0.0388084	0.00668241	0.0147904	0.0264102	0.0447588	0.0230264	0.0288837	0.0651667	0.00801798	0	0.0124167	0	0	0.0376796	0.0268585	0.00992973	0.0149711	0.0318292	0.0270843	0	0.0138854	0.0205818	0.0132986	0.00977511	0.00734977	0.0214692	0.0138716	0.00787484	0.0788587	0.0214424	0.00596678	0.0204574	0	0.0331764	0.0249572
AL109910.1	0	0	0	0	0	0.0173804	0	0	0.0191978	0	0	0	0	0	0	0	0	0	0	0	0.0119723	0	0	0	0	0	0	0	0	0	0	0	0	0	0	0	0.038586	0	0	0	0	0	0	0	0	0	0	0.0192523	0
AC245033.2	0	0.0454029	0	0.037039	0	0	0	0	0	0	0	0	0	0	0	0	0	0	0	0	0	0	0	0	0	0	0.0661959	0	0.0820641	0	0	0.0729389	0	0	0	0	0.0812659	0	0	0	0	0.072183	0	0	0	0	0	0.0608208	0
AC136475.5	0.177341	0.209557	0.232727	0.0610549	0.130928	0.0905089	0.192812	0.311905	0.279924	0.113051	0.455883	0.259338	0.0515921	0.156867	0.234552	0.383681	0.0223477	0.133016	0.135258	0.121772	0.224445	0.172313	0.218068	0.270856	0.0562834	0.18565	0.0872936	0.113865	0.243493	0.0900207	0.090483	0.216418	0.136411	0.224506	0.104902	0.103661	0.267917	0.147698	0.0222105	0.410896	0.157197	0.0475944	0.291262	0.194392	0.30653	0.0309104	0.185314	0.0802053	0.150838
AC068790.7	0	0.470625	0.125081	0.118132	0.443319	0.0437803	0.0333091	0.0685784	0.145074	0.341775	0.0787558	0.862434	0.561504	0.126464	0.405199	0.146519	0.0540493	0	0.261703	0	0.211102	0.0595356	0.234404	0.163771	0.1815	0.577292	0.633374	0.385545	0.392602	0.435441	0.0547097	0.116315	0.131968	0.241325	0	0.0501422	0.323986	0.285774	0.0537174	0.104608	0.101384	0.11511	0.640395	0.235075	0.087219	0.0747587	0.168072	0.339468	0.182405
FAM87B	0	0.11781	0.0339203	0.0800894	0.0343492	0.0712357	0.0541979	0.0557926	0.0786843	0.0926846	0.0213575	0.0637856	0.219949	0.120034	0.098896	0.0927128	0.0952734	0.104691	0.106456	0.079868	0.106318	0.0322905	0	0.0555155	0.0984406	0.104369	0.0715677	0.0896182	0.0887236	0.255852	0.111274	0.236574	0.250515	0.16361	0.206409	0.0951851	0.0790746	0.0968725	0.50986	0.0992891	0.116849	0.0468244	0.1563	0.106248	0.0709578	0.0608206	0.121544	0.190694	0.0494657
U47924.1	0	0.0440429	0.152172	0.0359295	0.0770482	0	0.0405235	0	0.294159	0	0.0958135	0.0953844	0	0.0769276	0.0492961	0	0	0	0.159193	0	0.146757	0	0.0712935	0	0	0	0.0642131	0.134014	0.0796059	0	0.0332796	0.176885	0	0	0	0.0610025	0	0	0	0.190898	0	0	0	0.285989	0	0.0454753	0	0	0
AL606519.1	0	0	0	0	0	0	0	0	0	0	0	0	0	0	0	0	0	0	0	0	0	0	0	0	0	0	0	0	0	0	0	0	0	0	0	0	0	0	0	0	0	0	0	0	0	0	0	0	0
AL390066.2	0.0562156	0.498209	0.415995	0.250633	0.435781	0.321334	0.290319	0.6921	0.3993	0.501705	0.668364	0.773268	0.27189	0.275562	0.28811	0.638524	0.154963	0.0885466	0.645277	0.115802	0.345855	0.163865	0.282263	0.253553	0.0832597	0.308959	0.25423	0.328457	0.555305	0.349564	0.307439	0.180082	0.181613	0.152217	0.0581926	0.0805063	0.505317	0.29496	0.0492837	0.347906	0.0813889	0.250822	1.08695	0.449317	0.12003	0.188618	0.06425	0.572844	0.376537
AL137779.2	0.505501	0.853331	0.442251	0.417681	0.821045	1.08356	0.196286	0.484947	0.569934	0.241683	0.464097	0.646826	0.514712	0.670712	1.05062	0.575612	0.382206	0.758312	0.616872	0.69421	0.817484	0.421001	0.552524	0.193015	0.695209	0.907173	0.622064	0.843872	0.539828	0.427665	0.483594	0.753973	0.544367	0.497733	0.837246	1.00463	0.992786	0.842012	0.569788	0.678085	0.567568	0.474829	0.830227	0.554105	0.616763	0.881085	0.726312	1.4003	0.967397
AL121578.2	0	0	0	0	0	0	0	0	0	0	0	0	0	0	0	0	0	0	0	0	0	0	0	0	0	0	0	0	0	0	0	0	0	0	0	0	0	0	0	0	0	0	0	0	0	0	0	0	0
AL390856.1	0	0	0	0	0	0	0	0	0	0	0	0	0	0	0	0	0	0	0	0	0	0	0	0	0	0	0	0	0	0	0	0	0	0	0	0	0	0	0	0	0	0	0	0	0	0	0	0	0
AC007879.3	0.0590905	0.0872814	0.0301565	0.0569622	0.0610757	0.105552	0.0803069	0.132272	0.116589	0.0329602	0.0759508	0.113416	0.0300836	0.06098	0.0976918	0.0235501	0.11728	0.06205	0	0	0.0581668	0.0861227	0.0565139	0.0592266	0.0875177	0.0927885	0.152704	0.0531162	0.157758	0.104983	0.105522	0.0701079	0.0954506	0.0872738	0.0489349	0.0725344	0.0781118	0.0688989	0.103608	0.176544	0.0488864	0.0277525	0.0617587	0.188918	0.0841125	0.054072	0.0540287	0.0935363	0.131931
AL034374.1	0.35422	0.558091	0.361548	0.341462	1.09836	0.506189	0.545589	0.726831	0.279559	0.856183	0.455289	0.755417	0.721348	1.03571	0.858904	0.611745	1.04153	0	0.378228	0.202689	0.290569	0.229451	0.395236	0.23669	0.786941	0.309013	1.06795	0.68988	0.819593	0.209775	0.263565	0.476299	0.317879	0.523165	0.635573	0.338185	0.65554	0.619524	0.82811	0.655138	0.390735	0.332727	0.678726	1.13248	0.672286	0.972409	0.539794	0.817695	0.439369
AC114550.2	0	0.0481477	0	0	0	0	0	0	0	0.0909103	0	0	0	0	0	0	0	0	0.0870146	0	0	0	0.077938	0.0544527	0	0	0	0	0	0	0.0363812	0	0	0	0	0	0.0430894	0	0	0	0	0	0	0	0	0	0	0	0
LINC00606	0	0	0	0	0	0	0	0	0	0	0	0	0	0	0	0	0	0	0	0	0	0	0	0	0	0	0	0	0	0	0	0	0	0	0	0	0	0	0	0	0	0	0	0	0	0	0	0	0
AL024497.2	0	0.0602985	0	0.0491906	0.210971	0.145842	0.16644	0.685351	0.161092	0.227706	0.262354	0.261179	0	0.947884	0.0674906	0.0813483	0	0	0.217948	0	0.301385	0	0.195214	0.340973	0	0.106838	0	0.0917385	0.326962	0.362639	0.0911252	0.193737	0.109904	0	0.253551	0	0	0	0	0.174237	0	0.287593	0.533326	0	0.0726366	0.0622596	0.0933145	0.121162	0
SPATA13-AS1	0	0.0441446	0	0	0.0772262	0	0	0	0	0	0	0	0.152155	0	0	0.0595552	0	0.235374	0.0797802	0.0513042	0.036774	0	0	0	0	0.0782166	0.193084	0.0671619	0	0	0.0667129	0	0	0.073568	0	0	0	0.0871181	0	0.0637796	0	0	0.0780898	0.09555	0	0	0.0683157	0.0295676	0
LINC02249	0	0	0	0	0	0	0	0	0	0	0	0.00969708	0	0	0	0.00604062	0.00668495	0	0.00809201	0	0.00372995	0	0	0	0	0.00793343	0	0	0.00809299	0.00897606	0.00338331	0.00719308	0	0	0.00627591	0	0.00801428	0	0	0	0.00313485	0.0284741	0.00792056	0	0	0	0	0	0
AC010327.5	0.0410299	0.0606044	0.167515	0.0692162	0.0848166	0.0879492	0.0111523	0.137766	0.0323818	0.0228861	0.210948	0.183753	0.0417775	0.0423419	0.0271332	0.228931	0.0271446	0.107712	0.0438108	0.0704334	0.0403885	0.0398666	0.0784816	0.0137081	0.0303842	0.0859044	0.0530155	0.0737631	0.0438161	0.145791	0.0549525	0.0681518	0	0	0.0849456	0.117518	0.0759324	0.0239202	0.0179853	0.0700484	0.0254585	0.0578104	0.0643238	0.0524707	0.014601	0.0750905	0.0187576	0.0730659	0
AL137247.2	0	0	0	0	0	0	0	0	0	0	0	0	0	0.0436997	0	0	0	0	0	0	0.0208418	0	0	0	0	0	0	0	0	0	0	0	0	0	0	0	0	0	0	0	0	0	0	0	0	0	0	0	0
AL731537.1	0.0768457	0	0.0784356	0	0.158855	0	0.0835497	0	0.0606486	0.0857278	0	0.0983298	0.156492	0.317212	0.152455	0.245011	0.10168	0.0806945	0.0820542	0	0.113467	0.0746669	0	0.0513485	0.113815	0.0804461	0	0	0.0820641	0.0910186	0	0.0729389	0	0.226995	0.44547	0.188658	0	0.268804	0.13474	0.0655975	0.127151	0.072183	0	0	0.0546931	0.140639	0.0702629	0.152052	0
AC023469.2	0	0	0	0	0	0	0	0	0	0	0	0	0	0	0	0	0	0	0	0	0	0	0	0	0	0	0	0	0	0	0	0	0	0	0	0	0	0	0	0	0	0	0	0	0	0	0	0	0
AL109930.1	0	0.0264014	0.0456097	0	0	0	0	0	0	0	0.0574352	0	0.0454994	0	0.0591009	0	0.0394172	0	0	0.0613666	0.0439866	0	0	0.0895762	0.0330911	0	0	0	0	0	0	0	0	0	0	0	0	0	0	0	0	0	0	0	0	0	0	0	0
AC007922.2	0	0	0.0719421	0	0	0	0.153265	0	0	0	0	0	0.143536	0	0.0466111	0.0561817	0	0	0	0.0483981	0.034691	0.0684854	0.0674104	0.0470974	0	0	0	0	0.0752701	0.0834833	0	0.0334502	0.075903	0	0.29185	0.0576799	0.186345	0	0	0	0.174937	0	0	0.0901376	0	0	0	0.0557855	0
AC097358.2	0	0	0	0.0269084	0.0577031	0	0.0151745	0.0624838	0	0	0	0.0714354	0.0284224	0	0	0.0222497	0	0	0.119223	0.0191671	0	0	0.0266966	0	0	0	0	0.0501831	0.0298093	0	0.0124619	0	0	0.0274848	0	0.022843	0.0295194	0	0	0	0.0115467	0	0	0	0	0	0	0	0
AC105343.1	0.0903689	0	0	0	0	0	0	0	0	0	0	0	0	0	0	0	0	0	0	0	0	0	0	0	0	0	0	0	0	0	0	0	0	0	0	0	0	0	0	0	0	0	0	0	0	0	0	0	0
AC005481.1	0	0.0442468	0.0286644	0.00451198	0.00967562	0.0267546	0.0152667	0	0.00738803	0.0208862	0.0481286	0.0718695	0.0571902	0.0193209	0.0123811	0.0223849	0.0578028	0	0.0299868	0.0385672	0.0138222	0.00909571	0.00895294	0.0187654	0.0277291	0.0195994	0.0161276	0.0841467	0.00999681	0.0332629	0.0292545	0.0177704	0.0201617	0.0553037	0.0387614	0.0229818	0.0692971	0.0218299	0.00820682	0.0079909	0.0271061	0	0.0782705	0.0119714	0	0.085661	0.0427961	0.0296361	0.0418011
AC009396.3	0	0	0	0	0	0	0	0	0	0	0	0	0	0.0943123	0	0	0	0	0	0	0	0	0	0	0	0	0	0	0	0	0	0	0	0	0	0	0	0	0	0	0	0	0	0	0	0	0	0	0
PKP4-AS1	0.104646	0.0390493	0.0112432	0.0238918	0.0626197	0.0118059	0.0119763	0.0246574	0.0608551	0.0307213	0.0353959	0.11276	0.0392562	0.0113676	0.0364224	0.092192	0.0315794	0.0231341	0.0294048	0.0378187	0.0487942	0.00535151	0.0948152	0.0441629	0.0407865	0.0345943	0.0664213	0.0841639	0.017645	0.00652346	0.0122943	0.0418213	0.0355868	0.0650765	0.0319276	0.0676074	0.0407713	0.0385313	0.082085	0.018806	0.0341743	0.0258674	0.120884	0.0704344	0.0470394	0.0235196	0.0201435	0.0784644	0.147563
AL590408.1	0	0	0	0	0	0	0	0	0	0	0	0	0	0	0	0	0	0.149988	0	0	0	0	0	0	0	0	0	0	0	0	0	0	0	0.0703199	0	0	0	0	0	0	0	0	0	0	0	0	0	0	0
AL513548.1	0	0	0.0191539	0	0	0	0	0	0	0.0209347	0	0.0240121	0	0.0387315	0.0124098	0	0	0	0	0	0.00923617	0	0	0.0250786	0	0	0.016165	0.0168684	0	0	0	0.0178116	0	0	0.0155405	0	0.00992255	0	0.0164517	0	0.0621005	0	0	0.0239983	0	0	0	0.0148524	0
AC121761.1	0.50209	0.386936	0.490196	0.610269	0.248197	1.10745	0.415353	0.732984	0.689151	0.487063	0.785645	0.307264	0.444556	0.608257	0.404215	0.800419	0.134795	0.435543	0.326334	0.269814	0.504985	0.360588	0.43844	0.160455	0.759801	0.571319	0.582944	1.197	0.722684	0.517123	0.672464	0.165761	0.30561	0.644837	0.433876	0.285831	0.461713	0.407257	0.84208	0.782656	0.532778	0.184549	0.752918	0.530425	0.776849	0.292981	0.798399	0.889802	0.584877
AC083973.1	0	0.0325448	0.0374817	0.00884984	0	0	0.049907	0	0	0	0	0	0.0373911	0.0378962	0	0.0146353	0.0161964	0.0192806	0	0.037823	0.0361479	0	0.0351207	0.0122689	0.013597	0	0.0158164	0.0495138	0	0	0.0163943	0.0261413	0	0.0361577	0.0304107	0	0	0.0214087	0	0	0.00759516	0	0	0	0.013068	0	0.0335763	0.00726605	0
AC090527.2	0	0.0443495	0	0	0	0	0	0	0	0	0	0	0	0	0	0	0	0	0	0	0	0	0	0	0	0	0	0.0674736	0	0	0	0.0356233	0	0	0	0	0	0	0	0	0	0	0.0784521	0	0.0534241	0	0	0	0
AC090607.5	0	0	0	0	0	0	0	0	0	0	0	0	0	0	0	0	0	0	0	0	0	0	0	0	0	0	0	0	0	0	0	0	0	0	0	0	0	0	0	0	0	0	0	0	0	0	0	0.0571552	0
FP236315.3	0	0	0	0	0	0	0	0	0	0	0	0	0	0	0	0	0	0	0.112524	0	0	0	0	0	0	0.110319	0	0	0	0	0	0	0	0	0	0	0	0	0	0	0	0	0	0	0	0	0	0	0
LINC02441	0	0	0	0	0	0	0	0	0	0	0	0	0	0	0	0	0	0	0	0	0	0	0	0	0	0	0	0	0	0	0	0.0556291	0	0	0	0	0	0	0	0	0	0	0	0	0	0	0	0	0
AC007785.3	0	0.024664	0	0	0	0.0894812	0.113466	0.0467218	0	0.0465695	0	0.106831	0.0425052	0.0430794	0	0.133096	0.0184116	0.0438353	0.133722	0	0.020546	0	0	0.0278938	0	0.0437004	0.0359593	0.112572	0.0445793	0.197775	0	0	0.0449542	0	0	0	0.0220729	0	0.109791	0.0712686	0	0.0392116	0.0436295	0.160154	0.148554	0	0	0.0825985	0.0621353
AL356512.1	0.260454	0.439669	0.474718	0.134503	0.442263	0.239268	0.283175	0.624659	0.146826	0.145279	0.11956	0.737954	0.340971	0.287981	0.479808	0.326235	0.13949	0.0390712	0.397295	0.293812	0.329634	0.108458	0.320267	0.285916	0.371976	0.21423	0.224358	0.133783	0.0794686	0.528839	0.440194	0.238383	0.260445	0.293087	0.462194	0.0913458	0.186902	0.455529	0.375126	0.174688	0.200086	0.157275	0.524984	0.214122	0.251576	0.192937	0.425254	0.427005	0.49844
AC092681.3	0	0.0563853	0	0.0459983	0	0.0340944	0.0259398	0.0534062	0.0376594	0	0.061332	0	0.0485864	0	0	0	0	0.0501067	0.050951	0	0.0704565	0	0	0	0.0353363	0	0	0	0.101914	0	0	0.0226455	0	0	0	0	0	0.0556374	0	0	0	0	0	0	0	0.0582192	0.0436293	0	0
ASH1L-IT1	0	0	0	0	0	0.0515982	0.0392572	0.0808245	0.0569934	0.0805611	0	0.0924036	0.0735303	0.0745236	0.0477556	0	0	0	0.077109	0	0.0355428	0	0	0	0	0.0755978	0	0	0	0	0.0322396	0.0342715	0	0	0	0.0590961	0.0381841	0	0	0	0	0.0678326	0.0754752	0	0	0.0440542	0.0660283	0.0571552	0
AC005703.3	0	0	0	0	0	0	0	0	0	0	0	0	0	0	0.0573579	0.0691352	0	0	0	0	0	0	0	0	0.0642305	0	0	0	0	0	0.0387221	0	0	0	0	0	0	0	0	0	0.0717569	0	0.0906511	0	0	0	0.15861	0.0343238	0
HEXA-AS1	0.0362691	0.135717	0.296156	0.0757528	0.162446	0.103659	0	0.148843	0.0667905	0.269741	0.0932356	0.092818	0.04924	0.0499052	0.0799496	0.086729	0.0906478	0.063476	0.129091	0.0747131	0.0952057	0.0939754	0.161876	0.0484702	0.21487	0.126561	0.124971	0.173878	0.0774641	0.128875	0.118742	0.131963	0.16925	0.0714236	0.0700833	0.217658	0.102281	0.140965	0.0317968	0.103201	0.0950189	0.102205	0.189534	0.0927649	0.0688365	0.0516271	0.132649	0.191372	0.107971
AC093158.1	0.0229773	0	0	0.0110749	0.0474985	0	0.0124909	0	0	0.0768993	0	0.0588023	0.093584	0.023712	0	0.0183149	0.0506713	0	0.0490693	0	0.0565453	0.0223258	0.0439508	0.0153535	0	0.0240538	0.0197929	0.0413084	0.0736129	0.0272151	0.0102581	0.0109046	0.024744	0.0452485	0.0190283	0.0188033	0.0607474	0.0535826	0	0	0.0285142	0.0215831	0.0240148	0	0.0163536	0	0	0.0636502	0
AC025277.1	0	0	0	0	0	0.0139674	0	0	0	0	0	0	0	0	0	0	0.00862177	0	0	0	0.00962124	0.0189938	0	0	0	0	0	0.0175717	0	0	0	0	0	0	0	0	0	0	0	0	0.0080862	0	0.0408615	0	0.0278257	0.0119253	0	0.00773582	0
CASC20	0	0	0	0	0	0.0155768	0	0	0.0172056	0.0243203	0	0	0.0443956	0.0224977	0	0	0.00961525	0	0	0.029939	0	0	0	0	0	0	0	0.0391929	0.023281	0	0.0194654	0.0413844	0	0	0	0.0178403	0	0	0	0.0372191	0	0	0	0	0	0.0132994	0	0.00862721	0.0648988
AL359706.1	0	0	0	0	0	0	0	0	0	0	0	0	0	0	0	0	0	0	0	0	0	0	0	0	0	0	0	0	0	0	0	0	0	0	0	0	0	0	0	0	0	0	0	0	0	0	0	0	0
AC079866.2	0	0	0	0	0	0	0.0341499	0	0	0	0.0807438	0	0	0	0	0	0	0	0	0.0431354	0	0	0	0	0.0465203	0	0.0541135	0.0564682	0	0	0	0	0	0	0	0	0	0	0.0550734	0	0	0	0.0656561	0	0	0	0	0.124299	0
GAS8-AS1	0	0.249321	0.287143	0.237291	0.145387	0.201008	0.0382331	0.787161	0.111013	1.01997	1.62716	1.2599	0.429673	0.435477	0.0465098	0.336358	0.279177	0.073853	0.826072	0	0.207693	0.273346	0.269055	0.234975	0.312495	0.294503	0.242334	1.45406	0.300426	0.499811	0.0941958	0.233642	0.151476	0.276999	0	0.115109	0.18594	0.164009	0.0616582	0.240144	0.0872783	0.198189	0.882075	0.0899416	0.0500561	0.042905	0.192918	0.723635	0.314054
USP27X-AS1	1.02634	1.5028	0.683201	0.473179	1.41443	0.64831	0.760091	0.982232	0.586966	0.846281	1.10888	0.951651	1.09048	1.16661	1.21973	0.758802	0.734773	0.968408	0.984726	0.592392	1.25189	0.67928	0.981588	0.616229	0.627864	1.04328	1.19162	0.909203	1.7473	0.634243	0.74375	1.02358	0.977107	0.761589	0.862267	0.900761	0.77864	0.901863	0.625937	0.685653	1.08292	0.768458	1.2126	0.608708	0.518742	0.843897	0.924821	1.3362	1.12915
AC134349.1	0	0	0	0	0	0	0.0456811	0	0	0.374975	0.108008	0	0	0	0.11114	0.133961	0.0370624	0	0.0897268	0	0.0413589	0.0816488	0	0	0.0622285	0.263905	0	0	0.179475	0.0995294	0.0750304	0.0398796	0	0.0827401	0	0	0	0	0.0736696	0	0.0347602	0	0.0878256	0.214925	0.119615	0	0.076833	0.0665079	0.125078
AL354718.2	0	0	0	0	0	0	0	0	0	0	0	0	0	0	0	0	0	0	0	0	0	0	0	0	0	0	0	0	0	0	0	0	0	0	0	0	0	0	0	0	0	0	0	0	0	0	0	0	0
AC005381.1	0.00809004	0.00477985	0.0165148	0.00779866	0	0.0115609	0.0043979	0	0	0.0090251	0	0.0207036	0	0.00834873	0.0213999	0	0	0	0	0.00555507	0.00398179	0.023582	0.0309491	0.00540578	0.035946	0.0169381	0.00696886	0	0	0.0191642	0	0.0153575	0	0	0	0	0.0128331	0.0188658	0	0.00690587	0.00669301	0	0	0	0	0.00493531	0	0.00640299	0.0120417
ZNF236-DT	1.32406	0.988942	1.35146	1.09575	1.16197	2.19557	1.23586	1.45397	1.32101	0.919703	1.02754	0.895067	0.91575	0.876558	1.00777	0.756696	1.43241	2.15115	1.22707	1.98989	1.10663	1.26225	1.07518	0.868047	1.18402	1.01996	1.22664	0.965628	1.2539	1.62744	1.77335	1.18561	0.860898	0.910141	1.4689	1.67641	0.858626	1.25255	0.941776	1.02363	1.34343	0.98559	1.48829	1.08624	0.942369	1.26495	1.21064	1.30499	0.818075
AL138731.1	0	0	0	0	0	0	0	0	0	0	0	0	0	0	0	0	0	0	0	0	0	0	0	0	0.0324195	0	0	0	0.046751	0	0	0	0	0	0	0	0	0	0	0	0	0	0	0	0	0	0	0	0
AC107959.3	0.0734439	0.130179	0.337336	0.194696	0.113867	0.15743	0.339367	0.0822007	0.289819	0.286765	0.235999	0.0469885	0.149564	0.0378962	0.16999	0.556142	0.194357	0.385611	0.156844	0.277369	0.0542219	0.142723	0	0.0981508	0.271941	0.15377	0.0948983	0.297083	0.313725	0.130484	0.245914	0.34855	0.0790908	0.0361577	0.0912322	0.0601023	0.0776684	0.256904	0.160969	0.313468	0.227855	0.137975	0.268661	0.375693	0.209088	0.31363	0.0335763	0.0726605	0.0546593
AL513323.1	0	0	0	0	0	0	0	0	0	0.0339524	0	0	0	0	0	0	0.0536934	0	0	0	0.0149795	0	0	0	0	0	0.0262168	0.0273576	0	0	0	0.0288874	0	0	0	0	0.0160926	0	0.0266818	0	0.0125895	0	0	0	0	0	0	0	0.0906018
DPYD-AS2	0	0.0392497	0	0	0.0343316	0.0949321	0	0	0	0	0.0426931	0	0	0	0	0.0264758	0.0146499	0.0348792	0	0	0.0326964	0	0	0.0443896	0.0245975	0.104316	0.0286124	0	0	0	0	0.0157635	0	0	0	0.0271818	0	0	0	0.0283538	0	0	0.104146	0	0.0236405	0	0	0.0131445	0
LINC02230	0	0	0	0	0	0	0	0	0	0	0	0	0	0	0	0	0	0	0	0	0	0	0	0	0	0	0	0	0	0	0	0	0	0	0	0	0	0	0	0	0	0	0	0	0	0	0	0	0
LAMA4-AS1	0.0234889	0.050886	0.0479498	0.0188691	0.0161854	0.0671325	0.0851269	0.0963948	0.0741521	0.0174692	0.090573	0.100186	0.0717508	0.06464	0.108733	0.0561681	0.0517995	0.0328871	0.0334412	0.0752676	0.0924869	0.0380382	0.0449294	0.109867	0.0173945	0.0737682	0.0607009	0.0774183	0.0501679	0.00927367	0.0454413	0.0854631	0.0758846	0.0693839	0.168584	0.102517	0.06624	0.0456463	0.0823701	0.0534687	0.123074	0.0147091	0.0572822	0.0300386	0.0780158	0.0859761	0.0644303	0.0712642	0.0233083
TRDN-AS1	0	0	0	0	0	0	0	0	0	0	0	0	0	0	0	0	0	0	0	0	0	0	0	0	0	0	0	0	0	0	0	0.00295433	0	0	0	0.0101886	0	0	0	0	0	0	0	0	0	0	0	0	0
AL589745.2	0	0	0	0	0	0	0	0	0	0	0	0	0	0	0	0	0	0	0	0	0.0286904	0	0	0	0	0	0	0	0	0	0	0	0	0	0	0	0	0	0	0	0	0	0	0	0	0	0	0	0
DANT2	0.0155614	0.0551648	0.0317666	0.0150009	0.0965049	0.0333564	0.0422973	0.0522502	0.0245628	0.1736	0.120009	0	0.0316898	0.016059	0.0514539	0.0620188	0.0549073	0.0163407	0.149545	0.0320559	0.122545	0.0907209	0.0595313	0.0207963	0.0460952	0.0488713	0.134047	0.0839282	0.0166181	0.0737255	0.0208418	0.0073851	0.0167578	0	0.0386607	0.0509381	0.0411411	0.108866	0.05457	0.0531343	0.0321853	0.0438514	0.048792	0.0995025	0.0886034	0.0379727	0.0569133	0.0615814	0.0231625
AC022431.1	0	0.0356616	0	0	0.124772	0.0431268	0.032812	0.0675548	0.0476363	0	0	0.231699	0	0.0622884	0.0399151	0.192443	0	0.0633813	0.0644493	0	0.0297074	0	0.0577264	0	0	0	0.103987	0.162767	0.0644571	0	0.0538931	0.0859345	0.129998	0.0594308	0.199939	0.0987876	0.0638301	0	0	0	0	0	0.126167	0.0771887	0	0.110464	0	0.0716573	0
AP003718.1	0	0	0	0	0	0	0	0	0	0	0	0.0710066	0	0	0	0	0	0	0	0	0	0	0	0	0	0.0580923	0	0	0	0	0	0	0	0	0	0	0	0	0	0	0.0229548	0	0	0.0709659	0	0	0	0	0
AP000851.1	0.16176	0.0682665	0	0	0.0955398	0	0	0.0258638	0.0364758	0	0.0297022	0.147846	0	0.0238475	0	0	0	0.024266	0	0	0.0113737	0.0673602	0.044202	0	0.222467	0.0483826	0.0398121	0.0415444	0.123389	0	0.0206334	0.0219338	0	0	0.0382741	0.113465	0	0	0	0	0.00955905	0	0	0	0.016447	0	0.0422581	0.109738	0
AC125257.1	4.22896	4.59273	3.67405	3.2677	4.4395	3.60546	1.65068	5.05448	3.12845	4.28662	4.93888	4.37987	3.60896	4.37558	4.79003	2.49953	3.0973	3.57116	4.19725	3.54071	4.53239	3.77646	4.73097	2.49378	3.37701	3.51393	3.60483	5.23063	4.39821	4.02805	3.24852	4.124	3.36504	3.51165	4.99261	3.10834	4.02849	5.1369	3.28156	3.93984	4.69992	4.58428	4.53531	2.88059	2.42832	3.54984	2.89749	4.98128	3.4185
LINC01774	0	0	0	0	0	0	0	0	0	0	0	0	0	0	0	0	0	0	0	0	0	0	0	0	0	0	0	0	0	0	0	0	0	0	0	0	0	0	0	0	0	0	0	0	0	0	0	0	0
ECI2-DT	0.0284164	0.117525	0.0145022	0.0136965	0.0734276	0.0710636	0.0154477	0.0795112	0.0897077	0.0951025	0.109573	0.218165	0.0434013	0.1173	0.0751674	0.0906014	0.0375995	0.0596792	0.0151712	0.0487806	0.0769235	0.0690267	0.0543546	0.0759516	0.126261	0	0.0979129	0.114945	0.166903	0.0504859	0.0380589	0.0674292	0.076503	0.153889	0.0352989	0.0348815	0.120204	0.0331332	0.0747372	0.048514	0.0705279	0.0266922	0.163347	0.0908501	0.0202247	0.11268	0.0259822	0.129321	0.211484
ABALON	0.30601	0.401779	0.294989	0.5572	0.316291	0.182207	0.341948	0.30444	0.456187	0.398276	0.218513	0.435069	0.415448	0.403516	0.247335	0.29812	0.254938	0.249928	0.308598	0.455267	0.217552	0.264297	0.195111	1.0451	0.428046	0.160173	0.571135	0.458452	0.43572	0.241632	0.273232	0.322725	0.384461	0.334786	0.22526	0.417368	0.206752	0.317159	0.238468	0.391827	0.421944	0.175659	0.408668	0.326115	0.580788	0.311134	0.481871	0.275835	0.278352
AC090197.1	0.134856	0.0876452	0.0963526	0.110499	0.0348467	0.11081	0.17228	0.166029	0.0957888	0.0300887	0.069334	0.0862794	0.0549255	0.167002	0.200657	0.171988	0.0386614	0.0849663	0.100798	0.13427	0.132748	0.11793	0.116079	0.198245	0.0499333	0.0917635	0.133592	0.0303055	0.180018	0.0638913	0.0511749	0.0512001	0.0508288	0.139423	0.139599	0.0220718	0.185397	0.228	0.0177341	0.0920936	0.0836765	0.0570032	0.112757	0.034492	0.167966	0.0493613	0.0678173	0.154765	0.291057
LRRC2-AS1	0.028169	0.0582509	0.0143759	0	0.0291153	0.0201271	0.0153132	0.0315275	0.0111158	0.0314248	0.0181032	0.0360443	0	0.0145349	0.0372564	0.0112266	0.00621203	0	0	0.00967118	0.0138643	0	0	0	0.125161	0.0884662	0.0363976	0.0506419	0.0752046	0	0.00628792	0.0133684	0	0.0554722	0.0349915	0.0345778	0.0446839	0	0	0.0120229	0.0116523	0	0.0294409	0	0.0701701	0	0	0.122621	0.0628927
AC025946.1	0.0752373	0.0444526	0	0	0	0	0	0	0	0	0.0967048	0	0	0.0776432	0	0.0599707	0	0	0	0.0516621	0.0370306	0	0	0	0	0	0.0648104	0	0	0	0	0	0	0	0.0623066	0	0	0	0	0	0.0311225	0	0	0	0	0	0	0	0
AP001107.3	0	0.0351372	0	0	0	0	0.0323294	0.0665614	0	0.132689	0	0.152194	0	0	0.0786563	0.189613	0.340988	0.124898	0	0	0.0292705	0.0577845	0	0.0397385	0	0	0	0.106916	0	0.070439	0	0.0564472	0	0	0	0.0486674	0	0	0.0521375	0	0.0984019	0	0	0	0	0.0725599	0.0543763	0	0
AC091917.1	0	0	0	0	0	0	0	0	0	0	0	0	0	0	0	0	0	0	0	0	0	0	0	0	0	0	0	0	0	0	0	0	0	0	0	0	0	0	0	0	0	0	0	0	0	0	0	0	0
AC096759.1	0	0	0	0	0	0	0	0	0	0	0	0	0	0	0	0	0	0.0718232	0	0	0	0	0.0654152	0	0	0	0	0	0	0.162025	0	0	0	0	0	0	0	0	0	0	0.0282932	0	0	0	0	0	0	0	0
AL359091.1	0	0	0	0.010368	0.0444667	0	0	0.0481508	0.0169768	0.0239969	0.0552966	0.055049	0	0	0.0142251	0	0	0	0.0459372	0	0	0	0	0	0.0159295	0	0	0	0.0459428	0	0	0	0.0463291	0	0	0.0176031	0.011374	0.0250812	0	0.0183621	0.00889805	0	0.022482	0	0	0	0	0.0255375	0
LINC00443	0.276513	0.0490118	0.0282234	0.0799662	0.0857409	0.197572	0.240509	0.309482	0.2837	0.0308473	0.0355411	0.459965	0.0281552	0	0.603435	0.286527	0.0853702	0	0.0885764	0.170882	0.843791	0.0537347	0.343793	0.11086	0	0.578937	0.0952768	0	0.206703	0.0327511	0.222205	0.0262455	0	0.163359	0.114495	0.0678848	0.16083	0.128965	0.121208	0.0472078	0.148696	0.0259735	0.0577998	0.106085	0.0590405	0.269898	0.556218	0.404874	0.246948
AC079354.1	0	0.0614618	0	0	0	0	0	0.116429	0.0820998	0	0	0	0	0	0.0687926	0	0	0	0	0.0714299	0	0	0	0	0.385177	0	0	0.0935084	0	0	0	0.0987372	0	0	0.0861474	0	0	0	0	0	0	0	0	0	0.074038	0	0.0951147	0.082333	0
AL021408.1	0.0433674	0.17936	0	0.0418054	0.134473	0	0.0943014	0	0	0.0967598	0.111483	0.166475	0.17663	0.447541	0.114716	0	0.0573821	0	0.185227	0.0595569	0.0853789	0.0421378	0.124429	0.0579563	0	0	0.149429	0.0779655	0.0926246	0.102731	0.0387221	0.144069	0.140105	0.085402	0.071828	0.141957	0.0687928	0.0505659	0.152079	0.0740391	0.161453	0.0814719	0.135977	0	0.0308657	0.0529123	0.0396524	0.188781	0.129102
AC005775.1	0.0380612	0.0224878	0.0776974	0.0550356	0	0.0271953	0.0413817	0	0.0300389	0	0	0.0974043	0.0387548	0.0392783	0.05034	0.0303381	0.0671484	0	0.203205	0.0784048	0.112399	0.0369821	0	0.0254326	0.0281859	0.119533	0.163932	0.0684262	0.121938	0.045081	0.0509765	0.0722524	0	0	0.0630397	0	0.0402505	0.044379	0.066736	0	0.0157443	0.107255	0.0795597	0	0.162535	0.0696575	0.139203	0.0301242	0.0566528
AC245008.1	0	0	0	0	0.1405	0	0	0	0	0	0.0873594	0	0	0	0	0	0	0	0.145146	0	0	0	0	0	0	0	0	0.0610948	0	0	0	0	0	0	0	0.0556199	0	0	0	0.058018	0	0	0	0	0	0	0	0.0268966	0
AC007638.1	0	0	0.0187302	0	0	0	0	0	0	0	0.0471731	0	0	0.0189374	0	0	0	0.0192696	0	0	0	0	0.0175504	0	0	0	0	0	0	0	0	0.00870881	0	0	0	0	0.00970305	0	0.0160878	0	0	0	0.0191792	0	0	0	0	0.0145239	0
AC087501.2	0	0.0372605	0.193108	0.0911895	0	0	0.0342831	0.0705836	0.099544	0.0703536	0.162117	0	0.0642136	0.065081	0	0.0502679	0	0	0.202016	0	0.0310393	0	0.241258	0	0	0.132038	0.0543245	0	0.134694	0.0746956	0	0.0299291	0.135826	0	0	0	0.0666919	0.0735324	0	0	0.0782612	0.0592379	0	0.161299	0	0	0.0576622	0.0499134	0
LINC02232	0.00793137	0	0	0	0	0	0	0	0	0	0	0	0	0	0.00524504	0	0	0	0	0	0.00390369	0.00770649	0	0	0	0	0	0.156848	0	0	0	0.112922	0.00854118	0	0.026273	0	0	0	0.0139067	0	0	0	0	0	0	0.00483851	0	0	0.0118056
LINC00373	0	0	0	0	0	0.0824099	0	0	0	0	0	0	0.0587194	0	0	0	0	0.0605568	0	0.0395984	0	0	0	0	0	0	0	0	0	0	0	0	0	0	0	0	0	0	0	0	0.023855	0	0.0602725	0	0	0	0	0	0
AC135050.6	10.2277	14.2095	14.5888	10.3544	15.4368	13.2091	12.446	15.7099	16.3128	13.5104	15.0711	17.4677	13.2463	19.6963	14.2064	14.0535	14.0048	7.05511	18.232	7.0229	14.2171	11.2683	19.1133	18.2721	11.8205	16.6203	16.4041	14.1174	14.8981	16.9799	14.9974	11.7183	12.3505	11.0397	7.97377	10.7161	15.6809	14.3703	12.6432	15.2329	11.5063	14.9935	13.9992	12.806	13.98	13.1314	12.1296	17.7139	14.9688
AC008507.2	0	0.0325079	0	0.0265194	0.0284345	0.0393129	0	0.0307903	0.0217118	0.03069	0.0353598	0.0704028	0	0.11356	0.0181926	0.0219281	0.0242671	0.0288881	0.0293748	0.0188901	0.0541604	0	0.0789321	0	0.0203724	0.0863974	0.0947907	0.0494577	0.0587568	0.032584	0	0.0261116	0.118502	0.0541751	0	0.0225128	0.043639	0.0320766	0	0.0939339	0.0341395	0.025841	0.0575049	0	0.0391595	0.0167826	0.0251536	0.0435469	0.040948
LINC02474	0.0236838	0.0419794	0.0966952	0.0456615	0	0.0338448	0	0.159046	0.0186918	0.0528424	0.243532	0.0606103	0.120577	0.0977645	0.0469865	0	0.0104458	0.02487	0.177023	0	0	0	0.0226511	0.0158256	0.0876939	0.0495868	0.0204015	0.383206	0	0.0841555	0.0951612	0.0224797	0.127524	0	0.0196134	0	0.300553	0	0	0.121303	0.0489849	0.0444934	0.0742596	0.0605756	0.0674255	0	0	0	0
AC091114.1	0	0.0135086	0	0.0110201	0	0	0.0248583	0	0	0.0765188	0	0	0.0232803	0.0235947	0.0302396	0.0364486	0.0201682	0.0240087	0.0488266	0.0156994	0	0	0	0.0152775	0.0169314	0.0239348	0	0	0.0244162	0	0	0.0108506	0	0	0	0	0.0120894	0	0.0601331	0	0.0189154	0	0	0.029239	0.0162727	0	0	0.0090479	0.0340317
AL354872.1	0.2777	0.902407	0.283446	0.133849	0.358787	0.297631	0.301926	0.62162	0.27396	0.542145	0.44617	0.266503	0.49483	0.501515	0.413199	0.387365	0.673645	0.291608	0.444783	0	0.546718	0.20237	0.730376	0.04639	0.25706	0.726777	0.358821	0.436841	0	0	0.247955	0.296529	0.448577	0.136716	0.402453	0.0568135	0.330383	0.323795	0.304322	0.177789	0.172309	0.456488	0.290239	0.355134	0.0494116	0.0847051	0.190434	0.247264	0.413347
RUNX2-AS1	0	0	0	0	0	0	0	0	0	0	0	0	0	0	0	0	0.00943095	0	0	0.0146826	0	0	0	0	0	0	0	0	0	0	0	0	0	0	0	0	0	0	0	0	0	0	0	0	0	0	0	0	0
AL136164.1	0	0	0	0	0	0	0	0	0	0	0	0	0	0	0	0	0.040537	0	0	0	0	0	0	0	0	0.192431	0	0	0	0	0	0.0436183	0	0	0	0	0.0485979	0	0	0	0	0	0	0	0	0	0	0.0363715	0
AP002433.1	0	0.0198284	0	0	0	0	0	0	0.0264866	0	0	0	0	0	0.0221935	0.0267504	0.0296038	0.035241	0	0	0	0	0	0	0	0	0	0.0603343	0	0	0.0299655	0	0	0	0	0	0.0177453	0	0	0	0.0138824	0	0	0.0429182	0	0.0204733	0	0.0265618	0
AC126283.1	0	0.262563	0.0907181	0	0	0	0.0483165	0	0	0.0991522	0.114239	0.113728	0.0904988	0.183443	0.0587761	0.0708445	0.0784012	0.0933307	0.189807	0.0610294	0.0437449	0	0	0.0593893	0.0658186	0.0930434	0.153123	0.23968	0.18983	0	0.158718	0.0421803	0	0	0.073604	0.145467	0.0469958	0.103632	0.0779197	0.0758697	0.257359	0.0834863	0.0928925	0	0.126515	0	0.243797	0.175862	0
AC026474.1	0.0755889	0	0	0	0	0	0	0	0.0596566	0	0.0971567	0	0	0.234018	0	0	0	0	0.0807122	0	0	0	0	0	0	0	0	0	0.0807219	0	0	0.035873	0	0	0	0	0.119905	0	0	0.129049	0	0.0710024	0	0	0	0	0	0.149565	0.112511
AL353596.1	0	0.120979	0.0417992	0.039477	0.0423278	0	0.0667869	0.0458347	0.0646406	0.182741	0.263184	0.157203	0	0.0422615	0.270817	0.0326423	0	0.043003	0	0.11248	0.120935	0.0795817	0	0.0273642	0	0.0857413	0.176383	0	0.349863	0.0970097	0.0731309	0.019435	0.132302	0.0403227	0.101741	0.100538	0.151576	0.190998	0.107707	0	0.0338802	0.0769342	0	0	0	0.074948	0.0374439	0.129648	0.0609555
AC005076.2	0.619352	0.66729	0.409049	0.298523	0.52719	0.546662	0.673384	0.570869	0.690082	0.772226	0.374622	0.932361	0.445156	0.827145	0.819159	0.696957	0.353512	0.573858	0.544625	0.325215	0.537945	0.814189	0.487814	1.36328	0.566574	0.495812	1.00427	0.818725	0.311252	0.733581	0.764457	0.449543	0.43157	0.286981	0.663762	1.13294	0.500865	0.722158	0.479101	0.559795	0.376764	0.376441	0.571163	0.605688	0.674179	0.488962	0.466362	0.663207	0.379599
AL590006.1	0.0430214	0	0	0.0207359	0	0	0	0	0	0	0	0.110098	0.0438053	0	0	0.0685835	0	0	0	0	0	0	0.0411454	0.028747	0.031859	0.0900739	0.0370591	0.116015	0.137828	0.101912	0.0576198	0.0408341	0	0	0.0712549	0	0.0454959	0	0	0	0.0177961	0	0	0.165052	0	0.0262451	0.039336	0.0340499	0
PARD6G-AS1	0.0422995	0.495672	0.165503	0.10194	0.26961	0.156155	0.0919793	0.205152	0.0612036	0.188754	0.299028	0.180418	0.200995	0.327391	0.181823	0.314686	0.0652973	0.185075	0.331221	0.145226	0.218601	0.123301	0.13485	0.155455	0.292361	0.199266	0.388665	0.766793	0.50442	0.133602	0.245496	0.274351	0.220167	0.215189	0.180987	0.450001	0.335494	0.147962	0.0865284	0.0601799	0.16331	0.0860879	0.346307	0.117204	0.366285	0.16343	0.058014	0.828595	0.0734548
AC004920.1	0.0671205	0	0	0	0	0	0	0	0	0	0	0	0	0	0	0	0	0	0	0	0	0	0	0	0	0	0	0	0	0	0	0	0	0	0	0	0	0	0	0	0	0	0	0	0	0	0	0	0
AC092667.1	0.27523	0.118265	0.0383079	0.0120599	0.103446	0.0536333	0.122417	0.0700104	0.118483	0.125608	0.273361	0.0960483	0.0636921	0.167837	0.182011	0.119663	0.0331068	0.0394111	0.0534336	0.111675	0.116992	0.0607788	0.179474	0.150471	0.0741159	0.0785796	0.06466	0.0112456	0.14696	0.118542	0.0446817	0.100933	0.202085	0.1355	0.145045	0.174043	0.132301	0.131284	0.0438713	0.160189	0.0879758	0.0822595	0.156904	0.0159989	0.0801362	0.015264	0.0343163	0.153475	0.0744855
AC008403.2	0.0231417	0.0136728	0	0	0	0	0	0	0	0	0	0	0.0235634	0	0	0	0	0	0.0247102	0	0	0	0	0	0	0	0	0	0	0.0274097	0	0	0	0	0	0	0	0.0269829	0	0	0	0	0	0	0	0	0	0.00915792	0
AC135776.2	0	0	0	0	0	0	0	0	0	0	0	0	0	0	0	0	0	0	0	0	0	0	0	0	0	0	0	0	0	0	0	0	0	0	0	0	0	0	0	0	0	0	0	0	0	0	0	0	0
AC023908.2	0	0	0	0	0	0	0	0	0	0	0	0	0	0	0	0	0	0	0	0	0	0	0	0	0	0	0	0	0	0	0	0	0	0	0	0	0	0	0	0	0	0	0	0	0	0	0	0	0
AL162253.1	0	0.0252172	0	0	0	0.030496	0	0.0477696	0	0	0.0548589	0.16384	0	0	0	0	0	0	0.136721	0	0.0420136	0	0.0408197	0	0	0.0893609	0	0.0383656	0	0.0505525	0.0190546	0	0	0	0	0	0	0.0497653	0	0	0	0	0.044608	0	0	0	0	0	0
AC009090.3	0.343562	0.811948	0.35067	0.248391	0.828575	0.163653	0.217895	1.66627	0.451912	0.511029	1.10398	0.732687	0.816251	1.18183	0.719461	0.730263	0.277804	0.180384	0.672554	0.275226	0.845477	0.111274	1.53338	0.344353	0.381632	0.659373	0.739871	0.411768	0.489189	0.881672	0.460142	0.271746	0.863279	0.394663	0.189677	0.609161	0.575262	0.867943	0.250998	0.537668	0.260547	0.591645	0.957533	0.805495	0.489044	0.628767	0.523552	0.951711	0.511379
AC010307.2	0	0.0702743	0.0809348	0	0	0.0849852	0	0.0443743	0.156452	0	0.152879	0.0507314	0	0	0.104875	0.0632044	0.0174866	0.0416328	0.0423343	0	0.0975684	0	0	0	0	0	0	0.178193	0.0423394	0.0469593	0.0177002	0	0.0426954	0	0	0.0648899	0.0838553	0	0	0	0.0820016	0	0.0414373	0.0507024	0	0.0483733	0	0.0156897	0.0590133
LINC02134	0	0	0	0	0	0	0	0	0	0	0	0	0	0	0	0	0	0.0609917	0	0	0	0	0	0	0	0	0	0	0	0	0	0	0	0	0	0	0	0	0	0	0	0	0	0	0	0	0	0	0
AL590705.3	0.887293	0.403262	0.766319	0.296077	0.493824	0.438911	0.148415	0.68752	0.592539	0.456853	0.701824	0.17467	0.277988	0.281743	0	0.435231	0.150517	0.573373	0.437276	0.562398	0.73905	0.795817	0.391663	0.319249	0.404354	0.500157	0.470354	0.0613526	0.655993	1.13178	0.121885	0.745007	0.955513	0.873659	0.678275	0.0558546	0.108269	0.954991	1.1369	0.291314	0.592903	0.384671	0.428011	0.17457	0.0971553	0.0416378	0.499252	0.13505	0.81274
AC109347.2	0.648895	0.219079	0.378469	0.357442	1.14976	0.662349	0.503932	0.830015	0.804766	0.206827	0.595746	0.593078	0.377554	0.573981	0.490419	1.69946	0.122656	0.681394	0.791858	0.954787	0.501876	0.630497	1.15254	0.495535	0.411885	0.873382	0	0.83327	0.593965	0.439184	0.49662	0.527918	0.199653	0.273825	0.460605	0.227579	1.17638	1.08086	0.731418	2.45305	0.651878	0.783671	0.96885	1.42257	1.18758	0.735163	0.50855	0.293473	0.827877
AC090772.1	0	0.26391	0	0.0307562	0.0659545	0.0455936	0	0.0714189	0.151083	0.0711862	0	0.244952	0.129947	0.0658512	0.0843965	0.305176	0	0.0670066	0.0681357	0	0.18844	0	0	0	0.0472544	0.0668004	0	0.172078	0.0681439	0.0755795	0.0569757	0.151416	0.137434	0.0628302	0.0528439	0	0.168703	0.0744026	0.0559424	0.0544705	0.0527916	0.0599389	0.200076	0	0	0	0	0.176764	0.09498
AL359198.1	0.113317	0.0334757	0.346985	0.109236	0.0585621	0.0809666	0.123203	0.063414	0.0894327	0.126415	0.218475	0.0724988	0.057691	0	0.074937	0.0903237	0.0249895	0.0594963	0	0.15562	0.0836593	0.110104	0	0.189297	0.335663	0.118626	0.146419	0.10186	0.242024	0.134217	0.0252948	0.026889	0.183045	0.111576	0.0469209	0.417295	0.0599176	0.132127	0.198688	0.0483653	0.210935	0.0532207	0.118434	0.0724573	0.0806508	0.138258	0.0518051	0.0448433	0.0843343
AC001226.1	0	0.106389	0.0612642	0.0578605	0.0620388	0	0.195776	0.0671788	0.0947423	0.0669599	0.0771485	0.076803	0.0611161	0.247767	0.158772	0	0.132366	0	0.256362	0.0824293	0.14771	0	0.172215	0.200535	0.0888979	0.125669	0	0	0.128197	0.0710924	0.0535931	0.113942	0	0	0.0497066	0.147357	0.158687	0	0.157863	0.0512367	0.0248287	0.0563804	0.188198	0.0767591	0.213597	0.10985	0.0548807	0.0712585	0.178682
LINC00376	0	0	0	0	0	0	0	0	0	0	0	0	0	0	0	0	0	0	0	0	0	0	0	0	0	0	0	0	0	0	0	0	0	0	0	0	0	0	0	0	0	0	0	0	0	0	0	0	0
EDIL3-DT	0.118073	0.767375	0.216929	0.102438	0.707831	0.269968	0.577682	0.713616	0.652304	0.237097	1.00164	0.7252	0.504944	0.194958	0.812054	0.790563	0.729074	0.148784	0.353013	0.616174	0.894951	0.367121	0.813058	0.284028	0.244826	0.222489	0.203419	0.127363	0.529583	0.22376	0.137054	0.52673	0.508606	1.06958	1.21248	0.75367	0.462	0.357947	0.745299	0.282213	0.859616	0.221818	0.592342	0.271794	0.336143	0.777927	0.604569	1.02796	0.843589
AC007370.2	0	0	0.0245148	0	0	0	0.00652829	0.0134408	0	0	0	0	0	0	0	0	0.00529659	0	0.0128229	0	0.0118212	0	0.0114853	0	0	0	0.0103446	0	0	0.0142238	0	0	0	0	0	0	0.0190495	0	0.0105281	0	0	0.0112803	0.0251024	0.0153575	0.00854707	0.0219781	0	0.00950466	0.0178749
AL133371.1	0	0	0.0432217	0	0	0	0.0460398	0.0473945	0	0	0.0544281	0	0.0431172	0	0.0280033	0	0.0560302	0	0	0.0581537	0	0	0	0	0	0.0443296	0	0	0	0	0	0	0	0	0	0.0346532	0.0223907	0	0.0371241	0	0.0350332	0	0.0442577	0.0541533	0	0	0	0	0
AC015712.7	0	0.0903053	0	0.0736697	0.210639	0.109209	0.0553928	0.0570227	0.120629	0	0.196455	0.0651919	0.207506	0.0525773	0.0336921	0	0.0224709	0.0534998	0.272006	0	0.175531	0	0.0487266	0.0680873	0.0754582	0	0.307211	0.915941	0.108816	0.0603446	0.0227454	0.386863	0	0.150496	0	0.041693	0.0538787	0	0.0446658	0.217453	0.0843003	0	0	0.130309	0.32635	0.0621616	0.186335	0.181457	0.0758344
C2CD4D-AS1	1.7263	2.68209	2.67565	4.43765	2.97382	3.97449	2.1202	2.28992	2.01842	3.20971	4.19118	2.78161	2.60408	2.37533	1.39529	1.68179	2.22777	1.34278	2.11638	1.97562	2.83218	2.42284	2.9963	4.52861	3.07761	2.00797	3.63502	3.96561	2.18492	3.55926	1.42721	2.09368	2.20329	1.385	2.32973	1.51735	2.06224	2.16194	2.35422	3.38385	1.9836	2.70258	4.00943	3.43413	4.45954	2.96435	1.63688	2.80851	0.85651
AC134312.6	0.072865	0	0	0	0	0	0	0	0	0	0	0	0	0	0	0	0	0	0	0	0	0	0	0	0	0	0	0	0	0	0	0	0	0	0.060342	0.0596285	0.0385281	0	0	0	0	0.0684438	0	0.0931828	0	0	0	0.11534	0
AC080078.1	0	0	0.08054	0	0	0	0.0428956	0	0	0	0	0	0.0803453	0	0	0.0628961	0	0	0	0	0	0	0	0	0	0	0	0.0709295	0.0842658	0.0934605	0	0.0374479	0	0	0	0	0	0	0	0	0	0	0.0824704	0	0	0	0	0.0312263	0
AC027287.2	0	0	0	0	0	0	0	0	0	0	0	0	0	0	0	0	0	0	0	0	0	0	0	0	0	0	0	0	0	0	0	0	0	0	0	0	0.0577921	0	0.0479101	0	0	0	0	0	0	0	0	0	0
LINC01864	0	0.0345237	0	0.00938797	0	0	0.0105883	0.0217998	0.0307442	0.0651861	0.0500699	0.0249228	0	0	0	0	0.00859062	0	0.0415952	0.0133743	0	0	0	0.0260298	0.0288477	0.02039	0	0	0	0.0230697	0	0	0	0	0	0	0.0205978	0	0	0.0166265	0	0.0182956	0	0	0.0277252	0	0.0712359	0.0231236	0
LINC02825	0	0	0	0	0	0	0	0	0	0	0	0	0	0	0	0	0.0146499	0	0.035467	0	0	0	0	0	0	0	0	0.0298574	0	0	0	0.0157635	0	0	0	0	0.0175631	0	0	0	0	0	0	0	0	0	0	0	0.0494403
AP005210.1	0	0	0	0	0	0	0	0	0	0	0	0	0	0	0	0	0	0	0	0	0	0	0	0	0	0.062257	0	0	0	0	0	0	0	0	0	0	0	0	0	0	0.0246005	0	0	0	0	0	0	0	0
LINC01962	0	0.0465076	0	0.0379402	0.24408	0	0.0427913	0.0881007	0.0621242	0	0.101175	0.100722	0.0801498	0	0.260274	0	0.0347178	0.165316	0.168101	0	0	0	0	0	0.174876	0	0	0.141514	0	0	0.035142	0	0	0	0	0	0.0416216	0	0	0	0.0325612	0	0	0.100665	0	0	0	0.186902	0
MORC1-AS1	0	0	0	0	0	0	0	0	0	0	0	0	0	0	0	0	0	0	0	0	0	0	0	0	0	0	0	0	0	0	0	0	0	0	0	0	0	0	0	0	0	0	0	0	0	0	0	0	0
AC013565.3	0	0.0890433	0	0.0242134	0	0.0358944	0.136547	0.112452	0	0	0.06457	0	0	0	0	0.16017	0.0221569	0.158256	0.053641	0.0344949	0.0247254	0	0.0960912	0.0671358	0.0372018	0.105179	0.043274	0.045157	0	0.0595013	0.134565	0	0	0	0	0	0.0265628	0.0585747	0	0	0.103903	0.0471879	0.0525045	0	0.0715087	0	0	0.0198801	0.149549
AC099344.1	0	0	0	0	0	0	0	0	0	0	0	0	0	0	0	0	0	0	0	0	0	0	0	0	0	0	0	0	0	0	0	0	0	0	0	0	0	0	0	0	0.0126133	0	0	0	0	0	0	0.0120667	0
AC108482.1	0	0	0	0	0.0463143	0.0320166	0.024359	0	0	0.0999762	0	0	0	0	0	0	0	0	0	0	0.0441085	0	0	0	0	0	0	0	0	0	0	0	0.0482541	0	0	0	0	0	0	0	0	0	0	0	0	0	0	0	0
AL355390.1	0	0	0	0	0	0.00992954	0	0	0	0	0	0	0	0	0.00919008	0	0	0	0	0	0	0.0135029	0	0	0	0	0.023942	0.0124919	0.0296813	0	0	0	0	0	0	0	0	0	0	0	0.00574857	0	0	0	0	0	0	0.0219979	0
AC010542.4	0	0.0200153	0.0172887	0.00816409	0	0	0.00920796	0	0	0	0	0	0	0	0.0112013	0.0540051	0	0.0355732	0.0180863	0.0116307	0	0	0	0.0113182	0.0250869	0	0.0145908	0	0	0.0200622	0	0	0	0.016678	0	0.0138613	0.0268688	0	0	0	0	0.0159105	0	0	0.0361662	0.0206663	0	0.0402181	0.050424
AC099791.2	0.151532	0.134295	0.154667	0.0730371	0.0783113	0	0.0823757	0	0	0.169046	0.194768	0.0969481	0	0.0781887	0	0.0603921	0.0334169	0	0.242704	0	0.0745815	0	0	0.050627	0	0.0793157	0	0.136211	0.080911	0	0	0.179785	0.0815913	0	0	0	0.160248	0	0	0.0646758	0.0626823	0.0711687	0	0	0	0	0.0692756	0	0.22555
LAMC1-AS1	0	0.438958	0.137876	0.520866	0.558479	0.193035	0.220299	0.60475	0.533049	0.301389	0.694498	1.20993	0.206315	0.418203	0.133995	0.484523	0.476627	0.354618	0.721186	0.139132	0.53188	0.393755	0.645958	2.57246	0.550183	0.14141	0.523625	0.667834	0.360637	0.239993	0.361838	0.993659	0.945539	0.399018	0.223732	0.442172	0.392842	0.236256	0.4737	0.461237	0.139694	0.380656	1.05886	0.43187	1.68247	0.329625	1.17335	0.534563	0.603193
AC007308.1	0	0	0	0	0	0	0	0	0	0	0	0	0	0	0	0	0	0	0	0	0	0	0	0	0	0	0	0	0	0	0	0	0	0	0	0	0	0	0	0	0	0	0	0	0	0	0	0	0
AC004837.3	0	0	0	0	0	0	0	0	0	0	0.0735983	0.0732687	0	0	0	0.0456414	0	0	0	0.0393181	0.0281826	0	0	0.0382614	0	0.059943	0	0.051471	0	0	0	0	0.0616628	0.0563804	0.0948384	0	0	0.0667648	0	0	0	0	0	0	0	0	0	0.0453196	0
AP002387.2	3.90128	1.7428	4.4676	2.20142	4.47492	2.99148	3.43985	3.19495	3.64221	3.98067	1.8957	2.49599	4.65057	2.06211	2.98894	1.74444	3.94497	0.149878	4.1657	4.73696	5.73702	3.88312	2.45711	1.84386	5.98949	5.57822	3.40159	4.61877	4.42024	5.29701	4.82153	2.75462	3.94506	2.67019	3.23078	8.87693	4.93069	5.4919	6.08966	3.00533	3.08982	3.61987	5.12166	3.04214	2.201	2.96044	3.52358	5.3847	1.69958
AC108102.1	0.118073	0.0348807	0	0	0	0.0843649	0	0.132151	0	0	0	0	0	0	0	0.0470573	0	0	0.063038	0.0405378	0	0	0	0	0	0	0	0.0530677	0.0630456	0.0699249	0.0263565	0	0	0	0.0488902	0	0.0312162	0	0	0	0	0	0	0	0	0	0	0.0467255	0
AL589990.1	0	0	0	0	0	0	0.0297081	0	0.0431301	0	0.0702417	0	0	0	0.0361394	0	0	0	0	0	0.0268972	0	0	0	0.0809391	0	0	0	0	0	0.0243976	0	0	0	0	0	0.0866882	0	0.0479101	0.0466496	0.0226059	0	0.0571163	0.0698871	0	0	0	0.0216263	0.162685
LINC02670	0	0	0	0	0	0	0	0	0	0	0	0	0	0	0	0	0	0	0	0	0	0	0	0	0	0	0	0	0	0	0	0	0	0	0	0	0	0	0	0	0	0	0	0	0	0	0	0	0
LINC01915	0.261854	0.348101	0.0400907	0.0189317	0.0676628	0.0467745	0.135232	0.263767	0.0929977	0	0.286083	0.0670123	0.239963	0.0945795	0.467545	0.0521801	0.0750697	0.233723	0.153781	0.683253	0.0644401	0.203544	0.0250436	0.104983	0.0775653	0.150767	0.0902257	0.105921	0.251672	0.186089	0.0584514	0.292036	0.324285	0.128915	0.487913	0.450001	0.103843	0.244255	0.206609	0.357641	0.167893	0.135281	0.191574	0.0837174	0.158413	0.175718	0.0598557	0.124349	0.136416
AC008554.1	0	0	0.0407169	0.0384548	0.0412317	0	0.0433717	0.0446478	0	0	0	0	0	0.0411672	0	0	0	0	0	0.0273917	0	0	0.0381521	0.0799669	0	0.0417605	0	0	0.0426005	0.0472489	0	0.0189317	0	0	0.0991067	0	0.0210931	0.0465131	0	0	0.0165014	0	0	0.051015	0	0	0	0	0
LINC02173	0	0	0	0	0	0	0	0.0694998	0	0	0	0	0	0	0	0	0	0	0	0	0	0	0	0	0	0	0	0	0	0	0	0	0	0	0	0	0	0	0	0	0	0	0	0	0	0	0	0	0
AC018362.2	0	0	0	0	0	0	0	0	0	0	0	0	0	0	0	0	0	0	0	0	0	0	0	0	0	0	0	0	0	0	0	0	0	0	0	0	0	0	0	0	0	0	0	0	0	0	0	0	0
LINC01949	0	0	0	0	0	0	0	0	0	0	0	0	0	0	0	0	0	0	0	0	0.00473481	0	0.0184011	0	0	0	0	0	0.0102733	0	0	0	0	0	0	0	0	0	0.00843377	0	0	0	0	0	0	0	0	0	0
AP001972.3	0.0375314	0.0886989	0	0.198988	0	0.08045	0.0204028	0.0420063	0.0296207	0	0.0482402	0.192097	0.114646	0.0387315	0.0744589	0.0299158	0.082767	0.197056	0.0400752	0.0515422	0.0369447	0	0	0.0250786	0.055587	0.0392898	0.12932	0.0674736	0	0.0889068	0.0502669	0.0534349	0.040417	0	0.0621621	0.0614271	0.0992255	0.0437612	0.0329035	0.0640756	0.0776257	0	0.19613	0.0959934	0	0.0915837	0.102949	0.0148524	0.167592
AL353801.3	0.17907	0.246868	0.182775	0.0287701	0	0	0	0.066807	0.141327	0.0665893	0.153443	0.152756	0.0607778	0	0.0394733	0.142735	0.0263266	0	0.382415	0	0.058757	0	0.0570874	0.0797702	0	0.0624867	0	0.0536552	0	0.212097	0.106593	0.141639	0.0642795	0.0587729	0.0988629	0.048847	0.284056	0	0	0	0	0.224273	0.124771	0.152668	0.042483	0.0728277	0	0.0236214	0.0888466
AC134312.4	0	0.0683886	0.118145	0.0278952	0	0	0.220233	0.129551	0	0.0645642	0.148777	0.14811	0.176788	0	0.0382728	0.138394	0.025526	0	0.123595	0.0397401	0.0284851	0.0562339	0	0	0.0428586	0.121173	0.0498541	1.61273	0.061805	0.137098	0.0516757	0.43946	0.0623247	0.0569856	0	0	0.0306019	0.0674815	0.0507384	0	0.0478807	0.0543632	0	0	0	0.0706129	0	0	0.0861447
AC002347.2	0	0	0	0	0	0	0	0	0.149316	0.211061	0	0	0	0.195243	0	0	0	0	0.404033	0	0.0931179	0	0	0	0	0	0	0	0	0	0	0.0897873	0	0.186286	0	0	0.100038	0	0.165864	0.1615	0	0	0	0	0.134654	0	0	0	0
AC105460.1	0	0	0	0	0	0	0.0211894	0	0.0307627	0	0	0	0	0	0	0	0	0	0	0	0	0	0	0	0	0	0	0	0	0	0	0	0	0	0	0	0	0	0	0.033273	0	0	0.0407384	0	0	0	0	0	0
ATP2B2-IT1	0	0	0	0	0	0	0	0	0	0	0	0	0	0	0	0	0	0	0	0	0	0	0	0	0	0	0	0	0	0	0	0	0	0	0	0	0	0	0	0	0	0	0	0	0	0	0	0	0
LINC01780	0	0.101809	0	0	0.0890518	0.0307803	0	0	0	0.0480578	0.0553703	0.0551223	0.0438636	0.0889123	0	0	0	0	0	0.0295802	0.0212026	0	0.0824005	0	0	0	0.111325	0.0774464	0	0	0	0.0204442	0	0.0424167	0.0356749	0.0352531	0	0	0.0377667	0.110319	0	0	0.0450238	0	0.0306602	0.02628	0	0.0340953	0
AL591770.1	0	0	0	0	0	0	0	0	0	0	0	0	0	0.0885585	0	0	0	0	0	0	0	0.0277938	0	0	0	0.029945	0	0.0257127	0	0	0	0	0	0	0	0	0	0	0	0	0	0	0	0	0	0	0.0523089	0	0
AL353633.1	0	0	0	0	0	0	0	0	0	0	0	0	0	0	0	0	0	0	0	0	0	0	0	0	0	0	0	0	0	0	0	0	0	0	0	0	0	0	0	0	0	0	0	0	0	0	0	0	0
AL160153.1	0.150825	0.178225	0.076973	0.0363483	0.389731	0.107767	0.245975	0.0844042	0.119035	0	0.0969302	0.192992	0	1.71213	0.199483	0.0601105	0.199567	0.0791897	0.080524	0.310695	0.222702	0.0732745	0.360622	0	0.167538	0	0	0.271153	0.161068	0.178643	0.13467	0.214736	0	2.67314	0	0	0.159501	0	0	0	0.56151	0.0708369	0.236454	0.0964409	0.0536732	0.920107	0	0.149216	0.224498
ZNF667-AS1	1.80972	2.77581	1.17381	0.915237	1.67701	1.58608	1.80767	2.13525	1.97707	0.765786	2.44067	2.89744	2.08778	1.88599	2.86518	2.31653	1.95811	0.992304	0.970948	3.60553	2.42204	2.07024	1.60291	2.37682	1.03648	1.67052	1.63571	2.76467	2.00877	1.20373	1.0348	2.43272	2.25607	1.96625	3.68397	1.62688	1.81482	1.9334	2.50099	1.28608	3.37793	1.64967	2.38526	0.934858	1.54817	2.83346	1.86662	3.13631	2.32216
AC025271.2	0.0808801	0.167253	0	0	0	0.028895	0.043968	0.135785	0.0638326	0.0451142	0.103958	0.103492	0.205885	0.1252	0.0267431	0.0967028	0.0713451	0	0.129543	0	0.119424	0.0785869	0.270737	0.0270221	0	0.211674	0	0.0727028	0.0431862	0.143696	0	0.0767681	0.217747	0.119456	0.0334898	0.0661877	0.0855324	0.0943053	0.177267	0	0.050185	0	0.21133	0.103433	0.115129	0.0740111	0.0739517	0.0480104	0.0601936
AC005498.3	0.126561	0.364533	0.322948	0.0228754	0.474195	0.395628	0.292404	0.708252	0.349597	0.141189	0.325344	0.506074	0.563792	0.179585	0.659097	0.30264	0.265146	0.182736	0.270277	0.315025	0.428251	0.230573	0.650601	0.253704	0.3046	0.298103	0.367946	0.355515	0.287204	0.281067	0.162444	0.382902	0.306656	0.405002	0.550248	0.375441	0.334601	0.368921	0.249648	0.135044	0.366469	0.252623	0.661376	0.263008	0.146374	0.270228	0.448411	0.619792	0.518048
PSMA3-AS1	2.66799	6.71811	5.66922	3.12963	6.3186	4.68934	3.50605	7.36504	4.79714	7.4482	8.78357	9.97346	6.0112	7.62903	5.56737	9.10861	3.68618	2.49439	9.18522	2.44665	5.99832	3.24997	8.42755	6.8334	3.67017	7.28644	5.84151	5.75028	6.65426	7.66997	3.50118	4.65023	5.0738	3.82225	3.35215	4.12009	8.40201	4.791	5.34793	5.76634	3.82026	4.48719	8.76698	6.89646	5.40138	3.95845	4.79903	7.27662	7.54593
AC090371.1	0.289893	3.42556	0.118356	0.0279452	0.65919	0.0414265	0	0.0648914	0	0.776159	0.0745216	0	0	0.418828	0.0766828	0.046214	0	0.182647	0.123817	0.0796226	0	0	0.443604	0.0387414	0.300548	0.303475	1.34847	0.677517	0.804905	0	1.06125	0.165093	0	0.342526	0.0480141	1.51828	0.613135	0	0	0.296952	0.0719498	0	0.18179	0.148291	0.247589	0	0	2.54679	0
AC048352.1	0	0	0	0	0	0	0	0	0	0	0	0	0	0	0	0	0	0	0	0	0	0	0	0	0	0	0	0	0	0	0	0	0.075738	0	0	0	0	0	0	0	0	0.0660631	0	0	0	0	0	0	0
EML4-AS1	0.409952	0.383503	2.68495	1.16909	0.494345	1.61104	0.817146	0.611774	0.781899	1.71501	0.658655	1.44255	0.800059	0.493571	1.15219	0.953072	1.03967	0.179368	0.948432	1.54823	0.420358	1.62651	0.359403	0.388069	1.01195	0.858318	0.588563	0.245669	0.583721	0.930658	1.96747	0.535026	0.809365	0.571841	0.820448	1.73332	0.957385	0.836499	1.31781	1.60392	0.621792	0.866424	1.17827	0.786396	1.02121	0.646067	0.406071	0.486695	0.864449
AC022613.2	1.04793	1.02753	0.637215	0.45136	0.737454	0.398277	0.824211	1.34756	1.05581	0.298482	0.80243	0.684717	0.658377	1.05843	1.44498	1.15519	0.629371	0.351196	0.452344	0.887976	1.10837	0.758248	0.959588	0.968402	0.842079	0.863617	1.38286	0.701474	1.45244	1.00353	0.3683	0.761862	1.20053	0.878151	1.10786	0.602121	0.707366	1.16988	0.703694	0.666147	1.01454	0.879627	1.42149	0.855406	0.809315	0.693695	1.03971	0.944105	1.46024
AL034417.3	0.0633113	0.0935158	0.0807764	0.0457732	0.0654382	0.0339276	0.103252	0.0708599	0.0499668	0.158915	0.10172	0.243034	0.0644649	0.147005	0.115137	0.252323	0.0628284	0.0166205	0.0676024	0	0.0856921	0.0307581	0.0908259	0.391319	0.10549	0.0331387	0.299954	0.0426827	0.253539	0.206217	0.063596	0.067604	0.0511343	0.0623384	0.0131076	0.0518103	0.133906	0.0553652	0	0.162132	0.0589256	0.0892046	0.06617	0.263136	0.0901206	0.0193114	0.101304	0.169117	0.164914
AC040963.1	0.0355127	0.041964	0	0	0	0	0	0	0	0	0	0.0454411	0	0	0	0	0	0	0	0	0	0	0	0	0	0	0	0	0.0379242	0	0	0	0	0	0	0	0	0	0	0	0	0	0	0	0	0	0	0.0281071	0
AL139246.4	0	0	0.128488	0.12135	0	0	0	0.0704463	0	0	0	0.0805386	0	0.0649544	0.124871	0.10034	0	0	0.672078	0	0	0	0	0	0.0466109	0.0658907	0.162656	0.339468	0	0	0	0	0.0677811	0	0.0521242	0	0.0332811	0	0	0.0537287	0.0260363	0	0.197351	0.0804925	0	0	0	0.0996325	0
AC069200.3	0.400645	0.295892	0.408934	0.289661	0.103526	0.214699	0.435597	0.896827	0.790497	0.55869	0.38622	0.512654	0.305959	0.930276	0.132474	0.55886	0.441765	0.631066	0.4278	1.03164	0.394382	0.194643	0.191587	0.468495	0.370867	0.524269	0.25884	0.540206	0.320888	0.237268	0.35773	0.142603	0.215724	0.295866	0.165894	0.409831	0.84738	0.583934	0.351242	0	0.124297	0.752669	0.209368	0.512361	0.356437	1.09986	0.549486	0.990927	0.596345
AL391427.1	0	0.356912	0.137018	0	0.0693754	0.0959169	0.145952	0	0.158919	0.149757	0.43136	0	0.136687	0.138533	0.044387	0.481508	0.0296038	0.140964	0.501688	0	0.132142	0	0	0.22425	0	0.351326	0.173455	0.181003	0.0716784	0.158999	0.0599309	0.063708	0	0	0	0	0.425887	0.234785	0	0.114592	0.166589	0.0630478	0.350756	0	0.0477714	0.0409467	0.122741	0.239056	0
AP000688.2	0.0138493	0.00818263	0	0.0133505	0	0.0296866	0.00752877	0.0155006	0.0327907	0.0618003	0.0712039	0.0531637	0.0282034	0.0571688	0.100745	0.0662348	0.0366499	0.0290859	0.029576	0.0380389	0.0272657	0	0.0529818	0	0.0410239	0.0434946	0.09544	0.0995929	0.0295796	0.0656144	0.0123659	0.0394357	0.0447425	0.0136365	0.0114691	0.0340005	0.0732298	0.0161482	0.121416	0.0118222	0.0286444	0.013009	0.0723734	0.0177111	0.00985694	0.00844876	0.0253259	0.0109613	0.0206142
AC092666.1	0	0.0277023	0.0239286	0	0	0.0167507	0.0127444	0.0262387	0	0.0784595	0	0	0	0	0.0310065	0.0186865	0.0103399	0.0246177	0.0250325	0	0	0.0227788	0.0224213	0.015665	0	0.122709	0.100973	0.0210733	0.0250355	0.0277673	0.0209324	0.0111258	0	0	0	0.0191848	0.024792	0	0	0.040024	0.00969758	0	0.12251	0.0299805	0	0.0143017	0.0428706	0.0556642	0.0348948
AL139819.1	0.480816	0.0405831	0	0.231749	0	0.0490785	0	0	0	0	0.176574	0	0.349698	0.0708844	0.136271	0	0.0605903	0.0721282	0.220031	0.424485	0.0338071	0	0.131386	0.18359	0	0	0.236675	0	0	0	0.306653	0.0325979	0.295877	0	0	0.337262	0.072639	0	0	0.117268	0.227306	0	0.0717895	0.351364	0.0977741	0	0.376824	0	0
LINC02528	0.0564608	0.166794	1.15258	0.272136	0.408504	0.242052	0.214853	0.379156	0.222801	0.818827	0.798279	0.361229	0.344938	0.349598	0.336039	0.315029	0.348632	0.177866	0.241151	0.271384	0.333469	0.21944	0.161997	0.0754545	0.167246	0.413743	0.291816	0.101505	0.12059	0	0.252065	0.750265	0.243208	0.389153	0.374057	0.785473	0.179125	0.197498	0.197995	0.337375	0.0934217	0.371245	0.531092	1.08307	0.401847	0.482213	0.0516242	0.0893736	0.0840399
PRANCR	0.564533	0.602944	0.620536	0.523269	0.785478	0.527479	0.460336	0.777651	0.753996	0.484448	1.20005	0.972409	0.486386	0.985912	0.746654	0.571131	0.459673	0.478805	1.41425	0.536731	0.630514	0.400846	0.477618	0.739935	0.466296	0.750092	0.76685	0.722148	1.06661	0.437195	0.765788	0.55644	0.63132	0.470341	0.64732	1.22603	0.574043	0.784823	0.685275	0.463365	0.395193	0.469092	0.590023	0.49981	0.710864	0.423867	0.714701	0.756137	0.420143
AL161804.1	0	0	0.0466404	0	0	0	0.0248407	0.15343	0	0.0509765	0	0.11694	0.0465276	0.0471562	0.0302182	0	0	0	0.0487921	0	0	0.0443994	0	0	0	0	0	0	0	0.108245	0.0204002	0	0.147625	0	0	0	0.0724851	0	0.0400604	0	0	0.0429224	0.0477583	0	0	0	0.0835613	0	0
AZIN1-AS1	0.534094	1.14326	0.241293	0.194126	0.769231	0.400385	0.266545	0.509577	0.269496	0.693502	0.844041	0.481749	0.383352	1.13849	0.492161	0.397803	0.212394	0.64359	0.355265	0.420847	0.508507	0.306266	0.611291	0.274975	0.881809	0.384965	0.882439	2.32964	1.37448	0.487411	0.680147	0.565113	0.443154	0.448297	0.616321	1.09626	0.569444	0.408359	0.276336	0.336332	0.445485	0.18916	0.640569	0.369503	0.504761	0.272409	0.216151	1.62503	0.0651622
AC064807.2	0	0	0.049139	0.046409	0.0497603	0.0343988	0	0	0.0759912	0	0	0	0	0	0	0	0.0424673	0	0	0.0330576	0.0236952	0	0	0	0	0.0503985	0.0414709	0.0865509	0.0514122	0.0570221	0	0.0228477	0	0	0	0.0393974	0.0254561	0.168402	0.0422065	0.0410961	0.0398294	0	0	0.184702	0	0.058739	0.0440189	0.11431	0
CHODL-AS1	0	0	0	0	0	0	0	0	0	0	0	0	0	0	0	0	0	0	0	0	0	0	0	0	0	0	0	0.026035	0	0	0.0129305	0	0.0311902	0	0	0	0.0153147	0	0	0	0.0119809	0	0	0	0	0	0	0	0
AC016747.3	0.0409002	0.338312	0.125239	0.137995	0.211371	0.23379	0.0889366	0.366214	0.161397	0.0912551	0.473132	0.837357	0.291518	0.253248	0.162285	0.195606	0.0721569	0.0858973	0.524068	0	0.241565	0.0794811	0.156467	0.0819888	0.0605764	0.513797	0.211392	0.36765	0.349421	0.484435	0.0547788	0.116462	0.396404	0.0805434	0.0338709	0.200822	0.562286	0.143068	0.143427	0.209481	0.0676747	0.230511	0.897687	0.156915	0.0873292	0.174658	0.0373966	0.43701	0.365271
AC139497.1	0	0	0	0	0	0	0	0	0	0	0	0	0	0	0	0	0	0	0	0	0	0	0	0	0	0	0	0	0	0	0	0	0	0	0	0	0	0	0	0	0	0	0	0	0	0	0	0	0
AC005261.1	2.63649	5.98847	4.83145	6.27325	6.40821	5.03253	4.73343	7.03268	4.49737	7.17081	7.57831	10.8596	5.6321	8.93079	5.90886	9.61123	5.16406	2.98395	6.23883	3.40159	6.79857	4.50334	6.61991	10.6819	3.52224	3.38042	4.76474	5.45698	4.90079	5.17457	3.30386	5.12749	5.2202	4.63086	4.12763	2.05185	6.12266	5.70527	4.72269	11.7134	6.17275	5.69527	6.94045	5.24695	5.32113	5.386	6.05091	7.58605	7.49805
ISM1-AS1	0.0496197	0.117268	0.151939	0.0239163	0.0512867	0.0709079	0.0539485	0.111072	0	0.11071	0.127555	0.0634921	0	0.0512064	0	0	0.04377	0.0521049	0.158949	0	0.048844	0.0482128	0.0474561	0.066312	0	0	0.213715	0.0892059	0.105978	0.0587712	0.0221524	0.047097	0.0534348	0	0	0	0.183658	0	0.0435012	0.0847134	0	0.0466089	0.0518602	0.126911	0	0.0605408	0	0.0589085	0
MAP3K5-AS1	0.19219	0.416358	0.261556	0.123512	0.198647	0.0915484	0.139305	0.573614	0.151681	0.428809	0.164685	0.245922	0.195692	0.33056	0.381288	0.255321	0.169533	0	0.61565	0.219948	0.283779	0.186741	0.18381	0.214037	0.0474415	0.201195	0.165555	0.691036	0.342069	0.303515	0.114403	0.304032	0.137978	0.504633	0	0.209704	0.372616	0.224092	0.112328	0.382804	0.238503	0.361058	0.401737	0.163854	0.775126	0.312654	0.292878	0.430985	0.0953562
AC008011.2	0.204243	0.506827	0.125081	0.0393773	0.0844418	0.0875605	0.843831	0.0457189	0.128955	0.13671	0.420031	0.156806	0.249557	0.168619	0.108053	0.358159	0.0720658	0.0857888	0	0.420733	0.16084	0.0793808	0.117202	0.300246	0.03025	0.213812	0.175937	0.0734372	0.17449	0.0483823	0.109419	0.155087	0.351914	0.201104	0.202969	0.133712	0.23759	0.381032	0.358116	0.104608	0.43933	0.07674	0.042693	0.156716	0.203511	0.0498391	0.112048	0.0808256	0.121603
AL122125.1	0	0.0955731	0	0	0.111463	0.11558	0.029312	0	0	0.180457	0.207915	0.206984	0.0549026	0.0556443	0.178288	0	0.0713451	0	0.230299	0	0.106154	0.0523913	0.103138	0.0360295	0.0798599	0.0564463	0.0464474	0.145406	0.0575816	0.319324	0.0481445	0.0511788	0.174197	0.106183	0.0446531	0	0.199576	0.188611	0.0472713	0.0920552	0.0669133	0.101297	0.450838	0	0	0.164469	0.0493011	0.256056	0.0802581
TARID	0.485569	0.590798	0.189006	0.152721	0.357272	0.249918	0.454109	0.658604	0.324765	0.0964028	0.682297	0.505482	0.657826	0.450137	0.397303	0.524801	0.208718	0.177164	0.25924	0.344721	0.356458	0.411827	0.28336	0.406948	0.127987	0.366162	0.265853	0.181248	0.470204	0.774955	0.167177	0.652266	0.518471	0.287675	0.364631	0.25256	0.452575	0.254296	0.284999	0.326678	0.597471	0.398126	0.692428	0.247334	0.342663	0.43931	0.16555	0.473875	0.704377
AC073987.1	0	0	0	0	0	0	0	0	0.0400204	0	0	0	0	0	0	0	0	0	0	0	0	0	0	0	0	0	0	0	0	0	0	0	0	0	0	0	0.0268127	0	0	0	0	0	0	0	0	0	0	0.0401341	0
AC090541.1	0	0	0	0	0.143207	0	0	0.155072	0	0.154567	0	0.0886442	0.0705387	0	0.0458127	0.0552193	0	0	0	0	0.0681934	0	0	0	0.0513019	0	0	0	0	0	0.0309279	0	0.0746027	0	0	0.0566918	0	0.161551	0	0	0.0573133	0.130146	0.0724044	0	0.0986116	0	0	0.0548299	0
AC002460.1	0	0	0	0	0	0	0	0	0	0	0	0	0	0	0	0	0	0	0	0	0	0	0	0	0	0	0	0	0	0.0799975	0	0	0	0	0	0	0	0	0	0	0	0	0.0705905	0	0	0	0	0	0
GNAS-AS1	0.0176932	0.0261343	0.0541779	0.00852798	0.0365753	0.012642	0.0384735	0.0594083	0.0209459	0.0592148	0.0795957	0.0339597	0.0270234	0.073036	0.0643532	0.014103	0.0156074	0.0371587	0.0755697	0.042522	0.0130625	0.0257873	0.0423043	0.0413793	0.00655127	0.0277833	0.0228617	0.0795218	0.0472368	0.0628693	0.0276466	0.0377858	0.00952679	0.026132	0.0366309	0.0723956	0.0467773	0.0412602	0.0232673	0.0302068	0.0402541	0.0166196	0.0739685	0.0452536	0.0251855	0.0485717	0.0404439	0.0595152	0.0395036
SNHG6	42.2886	23.7285	31.8827	17.069	19.3072	30.1601	20.0553	25.8721	26.823	20.0861	21.175	24.2339	22.6919	29.6918	27.6224	25.0636	21.0774	31.0301	25.597	37.4639	24.6445	21.9312	24.6638	20.6296	20.1731	24.7422	19.9795	24.0671	25.323	22.4628	29.4658	33.0097	21.2334	24.1403	46.5151	42.3771	32.5805	28.8588	27.8397	24.8926	29.0512	23.0781	26.9527	24.1205	17.7448	23.0441	24.2196	27.5563	23.9809
LINC02428	0.035051	0.0207092	0	0	0	0	0	0	0	0	0	0	0	0	0.0231793	0	0	0	0	0	0	0.0340572	0	0	0	0	0	0.0315072	0	0	0	0	0	0.0345124	0	0	0.0185336	0	0	0	0	0	0	0	0	0	0.0961452	0.0138708	0
C8orf34-AS1	12.0982	14.4559	16.6685	14.4477	6.85159	8.17482	4.4756	7.96001	8.48051	20.5467	6.16045	4.84694	5.78544	6.94058	4.67765	5.37623	9.3763	15.4032	13.2071	7.77647	4.06164	9.01356	7.41188	3.68044	16.9452	11.5725	8.88994	8.47765	6.91392	19.8003	7.75661	6.87887	4.53704	4.92857	2.49673	5.94661	15.4714	13.1374	7.16694	10.8223	1.74278	14.069	12.1799	13.445	10.5088	7.95818	4.77108	4.94062	9.34906
AC100803.3	0.758123	1.38272	0.622411	0.341578	0.562142	0.341499	0.725708	0.737838	0.962529	0.128701	0.699053	1.68708	0.771937	1.10552	0.828315	1.10349	0.537905	0.657641	0.809507	1.29011	1.31409	1.0569	0.945737	0.319365	0.439372	0.586605	0.709844	0.977765	0.668803	0.585616	0.448825	1.02462	1.22462	0.827612	0.668773	0.36415	1.2636	0.384331	0.707986	0.379851	1.10443	0.743084	1.11963	0.189688	0.269788	0.442383	1.08498	1.01744	0.539688
BX322234.2	0	0	0	0	0	0	0.0235754	0.0485381	0.0342266	0.0483799	0.0557414	0.0554917	0.0441576	0.0895082	0	0	0.0765095	0	0.0463067	0	0.0213447	0	0	0	0	0	0	0.0389827	0.0926246	0.0513657	0	0.0411625	0	0	0	0.0709787	0	0.0505659	0	0	0	0.040736	0.0906511	0	0	0	0	0.0343238	0
AC096637.2	0	1.86752	0.189778	0	1.53742	0	0	0	0	0.207422	0	0.951651	0	0.767507	0.122957	0.148204	0.164012	0	0	0	0.36605	0.18066	0	0	0.550758	0	0.320327	0.668531	0.595672	0	0.0830078	0.264718	0	0.915372	0	1.21724	0	0	0	0.158716	0.153824	0	0.388654	0	0.264664	0.226854	0	3.1639	0
AC008764.2	0.688342	6.40543	4.65461	2.6542	6.31427	5.34864	2.85324	5.68179	4.68558	5.95124	6.41441	6.49578	6.92123	6.038	5.57623	4.93802	3.26366	1.62634	4.86935	0.590817	6.73346	3.17692	5.84265	1.83981	4.71513	7.47614	3.55768	8.7398	3.30788	7.43956	2.07431	3.75674	4.91088	3.04994	1.14008	2.67567	4.41311	2.4078	3.84708	3.74586	3.34567	3.87945	8.54315	3.30105	1.77593	5.61645	2.20282	6.06089	3.71407
TTTY5	0	0	0	0	0	0	0	0	0.0326928	0	0	0	0	0	0	0	0	0	0.0221158	0	0	0	0	0	0	0	0	0	0.0221184	0	0	0	0.0223044	0	0	0	0	0	0	0	0	0	0	0	0	0	0	0	0
AP001180.2	0	0	0	0	0	0	0	0	0	0	0	0	0	0	0	0	0	0	0	0	0	0	0	0	0	0	0	0	0	0	0	0	0	0	0	0	0	0	0	0	0	0	0	0	0	0	0	0	0
LRRTM4-AS1	0	0	0	0	0	0	0	0	0	0	0	0	0	0	0	0	0	0	0	0	0	0	0	0	0	0	0	0	0	0	0	0	0	0	0	0	0	0	0	0	0	0	0	0	0	0	0	0	0
AC124276.2	0	0	0	0.0283517	0.0607981	0	0.159884	0.0658353	0.0464237	0	0	0.150534	0.179681	0.0607028	0.0388991	0.0937724	0.0518874	0	0.188426	0	0	0	0	1.92594	0	0	0.15201	0.0528748	0	0	0	0	0	0	0	0.0481365	0.093308	0	0	0.0502119	0.0243321	0	0.0614779	0	0.0418651	0	0	0.0698333	0.175109
TMEM147-AS1	0.29296	0.959862	1.35239	0.452495	0.736359	0.827779	0.535688	1.08054	0.725161	0.906184	1.60034	1.66985	0.650832	0.810787	0.783746	0.578479	0.596133	0.489415	1.61384	0.251453	0.694733	0.362286	0.795981	0.511636	0.45855	0.864294	0.544866	1.01146	0.952781	1.1987	0.695564	0.679364	0.544927	0.413019	0.308776	0.457688	0.936473	0.520145	0.572042	0.579726	0.426901	0.456555	1.11341	0.544944	0.526006	0.528034	0.566167	1.18305	0.44597
AP000439.1	0.16705	0.263196	0.170506	0.0536778	0.115108	0.159146	0.302706	0.186968	0.0439467	0	0.214715	0.071251	0.113396	0.114928	0.110471	0.0443845	0.0982377	0.175417	0.0594575	0.267647	0.328878	0.162314	0.213021	0.297662	0.494829	0.116584	0.191866	0.200214	0.118929	0.263813	0.0497189	0.343541	0.119929	0.109656	0.368907	0.182272	0.117773	0	0.146452	0.33273	0.0921354	0.0523047	0.0581977	0	0.158525	0.101909	0	0.308501	0.248648
AL138966.2	0	0.164781	0.142334	0.0336065	0.288267	0.199276	0.0379035	0.234112	0.165084	0	0.0896187	0.0892173	0.0709948	0.0719538	0.0922177	0.111153	0.153761	0	0.07445	0	0.0686343	0	0.066684	0.0465899	0.206534	0.145982	0	0	0.074459	0.0825837	0.0933837	0.0330897	0.225255	0.0686529	0.0577411	0.171175	0.110602	0.0812977	0.0611267	0	0.115368	0.0654936	0.145745	0	0	0.17014	0.0637515	0.110369	0.103782
AC018832.1	0.0571591	0	0	0	0	0	0	0	0	0	0	0	0	0.0589869	0	0	0	0	0	0.0392486	0	0.0555385	0.0546667	0	0	0	0	0	0	0	0	0.0271266	0	0	0	0	0	0	0	0	0	0	0.0597401	0	0	0	0.156788	0	0
AF129408.1	0	0	0	0	0	0	0	0	0	0	0	0	0	0	0	0	0	0	0	0	0	0	0	0	0	0	0	0	0	0	0	0	0	0	0	0	0	0	0	0	0	0	0	0	0	0	0	0	0
WNT5A-AS1	0.258816	0.688126	0.990642	0.498989	1.47131	0.184928	0.211047	0.724188	0.25533	0.505279	0.498997	0.496762	0.527065	0.600958	0.770202	0.670473	0.827603	0.475613	0.829075	0.933018	0.509541	0.502956	1.23765	0.172942	1.58123	0.406414	0.891791	1.97752	0.760078	2.06922	0.231094	1.13617	1.04518	1.46533	0.107167	0.688352	0.547407	0.150889	0.794158	0.552331	0.428245	0.607781	2.43453	0.66197	0.506568	0.986815	0.591614	0.870589	0.866788
AC006460.1	0.488876	0.254862	0	0.0831649	0.0297235	0.143833	0.156331	0.354047	0	0.128325	0.0739255	0.0735944	0.117126	0	0.209191	0.229221	0.0634179	0.332174	0.399184	0.671378	0.169847	0.0838261	0.275034	0.0960787	0.298144	0.331152	0.222948	0.0775496	0.429943	0.340612	0.0128385	0.122829	0.0309684	0.141577	0.33341	0.188267	0.471378	0.234715	0.403382	0.220933	0.118957	0.10805	0.0300559	0.294209	0.0204674	0.192977	0	0.045521	0.171217
AC100814.2	0.519295	2.11703	1.64312	0.375443	1.4492	1.81811	0.592827	1.97611	1.31149	1.68002	2.53637	2.52501	1.16327	2.19719	3.12504	1.24177	0.778727	0.599833	1.94072	1.99683	1.12459	1.31188	2.08594	0.867485	0.807572	1.46779	1.38671	1.58709	2.8837	1.04562	0.649139	1.42939	1.39805	1.02263	1.72018	1.99732	1.86716	1.02934	0.910523	1.24119	1.46071	0.780457	2.06242	1.06255	0.554393	0.887025	0.997102	2.93868	1.46861
AP005121.2	0	0	0	0	0	0	0	0	0	0	0	0	0	0	0	0.0234218	0	0.0308559	0	0	0	0	0	0	0	0	0	0	0	0	0	0.0278903	0	0	0	0	0	0	0	0	0	0	0	0	0	0	0	0	0
AC022509.2	1.06452	1.14852	15.2116	4.50625	0.908927	1.9842	2.18897	0.414414	2.66654	4.28553	0.535404	1.36213	0.377014	1.14632	3.39741	0.774729	0.918607	0.243007	1.23551	1.17589	0.569498	1.93376	1.32796	1.67004	4.7299	1.01749	1.19607	0.499247	0.39541	0.383736	10.6001	1.07629	0.79747	1.50388	0.536604	0.946891	7.14605	6.7997	1.21729	3.43726	1.30189	0.826025	0.483732	0.828647	0.856468	0.621171	2.70839	0.952424	1.03337
AC109322.1	0.435115	0.317569	0.548615	0.419443	0.238094	0.384047	0.417418	0.458347	0.323203	0.485406	0.263184	0.360257	0.18243	0.501855	0.406225	0.326423	0.383819	0.43003	0.491936	0.702997	0.377923	0.223824	0.318226	0.478873	0.435944	0.562677	0.463005	0.322101	0.519328	0.181893	0.422788	0.412993	0.413443	0.226815	0.38153	0.481746	0.33834	0.596869	0.426339	0.546214	0.317627	0.12021	0.588515	0.589175	0.273249	0.390354	0.444646	0.57734	0.114292
AL121987.2	0.0615058	0.145358	0.230187	0.118581	0.0847628	0.146489	0.156034	0.458928	0.0809032	0.297331	0.316221	0.83948	0.334008	0.380835	0.149138	0.670015	0.14468	0.0215288	0.591071	0.0844666	0.181633	0.0597619	0.333335	0.534278	0.0759125	0.193162	0.300231	0.0737164	0.175153	0.291398	0.237977	0.145947	0.13247	0.100935	0.0679135	0.100666	0.411943	0.119525	0.215687	0.157509	0.11025	0.134806	0.321415	0.4195	0.393978	0.075043	0.393659	0.454344	0.396713
AC103769.1	0	0	0.116683	0	0.590794	0	0	0	0.360891	0.127531	0.587747	0.292557	0	0.589869	0	0	0.0504206	0	0.244133	0	0	0.111077	0	0	0.169314	0.239348	0	0.10276	0.610406	0	0	0.0542531	0	0.112562	0	0.280654	0	0.533175	0	0	0	0	0.716881	0.146195	0	0.0697396	0.104525	0.588113	0.170159
AP001150.1	0	0	0.0254011	0	0	0	0.00676431	0	0.0098204	0.0277626	0.031987	0	0	0	0	0.0297547	0	0	0.0132865	0	0	0	0	0.033258	0.00921461	0.0130261	0	0	0	0.014738	0.00555514	0.00590524	0.0133998	0	0	0	0.0263177	0	0	0	0	0	0	0.0477382	0.115129	0	0.0910175	0.0196966	0
AC092720.1	0.0477169	0.0563853	0.194817	0.0459983	0.04932	0.0511415	0.0518797	0.0267031	0.056489	0.186312	0.030666	0.122115	0.121466	0.123107	0.110444	0.0190173	0.0210458	0	0.0254755	0.0163825	0.0587137	0.069546	0.0456362	0.0478268	0.194349	0.0749287	0.020552	0.150124	0.101914	0.0565174	0.0639086	0.0679364	0.0256928	0.0234918	0	0.0195244	0.063077	0.0556374	0.041833	0.101831	0.0690846	0.0448216	0.0249357	0.0915335	0.0679227	0.0873288	0	0.113299	0.0710249
AC007255.1	0	0.597332	0.0687946	0.108288	0.232215	0.064211	0.0610667	0.0502908	0.106388	0.125317	0.0866314	0.316226	0	0.0463702	0.118858	0	0.217999	0	0.0239895	0.0617075	0.121635	0.130978	0.0859482	0.0300246	0.033275	0.188154	0.329003	0.302928	0.431862	0.0266103	0.501505	0.19192	0.0483882	0.221215	0.0186055	0.183855	0.403903	0.0261959	0.0787855	0.0383563	0.00929352	0.232138	0.0704435	0	0.0479704	0.0274115	0.0205421	0.524558	0.0334409
LINC02533	0	0.00841312	0.0145341	0	0.0294357	0	0	0	0	0.0476559	0	0.0364409	0.0144989	0.0146948	0.0094166	0	0	0	0	0	0	0.0138357	0	0.00951484	0.0105449	0	0	0.0127998	0.0152064	0	0	0.00675776	0	0	0.0235844	0.0116528	0.030117	0	0	0	0	0.0133755	0.0297649	0.01821	0	0	0.0130197	0	0
AP003465.3	0	0	0	0	0	0	0	0	0	0	0	0	0	0	0	0	0	0	0	0	0	0	0	0	0	0	0	0	0	0	0	0	0	0	0	0	0	0	0	0	0	0	0	0	0	0	0	0	0
AC018521.4	0	0	0	0	0	0	0	0	0	0	0	0	0	0	0	0	0	0	0	0	0	0	0	0	0	0	0	0	0	0	0	0	0	0	0	0	0	0	0	0	0	0	0	0	0	0	0	0	0
AL035078.2	0	0	0	0	0	0	0	0	0	0	0	0	0	0	0	0	0	0	0	0	0	0	0	0	0	0	0	0	0	0	0	0	0	0	0	0	0	0	0	0	0	0	0	0	0	0	0	0	0
AC015574.1	0	0	0	0	0.024196	0	0	0	0	0	0	0	0	0	0.0309617	0.0186595	0	0	0	0	0	0	0.0223888	0	0	0	0	0	0	0	0	0	0	0	0	0	0	0	0	0	0	0	0	0	0	0	0	0	0.0348443
AC141424.1	0.0244536	0.0433438	0.0249595	0.0117864	0	0.0524172	0.0398803	0.0547383	0	0.0818399	0.125724	0	0	0	0.0161712	0.136441	0.0431414	0	0.104444	0.0167912	0	0	0	0.0163399	0	0.0511985	0	0.0659436	0	0.0289636	0.0109171	0.0116052	0.0263337	0	0	0	0.0905104	0	0	0	0.0101154	0	0.127789	0.0312722	0.0348085	0	0	0.00967708	0
LINC02109	0	0	0	0	0	0	0	0	0.00906713	0	0	0	0	0	0.00759748	0	0	0	0	0	0	0.0111629	0	0	0	0	0	0	0	0	0.00512903	0	0	0	0	0	0.0121495	0	0.010072	0	0	0	0	0	0	0	0	0	0
AC084734.1	0	0	0.0487761	0	0	0	0	0	0	0	0	0	0	0	0	0	0	0	0	0	0	0	0	0	0	0	0	0	0	0	0	0	0	0	0	0	0.0758042	0	0	0	0	0	0	0	0	0	0	0	0
AC010834.2	0	0	0.124609	0	0.0630923	0.043615	0.0331834	0.136639	0.0481755	0	0.0784586	0	0	0.251974	0.121101	0.0486555	0.107691	0	0.0651789	0.0419145	0.0901311	0.118622	0.11676	0	0.226019	0.0639015	0.157746	0.05487	0	0.0722997	0.0545032	0.0579382	0.13147	0	0	0.049953	0	0	0.160544	0.104213	0.0757509	0.114676	0	0.0780625	0	0.0744766	0.0558126	0	0.0908583
AC008121.3	0	0.109644	0.126277	0.0298153	0.19181	0.220994	0.0672551	0	0	0.828101	0.159017	0.316611	0	0.127673	0.122722	0.14792	0.0818491	0.129913	0.264205	0	0.0913374	0	0.118323	0.0826681	0	0.129514	0.159857	0.166813	0.330296	0	0.0828491	0.0587137	0.0666147	0	0	0	0.19625	0.0721265	0	0.0528041	0.127941	0	0.0646518	0.158215	0.0880528	0.0754734	0.169679	0.195836	0.0920743
AC013248.1	0	0	0	0	0	0	0	0	0	0	0	0	0	0	0	0	0	0	0	0	0	0	0	0	0	0	0	0	0	0	0	0	0	0	0	0	0	0	0	0	0	0	0	0	0	0	0	0	0
LINC01916	0	0	0	0	0	0	0.0314619	0	0	0	0	0	0	0	0	0	0	0	0	0	0	0	0	0	0	0	0	0	0	0	0	0	0	0	0	0	0	0	0	0	0	0	0	0	0	0	0	0	0
AC008753.3	0	0	0	0	0	0	0	0.081187	0	0	0	0	0	0	0.0959395	0.231277	0	0	0	0	0.0357022	0	0	0.0484702	0	0	0.0624854	0	0	0.0859166	0	0	0.0781154	0	0	0	0	0	0	0	0.030006	0	0.0758136	0	0.0516274	0	0	0	0
AC005823.1	0	0	0	0	0	0	0	0	0	0	0	0	0	0	0	0	0	0	0	0	0	0	0	0	0	0	0	0	0	0	0	0	0	0	0	0	0	0	0	0	0	0	0	0	0	0	0	0	0
AL136309.2	0	0.0718595	0	0	0	0.0869022	0	0	0	0	0	0.155627	0	0	0	0	0	0	0	0.167028	0	0	0	0	0	0	0	0	0	0	0.0542983	0	0	0	0	0	0	0	0	0	0	0	0	0	0	0	0	0.0481307	0
AC007431.1	0	0.0270745	0	0	0	0	0	0.025644	0	0.0255605	0	0	0	0	0	0	0	0	0	0	0	0	0	0	0	0.0479714	0.0197369	0.0617871	0	0	0	0.032621	0.0246739	0	0.0189744	0.01875	0	0	0	0	0	0	0	0	0	0	0	0.00906712	0.034104
CRNDE	4.7881	8.07911	7.08859	3.10482	8.60495	3.85266	3.24386	5.55211	7.1606	8.51757	7.70673	6.5867	5.09496	7.74568	5.94292	3.49563	4.04606	5.45068	7.07785	3.82093	5.54834	4.02365	6.84836	3.98727	5.94158	5.64463	7.10956	9.57738	8.70634	6.42053	5.53341	5.30894	3.26717	4.70037	5.09641	8.76619	8.47721	6.48821	3.5548	6.32113	3.77094	4.64614	7.67928	4.83606	4.95311	2.81571	4.45682	10.2877	3.9808
AC016735.1	0	0	0	0.065795	0	0	0.0742076	0.152782	0	0.304569	0.175456	0	0	0.140872	0	0	0.0602069	0	0	0.0937329	0	0.132636	0	0.182428	0.202177	0.142902	0.117588	0	0.145776	0.161683	0.182827	0.0647832	0.147002	0.134409	0.113046	0.223418	0.144358	0.159165	0	0.233051	0.169401	0	0	0	0	0.0832755	0.374439	0.216081	0
AC090993.1	0	0	0	0	0	0	0	0	0	0	0	0	0	0	0	0	0	0	0	0	0	0	0	0	0	0	0	0	0	0	0	0	0	0	0	0	0	0	0	0	0	0	0	0	0	0	0	0	0
AC055758.2	0	0.35904	0	0	0	0	0	0	0	0	0	0.296221	0	0	0	0	0	0	0	0	0	0	0	0	0	0	0	0.0260117	0	0	0	0	0	0.0569856	0	0	0	0	0	0	0	0	0	0	0	0	0	0	0
AC006441.4	0	0.0388904	0	0.0158631	0	0.0235157	0	0.0368356	0	0	0	0.0421128	0.0335113	0.033964	0.0652935	0.0524668	0	0	0	0	0	0.0319784	0.0314765	0	0	0.0344535	0	0.0887521	0.0351465	0	0.0293863	0.0156192	0	0	0.109021	0	0.0348046	0	0.0577066	0	0.0136141	0	0	0	0	0	0	0	0
AC026355.2	0.330685	0.0976897	0.112509	0.531292	0.227863	0.0787597	0.269651	0.493484	0.260985	0.676329	0.42504	0.423136	0.168356	0.398136	0.182236	0.834686	0.340317	0.347247	0.0588498	0.3406	0.108505	0.481964	0.368977	0.736549	0.2857	0.0576964	0.474761	0.396335	0.529712	0.391674	1.32869	0.0784683	0.178055	0.0542673	0.319494	0.180409	0.611986	0.321313	0.483182	1.12913	0.159589	0.15531	0.40322	0.281929	1.01988	0.268979	0.50393	0.109053	0.574249
AC113346.2	0	0	0	0	0	0	0	0	0	0	0	0	0	0	0	0	0	0	0	0	0	0	0	0	0	0	0	0	0	0	0	0	0	0	0	0	0	0	0	0	0	0	0	0	0	0	0	0.0280148	0
AC136604.2	0.0164558	0.233342	0.26874	0.0951785	0.11906	0.117579	0.0805111	0.75513	0.103898	0.514018	0.401871	0.779086	0.0837781	0.33964	0.163234	0.380384	0.130642	0.0518398	0.614989	0.0451978	0.291574	0.0319784	0.377718	0.153941	0.134048	0.223948	0.170103	0.384593	0.281172	0.487269	0.139585	0.17962	0.194931	0.162029	0.0136276	0.107732	0.252334	0.0575618	0.230826	0.224753	0.0952987	0.0463719	0.395573	0.168355	0.245952	0.110427	0.180554	0.475383	0.171457
AC012306.2	1.33516	2.27555	2.35867	1.60884	2.3885	2.12814	1.59122	2.41396	2.31013	1.83321	2.64019	1.97128	2.09153	2.17278	3.39595	2.41501	2.60466	2.37267	1.59016	2.89144	2.02199	1.74638	1.22783	1.9902	1.82537	1.07517	2.25602	1.70794	2.19359	3.52776	1.55896	2.48583	1.49312	1.76972	2.21139	1.9331	1.65634	1.91604	1.66575	1.57809	2.29417	1.0612	3.00559	1.57612	1.7909	2.31823	2.019	2.31669	2.14022
LINC02445	0	0	0	0	0	0	0	0	0	0	0	0	0	0	0	0	0	0	0	0	0	0	0	0	0	0	0	0	0	0	0	0	0	0	0	0	0	0	0	0	0	0	0	0	0	0	0	0	0
LINC02630	0	0	0	0	0	0	0	0	0	0	0	0	0	0	0	0	0	0	0	0	0	0	0.0356467	0	0	0	0	0	0	0.0441461	0	0	0	0	0	0	0	0	0	0	0	0	0	0	0	0	0	0	0
LINC02227	0	0.00509995	0	0	0.0178436	0.0185026	0	0	0.00681244	0	0.0110947	0.011045	0.00878911	0.00890783	0.0114165	0	0.0152284	0	0	0.0118542	0.00849688	0.00838708	0	0	0.0191766	0	0	0	0.00921798	0.0102238	0	0.00409649	0	0	0.00714831	0	0.0228208	0	0.00756744	0.0147367	0.00357062	0	0	0	0	0.00526582	0.00789239	0.0034159	0
AC002378.1	0	0	0	0	0	0	0	0	0	0	0	0	0	0.112035	0.0717937	0	0	0	0	0	0.0534334	0	0	0.0725427	0	0.11365	0.0935183	0.0975876	0	0	0	0.0515222	0	0	0	0	0	0	0	0	0	0	0	0	0.154536	0	0	0	0
AC006019.1	0	0	0	0	0	0	0	0	0	0	0	0	0	0	0	0	0	0	0.0139858	0	0	0	0	0	0	0	0	0	0	0	0	0	0	0	0	0	0	0	0	0	0	0	0	0	0	0	0	0	0
AC010196.1	0	0.0424769	0	0	0	0	0	0	0	0	0	0	0	0	0	0.0573054	0	0	0	0	0	0	0	0	0	0	0	0	0	0	0	0	0	0	0	0	0	0	0	0	0	0	0	0	0	0	0	0	0
LINC02632	0	0	0	0	0	0	0	0	0	0	0	0	0	0	0	0	0	0	0	0	0	0	0	0	0	0	0	0	0	0	0	0	0	0	0	0	0	0	0	0	0	0	0	0	0	0	0	0	0
LINC01247	0	0	0	0	0	0	0	0	0	0	0	0	0	0	0	0	0	0	0	0	0.00378312	0	0	0	0	0	0	0	0	0	0	0	0	0	0	0	0	0	0	0	0	0	0	0	0	0	0	0	0
AC009690.2	0.10277	0.230736	0.346158	0.193184	0.339913	0.271693	0.245819	0.264554	0.27577	0.263692	0.4227	0.539158	0.240679	0.222719	0.183498	0.270325	0.181309	0.323752	0.548679	0.134079	0.273142	0.129813	0.137605	0.267818	0.0761054	0.29048	0.115086	0.351043	0.296322	0.206931	0.26611	0.297513	0.166008	0.172025	0.11064	0.201843	0.326045	0.119829	0.144156	0.2895	0.131786	0.164108	0.343714	0.34171	0.0950875	0.244509	0.11276	0.406696	0.198861
FAM230A	0	0	0	0	0	0	0	0	0	0	0	0	0	0	0	0	0	0	0	0	0	0	0	0	0	0	0	0	0	0	0	0	0	0	0	0	0	0	0	0	0	0	0	0	0	0	0	0	0
LINC00560	0	0	0.0206513	0	0	0	0	0	0	0	0	0	0	0	0	0	0	0	0	0	0	0	0	0	0	0.0211806	0	0.127309	0	0	0	0.220846	0	0	0.0167554	0.0331145	0	0	0	0	0	0	0	0	0	0.0370287	0	0	0.0602312
CHRM3-AS1	0	0	0	0	0.0688044	0.0475637	0	0	0	0.148524	0.0855619	0.0851787	0	0	0	0.0530605	0	0	0	0.0457093	0.0655274	0	0	0.0444809	0	0	0.0573425	0	0	0	0	0.0315918	0	0	0	0	0	0	0	0	0	0	0	0	0.0947564	0	0	0.0790295	0
AL359979.1	0	0.0392497	0	0.0320193	0	0	0	0	0	0	0	0	0	0	0	0.0529516	0.0292998	0	0	0.0912308	0	0	0	0.0443896	0	0	0.0572248	0	0	0	0.0296578	0.031527	0	0	0	0.0543636	0	0	0	0	0	0.0624005	0	0	0	0.0405263	0.0607406	0.0262891	0
AC023906.3	0	0	0	0	0	0	0	0	0	0	0	0	0	0	0	0	0	0	0	0	0	0	0	0	0	0	0	0	0	0	0	0	0	0	0	0	0	0	0	0	0	0	0	0	0	0	0	0	0
AC122129.2	0	0	0	0	0	0	0	0	0	0	0	0	0	0	0	0	0	0	0	0	0	0	0	0	0	0	0	0	0	0	0	0	0	0	0	0	0	0	0	0	0	0	0	0	0	0	0	0	0
AL161729.2	0	0.041918	0	0	0	0.0506929	0	0	0.0559935	0	0	0	0.0722403	0	0	0.0565513	0	0	0	0	0	0.0689359	0	0	0.0525394	0.0742715	0	0	0.0757653	0	0	0	0.0764024	0.0698573	0	0	0	0	0	0	0	0	0.074151	0	0	0	0	0	0.105603
LINC01749	0	0	0	0	0	0	0	0	0	0	0	0	0	0	0	0	0	0.00863119	0	0	0	0	0	0	0	0	0	0	0	0.00973547	0	0	0	0	0	0	0	0	0	0	0	0.00772079	0	0	0	0	0	0	0
AC055854.1	0.0442977	0.139586	0.195928	0.0355851	0.381549	0.137155	0.112378	0.347055	0.198111	0.181198	0.265707	0.358987	0.0601398	0.228571	0.0683531	0.0353091	0.175839	0.0465163	0.1892	0.0405563	0.0508727	0.0143472	0.324807	0.0098666	0.0328042	0.278238	0.139915	0.0796379	0.268066	0.087446	0.0461449	0.0560607	0.0318024	0.058156	0.0733688	0.0604178	0.242036	0.0688674	0.0776708	0.0756273	0.0488641	0.166439	0.138894	0.151066	0.0105093	0.0270237	0.054004	0.0876502	0.0659355
AC004990.1	0.0703918	0.773568	0.0287393	0.0339282	0.160065	0.0704142	0.00765327	0.0630277	0.022222	0.0942334	0.0361907	0.0180143	0	0.290571	0	0.0224434	0.0124186	0.0591338	0	0	0.00692914	0.0820751	0.107716	0.0282216	0.0208512	0.117904	0.242545	0.0632748	0.435997	0	0.785648	0.0467691	0.0303216	0.166344	0.0466351	0.103688	0.379648	0.0164152	0	0.0240353	0.0174708	0	0	0.036008	0.0200399	0	0.0128724	0.991686	0.0209551
WASIR2	0	0.199488	0.0313296	0	0.0634515	0.307043	0.0333723	0.0687085	0.0242249	0.0684846	0.0394526	0.117828	0	0	0	0.0733987	0.0406139	0.0322318	0	0.189689	0.0604294	0	0.0587123	0.0205102	0.0909221	0	0.0528813	0.0275912	0.0327789	0	0.0685168	0.029134	0	0	0.0508384	0.075356	0.12984	0	0	0.0262017	0.0380911	0	0.064161	0	0	0.0561754	0	0.182203	0.0456877
AL360270.3	0.0720001	0.04254	0.0979864	0.0694069	0.0248063	0.051445	0.0652345	0.134308	0.0947071	0.107096	0.185088	0.184259	0.0977495	0.0247675	0.111099	0.0573904	0.0211707	0.0252021	0.0768801	0.115358	0.106312	0.0233196	0.0229535	0.0320738	0.106638	0.125622	0.0413479	0.172588	0.153779	0.113706	0.0964319	0.0911195	0.0516906	0.094525	0.159002	0.078561	0.114212	0.0559676	0.0631219	0.0204871	0.109206	0.0225438	0.125419	0.0306922	0.0512444	0.0292823	0.0877765	0.170957	0.0714464
BTG3-AS1	0.150591	0.207606	0.11528	0.193557	0.246447	0.071733	0.286526	0.280911	0.138659	0.195997	0.1613	0.513847	0.204447	0.323764	0.0912877	0.350101	0.232467	0.0790668	0.294797	0.215426	0.191473	0.170709	0.168029	0.352189	0.185865	0.183921	0.432404	0.270732	0.120613	0.356731	0.201691	0.160802	0.0945991	0.0988516	0.16628	0.25674	0.126076	0.175588	0.0990167	0.139261	0.176498	0.141454	0.196739	0.353068	0.241155	0.114835	0.229486	0.188714	0.541696
AC010320.4	0	0.085524	0.22162	0.0348846	0	0.0517136	0.07869	0.486032	0.0571209	0.161483	0.465135	0.370441	0.0736948	0.224071	0.0478624	0.23076	0.0638435	0	0.231844	0.0993947	0.0712446	0	0	0.0967236	0.0535973	0.227301	0.311728	0.195175	0.0772908	0.342898	0.0969352	0.171741	0.233822	0.0712638	0	0.0592283	0.382695	0.0843896	0.126903	0.123564	0.119755	0	0.151288	0.370229	0.0515119	0.0441528	0	0.286416	0.107729
AL590483.1	0	0	0	0	0	0	0	0	0	0.0771184	0	0	0	0.0713388	0.0914295	0	0	0	0	0	0	0.134337	0	0	0.0511923	0	0.059548	0.124278	0	0	0	0	0	0	0	0.0565707	0	0	0	0	0	0	0	0.0884042	0	0	0	0.0273564	0.102895
AL031710.2	0	0.0264745	0	0.0647926	0	0.160083	0.024359	0	0.0707286	0.0999762	0.115189	0.0573363	0.0456254	0.0462418	0.0296323	0.0357166	0	0.0470531	0.143538	0.0923049	0.0220542	0	0	0.0299414	0	0.0469083	0	0.120836	0.0957035	0	0.160037	0	0	0	0.0742157	0.0733381	0.0473864	0.0522467	0.0785673	0.0765002	0	0	0.0468322	0.0573035	0	0	0.0409705	0.0354648	0.133393
AP001469.2	0	0.294071	0.254011	0.159932	0.171482	0.237087	0.135286	0.371378	0.130939	0.46271	0.426493	0.212291	0.337862	0.513639	0.329146	0.595094	0.0731745	0	0.442882	0.113922	0.326629	0.241806	0.555358	0.27715	0.184292	0.521043	0.0714576	0.149134	0.354349	0.58952	0	0.314946	0.267996	0.163359	0.0686971	0.13577	0.48249	0	0.0727251	0.141623	0.171573	0.233762	0.606898	0.318255	0	0.151818	0.0758479	0.196966	0.370422
KCNIP1-OT1	0	0.0629288	0	0	0	0	0	0	0.0210148	0.0297048	0.0342247	0.0340715	0.0542248	0	0.0352173	0.0424484	0	0	0	0	0.0393164	0	0.0254661	0.0177924	0	0.0278747	0.045874	0.0239351	0.0284354	0	0.0118875	0	0	0.0524361	0.0220509	0	0.0281588	0	0.0233439	0.0454594	0.0330436	0.0250115	0.055659	0	0.0379026	0	0.0730387	0.0105373	0
AC079763.1	0	0	0	0	0	0	0	0	0	0	0	0	0	0	0	0	0	0	0	0	0	0	0	0	0	0	0	0	0	0	0	0	0	0	0	0	0	0	0	0	0	0	0	0	0	0	0	0	0
AP001993.1	0	0.0163583	0	0	0	0	0	0	0	0	0	0	0	0	0	0	0	0	0	0	0	0	0	0	0	0	0	0	0	0	0	0	0	0	0	0	0	0	0	0	0	0	0	0	0	0	0	0.00547829	0
AC034198.2	0.317177	0.224878	0.388487	0.397479	0.590099	0.407929	0.241393	0.425993	0.300389	0.495372	0.489213	0.324681	0.452139	0.654639	0.54535	0.303381	0.223828	0.199837	0.677349	0.0871165	0.374663	0.123274	0.303347	0.296714	0.281859	0.332037	0.27322	0.912349	0.406459	0.60108	0.198242	0.331157	0.409876	0.437225	0.420264	0.622943	0.268337	0.221895	0.556133	0.920552	0.393608	0.357518	0.464098	0.162248	0.270892	0.386986	0.580013	0.602484	0.188843
MRPS9-AS2	0.137085	0.0404971	0.0699606	0	0	0.0489745	0	0	0.0540954	0.15293	0	0	0	0	0.135982	0	0.030231	0	0	0	0.0337355	0	0	0.0458002	0.0507584	0.0717538	0	0.0616125	0.219591	0	0	0.0650577	0	0.134979	0.170287	0.0560912	0.0362425	0.0799198	0.180272	0.234039	0.0283531	0	0	0	0.0487835	0	0.0626709	0.054249	0
AL133284.1	0	0.00765197	0.00660957	0	0	0.0046269	0.00352026	0.0144954	0	0	0	0	0	0	0	0.00516161	0	0.0135998	0	0	0	0	0	0	0	0.00677898	0.0334689	0.0291044	0	0	0.00578197	0	0	0	0	0.00529925	0	0	0.0056771	0	0.00267868	0	0	0.00828125	0	0.00395042	0	0.00768782	0
AL356417.2	0.0393577	0.325553	0	0	0.04068	0.0281216	0.0213956	0.0881007	0	0.13172	0.252938	0.100722	0.1603	0.0406163	0.0520548	0.0627431	0.0520767	0	0.0420253	0.0540504	0.0193712	0.0764836	0.0376416	0.0525979	0.0582919	0	0	0.176892	0.126091	0	0.017571	0.0933919	0.254303	0.116259	0.065187	0.0322081	0.291351	0	0.138018	0.201581	0.0814031	0.0369696	0.0822698	0.201329	0	0.12005	0	0.0623006	0
AC079203.2	0	0	0.0853266	0	0	0.0597312	0	0	0	0	0	0.106969	0.0851203	0	0	0.0666341	0.0368709	0	0	0	0.0822902	0	0	0.0558597	0	0	0	0	0	0.19803	0	0.0793469	0	0	0	0	0	0	0	0	0.0345805	0	0	0.106907	0	0.0509982	0	0	0
AL137025.1	0	0.0482286	0.0277724	0	0.0140618	0.0194415	0.0221874	0	0.0107372	0.121418	0.0174866	0.0174083	0.0277053	0.0280795	0.00899685	0	0.0480034	0	0.0290537	0.0186835	0.0535682	0.013219	0	0	0.0604491	0	0.0117193	0.0733754	0.0435858	0.0483417	0.0182212	0.0516522	0.0439523	0.0669784	0.0450662	0.0556667	0.00719364	0.0475889	0.0715629	0.0232267	0.0112554	0	0.0426571	0.0521949	0	0.0331981	0	0.0215354	0.0405003
AC120498.3	0	0.0352668	0.12185	0	0	0.0426494	0	0	0	0	0	0.0763779	0	0	0	0	0	0	0	0	0	0	0	0	0	0	0	0	0	0.0706989	0.0532965	0.0566555	0	0	0	0	0	0	0	0	0	0.0560683	0	0	0	0	0.0545769	0.0708641	0
AL109923.1	0	0.0327867	0.0566405	0.0267468	0.0573567	0	0.0603335	0	0	0	0.071326	0	0.0565035	0	0	0	0	0	0	0	0.0546249	0	0	0.0741603	0	0	0	0.0997637	0.0592607	0.065727	0.0247742	0.0263356	0	0.109279	0.0459552	0	0	0	0	0	0.0229548	0.0521253	0.0579981	0.0709659	0	0	0.0507387	0.0439203	0
AC096736.2	0	0	0	0	0	0	0	0	0	0	0	0	0	0	0	0	0	0	0	0	0	0	0	0	0	0	0	0	0	0	0	0	0	0	0	0	0	0	0	0	0	0	0	0	0	0	0	0	0
AC074237.1	0	0	0	0.033107	0	0	0	0	0	0	0	0	0	0	0	0	0	0	0	0	0	0	0	0	0	0	0	0	0	0	0	0	0	0	0	0	0	0	0	0	0	0	0	0	0	0	0	0	0
AL360227.1	0	0	0.0762619	0	0	0	0.0406171	0	0	0.0833519	0	0.0956047	0	0	0	0	0	0	0	0	0	0	0	0	0	0.156433	0	0	0.0797898	0	0.0333565	0	0	0	0.061875	0	0	0	0.065503	0	0	0	0	0	0	0	0	0.0295676	0
AC027338.2	0	0	0	0	0	0	0	0	0	0	0	0.0787012	0.0626266	0.0634726	0	0	0	0	0	0	0	0	0	0	0	0	0	0	0	0	0	0	0	0	0	0	0.0325218	0	0	0	0	0	0	0	0	0	0	0	0
AC010864.1	0.0856441	0.139153	0.131124	0.134159	0.221303	0.152985	0.151313	0.0958554	0.0506943	0.238858	0.137601	0.136985	0.196211	0.287244	0.226547	0.102399	0.179425	0.0899335	0.320071	0.0882119	0.158072	0.0624119	0.0409548	0.0858414	0.237836	0.112071	0.0553312	0.211709	0.160055	0.278959	0.0573528	0.203225	0.0691717	0.021082	0.159581	0.0700862	0.147177	0.174755	0.112625	0.0731081	0.123996	0.100559	0.179022	0.136907	0.0609551	0.130617	0.156615	0.237245	0.127478
PRICKLE2-DT	0	0	0	0	0.059184	0	0.186767	0.0640874	0.180765	0.0638786	0.0735983	0.0732687	0	0	0.113599	0.0912829	0	0.120256	0.0611413	0.157272	0.11273	0	0	0	0	0.119886	0.0493247	0.051471	0	0.0678209	0.153381	0.0271746	0.0616628	0.169141	0.189677	0.0468585	0.0302769	0.13353	0	0	0.0710584	0	0.0598458	0	0	0	0	0.158618	0.0852299
FO704657.1	0.0808801	0.14336	0	0.0389835	0.167195	0.17337	0.175872	0.27157	0.191498	0	0.103958	0.103492	0.0823539	0.0834664	0.0534863	0.128937	0.0356726	0.0849309	0.086362	0	0.0398079	0	0.309414	0	0.179685	0	0.139342	0.0727028	0.172745	0.0957971	0.0361084	0.0767681	0	0.0796373	0.267919	0.132375	0.0855324	0.0943053	0.212721	0	0.10037	0.0759726	0	0	0.172694	0.0493407	0	0.128028	0
AL390195.3	0.0959527	0.500778	0.359106	0.184994	0.347117	0.182825	0.165179	0.268483	0.201942	0.374651	0.369993	0.552503	0.32567	0.429091	0.296118	0.242195	0.183388	0.0839653	0.290293	0.0878486	0.306971	0.217542	0.214127	0.363323	0.414498	0.267862	0.468378	0.690012	0.426952	0.322007	0.207048	0.379477	0.30999	0.34642	0.211898	0.117783	0.490448	0.130526	0.266383	0.273026	0.178612	0.195283	0.768854	0.184062	0.39837	0.282923	0.219333	0.49996	0.285644
AC010328.1	0	0.00470803	0.0244001	0.00768148	0.00823619	0	0.00433183	0	0	0	0	0.0203925	0	0	0	0.0190547	0	0.00836758	0	0.0054716	0.00784392	0.0154851	0.00762103	0	0	0	0	0.00716284	0	0	0	0	0.00858115	0	0	0	0	0	0	0.0136042	0.00329622	0	0	0.0101904	0.00567138	0	0.00728588	0.00630679	0
C21orf91-OT1	0	0.0383059	0.0330876	0	0	0.0231623	0	0.0725639	0	0	0	0.124439	0	0.0334535	0.0214374	0.0258391	0	0.0340405	0	0.0445185	0	0	0	0	0.024006	0.0339357	0	0.0582788	0	0.0383956	0	0	0	0	0	0	0	0	0	0	0	0	0.0677613	0	0	0	0	0.0128284	0.0482514
AC004801.3	0.03363	0	0	0	0	0	0.0182819	0.0376397	0	0	0	0	0	0	0	0	0.0296653	0	0	0.0230922	0	0	0	0	0	0	0	0.0302298	0	0.0398325	0.0150139	0	0	0	0	0	0.0355644	0	0.0294831	0	0.0278226	0	0.0351485	0	0.0239353	0.0205159	0	0	0
LINC01016	0.00852267	0.0302128	0.026097	0	0	0.0121791	0.0185324	0.0476941	0.0067263	0.00950774	0.0219089	0.0109054	0.0173559	0.0175904	0.0338164	0.0679331	0.0413486	0.0268486	0.0364013	0.0819299	0.0125842	0.0248431	0	0.00569487	0.0252455	0.0178439	0.0220246	0.0459659	0.0182028	0.0908507	0.00760977	0.0606703	0.0367118	0.00839171	0.0705792	0.0139489	0.0180258	0	0.00747175	0.0145504	0.0352546	0.0160111	0.053445	0.0108991	0.00606581	0.0259962	0.0155852	0.0134908	0.0380571
AC010889.1	0.169891	0.917731	0.780326	0.315846	0	0	0.296858	0.842079	0.574637	0.934098	1.23221	0	0.67959	0	0	0.899561	0	0.267599	1.04956	0	0	0	0	0	0.314527	0	0.501758	0	0.647955	0.833643	0	0	0.810221	0	0	0.297919	0	0	0	0	0	0.672525	0	0	0.483663	0	0	0	0.794754
AC087683.2	0.0992394	0.175901	0.101293	0	0.102573	0	0.0539485	0	0.234967	0.22142	0	0.253968	0	0	0.196882	0.395512	0.21885	0.10421	0.211931	0.0681433	0.195376	0	0.474561	0.265248	0.0734907	0.103889	0.256458	0.267618	0.317935	0	0.221524	0.235485	0	0	0.328734	0.0812119	0.419791	0	0.0870024	0.25414	0.164204	0.0932179	0.207441	0.253823	0.0706313	0	0	0.353451	0.738572
AC012313.2	0.0841041	0.82819	0.54368	0.459425	0.637484	0.52081	0.411486	0.941319	0.862902	0.531676	0.972914	0.789194	0.428183	1.47549	0.852814	0.670383	0.395675	0.264949	1.04772	0.288753	1.09006	0.544797	0.643495	0.26226	0.643585	0.586964	0.627886	1.36081	1.01791	0.630899	0.450572	0.585407	0.845325	0.91093	0.185732	0.412956	0.65224	0.294193	0.589867	0.430761	0.614628	0.658341	1.14272	0.430223	0.379108	0.581485	0.333231	1.80836	0.375558
CACNA2D3-AS1	0	0.00919857	0	0.00750405	0	0	0.00846353	0	0.0122873	0	0	0	0	0	0.0102957	0.0124097	0.00686671	0	0	0	0.0229882	0	0	0	0	0.0162983	0.0268224	0	0	0	0	0	0	0.0153296	0	0	0.0246965	0.0181531	0	0	0	0.0731209	0	0.0199101	0	0	0	0.0184833	0
LINC01943	0.285137	0.375813	0.291036	0.190292	0.0906819	0.799264	0.274241	0.19639	0.346211	0.342562	0.563838	0.477116	0.424332	0.022635	0.217571	0.139864	0.445	0.43761	0.351303	0.527129	0.183521	0.213117	0.0419544	0.454338	0.129942	0.137767	0.0944694	0.39432	0.304499	0.181852	0.332931	0.301868	0.14172	0.345545	0.217968	0.394882	0.266745	0.383615	0.57687	0.168508	0.371993	0.0412055	0.756491	0.560992	0.312214	0.923257	0.200547	0.468712	0.555005
STK32A-AS1	0.0374879	0.177192	0.306108	0.0903442	0.0387473	0.133928	0.142654	0	0.0295864	0.376388	0.144553	0.239843	0.38171	0.0386866	0.0495817	0.239049	0.562163	0.0393654	0.0400287	0.0514825	0.20296	0.07285	0.179266	0.050099	0.22209	0.117733	0.12917	0.235884	0.0800672	0.0888038	0.0836811	0.142328	0.242221	0.0369119	0.0620901	0.15339	0.297332	0.262263	0.197192	0.096002	0.170579	0.0352132	0.156722	0.0958821	0.24013	0.38878	0.10283	0.207693	0.111599
Z83844.2	0	0.00982757	0.0848879	0.0240515	0.068769	0.0713089	0.00904227	0.0372333	0.0262551	0	0.0641384	0.0212837	0	0.0343307	0	0.0530332	0	0.0174665	0.0710433	0	0.00818671	0.0323237	0.0159082	0.0333435	0	0.0348255	0.0286565	0.0747587	0.0888149	0.0394024	0.0371294	0.0236817	0	0	0	0.0136119	0.0087951	0.0193944	0.0291648	0	0.00688055	0.0312484	0.069538	0.0212715	0.0828692	0.0202944	0.0152086	0.0526592	0.0247583
AC018926.1	0.371863	0.351533	0.531379	0.0716939	0.461227	0.371981	0.202152	0.4162	0.410877	0.331875	0.860339	0.475826	0.378639	0.153501	0.442645	0.474251	0.164012	0.0780974	0.555894	0.0510683	0.183025	0.289055	0.142259	0.149088	0.220303	0.389285	0.128131	0.401119	0.397115	0.440446	0.332031	0.352957	0.0800908	0.219689	0.184771	0.182587	0.668529	0.260153	0.260807	0.380918	0.153824	0.209579	0.699577	0.190221	0.264664	0.136112	0.204005	0.647497	0.221402
IQCH-AS1	0.509406	1.00798	0.711245	0.572129	1.16232	0.69705	0.715819	0.978923	0.743386	0.943566	1.02537	1.19911	0.993336	0.892689	1.09642	0.907846	0.599842	0.767053	1.01089	0.590676	0.891716	0.681741	0.983579	0.478467	0.5445	0.794877	0.82794	0.855327	1.08286	0.762733	0.622188	0.663682	1.01952	0.761831	0.919328	0.794409	0.87921	0.812494	0.943741	0.726104	0.751433	0.717744	1.25568	0.682178	0.697752	0.993851	0.808504	1.12585	1.0229
ACTA2-AS1	0.172788	0.8047	0.269732	0.122474	0.241626	0.384903	0.453079	0.443659	0.409106	0.0340164	0.614013	1.33958	0.165588	0.419561	0.820022	0.210642	0.578292	0.106731	0.824821	0.600209	0.865443	0.325903	0.631853	0.305623	0.165591	0.329847	0.297684	0.502501	0.466731	0.132424	0.381163	0.405185	0.350256	1.10086	0.159926	0.207941	0.472941	0.462194	0.213857	0.173525	0.634867	0.171851	0.701115	0.181974	0.122978	0.756465	0.44608	2.02318	0.347962
AC036214.2	0.846728	0.75041	0.684195	0.850241	0.984571	0.756248	0.882237	0.592302	0.723947	0.708446	0.589509	0.948019	0.969926	1.12866	0.606606	0.393701	0.57574	0.777993	0.678088	0.532959	0.885585	0.3428	1.14723	1.0137	1.54146	0.701732	0.790164	1.01483	0.828874	1.00289	0.803283	0.65299	0.873837	0.798979	0.905723	0.981627	1.06332	0.534774	0.896969	0.783022	0.496195	0.629653	0.626847	1.35354	1.02951	0.581112	0.645162	0.726003	0.630162
AC234582.1	0.496769	2.3664	0.697189	0.680902	2.50311	0.754264	0.573863	1.39	0.453322	1.50669	1.89558	1.86723	0.71131	2.91572	0.75969	1.68286	0.479286	0.391237	2.42013	0.319789	0.80227	0.618439	1.44017	1.21366	1.34505	1.1701	2.94197	6.34928	3.21617	1.14	1.94057	0.751473	0.601834	0.855987	0.19284	1.07984	1.73199	0.380117	0.340244	1.35167	0.802703	0.597865	1.41157	0.893374	2.3755	0.426168	0.567768	4.22049	0.739422
AC078788.2	0	0	0	0	0	0.060513	0	0.094789	0	0	0.326569	0	0.172469	0	0	0	0	0.177866	0	0	0.125051	0	0	0.0565909	0.0627172	0	0	0	0	0.200622	0	0.120578	0.182406	0	0.0701358	0.0693065	0	0	0	0.0722947	0	0	0	0	0	0	0	0	0
LINC01534	0.227431	0.55429	0.464273	0.246644	0.29384	0.690635	0.293635	0.540914	0.516046	0.539151	0.511567	0.763913	0.434203	0.440069	0.413602	0.475866	0.413777	0.119411	0.84996	0.429458	0.62965	0.38672	0.73411	0.265947	0.442107	0.922585	0.612225	0.817747	0.850063	0.909146	0.40614	0.580146	0.765367	0.363896	0.40023	0.465291	0.390833	0.530364	0.398774	0.41255	0.470392	0.48067	0.653676	0.436272	0.485606	0.364202	0.389904	0.596263	0.930938
AC023632.2	0.126587	0.395328	0.0922901	0.0610139	0.242988	0.142133	0.0983075	0.26312	0.171267	0.121044	0.0697312	0.323955	0.220961	0.317256	0.179384	0.100901	0.0638078	0.132927	0.154477	0.136591	0.169111	0.105427	0.25943	0.0241674	0.133918	0.189311	0.20251	0.292599	0.231743	0.0428383	0.0968811	0.15448	0.233691	0.053418	0.269566	0.295976	0.172117	0.168685	0.126832	0.0771844	0.172052	0.0169866	0.283506	0.161885	0.16732	0.143416	0.148813	0.572511	0.107669
LINC01928	0	0	0	0	0	0	0	0	0	0	0	0	0	0	0	0	0	0	0	0	0	0	0	0	0	0	0	0	0	0	0	0	0	0	0	0	0	0	0	0	0	0	0	0	0	0	0	0	0
LINC01144	0.227032	0.693045	0.77243	0.127665	0.625758	0.392025	0.401112	0.529377	0.358358	0.717607	0.486352	0.508382	0.269697	0.859069	0.750685	0.467491	0.408879	0.516539	0.646453	0.36375	0.642513	0.551487	0.524737	0.240197	0.756568	0.534755	0.700786	0.714273	0.585918	0.537808	0.304071	0.511788	0.448227	0.577487	0.344691	0.588335	0.310117	0.375015	0.481006	0.339151	0.38348	0.106628	0.652529	0.338728	0.390496	0.311626	1.00332	0.771161	0.168964
AC105177.1	0	0	0	0	0	0	0	0	0	0	0	0	0	0	0	0	0	0	0	0	0	0	0	0	0	0	0	0	0	0	0	0	0	0	0	0	0	0	0	0	0	0	0	0	0	0	0	0	0
AC011410.1	0	0	0	0	0	0	0	0	0	0	0	0	0	0	0	0	0	0	0	0	0	0	0	0	0	0	0	0	0	0	0	0	0	0	0	0	0	0	0	0	0	0	0	0	0	0	0	0	0
LINC02722	0	0	0	0	0	0	0.0321521	0	0	0	0	0	0	0	0	0	0	0	0	0	0	0	0	0	0.0437989	0	0	0	0	0	0	0.0280688	0	0	0.0979593	0	0	0	0	0	0	0	0	0	0	0	0	0	0
WASF3-AS1	0	0.0062877	0	0.00512941	0	0	0	0	0	0.0118722	0.0136786	0	0	0	0	0	0	0	0	0	0	0	0	0	0	0	0	0	0	0	0	0	0	0.0104786	0	0	0.00562713	0	0	0	0	0	0	0	0	0	0	0	0
AC110751.1	0	0	0	0	0	0	0	0	0	0	0	0	0	0	0	0	0	0	0	0	0	0	0	0	0	0	0	0	0	0	0	0	0	0	0	0	0	0	0	0	0	0	0	0	0	0	0	0	0
AC017007.6	0	0.0437405	0	0	0	0	0	0	0	0	0	0	0	0	0	0	0	0	0	0	0	0	0	0	0	0	0	0	0	0	0	0	0	0	0.0306543	0	0	0	0.0324517	0	0	0	0	0	0	0	0	0	0
AP001599.1	0	0	0	0	0	0	0	0	0	0	0	0	0	0	0	0	0	0	0	0	0	0	0	0	0	0.0938166	0	0	0	0	0	0	0	0.0882408	0	0.0733381	0	0	0.0785673	0	0.0370711	0	0	0	0	0	0	0.0354648	0
AC027801.2	0	0.105257	0.0363672	0	0.128895	0.0254581	0.00968459	0.0398782	0.01406	0.0397482	0.0686945	0.0455912	0	0.0183847	0.0235622	0.0284002	0.0157148	0	0.0380449	0	0.00876826	0.0173099	0.102229	0.0238081	0.0263854	0	0.138115	0.272235	0.171223	0.0211007	0.0636271	0.0253639	0	0	0	0.0728939	0.0282596	0	0.0312365	0.0152074	0.0294772	0	0.0930971	0.0227826	0.0253588	0.010868	0	0.310199	0
AC105219.3	0.0178839	0.338125	0.109524	0	0.240302	0.127783	0.0486103	0.120097	0.0705723	0.0598531	0.160907	0.0228838	0	0.166102	0.0827869	0.114041	0.0946536	0.150237	0.0954804	0.0368403	0.105626	0.0347538	0.153937	0.0478004	0.0927064	0.131053	0.246487	0.160758	0.133689	0.105912	0.0718575	0.0594115	0.0385179	0.0528274	0.118483	0	0.208039	0.0834099	0.0783935	0.076331	0.0813761	0.083994	0.242989	0.0457415	0.0636424	0.0545503	0.147168	0.360941	0.0266196
AC004943.2	0.267262	1.18825	0.504664	0.331706	0.911594	0.50605	0.446763	0.568342	0.474592	0.581398	0.764331	0.701062	0.585084	0.834319	0.636268	0.346176	0.512765	0.29468	0.499409	0.311979	0.618247	0.610258	0.709313	0.401816	0.569014	0.622518	1.036	1.1952	0.742068	0.585624	0.489201	0.726142	0.482083	0.559205	0.320927	0.519441	0.847905	0.592086	0.269452	0.615983	0.724134	0.426777	0.789107	0.461411	0.608695	0.53804	0.415425	1.17134	0.586769
AC018362.1	0	0	0	0	0	0	0	0	0	0	0	0	0	0	0	0	0	0	0	0	0	0	0	0	0	0	0	0	0	0	0	0	0	0	0	0	0	0	0	0	0	0	0	0	0	0	0	0	0
MAPRE3-AS1	0.0378682	0.0149158	0.0257678	0.00608405	0.0521872	0.00901911	0.00686196	0.0706387	0.00996217	0.0704085	0.0648975	0.0646068	0.0128527	0.0651318	0.00834745	0	0.00556731	0	0.0404348	0	0	0.0122648	0.036217	0.00843454	0.00934763	0.0132141	0.0434935	0.124812	0.0539196	0.0299015	0	0.00599049	0	0	0.0104533	0.0206594	0.113465	0.014718	0	0	0.010443	0	0.118734	0.0161425	0	0	0	0.0899141	0.0563654
AC091946.2	0	0.065686	0	0.0535856	0	0	0	0	0.0877424	0.496102	0.142897	0	0	0	0.0735207	0.354466	0.0980689	0	0	0	0.109438	0	0.106328	0	0	0	0	0	0	0	0.099267	0	0	0	0	0	0.176355	0.129629	0	0	0.0459885	0	0.116195	0	0.0791265	0.0678223	0	0.175983	0.165481
AL596087.3	0	0.039493	0	0	0	0	0	0	0	0	0.0859154	0	0	0	0	0	0	0	0	0	0	0	0	0	0	0	0	0.0600849	0	0	0	0	0	0	0	0	0	0	0	0	0	0	0	0	0	0	0	0.026452	0
AC078785.1	0.0807994	0.17186	0.082471	0.0545224	0.150325	0.254022	0.131772	0.0723464	0.191306	0.108166	0.166166	0.1861	0.230361	0.116736	0.181672	0.270497	0.106911	0.101815	0.189807	0.221925	0.0954435	0.172719	0.231828	0.129577	0.0718021	0.135336	0.194884	0.0871562	0.138058	0.0765611	0.101002	0.161052	0.121816	0.365966	0.187356	0.171916	0.14526	0.16958	0.113338	0.110356	0.180485	0.151793	0.0675582	0.0826636	0.322039	0.108441	0.0738778	0.10232	0.168374
AC122683.1	0	0.0266592	0	0	0	0	0	0.151504	0	0	0	0	0	0.0465642	0	0.0719314	0	0	0.0481797	0	0	0	0	0	0.0334142	0.0472354	0	0	0.0481855	0	0.0201441	0.0214137	0.0485906	0	0	0.0369248	0	0	0	0	0	0	0.0471588	0	0	0.0550524	0	0.0357121	0
AC108516.1	0	0	0	0	0	0	0	0	0	0	0	0	0	0	0	0	0	0	0	0	0	0	0	0	0	0	0	0	0	0	0	0	0	0	0	0	0	0	0	0	0	0	0	0	0	0	0	0	0
AC103808.2	0	0	0	0	0	0	0	0	0.0429849	0	0	0	0	0	0	0.0434132	0.0480439	0	0.0581562	0.0373985	0	0	0	0	0.0403333	0	0	0.0979162	0	0	0	0.0258479	0.0586523	0.0536278	0	0	0.0287988	0	0	0	0	0	0	0	0	0	0	0	0
AC092168.1	0	0	0	0	0	0	0	0	0	0	0	0	0	0	0	0	0	0	0	0	0	0	0	0	0	0.143508	0	0	0	0	0	0.0650577	0	0	0	0	0	0	0	0	0	0	0	0	0	0	0	0	0
AL139274.2	0.0470347	0.101895	0.0320052	0.0302271	0.0648198	0.0392081	0.0383535	0.0614165	0.0866156	0.0349808	0.100759	0.0902766	0.0957836	0.0889877	0.0777605	0.0624846	0.0553197	0.0740856	0.0837044	0.0699761	0.0385829	0.0228506	0.0524811	0.0523812	0.0464414	0.0492384	0.108043	0.0775121	0.0502287	0.0464245	0.0244981	0.0558043	0.0253255	0.0385933	0.0714103	0.070566	0.0704652	0.0182807	0.0343625	0.0267667	0.0648542	0.0589077	0.0819309	0.050125	0.0446345	0.0430401	0.0286704	0.111679	0.046673
LINC00562	0	0.054171	0.0935829	0.0883837	0.0947662	0.0561522	0.0783236	0.205235	0.0206745	0.131507	0.0841762	0.184358	0.186713	0.175719	0.0866175	0.083522	0.0751001	0.06877	0.111886	0.0539629	0.0709129	0.15272	0.0501075	0.078769	0.116395	0.0959816	0.124111	0.200153	0.223799	0.0930822	0.0760176	0.0745925	0.0705253	0.103174	0.0433876	0.0750306	0.124663	0.106905	0.0344487	0.122989	0.11378	0.110729	0.136894	0.117252	0.0559331	0.111866	0.107784	0.139949	0.155967
FOXC2-AS1	0	0.0599204	0	0.0488822	0	0	0	0	0	0	0	0.129771	0	0	0	0	0	0	0	0.0696386	0	0.0985416	0.0969949	0	0	0	0	0	0	0	0	0.0481305	0	0	0	0	0	0	0	0	0.0419519	0	0	0	0	0.0618693	0	0.0401341	0
AL138999.1	0.322875	0.152612	0.065911	0.0933737	0	0	0.140417	0.144548	0.0509642	0	0.0830001	0	0.0657516	0.0666398	0	0.308831	0.0569622	0.0678091	0	0.266044	0.0317828	0.0627441	0.123518	0.215746	0.143461	0.135201	0	0.0580461	0	0.152969	0.230632	0.183876	0.0695399	0.0635827	0.16043	0.158533	0.102434	0.0752937	0.0566123	0.0551229	0.0534238	0	0	0.165162	0.137879	0.0393938	0.0590433	0.0766633	0.0961175
AL606834.1	1.40451	0.829826	1.1864	1.00377	0.750874	1.03814	1.31641	1.19252	1.33781	0.972522	0.622501	1.7352	0.936961	1.39944	1.21705	1.54416	1.43117	1.32228	1.34456	1.03092	1.33488	0.847045	1.01903	2.20061	1.00423	1.21681	1.12642	1.30604	1.13784	0.917816	1.34055	0.965348	0.886634	1.57367	1.24333	0.792667	2.22794	1.29882	0.849185	1.98442	0.901527	1.36478	0.961743	1.11485	2.275	1.15227	1.7713	1.32244	2.01847
LINC00235	0.172315	0.27149	0.234506	0.263005	0.207787	0.297542	0.195153	0.578579	0.27199	0.272327	0.609073	0.385856	0.511742	0.326012	0.370344	0.309037	0.253334	0.301575	0.352655	0.157761	0.226161	0.195334	0.260935	0.172711	0.148873	0.225485	0.470041	0.413047	0.337362	0.544253	0.282072	0.408885	0.355663	0.282778	0.332966	0.34078	0.159448	0.301375	0.251778	0.416761	0.409855	0.202324	0.51027	0.220363	0.337262	0.21024	0.288848	0.585302	0.23511
AL078644.2	0.215107	0.279602	0.263469	0.186623	0.0444667	0.245915	0.350809	0.0963016	0.101861	0.335957	0.110593	0.440392	0.175221	0.221985	0.227601	0.342918	0.189748	0.22588	0.321561	0.0590817	0.211744	0.209008	0.205727	0.517445	0.127436	0.0900739	0.222355	0.541404	0.3216	0.203824	0.0960329	0.122502	0.138987	0.211801	0.14251	0.211237	0.432211	0.250812	0.226299	0.146897	0.195757	0.282877	0.134892	0.165052	0.306194	0.0787352	0	0.153225	0.704393
AC026803.1	0.35422	0.48833	0.361548	0.512192	1.2204	0.506189	0.320935	0.264302	0.186373	0.790322	0.151763	1.05758	0.360674	1.70588	0.312329	1.22349	0.15623	0.37196	1.00861	0.0810756	0.174341	0.229451	0.677548	0.631174	0.349752	0.741631	0.508549	0.212271	0.882638	0.839098	0.52713	0.504316	0.381454	0.348777	0	0	0.686756	0.137672	0.414055	0.604742	0.439577	0.221818	0.987237	0.150997	0.924394	0.216091	0.971628	0.51398	0.351495
AL121718.1	0	0	0	0	0	0	0	0	0	0	0	0	0	0	0	0	0	0	0	0	0	0	0	0	0	0	0	0	0	0	0	0	0	0	0	0	0	0	0	0	0	0	0	0	0	0	0	0	0
ZFHX2-AS1	0.0761673	0.198759	0.285058	0.073424	0.196815	0.0952394	0.0379555	0.312579	0.160302	0.113295	0.2937	0.422334	0.142185	0.117904	0.0755545	0.273204	0.0895838	0.0466562	0.311764	0.0217919	0.149953	0.0308365	0.218538	0.161168	0.0611053	0.205984	0.142158	0.21681	0.244019	0.165394	0.0765098	0.0933809	0.177718	0.0749969	0.0315384	0.0727194	0.231577	0.0888102	0.0667752	0.130037	0.0367584	0.0655835	0.298524	0.146109	0.112938	0.104548	0.110267	0.321514	0.160611
LINC02868	0	0.0495197	0.0855477	0.0403974	0.519776	0.479088	0.0911255	0.0938067	0.463034	0	0.215456	0.107246	0	0.172987	0	0.133614	0.258765	0.0880113	0.268483	0.0575511	0.330014	0.0814372	0.080159	0.0560045	0.248269	0.175481	0	0	0.17901	0	0	0.0397762	0.0902577	0.57768	0.277636	0.137177	0.48749	0	0.220436	0	0.242691	0.236184	0.525589	0.321553	0.0596523	0.0511303	0.306536	0.0995034	0
AC008662.2	0	0	0	0	0	0	0	0	0	0	0	0	0	0	0	0	0	0	0	0	0	0	0	0	0	0	0	0	0	0	0	0	0	0	0	0	0	0	0	0	0	0	0	0	0	0	0	0	0
LINC01139	0.168391	0.323344	0.515624	0.0507268	0.282828	0.345912	0.183081	0.188468	0.132898	0.258299	0.351711	0.323202	0.128594	0.45616	1.00222	0.184555	0.287794	0.574679	0.539411	0.13008	0.497275	0.184068	0.704586	0.239103	0.592325	0.66105	0.10879	1.02172	0.179826	0.997237	0.206736	0.589372	0.498678	0.26943	0.627526	0.551205	0.300504	0.63811	0.77504	0.287485	0.17414	0.138402	0.373988	0.134591	0.119848	0.231134	0.307932	0.116616	0.219313
AC008781.1	0.104193	0.153902	0.106349	0.0251102	0.107694	0.0744476	0	0.116616	0.20558	0.174355	0.267846	0.0666616	0.26523	0.268813	0.0689034	0.166102	0.045955	0	0.222511	0	0.0512823	0	0	0.0348111	0.231478	0.109075	0.13463	0.280977	0.111269	0	0.186066	0.12362	0.0561022	0.0512962	0	0.213165	0.24792	0	0.182691	0.0889422	0.0862007	0.0489356	0.108898	0.133247	0.0741572	0.0953444	0.190536	0.309246	0.232632
LINC01588	0.0824723	0.184081	0.285272	0.0640432	0.127865	0.428862	0.0597781	0.112818	0.0578571	0.0817819	0.159006	0.158294	0.102636	0.104023	0.103018	0.135127	0.056583	0.0866028	0.225048	0.081799	0.12403	0.120201	0.0876402	0.107155	0.10179	0.225434	0.0907768	0.222402	0.132109	0.173658	0.0797749	0.0913259	0.113484	0.081205	0.0834755	0.0974864	0.242267	0.0694502	0.0763196	0.0860451	0.0492776	0.0860757	0.18197	0.117188	0.0554367	0.0782632	0.054461	0.221206	0.109117
AC021078.1	0.64809	1.74856	1.21976	1.32172	1.85471	0.976995	1.34409	1.89097	1.49603	2.61617	1.92603	3.96424	1.4266	2.42783	1.01572	3.35929	1.1285	0.751357	4.0641	0.522185	1.97841	0.509596	2.86985	3.1966	0.840582	1.88634	2.30086	1.70392	2.39635	2.32948	1.41992	1.42407	1.14975	1.31315	0.459147	0.505834	3.87451	0.956594	1.5009	2.0722	0.847651	1.09085	2.2709	3.09484	2.13567	0.952992	1.45917	2.33492	4.25454
CCDC148-AS1	0	0.0721306	0	0	0	0.0290767	0	0.0455464	0	0	0	0.0520715	0	0.0419957	0	0	0.0179485	0	0	0.027943	0	0	0.0778399	0	0	0	0	0.10974	0	0	0	0.0386255	0	0.0400691	0.0337004	0	0	0	0	0.0694756	0.0336671	0	0	0	0	0	0	0.0644165	0
LINC01900	0	0	0	0	0	0	0	0	0	0	0	0	0	0	0	0	0	0	0	0	0	0.032916	0	0	0	0	0	0	0	0	0	0	0	0	0	0	0	0	0	0	0	0	0	0	0	0	0	0.0402181	0.050424
AL353608.3	0	0	0	0	0	0	0.00332965	0	0	0.0068329	0	0	0	0.0126416	0.00405046	0	0.00270144	0.00643172	0.0065401	0	0.00301461	0	0	0	0	0	0	0	0	0.0072546	0	0	0	0	0	0	0	0	0	0	0	0	0.0128031	0	0	0	0	0.00727155	0
AC011467.3	0	0	0	0	0	0	0	0	0	0	0	0	0	0	0	0	0	0	0	0	0	0	0	0	0	0	0	0	0	0	0	0	0	0	0.0624519	0	0	0	0	0	0	0	0	0	0	0	0	0	0.112249
L3MBTL2-AS1	0.336461	1.25392	0.488717	0.230783	0.682154	0.462319	0.59093	0.753155	0.623006	0.46197	0.931461	0.629232	0.935541	0.614313	0.667509	0.577638	0.348164	0.312546	0.594171	0.426522	0.847112	0.5784	0.693087	0.311295	0.325829	0.582526	0.501632	0.604887	0.801536	0.628429	0.271535	0.491316	0.668918	0.598873	0.600138	0.285931	0.431083	0.558288	0.544565	0.320352	0.861844	0.279579	0.770933	0.579224	0.451306	0.615772	0.41413	0.947405	0.481549
AC079779.1	0	0.00400306	0	0	0	0.00484104	0	0	0	0	0	0	0	0	0	0	0	0	0	0	0	0.0131664	0	0	0	0	0	0	0	0	0	0	0	0	0	0	0	0	0	0	0	0	0.00708123	0	0	0	0	0.00268121	0
AC009159.3	0.0804778	0.404165	0.780356	0.213343	0.374316	0.431268	0.28437	0.720585	0.412848	0.0897796	0.775803	0.823818	0.77847	0.664409	0.771693	0.288665	0.212971	0.80283	0.644493	0.552605	0.752587	0.312784	0.26939	0.215102	0.59597	0.842482	0.31196	0.506388	0.472685	0.428942	0.341323	0.878441	0.47666	0.237723	0.333232	0.493938	0.340427	0.563017	0.776096	0.480885	0.416128	0.151189	1.09345	0.360214	0.200473	0.41731	0.183959	0.700649	0.419259
AC012073.1	0.116794	0.500292	0.596054	0.492572	0.422514	0.75106	0.333332	0.849679	0.32262	0.553749	0.750597	1.30766	0.654074	0.482116	0.521346	0.512024	0.373467	0.275949	0.592375	0.100247	0.359277	0.340449	0.698136	0.546296	0.410832	0.458499	0.402433	0.708655	0.405358	0.864594	0.391065	0.512711	0.345879	0.316249	0.241804	0.382311	0.602123	0.306407	0.255982	0.348946	0.458972	0.219415	0.762926	0.597446	0.311721	0.552189	0.133487	0.681736	0.173844
LINC02069	0.0124863	0.00737731	0	0	0.0129058	0	0	0	0	0	0	0	0	0	0	0	0	0	0	0	0	0	0	0.00834339	0	0	0	0	0	0	0	0.00592575	0	0	0	0	0.00660227	0	0	0	0	0	0	0	0	0	0	0.00494125	0
AC055874.1	0	0.0340724	0	0	0.0596059	0	0	0	0	0	0.0741231	0	0.0587194	0	0.0381364	0	0.025435	0	0	0.0791968	0	0.1681	0	0	0.0854117	0	0	0	0	0	0	0.0547366	0	0.0567824	0.0477573	0.0471926	0	0	0.0505575	0	0.023855	0	0.0602725	0	0	0	0	0	0.0858376
AC005534.1	0.0436012	0.0772828	0.0890065	0.0630461	0.135198	0.0623072	0.0474049	0	0	0.0486407	0.0560419	0.223164	0.0443956	0.0449954	0.144168	0.104262	0.0576915	0	0.232782	0.029939	0.107299	0.0423649	0.1251	0.174806	0.129154	0.0912879	0.225351	0.235157	0.0931239	0.154928	0.0194654	0.206922	0.093907	0	0	0.0713614	0.184436	0.0508385	0.152899	0.223315	0.108216	0.122867	0.410129	0.055759	0.15516	0.0265988	0.119598	0.103526	0.129798
ST8SIA6-AS1	0.0800001	0.0661733	0.0979864	0.0231356	0.0496127	0.0114322	0.0260938	0.161169	0.0505105	0	0.0616959	0.0614196	0.0651663	0.0660466	0.0105809	0.216808	0.0141138	0.0168014	0.0512534	0.043946	0.125999	0.0777319	0.0765118	0.0213825	0.0118487	0.117248	0.0689131	0.0719118	0.187952	0.0379019	0.0642879	0.0683396	0.120611	0.094525	0.0927512	0.0392805	0.0930619	0.0932793	0.0280542	0.0956063	0.132371	0.0901752	0.06689	0	0.113876	0.0585647	0.0438883	0.208947	0.0476309
AC247036.1	0	0	0	0	0.0859613	0	0	0.0930833	0	0.0927799	0	0.212837	0	0	0	0.0662915	0	0	0.177608	0	0	0	0	0	0	0.783574	0	0	0.17763	0	0	0	0	0	0	0	0	0	0	0	0.0344027	0	0	0	0.0591923	0	0	0.032912	0
PLCH1-AS2	0	0	0	0	0	0.0566568	0.0431059	0.0887485	0.062581	0	0.101919	0	0.0807391	0	0	0.0632044	0	0	0.0846687	0	0.195137	0	0	0	0	0	0	0	0.0846789	0	0	0.0752629	0	0.0780758	0	0	0	0	0	0.0676877	0	0	0	0	0	0	0	0	0.236053
AC026979.1	0	0.0327867	0.113281	0.106987	0.114713	0.03965	0.0301667	0.0621087	0.131388	0.185719	0	0.0710066	0	0	0.0366973	0	0	0	0.355521	0	0.10925	0	0.159218	0	0	0.116185	0	0.0997637	0	0.065727	0.0495484	0.0790067	0.119518	0.0546397	0	0	0.146711	0	0	0	0.0229548	0.0521253	0	0.0709659	0.0394954	0	0.0507387	0.153721	0.0825984
AP001117.1	0	0	0	0	0	0	0	0	0	0.0592634	0	0	0	0	0	0	0	0	0	0	0	0	0	0	0	0	0	0	0	0	0	0	0	0	0	0	0	0	0	0	0	0	0	0	0	0	0	0	0
AL031008.1	0	0.105996	0.122075	0.115293	0.123619	0.128185	0.0325087	0.468513	0.047196	0.266849	0.0768633	0.0765191	0	0.123425	0	0.285997	0.0791258	0	0.127707	0	0.0294328	0.23242	0.0571929	0.199794	0.0885692	0.0626022	0.0515129	0.0537544	0.0638613	0.354148	0	0.11352	0.128797	0.0588816	0	0.0489373	0.0632402	0	0.314559	0.153142	0.0494738	0.056172	0.125001	0.152951	0.127685	0.0364811	0.109356	0.118325	0
AL132796.2	0	0	0	0	0	0	0	0	0	0	0	0	0	0	0	0	0	0	0	0	0	0	0	0	0	0	0	0	0	0	0	0	0	0	0	0	0	0	0	0	0	0	0	0	0	0	0.0159809	0	0
LPP-AS2	0.941522	1.13937	0.995736	0.989624	1.06695	0.915885	1.28266	0.914122	0.86841	1.02504	1.00604	1.10314	0.935577	1.33453	0.960202	0.958438	1.06567	0.750442	0.823649	1.07491	1.41812	0.837673	1.13915	1.45533	1.79769	1.04501	1.14327	1.14204	1.06603	1.39732	0.845736	0.942106	1.05056	1.2398	0.732737	0.863317	0.845727	0.80682	1.10388	1.11357	1.08394	1.04422	1.04331	0.826883	1.26755	1.12107	1.13054	1.09084	0.877999
LINC00520	0.328514	0.0232916	0.0804746	0.0760036	0.027164	0.0375564	0	0.0441219	0.114079	0	0	0.0168143	0	0	0.00868989	0	0	4.55357	0.0420936	0.0451152	0.0129351	0	0	0	0.0486555	0.0550248	0.0113194	0.011812	0.0280658	0.0155641	0.662916	0.0124725	0.0141509	0.0129386	0	0	0.0903266	0.122574	0.0115202	0.0448685	0.00543569	0	0	0.0336094	0	0.0320655	0	0.0104003	0
PITRM1-AS1	0.0296129	0.131222	0.0680075	0.1463	0.130083	0.0634764	0.136834	0.0911449	0.0993276	0.206472	0.209343	0.265243	0.180915	0.183359	0.0587492	0.289149	0.0979567	0.07774	0.387345	0.0508346	0.131175	0.0647398	0.297377	0.410588	0.11513	0.255752	0.178562	0.246225	0.126495	0.0876861	0.109069	0.140537	0.199311	0.116631	0.0245234	0.115109	0.211384	0.0949527	0.0778841	0.221185	0.0796223	0.0973561	0.317237	0.388169	0.33722	0.117424	0.216609	0.228516	0.319563
AL161756.1	0.0195422	0.0461845	0.0299197	0.0235479	0.0706954	0.0209447	0.0159353	0.0109361	0.0308463	0.0654027	0.0753544	0.0375085	0.0198983	0.0403341	0.0129233	0.0467304	0.0344767	0.0307814	0.0626001	0	0.0192367	0.0284821	0.0654152	0.0261162	0.0144717	0.0204577	0.0505016	0.0614823	0.0417384	0.0231464	0.00872446	0.0463716	0.0105223	0.0288628	0.0323671	0.00799609	0.0361659	0.0227859	0.0256987	0.00834085	0.00808376	0	0.0919106	0	0.0139087	0	0.00893406	0.0773348	0
PPM1F-AS1	0.0641024	0.198458	0.145688	0.0638534	0.0954086	0.133742	0.19561	0.164536	0.131537	0.0991626	0.236193	0.202325	0.15839	0.091731	0.180869	0.100828	0.0991428	0.0565428	0.16336	0.0569277	0.149337	0.0930121	0.130789	0.0959468	0.0943078	0.132422	0.0655261	0.145206	0.140562	0.0941469	0.069065	0.109924	0.162913	0.151482	0.0311434	0.110511	0.100781	0.0857049	0.132627	0.118924	0.129047	0.1132	0.201884	0.0557442	0.0541397	0.190314	0.0687705	0.186028	0.118314
SNHG30	6.82933	3.81409	4.12132	2.21047	4.40528	3.52617	3.27897	4.10076	3.67849	2.50248	4.03657	3.31685	3.52764	4.37266	5.17556	4.13234	4.10042	7.09284	4.47113	7.01697	4.58803	3.17254	4.71987	3.28096	5.35271	5.21846	3.77878	4.97381	4.09903	4.42821	5.73061	3.56043	3.91877	3.16586	13.0657	8.3423	3.79558	4.76612	7.93196	3.36165	4.54681	3.09041	3.3865	3.56995	2.73188	3.31472	4.3072	5.77999	4.19222
AC125618.2	0.0574637	0.271611	0	0	0.118788	0.0410586	0.0624768	0	0	0.0641055	0	0	0	0.177904	0.190005	0.0458036	0.0253446	0.0603417	0.0613585	0	0.0565654	0.0558344	0.109916	0.0383974	0.127662	0.120312	0.544499	0.258269	0.245463	0	0.0769628	0.163627	0.0618819	0.113161	0	0.141075	0.0911535	0	0.151134	0.0490525	0.0237703	0	0.120117	0.0734869	0.0408984	0	0	0.227403	0
AC079921.2	0.284414	0.294071	0.290298	0.27417	0.146984	0.101609	0.618451	0.875392	1.57126	0.0793217	0.548348	1.36473	0.79639	0.440262	0.423188	0.90681	0.125442	0.149329	1.29069	0.195294	0.699919	0.207262	1.36006	2.0905	0.157965	0.521043	0.857491	0.383487	0.759318	0.421086	0.158718	0.539908	0.842273	0.490076	0	0.116374	0.639143	0.248717	0.498686	0.42487	0.558837	0.400734	0.966082	0.54558	0.556668	0.433765	0.130025	0.984829	1.16418
AC135803.1	1.08795	1.92838	0.642895	0.165594	2.18981	0.531872	0.28015	1.28175	0.632677	0.766543	1.32477	1.46537	0.64134	1.18183	1.36319	0.502056	0.126275	0.601281	0.611413	0.786361	0.225461	0.778915	1.53338	0.420876	0.212018	1.07897	0.542572	1.08089	1.89561	0.542567	0.613523	0.326095	1.04827	0.789326	0.474192	0.984029	0.423877	0.467354	0.602395	0.586547	0.757956	0.91436	1.25676	0.585814	0.203768	0.733562	0.366486	0.702453	1.36368
LINC02027	0	0	0	0.0261634	0	0	0	0	0	0	0	0	0	0	0	0	0.0239413	0	0	0	0	0	0	0.0362713	0	0	0	0	0	0	0	0	0	0	0	0	0	0	0.0475886	0.092673	0	0	0	0.069418	0	0.0331146	0	0	0
LINC02063	0	0	0	0	0	0	0	0	0	0	0	0	0	0	0	0	0	0	0	0	0	0	0	0	0	0	0	0	0	0	0	0	0	0	0.0473354	0	0	0	0	0	0	0	0	0	0	0	0	0	0
AL137798.1	0	0.112771	0	0	0	0.272755	0	0.320437	0	0.106464	0.245328	0.122115	0	0.0984854	0.252443	0	0	0	0.101902	0	0	0	0	0	0	0.099905	0	0	0.101914	0.113035	0.0426058	0	0	0.0939674	0	0	0.0504616	0	0	0.0814648	0	0.0896431	0.099743	0	0.0679227	0.0582192	0	0.0377663	0
AC136443.3	0	0.0282761	0	0	0.0494659	0.0341952	0	0	0	0	0	0	0.0487301	0	0	0	0	0	0	0.065724	0	0	0	0	0	0	0.0412255	0	0.051108	0	0	0.0227125	0	0.0471227	0	0	0	0	0	0	0	0	0	0	0.0340618	0.0291957	0	0.018939	0
AC016773.2	0.0806785	0.309838	0.452912	0.116659	0.0833889	0.259406	0.0219292	0.586935	0.127347	0.135005	0.466643	0.258085	0.0410743	0.333033	0.400147	0.0964616	0.106751	0.127079	0.559953	0.0276991	0.13898	0.156782	0.192901	0.377367	0.179237	0.0844583	0.138995	0.50765	0.215393	0.573349	0.180092	0.134009	0.173763	0.119158	0.100219	0.132045	0.149308	0.0940702	0.0353651	0.0688692	0.0500598	0.0757831	0.505928	0.154762	0.172263	0.147653	0	0.271381	0.120087
AC073575.4	0.103196	0.304858	0.684654	0.298439	0.693311	0.479279	0.224398	0.866253	0.285058	0.86343	0.795848	0.72626	0.262692	0.319489	0.238854	0.329026	0.318607	0.162547	0.385668	0.10629	0.355541	0.0501352	0.493483	0.103434	0.076421	0.432125	0.355579	0.649339	0.220408	0.427802	0.115178	0.1959	0.333392	0.203221	0.170921	0.042225	0.409246	0.300814	0.135707	0.264273	0.320159	0.387739	0.80892	0.197958	0.403961	0.220341	0.0943563	0.428801	0
AL031186.1	0	1.6384	0.514619	0.567033	0.260563	0.600415	0.137043	1.69291	0.729515	0.374975	0.972072	1.39782	0.34225	0.346873	0.722412	1.07168	0.259437	0.26472	1.43563	0.173102	0.868536	0.163298	0.321469	0.729949	0.248914	0.175937	0.217157	0.679818	0.269213	0.199059	0.600243	0.438675	0.0904922	0.0827401	0.0695892	0.343832	0.533189	0.489898	0.368348	0.789045	0.451882	0.0789325	0.702605	0.644776	0.299036	0.153789	0.307332	0.432302	0.375233
AP001122.1	0.0430404	0.00847655	0.0146436	0	0	0	0.00779921	0	0	0	0.0368808	0	0.0292165	0	0	0.0114357	0.00632773	0	0	0.0394052	0.00706127	0	0	0.0191731	0	0.0450569	0	0.0128963	0	0	0	0.0068087	0	0	0.0237622	0	0.00758602	0.0334564	0	0	0	0.0134763	0	0	0	0.00875224	0	0	0.0213547
AC087463.1	0	0	0	0	0	0	0	0	0	0	0.0747897	0	0	0	0	0	0	0	0	0	0.0572776	0	0	0	0	0	0	0	0	0	0	0.0276144	0	0	0	0	0	0	0	0	0	0	0	0	0	0	0	0	0
AP001610.3	0.0766636	0.0452953	0	0	0	0	0	0	0	0.0855246	0	0	0	0	0.0506979	0	0	0	0	0	0	0	0	0.0512268	0.0567725	0	0	0	0.163739	0	0	0	0.082558	0	0	0	0	0	0	0.0654421	0	0.0720119	0	0	0	0	0	0	0
AC099684.3	0	0	0	0	0	0	0	0	0	0	0	0	0	0	0	0	0	0	0	0	0.0284342	0	0	0	0	0	0	0	0	0	0	0	0	0	0	0	0.0305473	0	0	0	0	0	0	0	0	0	0	0	0
LINC02711	0	0	0	0	0	0	0	0	0	0	0	0	0	0	0	0	0	0	0	0	0	0	0	0	0.0352842	0	0	0	0	0	0	0	0	0	0	0	0	0	0	0	0	0	0	0	0	0	0	0	0
AC011816.2	0	0.206273	0.237564	0.140229	0.180426	0.540481	0.094895	0.325624	0.0459227	0.324563	0.373948	0.148909	0.296237	0.300239	0.230876	0.231901	0.102655	0.122203	0.248524	0.0399545	0.171833	0.0565374	0.50085	0	0.0861798	0.121827	0.200493	0.366129	0.372831	0.275675	0.181841	0.110458	0.313305	0.057293	0	0	0.276903	0.203537	0.0510122	0.0496701	0.120348	0	0.364887	0.520885	0.165653	0.354969	0.106405	0.184213	0.173219
AL133371.2	1.10041	0.715173	2.02172	2.81106	0.568689	2.1229	1.13659	0.492645	1.56325	0.859319	0.707195	1.26725	0.896369	0.794918	0.582164	1.57882	1.79576	3.35102	1.40999	1.28452	0.595764	1.28305	0.526214	0.661767	1.46682	1.95834	0.947907	1.58265	1.29265	0.260672	1.42468	1.30558	0.71101	1.9503	0.546773	0.630359	1.92011	0.128307	1.06119	1.22114	0.455193	3.10092	2.87524	1.82942	0.156638	0.738433	0.704302	0.653203	0.655168
AC023830.1	0	0.0247759	0.0642023	0.0202118	0.0433428	0.0149812	0.0569903	0.0469338	0.0661906	0.0467808	0.161697	0.160973	0.021349	0	0.0831932	0.0501375	0.0277428	0.0220171	0.134328	0	0.0309588	0.040745	0.0802109	0.0560407	0.0621075	0.0877973	0.14449	0.113083	0.0223908	0.12417	0.0374423	0.0895545	0.0225791	0.0412896	0	0	0.133038	0.0488945	0.0367632	0.0357959	0.0260194	0.0196948	0.109569	0.107254	0.104459	0.0127909	0.0575127	0.0165947	0.0312086
AL157400.4	0.145512	0.0573152	0	0.0233784	0.3008	0	0.0527353	0.325722	0.153122	0.05411	0	0.248257	0.148163	0.300329	0.192454	0.0386618	0	0.0509331	0	0	0.0716184	0	0.0463889	0	0.107757	0.0507763	0.167127	0.261599	0.414381	0.114899	0.0649626	0.161133	0.0522331	0.095517	0.0401677	0.158771	0.256469	0.22622	0	0.0414041	0.140448	0.0455608	0.304164	0	0	0.118359	0.0443489	0.345502	0.360981
AC103591.3	1.08356	0.182915	0.473991	0	0.31999	0.110603	0.0841493	0	0.244335	0.690744	0	0.198071	0.157615	0.638977	0.102366	0.616924	0	0.162547	0.165286	0.10629	0.609499	0.300811	0.148045	0.413736	0.229263	0.162047	0.400026	0.278288	0.495918	0	0.621963	0.0734623	0.666784	0	0.256381	0.25335	0.245547	0	0	0.79282	0.896446	0	0.323568	0.197958	0.881371	0	0	0.428801	1.15203
AL121612.1	0	0	0	0	0	0	0	0	0	0	0	0	0	0	0	0	0	0	0	0	0	0	0	0	0	0	0	0	0	0	0	0	0	0	0	0	0	0	0	0	0	0	0	0	0	0	0	0.0265618	0
AL157912.1	0	0.0697614	0.060258	0.0284551	0.12204	0	0	0.0660755	0.0931863	0	0.151763	0	0	0.182773	0.156164	0	0.104153	0.0619934	0.063038	0	0	0	0.282312	0.118345	0	0.123605	0.10171	0.106135	0.189137	0	0.158139	0.0560351	0.0635757	0	0.0488902	0.0966243	0.0312162	0.068836	0.0517569	0	0	0	0.0617023	0	0.126054	0	0	0.443892	0.0878739
AC025165.1	0.348407	0.279368	0.0381016	0.0539772	0.0900279	0.0533446	0.162344	1.0445	0.186588	0.0277626	0.399837	0.413968	0.152038	0.282502	1.53876	0.307465	0.0548809	0.0783978	0.239156	0.444294	0.440949	0.338528	0.142806	0.108089	0.0276438	0.182365	0.171498	0.0894804	0.491659	0.088428	0.138878	0.212589	0.361795	0.563587	0.11335	0.0610963	0.276335	0.696409	0.043635	0.0955958	0.056619	0.0467523	0.299114	0.063651	0.0265682	0.0986815	1.33113	0.645063	0.148169
AL133297.1	0.320317	0.473134	0.653889	0.347378	0.579388	0	0.217664	0.985899	0.316003	0.17867	0.102928	0.102467	0.326154	0.49584	0.423654	0.12766	0.0706387	0.08409	0.427535	0.109974	0.275896	0.311235	0.30635	0.160528	0.177906	0.251494	0.275925	0.215949	0.513104	0.474243	0.107253	0.266028	0.172473	0.0788488	0.198949	0.131065	0.0846855	0.0933716	0.14041	0.0683578	0.364379	0.225661	0.16739	0.204818	0.284973	0.0977044	0.0732195	0.3169	0.357586
AC078795.2	0	0	0	0	0	0	0	0	0	0	0	0	0	0	0	0	0	0	0	0	0	0	0	0	0	0	0	0	0	0	0	0	0	0	0	0	0	0	0	0	0	0	0	0	0	0	0	0	0
AC079910.1	0	0	0	0	0	0	0	0	0	0	0	0	0	0	0	0	0	0	0	0	0	0	0	0	0	0	0	0	0	0	0	0	0	0	0.0357702	0	0	0	0	0	0	0	0	0	0	0	0	0	0
AC110048.2	0	0.0483482	0.157221	0.0301613	0.0547282	0.0275149	0.0235508	0.075425	0.0417889	0.0805492	0.0866185	0.190939	0.0294077	0.03974	0.0636647	0.0422053	0.0594454	0	0.0565382	0.00330527	0.0544908	0.0374168	0.0230184	0.0321644	0.0285172	0.0907038	0.0497577	0.043269	0.0514045	0.0399095	0.0537247	0.0502574	0.0311021	0.00947922	0.0119589	0.0315132	0.152714	0.0280629	0.0295402	0.00821799	0.0378323	0.054258	0.150928	0.0369348	0.0068519	0.0587302	0.0220062	0.053337	0.042989
AL162413.1	0	0.521308	0	0	0.911971	0	0	0	0	0.656207	0	0.75267	0	0	0	0	0	0	0	0.201952	0	0	0	0.196525	0	0.307889	0.25335	0.264374	0.628163	0	0.656516	0	0	0.28959	0	0.240682	0	0	0	0	0.121661	0	0.614779	0	0	0	0	0.465555	0
AL713923.1	0	0	0	0	0	0	0	0	0	0	0	0	0	0	0	0	0	0	0	0	0	0	0	0	0	0	0	0	0	0	0	0	0	0	0	0	0	0	0	0	0	0	0	0	0	0	0	0	0
AL354712.1	0	0	0	0	0	0	0	0	0	0	0	0	0	0	0	0	0	0	0	0	0	0	0	0	0	0	0	0	0	0	0	0	0	0	0	0	0	0	0	0	0	0	0	0	0	0	0	0	0
AC004832.6	0.0459546	0	0	0	0.0474985	0	0.0249818	0.102868	0	0.0512662	0.0590669	0.0588023	0.093584	0.0474241	0.0303899	0	0	0	0	0	0.0452362	0	0	0.214949	0	0	0.118758	0.0413084	0	0.0544301	0.102581	0.0218091	0.0494879	0.0452485	0	0	0	0	0	0.0392281	0.0380189	0	0	0.0587687	0.0327071	0	0.042018	0.0545573	0.205205
LINC00398	0.107126	0.126587	0	0.240958	0.0738166	0.153086	0.0582358	0.0399662	0.0281822	0.0796719	0.0458974	0.137076	0.181797	0.073701	0.0472285	0.113852	0.0787474	0.0374971	0.228774	0.0980782	0.158177	0.104089	0	0	0.0528874	0.186908	0.0922797	0.0320984	0.0762671	0.084589	0.159419	0.135573	0.0769084	0	0.147858	0.116888	0.113288	0.124908	0.062611	0.274337	0.103398	0.301878	0.0373211	0.0456657	0.0254148	0.130704	0	0.0847866	0.106302
AL132800.1	0.0926993	0.657236	0.283852	0.0446803	0.431161	0.0993523	0.226769	0	0.109741	0.413655	0.119149	0.355847	0.424748	0.239159	0.27586	0.110834	0.122656	0.876078	0.197965	0.0954787	0.0912502	0.090071	0.265972	0.185826	0.27459	0.242606	0.359336	0.333308	0.0494971	0.219592	0.227617	0.197969	0.249567	0.3651	0.153535	0.15172	0.318602	0.108086	0.568881	0	0.210902	0.0870746	0.435983	0.177822	0.494824	0.367581	0.0423792	0.44021	0.13798
AL513314.1	0.101736	0.0601089	0	0	0	0	0	0	0	0	0	0	0	0	0	0.0810925	0.134613	0	0	0.0698576	0	0	0	0.0679802	0	0	0	0	0	0	0	0.0482819	0	0	0	0	0	0	0	0	0	0	0	0	0.0724082	0	0	0	0
LINC00608	0	0	0	0	0	0.00574595	0	0	0	0	0	0	0	0.00829892	0.00531805	0.00641	0	0	0	0	0.00395803	0.00781377	0.00769112	0	0	0.00841854	0	0	0	0.00952494	0	0	0.0173202	0.0079182	0.0133193	0	0	0	0	0	0.00332654	0	0	0.0102842	0	0	0	0	0
AL592429.2	0.176981	0.0418263	0.0722569	0.0341213	0	0.606984	0	0.0792328	0	0	0.0909914	0	0	0.036528	0.0468151	0.0282138	0.0468349	0	0.0377952	0	0.0174214	0.0687851	0.0338527	0	0.0524245	0.0370545	0.091472	0.159087	0.0377998	0.0419243	0.0316047	0.0503948	0	0	0.0879383	0.0289662	0.0187161	0	0.062063	0.0302151	0.0292837	0	0	0	0.0251923	0.0215933	0.032364	0.112059	0
AC010333.1	0	0	0	0.027697	0	0	0	0.0643151	0.0453518	0.0641055	0.295439	0.073529	0.0585108	0	0.0380009	0	0.0253446	0	0.122717	0	0.169696	0	0.164874	0.0383974	0.0425541	0.120312	0	0	0.0613659	0.0680618	0	0	0.123764	0.0565807	0	0	0.0303845	0.134004	0	0.147158	0.0475406	0	0.36035	0.146974	0.163594	0	0	0.227403	0
AC018464.1	0	0	0	0	0	0	0	0	0	0	0	0	0	0	0	0	0	0	0	0	0	0	0	0	0	0	0	0	0	0	0	0	0	0	0	0	0	0	0	0	0	0	0	0.0413318	0	0	0	0	0
AL451164.2	0	0	0	0.0348846	0	0	0.039345	0.0810053	0	0	0	0	0	0	0	0	0	0	0	0	0	0.0703239	0	0	0	0	0.0623456	0	0	0	0	0	0	0	0	0	0	0	0	0	0	0	0	0	0.0515119	0	0	0.0572831	0
AL603839.3	0.213898	0.695077	0.764132	0.0515485	0.663252	0.191041	0.232558	1.01745	0.25322	0.536897	0.618591	0.478972	0.217795	0.662213	0.49508	0.340991	0.613214	0.280763	0.799384	0.25703	0.473747	0.519583	0.460285	0.142927	0.5544	0.447839	0.460636	0.672951	0.456846	0.696706	0.334226	0.659825	0.518273	0.157958	0.575693	0.218802	0.565503	0.187052	0.796971	0.0912944	0.376042	0.200919	0.838336	0.410312	0.494769	0.228354	0.488937	0.338586	0.716353
HDAC2-AS2	0.0802482	0.082973	0.102386	0.071556	0.0787969	0.0659392	0.0370808	0.0853254	0.0918341	0.129809	0.0618872	0.0924151	0.0612828	0.0538293	0.0716423	0.079956	0.0902543	0.101121	0.111393	0.0798991	0.104667	0.0701756	0.0690741	0.0589842	0.0861691	0.10081	0.114059	0.0504943	0.0942673	0.0902961	0.152262	0.100923	0.0604927	0.0908674	0.0465194	0.164176	0.129418	0.116961	0.102012	0.0719271	0.06971	0.075379	0.0880653	0.107756	0.0628262	0.0979104	0.124736	0.101622	0.0656956
AC093459.1	0	0	0	0	0	0	0.0175521	0	0	0	0	0	0	0	0	0	0	0	0	0	0	0	0	0	0	0	0	0	0	0	0	0	0	0	0	0	0	0	0	0	0.0267119	0	0	0	0	0	0	0	0
AC008635.2	0	0.0340118	0.0587569	0	0	0	0	0.128859	0.0454325	0	0.0739912	0.22098	0.0586149	0.0594067	0.114206	0.137655	0.0507794	0	0.184403	0	0	0.111868	0	0	0.12789	0.180789	0.049588	0.206983	0.12295	0.068183	0.0256999	0.0273196	0	0.113363	0	0	0.121754	0	0.100935	0	0	0	0.120331	0	0	0.0702359	0.0526347	0.0683422	0
AC083841.3	0	0	0	0	0	0	0	0	0	0	0	0	0	0	0	0	0	0	0	0	0	0	0	0	0	0	0	0	0	0	0	0	0	0	0	0	0	0	0	0	0	0	0	0	0	0	0	0	0
AL024507.3	0.10055	0.0742604	0.128288	0.163567	0.155892	0.188592	0.204979	0.182876	0.138874	0.252387	0.177705	0.160827	0.0895847	0.116736	0.157924	0.180332	0.149675	0.118785	0.134207	0.20713	0.105165	0.170974	0.0961659	0.159571	0.186154	0.105261	0.0757884	0.214662	0.17449	0.163756	0.26934	0.196841	0.135352	0.160884	0.0624519	0.236568	0.0797505	0.117241	0.176303	0.139478	0.181971	0.0472246	0.118227	0.0964409	0.0805098	0.161019	0.229842	0.134295	0.168374
CCDC84-DT	0.365196	1.14231	1.20596	0.51771	1.19901	0.798161	0.747398	0.961737	1.06812	0.934638	1.1873	1.20947	0.765574	1.44099	1.53427	0.890402	0.729558	0.721856	1.05515	0.472026	1.03617	0.939286	1.15054	0.430632	1.04995	0.94452	0.962258	1.46757	1.0094	1.39943	0.546661	0.948132	0.85595	0.655712	0.266851	0.597711	1.14725	0.901724	0.753328	0.366754	1.04858	0.44393	0.965441	0.851638	0.596286	0.786307	0.864243	1.61522	0.511606
FAM155A-IT1	0	0.023339	0	0	0	0	0.042948	0.0442117	0	0	0	0	0	0	0.0261227	0	0	0	0.0421793	0	0.0194422	0	0	0.0263953	0.0292527	0	0.0340274	0	0	0	0	0	0	0.0388949	0	0	0.020887	0	0	0	0	0.037105	0	0	0.0562291	0	0.0361181	0	0
LINC00290	0	0	0	0	0	0	0	0	0	0	0	0	0	0	0	0	0	0	0	0	0	0	0	0	0	0	0	0	0	0	0	0	0	0	0	0	0	0	0	0	0	0	0	0	0	0	0	0	0
AC068870.1	0.0395341	0.046716	0.0134507	0.0190551	0.054483	0.0470794	0.0573107	0.117994	0.0520021	0.0294024	0.0677525	0.0843113	0.0134182	0.0135994	0.113291	0.157561	0.0348734	0.013838	0.11257	0.00904876	0.110262	0	0.0378102	0.0528335	0.00975885	0.0137954	0.0113517	0.0236913	0.0703645	0.0468254	0.023533	0.0250161	0.0425737	0.168682	0.0327395	0.0323524	0.0766482	0	0.0231061	0.0337473	0.087219	0	0.247915	0.0505578	0.0281374	0.0321569	0.0843441	0.0834397	0.0784601
CASC19	0	0	0.0899766	0	0	0	0	0.0986632	0.0695723	0.393367	0	0.112798	0	0	0.0582957	0	0	0	0	0	0	0	0.0843089	0	0	0.184566	0	0	0	0	0	0.0418355	0.0949305	0	0	0	0.0466116	0	0	0	0	0	0	0	0	0	0	0.0348849	0
AC078777.1	0.0832743	0.0738016	0.339989	0.080275	0.129108	0.0297503	0.135809	0.0932031	0	0.0464497	0.267587	0.0532778	0.0423958	0.386717	0.0275348	0.0331884	0.073457	0.0437225	0.177837	0.0285904	0.0409863	0.0809132	0.238929	0.027822	0.0925018	0.130764	0.0358668	0.14971	0.0889292	0.0986327	0.0371772	0.0592804	0	0.0819947	0.0344812	0	0.0220161	0.0970969	0.0365029	0.0355426	0.120565	0.117332	0.0435172	0.106495	0.177805	0.127003	0	0.11534	0.0619754
AC007326.2	0	0.00252205	0	0	0	0	0	0	0	0	0	0	0	0	0.00282287	0	0	0	0.00455796	0	0	0	0	0	0	0	0	0	0	0.0101118	0	0	0	0	0	0.00349321	0	0	0	0	0.00353151	0	0	0	0	0	0	0.00168924	0
AL109954.3	0	0	0	0	0	0	0	0	0	0	0	0	0	0	0	0	0	0	0	0	0	0	0	0	0	0	0	0	0	0	0	0	0	0	0	0	0	0	0	0	0	0	0	0	0	0	0	0	0
AC011374.2	1.59915	1.63528	1.4439	0.741132	2.22502	1.62603	1.00307	1.44562	1.65042	1.23507	1.81827	1.33792	1.25253	0.952088	1.58629	1.07856	1.22073	0.968794	0.853769	1.1403	1.90715	0.896429	1.58825	0.616475	1.04759	1.93162	1.00666	1.93506	1.18228	1.16559	1.04344	1.22596	1.25846	1.45346	1.12057	0.70466	1.65861	1.50602	2.15687	1.31257	1.27212	1.61767	2.50704	1.65178	0.963057	1.20069	1.18098	1.94719	1.92253
LINC00927	0	0	0	0	0	0	0	0	0	0	0	0	0	0	0	0	0	0	0	0	0	0	0	0	0	0	0	0	0	0	0	0	0	0	0	0	0	0	0	0	0	0	0.0092284	0	0	0	0	0	0.0131427
AC011472.2	0.708439	0.362759	0.192826	0.660159	0.341712	0.472443	0.744568	0.845767	0.149098	0.368817	0.424936	0.302167	0.288539	0.633614	0.593424	0.489396	0.31246	0.0495947	0.252152	0.486453	0.278946	0.321231	0.271019	0.662733	0.209851	0.593304	0.162736	0.212271	0.252182	0.615339	0.506044	0.291383	0.508606	0.279021	0.273785	0.193249	0.499459	0.110138	0.165622	0.886955	0.449345	0.221818	0.394895	0.181196	0.537829	0.316933	0.259101	0.542015	0.421795
AC007688.3	0	0.0518011	0.178978	0.126776	0.181241	0.0626449	0.190647	0.294385	0.207586	0.293426	0.338074	0.224373	0	0.0904785	0.0579797	0.419308	0	0	0.374469	0	0.38837	0	0.167704	0.234338	0.19478	0.0917826	0	0.0788106	0.187257	0	0	0.0832175	0.188832	0	0	0	0.046359	0.102228	0	0.224525	0.0725348	0	0.0916338	0.112122	0.436804	0	0.561151	0.277567	0.130501
AC120193.1	0	0.014254	0.0492489	0	0	0.24133	0.02623	0.0270018	0	0	0	0	0	0	0	0.03846	0	0.0253336	0.051521	0	0.0237482	0	0.0230734	0.0161206	0.0178658	0	0	0.0216861	0.0515272	0.0285748	0.0107706	0.0343482	0	0.0475092	0.039958	0	0.025513	0.0281299	0.0211505	0.020594	0.00997962	0	0.0252147	0.0617049	0	0	0	0.0572831	0.0359097
LINC02492	0	0	0	0	0	0	0	0	0	0	0	0	0	0	0	0	0	0	0	0	0	0	0	0	0	0	0	0	0	0	0.0114087	0	0	0	0	0	0	0	0	0	0	0	0	0	0	0.0155895	0	0	0
NSMCE1-DT	0.0990571	0.117052	0.0909959	0.0525191	0.081908	0.0990887	0.0700042	0.0110868	0.10945	0.0773545	0.127321	0.101401	0.121035	0.0613348	0.0589561	0.11054	0.0786413	0.312055	0.0317313	0.122433	0.0633806	0.0577491	0.142107	0.0926663	0.0220067	0.0725887	0.0426645	0.0623294	0.148097	0.117326	0.181316	0.0658147	0.138675	0.078028	0.0492196	0.105381	0.172846	0.10395	0.0694741	0.135292	0.0450733	0.130265	0.0828239	0.0633392	0.0282006	0.120859	0.0271715	0.10976	0.147443
LINC01471	0	0.00628977	0	0	0	0	0	0.0119149	0	0	0	0	0	0.010986	0	0	0	0	0	0	0	0	0	0	0	0	0.0183406	0	0	0	0	0	0	0	0	0	0	0	0	0	0	0	0	0.0136141	0	0	0	0.0126385	0
AC126323.2	0	0	0	0	0	0	0	0	0	0	0	0	0	0.0140931	0	0	0	0.0143404	0	0	0	0	0	0.00912525	0	0	0.0117638	0	0	0	0	0	0	0	0	0	0	0	0	0	0	0	0	0	0	0	0	0	0
MIR4500HG	0.00988453	0.0175203	0.010089	0.00952851	0	0	0.0107468	0	0.0312044	0.022054	0.0254098	0.012648	0	0.0204012	0.0130733	0.20485	0.00871923	0	0.0422179	0	0.01946	0	0.0378141	0.0396292	0.00731988	0.0413905	0.0596026	0.00888516	0	0.128783	0.00882576	0.00938199	0.0532226	0	0.00818572	0.00808893	0.0156796	0.0345757	0.00866568	0.0253131	0.00408881	0.037139	0.0103308	0.0252815	0.0140702	0	0	0.0234698	0.0147128
AC018926.3	0.478109	0.894527	0.732002	0.422482	0.41181	0.284679	0.649774	0.6243	0.503114	0.888951	0.819371	1.32551	0.486821	0.493397	0.737742	0.889221	0.140582	0.251027	0.765772	0.328296	0.784392	0.69683	1.60042	0.266228	0.295049	0.9176	0.617774	0.716284	1.10625	0.566288	0.391322	0.340351	0.257435	0.706144	0.0659898	0.326048	0.884818	0.464558	0.419154	0.680211	0.29666	0.374249	0.666263	0.917139	0.510424	0.243058	0.291435	1.29289	1.06747
AC026347.2	0	0	0	0	0	0.146304	0	0	0	0	0	0	0	0	0	0	0.0602069	0	0	0	0	0	0	0	0	0	0	0	0	0	0	0	0	0	0	0	0.0360896	0	0	0.0582628	0	0	0	0	0	0	0	0	0
BX322557.1	0.0853616	0.100869	0.0871277	0	0	0	0	0.0955393	0	0.0952279	0	0.218453	0	0.176182	0.16935	0.0680407	0	0	0.182295	0	0	0	0.408197	0.0570388	0.0632137	0	0.0735316	0.0767312	0	0.101105	0.0381091	0	0	0	0	0	0.0902716	0	0	0	0	0	0	0	0.0607541	0.0520747	0	0.0675608	0
LINC02522	0	0	0	0	0	0	0	0	0	0	0	0	0	0	0	0	0	0	0	0	0	0.122792	0	0	0	0	0	0.113598	0	0	0	0.11995	0	0	0	0.103418	0	0	0	0	0.052276	0	0	0	0	0	0	0.0500108	0
AC104619.2	0	0	0	0	0	0	0	0	0	0	0	0	0	0	0	0	0	0	0	0	0	0	0	0	0	0	0	0	0	0	0	0	0	0	0	0	0	0	0	0	0	0	0	0	0	0	0	0	0
AL161757.5	0	0	0	0	0	0	0	0	0	0	0	0	0	0	0	0	0	0	0	0	0	0	0	0	0	0	0	0	0	0	0	0	0	0	0	0	0	0.0513926	0	0.0376247	0	0	0	0	0	0	0	0.0174425	0.0656061
FAM230F	0	0	0	0	0	0	0	0	0	0	0	0	0	0	0	0	0	0	0	0	0	0	0	0	0	0	0	0	0	0	0	0	0	0	0	0	0	0	0	0	0	0	0.0632016	0	0	0	0	0	0
AL035530.1	1.75933	0.115496	1.39668	0.70665	0	0.419021	0.478202	0.875151	1.61992	0.981337	0.502514	0.375198	0.597128	0	0.387816	0.467446	1.12083	1.02636	0.730555	0.134228	0.288637	0.474846	0.0934785	0.391862	0.289522	1.0232	0.926142	0.263575	0.313133	0.3473	1.74542	0.463856	0.315766	0.481192	0.323769	0.31994	0.671855	0.797749	0.257064	0.166867	0.161724	0.275429	0.204307	1.24994	0.556515	0.775142	0.893676	0.541507	0
AC009052.1	0	0	0	0	0	0	0	0	0	0	0	0	0	0	0.0717937	0	0	0	0	0	0	0	0	0	0	0	0	0	0	0	0	0	0	0	0	0	0	0	0	0	0	0	0	0	0	0	0	0	0
AC023421.1	0.0543732	0.224878	0.0554982	0.0349432	0.0374666	0.0129501	0.118233	0.283995	0.0715211	0	0.0931833	0.162341	0.221456	0.130928	0.0958858	0.130021	0.0959262	0.0380643	0.116117	0.0373356	0.115967	0.0704421	0.121339	0.133218	0.0671092	0.0758942	0.390315	0.0977516	0.367748	0.0214671	0.0242745	0.309653	0.195179	0.0356918	0.0900567	0.014832	1.68669	0.0845314	0.111227	0.0464144	0.344875	0.051074	0.227313	0.0927129	0.103197	0.0773972	0.0331436	0.0860691	0.0269775
AC092353.1	0	0	0	0	0	0	0	0	0	0	0	0	0	0	0	0	0	0	0	0	0	0	0	0	0	0	0	0	0	0.0861097	0	0.0345025	0	0	0	0	0.0384415	0	0	0	0	0	0	0	0.0517434	0	0.0664735	0	0
AC106795.2	0.204904	0.699479	0.139429	0.0548677	0.141192	0.227744	0.0742599	0.101926	0.0359367	0.0761958	0.292632	0.611776	0.0695459	0.187961	0.165615	0.41739	0.120498	0.167352	0.267412	0.0625326	0.134467	0	0.174195	0.0912782	0.13488	0.119169	0.0784475	0.327444	0.194505	0.269661	0.162627	0.140462	0.122588	0.201755	0.113125	0.130419	0.264843	0.132731	0.0199597	0.0777384	0.103596	0	0.142771	0.174693	0.113428	0.0694451	0.0416336	0.324349	0.203328
AC073389.2	0	0.237449	0	0	0.0830781	0	0.109237	0.224903	0.285463	0.134502	0.25828	0.102849	0.245527	0.041474	0.186039	0.0320341	0.035451	0	0.128738	0.13798	0.0791213	0.0780988	0.076873	0.0537086	0.0892844	0.126215	0	0	0.128754	0.095202	0	0.476821	0.346231	0.0791427	0.0332818	0	0	0	0.1057	0.102919	0.199493	0.0755007	0.0840071	0.154186	0.0286035	0.0735514	0.0734924	0.286273	0.179459
AL158835.1	0.0212936	0.058711	0.00724471	0.00342111	0.0293453	0.010143	0.00771707	0.0158883	0.00560181	0.0158365	0.0547386	0.00908224	0.0433632	0.0219745	0.0375507	0.0282881	0.00626109	0.0149067	0.0151579	0.0341165	0.0244542	0	0.00678837	0	0.00525625	0.0222912	0.00611419	0.0127605	0.00757986	0.0168139	0.00633758	0.026948	0.0305744	0.0139776	0.00587799	0.011617	0.0150123	0.0248281	0.0186679	0.0363535	0.0117443	0.0200016	0.0148367	0	0.0151552	0.0129901	0	0.0280886	0.0105649
AL359399.1	0	0.0413736	0.0714749	0	0	0	0.15227	0.156751	0	0	0	0.0896035	0.0713021	0.0722653	0.0463085	0.0558169	0.123541	0.0735333	0	0.0961676	0	0	0.0669727	0.0935832	0.103714	0	0.0603214	0	0.0747813	0.165882	0	0.033233	0	0.0689501	0.173973	0.0573053	0	0.163299	0.0613913	0	0.0289668	0.131554	0	0	0.0996788	0.128158	0.128055	0.0831349	0
LINC01446	0.0092859	0.0109728	0	0.0134272	0	0	0	0	0.0146573	0	0	0.011882	0	0	0	0.0296067	0	0	0.00991527	0.0573859	0.0182815	0.00902261	0.00888099	0.0310243	0	0	0	0	0	0.0989866	0	0.0176276	0	0	0	0.0227971	0	0	0	0	0.0153647	0.00872245	0.0291156	0	0	0.0396539	0	0	0
LINC01748	0	0	0	0.00867264	0	0	0	0.0604161	0	0	0.0462548	0.0230238	0	0.0185687	0	0.143423	0.0158721	0	0.0192129	0	0.0442802	0	0.0688351	0.0360696	0	0	0	0.0161741	0	0	0.00803301	0.0426964	0.0387536	0.0177169	0.0298018	0.0147247	0.00951417	0	0.0315493	0.0153596	0	0.0169016	0.0376116	0	0	0.0329304	0	0	0
AL136526.1	0	0.0173533	0	0	0	0.010493	0.0239499	0.0328728	0.0115901	0.0491485	0	0.0375822	0	0.015155	0.00971153	0.0234112	0.0259084	0.0308419	0.0470424	0	0.0289118	0.0285382	0.0140451	0.0196257	0.0108752	0.0461205	0	0	0.0156827	0.0347879	0	0.00696942	0.0474437	0.0578392	0	0.0120177	0.0232952	0.0513692	0.0128746	0	0.0182242	0	0.0306971	0.0187804	0.020904	0	0.0268549	0.011623	0
AC009403.1	1.36482	1.45376	1.78547	1.20448	1.7087	2.00531	1.27489	1.54906	1.63848	2.03724	1.72954	1.74639	0.802498	1.44814	1.60173	1.48626	1.79741	2.18005	1.70364	1.64993	1.44756	1.3448	1.21339	1.22025	1.9787	1.83124	1.6062	1.36507	1.68331	2.45896	1.44176	1.31368	1.44906	1.62776	1.73518	2.35963	1.43316	2.12929	2.10656	1.83782	0.986007	1.1195	1.44654	1.3029	0.944017	1.47758	0.984265	1.30842	1.91704
LINC01756	0	0	0	0	0.0311349	0	0	0.0168573	0.0118869	0.0336046	0	0	0	0	0	0.0240106	0	0	0.0160823	0	0	0	0	0.0201282	0	0.0315343	0	0.0406161	0	0.0178393	0	0.00714787	0	0	0	0	0	0	0	0	0	0	0	0.0385225	0.0107196	0	0	0.00596032	0
DLG2-AS2	0.0153182	0.00905048	0	0	0	0.0218901	0.0249818	0	0	0.0170887	0.0393779	0.0196008	0.0155973	0	0	0.0122099	0	0	0	0	0.0150787	0	0	0	0	0.0160359	0	0	0	0.0181434	0	0.00726971	0.016496	0	0	0	0.00809966	0	0.0268587	0	0.012673	0	0	0	0	0.00934484	0	0.00606192	0
DPH6-DT	0.211313	0.324611	0.15098	0.0407405	0.240254	0.271775	0.149336	0.260159	0.233483	0.117869	0.108643	0.324469	0.150615	0.130842	0.321407	0.218966	0.130481	0.399414	0.112818	0.348238	0.228811	0.225854	0.10105	0.2118	0.10954	0.176971	0.145622	0.208943	0.270795	0.1752	0.207547	0.300855	0.250316	0.353713	0.314992	0.345853	0.346375	0.320306	0.240834	0.144306	0.314681	0.158793	0.198769	0.0540472	0.270715	0.296496	0.17389	0.485017	0.283079
AC026367.3	0.054834	0.745146	0.279842	0.105718	1.02017	0.313437	0.298088	0.613718	0.605869	0.611718	1.12768	0.561313	0.558332	1.01857	0.507666	0.568197	0.386957	0.115161	0.526955	0.037652	0.458803	0.106559	0.839088	0.219841	0.203034	0.401821	0.283408	0.34503	0.468461	0.389683	0.171362	0.468416	0.1181	0.431931	0.22705	0.403857	0.521892	0.127872	0.336508	0.702116	0.589745	0.412055	0.687719	0.35062	0.234161	0.434868	0.451231	1.17178	0
AC023490.6	0	0	0	0.130671	0	0	0	0	0	0	0	0	0	0	0	0.0720319	0.0398576	0.0948949	0.385976	0.0620523	0	0.26342	0	0	0.133843	0	0	0.0812322	0	0	0	0.0428872	0	0.0889803	0	0	0.0477834	0	0.158451	0	0	0	0	0.115567	0	0	0	0	0
AC060814.5	0	0	0	0	0	0	0	0	0	0	0	0	0	0	0	0	0	0	0	0	0	0	0	0	0	0	0	0	0	0	0	0	0	0	0	0	0	0	0	0	0	0	0	0	0	0	0	0	0
TTC3-AS1	0	0.0696978	0	0.0284292	0	0.021072	0.0160321	0.0330076	0.0465507	0.0658002	0.0379062	0	0.0300288	0.0608688	0	0	0	0.0309684	0	0.0810017	0.0580607	0	0.112822	0.0197062	0.0218395	0.0617462	0.0762128	0.0530194	0.0629881	0	0.0263325	0.041988	0	0	0	0	0.109157	0	0.0258549	0.0503493	0.0243987	0	0.123292	0.150859	0.0419796	0.0179912	0	0.0233414	0.0877938
AC124893.1	0	0	0	0	0	0	0	0	0	0	0	0	0	0	0	0	0.0261817	0	0	0	0	0	0	0.0396655	0	0	0	0.0533598	0.0633926	0.0703098	0	0	0	0	0	0	0	0	0	0.0506726	0	0	0	0	0	0.0362134	0	0.0469827	0.0883576
AL133215.3	0	0.0853331	0	0.0696134	0.0746405	0.0515982	0.0392572	0.0808245	0.17098	0	0	0.184807	0	0.149047	0.0477556	0	0.0955515	0	0.231327	0.0495864	0.106628	0.0701669	0.0690656	0.193015	0	0.0755978	0.124413	0.0649132	0	0.171066	0.0644792	0.0342715	0.311067	0.14221	0.119607	0.177288	0.114552	0.0842012	0	0.0616441	0	0.203498	0.301901	0.0923508	0.102794	0	0.0660283	0.200043	0.107489
AL138828.1	0.0835209	0.0986936	0.055161	0.0213122	0.218356	0.0070208	0.0186956	0.263941	0.143466	0.104136	0.214704	0.081725	0.230116	0.0304206	0.0844734	0.0313287	0.0303366	0.0103181	0.0944277	0.0438559	0.145086	0.0238685	0.0751802	0.0492431	0.0327444	0.0411454	0.135428	0.0794928	0.0839459	0.0814675	0.0482542	0.0606218	0.0846517	0.067725	0.179019	0.100513	0.0493581	0.022914	0.094758	0.100653	0.0223552	0.0323042	0.107831	0.0439806	0.104901	0.0329688	0.0583977	0.033052	0.153569
AC079313.1	0	0.140034	0.120958	0.171356	0	0.0846739	0.32211	0.464223	0.0467638	0.132203	0.152319	0.0758184	0.180998	0.122295	0.0783682	0.661216	0	0.124441	0.885764	0	0.204143	0	0.226677	0.475115	0.0877582	0.434202	0.561453	0.106524	0.316383	0.280724	0.132265	0.140601	0.127617	0.0583424	0.0490693	0.0969783	0.469958	0.138176	0.0519465	0.0505798	0.0735311	0.166973	0	0.227325	0.590405	0	0.162531	0.492414	1.67572
AC097372.1	0	0	0	0	0	0	0.0480525	0.0989328	0	0	0	0	0.0450021	0	0	0	0	0	0.0471924	0	0.0435059	0	0.0422696	0.0295324	0	0	0.0761434	0	0	0	0.0197314	0	0.0475949	0	0	0	0.046739	0	0	0	0	0	0.0923849	0	0	0	0	0.0174901	0
MAP3K2-DT	0.565259	0.554253	0.220961	0.133327	0.198893	0.498411	0.483812	0.18845	0.36069	0.670844	0.200959	0.646345	0.4531	0.359929	0.501061	0.287592	0.344791	0.353616	0.256839	0.66066	0.420277	0.292145	0.287559	0.562543	0.285002	0.793186	0.11396	0.78919	0.205496	0.0854695	0.375849	0.17123	0.466253	0.17763	0.209156	0.48226	0.337042	0.448739	0.115982	0.359323	0.159199	0.372802	0.716481	0.676735	0.556386	0.21277	0.0879723	0.751985	0.537043
AC139491.3	0	0	0	0	0	0	0	0	0	0	0	0	0	0	0	0	0	0	0	0	0	0	0	0	0	0	0	0	0	0	0	0	0	0	0	0	0	0	0	0	0	0	0	0.0604871	0	0	0	0.0187175	0
AL590385.2	0	0.103696	0.119426	0.0281979	0.0604682	0.0836021	0	0	0	0.0652647	0	0	0	0.120747	0.0773762	0.652846	0.0516059	0	0.31234	0	0.172765	0	0	0	0.0433237	0.0612438	0	0	0.0624756	0.138585	0	0.0832927	0	0	0	0	0.0309339	0	0	0.0998791	0	0	0	0.0748158	0.041638	0.0356895	0.0534913	0.115757	0.0870793
AC093904.2	0	0	0.0404179	0	0	0.0282937	0.0430532	0	0	0.088351	0.0508973	0.0506693	0	0.122594	0.0261867	0	0	0	0	0	0.097449	0	0	0.0264599	0.0293243	0.0414538	0	0.106785	0.0422876	0.0469019	0	0.0187927	0	0	0.0655859	0.0648105	0.125629	0	0	0	0.0491408	0	0.0827732	0	0	0.024157	0	0.0626819	0
AC009411.2	0	0	0	0	0	0	0	0	0	0	0	0	0	0	0	0	0	0	0	0	0.029542	0	0	0	0	0	0	0	0	0	0	0	0	0	0	0	0	0	0	0	0	0	0	0	0	0	0	0	0
AL132708.1	0	0	0	0	0	0.122091	0	0	0	0	0.0732096	0	0	0.0587792	0	0.0454004	0	0	0	0	0	0	0	0	0	0.0596264	0.0490642	0	0	0	0	0	0	0.0560826	0	0.046611	0	0	0.0499345	0	0	0	0.0595297	0	0	0	0	0	0
AC132192.1	0	0.0960534	0.0553122	0.0261196	0.0560116	0.0387202	0.0294593	0	0.0427689	0	0.0696534	0.0693414	0	0.167772	0.0358367	0.129585	0	0.0569051	0.115728	0.0372106	0.0533439	0	0.0518281	0.144842	0.0401306	0.11346	0.0933617	0.0974242	0.115742	0	0.0241932	0.0514359	0.0583576	0.213433	0	0.0443468	0.171924	0	0.0950177	0.0925178	0	0	0.113276	0	0.154277	0.0330591	0.0495489	0.0214452	0.725953
MRAP-AS1	0	0	0.0567378	0	0	0.0794363	0	0	0	0	0	0	0.0566006	0.0573652	0	0.0886165	0	0	0.0593553	0	0.136797	0.0540116	0.0531639	0.0742877	0.123495	0.116384	0	0.0999351	0.0593625	0.0658399	0.0248168	0.0791424	0.0598617	0.0547336	0	0.0454898	0.0293926	0	0	0.0474511	0	0	0.0580977	0	0.0395632	0	0	0.153985	0.0827403
AL121672.3	0.0691283	0.12253	0.211676	0	0.214352	0.0493931	0.150318	0.232111	0.0545578	0.154237	0.0888527	0.0884548	0	0	0.137144	0.110203	0.182936	0.290362	0.147627	0.142402	0.0340238	0	0	0.0923834	0.0511923	0.0723671	0.119096	0.248557	0	0	0.185171	0.0984207	0	0	0.343485	0.0565707	0.0365523	0.241809	0	0.0590098	0.114382	0.0649338	0.144499	0.0884042	0.196802	0.0843432	0	0.109425	0.102895
AC004946.1	0	0	0	0	0	0	0	0	0	0	0	0	0	0	0	0	0	0	0	0	0	0	0	0	0	0	0	0	0	0	0	0	0	0	0	0	0	0	0	0	0	0	0	0	0	0	0	0	0
AC008443.6	0.0436012	0.0257609	0.0222516	0.0420308	0.022533	0.0467304	0.0474049	0.0243999	0.0344111	0.0486407	0.0280209	0.0278954	0	0.0449954	0.0576671	0.017377	0.0288457	0.160247	0.0232782	0.0149695	0.096569	0.0211825	0.02085	0.0145672	0.0161442	0.0456439	0.0375586	0	0.069843	0.0258213	0.0583963	0.0206922	0	0.0429312	0.0361076	0.053521	0.0345818	0	0	0.0372191	0.0180359	0.0204778	0.0455699	0.0278795	0.015516	0.0531976	0.0199331	0.0603904	0
AC079600.3	0	0	0.0738734	0	0.0748075	0.0517136	0	0	0	0	0	0	0	0	0	0	0.0319218	0.0760008	0	0.0496973	0	0	0.0692201	0	0	0	0	0	0.0772908	0	0	0	0.0779407	0.0712638	0	0	0.0382695	0.0843896	0.0634514	0	0.0299388	0	0	0.0925574	0	0	0	0.200491	0
LIX1L-AS1	0.119527	0.153011	0.172834	0.100819	0.102952	0.113872	0.0595626	0.178371	0.0707504	0.0555594	0.153632	0.305888	0.121705	0.174745	0.118566	0.127032	0.0658976	0.135973	0.202079	0.095753	0.176488	0.0290346	0.276262	0.119803	0.162277	0.145982	0.205925	0.15221	0.170192	0.141572	0.244576	0.0756336	0.128717	0.127498	0.181472	0.163024	0.200137	0.0929117	0.0698591	0.102032	0.0947664	0.0748498	0.187387	0.152856	0.0141785	0.0668409	0.0455368	0.33899	0.133434
AC097658.3	0	0.0918972	0	0	0.053588	0.111134	0.0281846	0.0580279	0.0409183	0	0.0666395	0	0	0.107008	0.0342861	0.041326	0.0457341	0.217772	0	0.071201	0.0255179	0.0503762	0	0	0	0	0.044661	0.0466044	0.055367	0	0	0.0492103	0.111665	0	0.0858713	0.127284	0.0274142	0	0.13636	0.0442573	0.128679	0.0487004	0	0	0	0.0316287	0	0.0410345	0
THORLNC	0.198276	0.117148	0.202378	0.0318558	0.136625	0.283342	0.808401	0.0369861	0.0521615	0.110597	0.127425	0.169139	0	0.136411	0.0874137	0.131703	0.204051	0.138804	0.141143	0.158839	0.357824	1.22014	0.0632102	0.0662443	0.195775	0.138377	0.0569325	0.0891148	0.0705801	0.156563	0.0442595	0.109781	0.10676	0	0.0547331	0.243387	0.297048	0.30825	0.231769	0.169254	0.150367	0.0620818	0.207229	0.0845212	0.0235197	0.201597	0.0604304	0.117697	0.0983756
AL139390.1	0	0	0	0	0	0	0	0	0	0	0	0	0	0	0	0	0	0	0	0	0	0	0	0	0	0	0	0	0	0	0	0	0	0	0	0	0	0	0	0	0	0	0	0	0	0	0	0.0247636	0
LINC02152	0	0	0	0	0	0	0	0	0	0	0	0.032316	0	0	0	0	0	0	0	0	0	0	0	0	0	0	0	0	0	0	0	0	0	0	0	0	0	0	0.0221411	0	0	0	0	0	0	0	0	0	0
DGCR9	0	0.0554047	0.0546938	0.0129138	0.0830781	0.0287155	0.0801074	0.389832	0.0528634	0.328783	0.103312	0.22284	0.0136404	0.124422	0.0620131	0.352375	0.035451	0.0281345	0.114434	0.00919864	0.0329672	0.0390494	0.17937	0.0447572	0.0595229	0.0841436	0.115397	0.0240837	0.171672	0.174537	0.0418648	0.0572185	0.0721314	0.0395713	0.0665636	0.043851	0.0920845	0.0156199	0.0117444	0.102919	0.0277074	0.0503338	0.140012	0.068527	0.247897	0.0326895	0.122487	0.0901231	0.179459
AC080013.5	0.190587	0.0844534	0.19453	0.0459305	0.344731	0.0680883	0.0259016	0.159983	0.112812	0.212615	0.244967	0.182902	0.194059	0.0491702	0.220562	0.189893	0.273192	0	0.25438	0.0981504	0.117254	0.185183	0.318983	0.0955127	0.423411	0.0498789	0	0.342635	0.203529	0.0564342	0.148901	0.0904485	0.10262	0.328401	0.157831	0.155965	0.251936	0.222222	0.0835428	0.122017	0.0394187	0.134267	0.348586	0.182797	0	0.0290667	0.17426	0.263975	0
AP002360.2	1.63048	3.37168	2.10216	0.847918	2.74962	1.83947	1.46949	1.20058	1.89635	1.24453	2.59205	1.53728	1.57281	3.23239	2.89422	1.77844	2.15739	2.34292	1.64935	2.41592	2.02735	1.45917	2.7084	1.49088	3.01858	2.33571	1.95892	4.31974	1.92448	2.13447	2.0305	2.30101	2.2179	2.15464	4.05076	3.79218	2.76789	3.05179	2.78362	1.5017	1.97013	1.41063	2.01801	1.97538	1.55745	1.77993	2.04005	3.85442	1.91598
AC021818.1	0	0	0	0	0	0	0	0	0	0	0.0760202	0.0756798	0	0	0	0.0471434	0	0	0	0	0	0	0	0	0	0	0	0.0531647	0	0	0	0	0	0	0	0	0	0	0	0	0.0244656	0	0.12363	0	0	0	0	0.0936218	0
AL391645.1	0	0	0	0	0	0	0	0	0	0	0	0	0	0	0	0	0	0	0	0	0	0	0	0	0	0	0	0	0	0	0	0	0	0	0	0	0	0	0	0	0	0	0	0	0	0	0	0	0
AL359182.1	0	0.52983	0.211224	0.299234	0.570387	0.44359	0.449993	0.69485	0.435532	0.307816	0.354653	0.441331	0.210714	0.21356	0.638642	0.164951	0.182546	0.289743	0.368282	0.236831	0.339513	0.13405	0.395838	0.0921864	0.306499	0.433277	0	0.434046	0.589322	0.408516	0	0.229159	0.148569	0	0.171376	0.3387	0.364744	0.241293	0.2419	0.353304	0.171207	0.323977	0.144191	0.0882157	0.638242	0.50498	0.315359	0.300278	0.308027
AL139237.1	0	0	0	0	0.0651831	0	0	0.0705836	0	0	0	0	0	0	0	0	0	0	0	0	0.0310393	0	0	0	0	0	0	0	0	0	0	0	0	0	0	0	0	0	0	0	0	0	0	0	0.0448846	0	0	0.0249567	0
AC023469.1	0	0	0	0	0	0	0	0	0	0	0	0	0	0	0	0	0	0.0724358	0	0	0	0	0	0	0	0	0	0	0	0	0	0	0	0	0	0	0	0	0	0	0	0	0	0	0	0	0	0	0
AC004817.2	0	0	0	0	0	0	0	0	0.0392213	0.0554399	0	0.0635896	0	0	0	0	0	0	0	0	0	0.0482869	0	0.0332069	0	0	0	0.0893429	0	0	0.0221864	0.0471694	0.0535169	0.0489323	0	0	0.0262772	0	0	0.0424218	0	0	0.15582	0.0635532	0.0353699	0.0303169	0	0	0
AC008619.1	0.0570583	0.0337119	0.0582388	0.0275016	0.0589752	0.0407689	0.062036	0.0638614	0.225159	0	0.0733387	0.0730103	0	0	0.0754656	0.0909609	0	0.179748	0.0609256	0.0783588	0.168499	0	0.163711	0	0	0	0.147452	0.0512894	0	0	0.15284	0.0541574	0	0	0	0	0.0301701	0.0665293	0.0500225	0.0487065	0	0	0	0.0729685	0.203049	0	0.104341	0.0903194	0.0849292
LINC01945	0	0.045511	0.0393112	0.0185636	0	0	0.188434	0	0.060793	0	0.0990073	0	0.0784323	0.0397459	0.076409	0.0306993	0	0.0404433	0	0.0264461	0.0568684	0.149689	0.036835	0.0514708	0.0855642	0	0.0331767	0	0	0.136853	0	0.0365563	0.207378	0.0379225	0.0637901	0.0315179	0.285108	0	0	0.0986306	0.063727	0.14471	0.12076	0	0.082235	0.0234956	0.0352151	0	0.0573272
LINC00845	0	0	0	0	0	0	0	0	0	0	0	0	0	0	0.0307392	0	0	0	0	0	0	0	0	0	0	0	0	0	0.0496393	0	0	0.0441196	0	0	0	0	0	0	0	0	0	0	0	0	0	0	0	0	0
AP000355.1	0	0.159288	0.0687946	0.0649726	0.139329	0.0481583	0	0.301745	0.319163	0	0.433157	0.25873	0.137257	0.208666	0	0.161171	0.0594543	0.0707758	0	0.0462806	0.0663465	0.0654891	0.128922	0.0450369	0.0499125	0	0.174178	0.0605857	0.143954	0.239493	0.0601806	0.19192	0.217747	0	0.0558164	0.110313	0.106915	0	0	0.0575345	0.0278806	0	0.281774	0	0	0.164469	0.0616264	0.10669	0.300968
AC108749.1	0.0422351	0.0499076	0	0.0610708	0	0	0.0229598	0.0472707	0.033333	0.0471167	0	0.0540429	0.0430047	0.217928	0.0558603	0	0.0745119	0	0.0450977	0.0580018	0.0831497	0.123113	0.0403934	0.141108	0.0312767	0	0.145527	0.0759298	0.270619	0.0500246	0.0754222	0.10022	0.0909647	0.166344	0	0.103688	0.0446644	0	0.25919	0.0721059	0.0349417	0	0	0	0.150299	0.0772962	0	0.0334276	0.0628654
AC099518.3	0.03563	0	0	0	0	0	0.0193692	0	0	0	0.0915927	0.0911825	0.0362793	0	0.0942489	0	0.0157148	0	0	0.0244655	0	0.0346198	0	0.0238081	0	0.0372993	0.0306921	0.0320277	0	0.0422013	0.0159068	0.0338186	0.076739	0	0	0	0.0188397	0.0415442	0	0	0.0147386	0	0.0372388	0.0455651	0.0253588	0	0	0.0563999	0
AC069213.1	0.124311	0.128533	0.126883	0.149793	0.128488	0.177644	0.0337891	0.10435	0.294329	0.13868	0.159781	0.159066	0.158221	0.320716	0.143863	0.123859	0.0822422	0.326344	0.165921	0.0853591	0.183552	0.0301967	0.208059	0.415326	0.184115	0.0976017	0.240938	0.139679	0.365071	0.220858	0.12487	0.0884935	0.133869	0.122401	0.180157	0.279756	0.147895	0	0.136229	0.0795866	0.0899891	0.145961	0.162406	0.119231	0.19907	0.132713	0.113663	0.159881	0.0925166
AP002518.1	0.0084316	0.0448349	0	0.0121919	0.0348595	0	0.00916717	0.0471845	0.0133089	0.0376246	0.0108374	0.0539443	0.0171705	0.0174024	0.00557584	0.0739279	0.0037188	0.0177078	0	0.0057896	0.0290493	0.0163851	0.0241918	0.0338041	0.0249757	0	0.0435785	0	0.0360167	0.0199733	0	0.00800293	0.0181598	0.00830204	0.0069825	0.0206998	0.00445829	0.0196623	0.00739192	0.0287897	0.00348779	0.01584	0.0793109	0.0107827	0.0720119	0.015431	0.046256	0.0367033	0.087851
AC067838.1	0.784972	1.98766	1.25905	1.02695	2.20222	1.24193	1.03633	2.0709	1.15054	1.31355	2.0179	2.0806	1.99819	2.02518	2.48428	0.759768	1.16229	0.529898	1.67635	0.654506	3.28398	0.980634	2.14498	0.112397	0.539781	1.93698	0.43469	2.82243	2.21545	0.929746	0.700891	1.78283	1.56989	1.10416	1.06796	0.825912	2.07531	1.30753	1.27805	1.72304	1.29884	1.58002	1.99244	1.93601	0.359155	1.98389	1.33293	2.48511	0.751116
AC009567.1	0	0	0	0	0	0	0	0	0	0	0	0	0	0	0	0	0	0	0	0	0	0	0	0	0	0	0	0	0	0	0	0	0	0	0	0	0	0	0	0	0	0	0	0	0	0	0	0	0
LINC00865	1.0678	0.953046	0.463784	0.310262	1.7377	0.476172	0.440504	2.03424	1.34479	0.397073	1.08046	1.23066	1.56534	0.711184	2.61422	1.34008	0.474298	0.437378	1.03505	0.655209	0.998925	0.48565	0.782226	0.46555	1.66001	1.24467	0.48274	1.7495	0.768294	2.12583	0.875662	0.700833	0.570872	0.715841	0.740037	0.756076	0.977055	0.847688	0.404993	0.607668	1.6697	0.34145	2.24786	0.610138	0.371906	0.58211	0.436232	1.20775	0.789055
LINC01148	0	0	0	0	0	0	0	0	0	0	0	0	0	0	0	0	0	0	0	0	0	0	0	0	0	0	0	0	0	0	0	0	0	0	0	0	0	0	0	0	0	0	0	0	0	0	0	0	0
LIPC-AS1	0	0.0342709	0	0	0.0149883	0.0207225	0	0	0	0	0.0186388	0.0742211	0	0.0149648	0	0	0	0	0	0	0	0	0.0416065	0.0096897	0.032216	0	0.0124915	0.013035	0	0	0.00647394	0	0.0156161	0.0285566	0	0	0.0230029	0	0.012713	0	0	0	0	0	0	0	0	0.00573858	0
DUXAP8	0	0	0	0	0	0	0	0	0	0	0	0	0	0	0	0	0	0	0	0	0	0	0	0	0	0	0	0	0	0	0	0	0	0	0	0	0	0	0	0	0	0	0	0	0	0	0	0	0
AC073896.3	0.296129	0.874811	0.906766	0.24978	0.994751	0.899248	0.442699	0.994308	0.58428	0.412945	0.66609	1.70513	0.603049	0.305598	0.685408	0.885151	0.58774	0.23322	0.790499	0.610015	0.801624	1.00706	0.637236	0.445216	0.493414	0.852507	0.57395	1.2644	0.316238	1.05223	0.528818	0.913488	0.637794	0.510262	0.42916	0.424086	1.05692	0.517924	0.519227	1.4535	0.734975	0.625861	0.77375	0.662728	0.421525	0.903263	0.203071	0.67383	0.440777
C5orf60	0	0.0174616	0.0100552	0	0.0101824	0.0211169	0	0.044104	0.00777498	0	0.0126623	0	0	0.0203329	0.00651477	0.0235573	0.00869003	0	0.0105191	0.00676453	0	0.0191442	0	0.00658274	0	0	0	0.00885539	0.0105204	0.0116683	0	0.00935057	0	0	0	0	0	0	0	0.00840943	0.00407511	0.00925366	0	0	0.00701151	0.0120197	0.00900752	0.0155941	0
AC003973.1	0	0	0	0	0	0.0165825	0	0	0	0	0	0	0	0	0	0	0	0	0	0	0	0	0	0	0	0.0242954	0	0	0	0	0	0	0	0	0	0	0	0	0.0203463	0	0	0	0	0.0296794	0	0	0	0	0
AF130359.1	0	0	0	0	0	0	0	0	0	0	0	0	0	0	0	0	0	0	0	0	0.0363542	0	0.0706424	0	0	0	0	0	0	0	0	0	0	0	0	0	0	0	0	0	0	0	0	0	0	0	0	0	0
CCNT2-AS1	0.746586	0.819198	0.762032	0.70256	0.771668	0.990685	0.676431	0.71623	0.869807	0.555252	1.051	0.955312	0.79639	1.13734	0.916908	1.70027	0.533128	1.08264	1.59438	0.756765	0.734915	0.725418	1.02005	0.926474	0.658186	1.33982	0.97999	0.671103	1.10101	1.22115	0.619001	1.24854	1.11027	1.36521	1.70761	1.01827	0.845925	0.704699	0.997373	0.42487	1.1912	0.768074	1.3005	0.9093	0.961517	0.997659	0.78015	0.914484	1.2171
AC022441.2	0	0	0	0	0	0	0	0	0	0	0	0	0	0	0	0	0	0	0	0	0	0	0	0	0	0	0	0	0	0	0	0	0	0	0	0	0	0	0	0	0	0	0	0	0	0	0	0	0
AC090948.2	0.344171	0.677823	0.526937	0.331775	0.355733	0.327886	0.374196	0.385206	0.135814	0.319959	0.368644	0.807385	0.58407	0.236784	0.341402	0.77728	0.227697	0.301173	0.796246	0.118163	0.367023	0.334413	0.438885	0.229976	0.212393	0.660542	0.197649	0.721872	0.306285	0.271765	0.179261	0.381118	0.308861	0.282402	0.0950066	0.187766	0.606613	0.133766	0.301732	0.391724	0.332194	0.269406	1.31894	0.733566	0.285781	0.489908	0.26224	0.476699	0.512286
LINC02406	0.0592529	0.0350085	0	0	0	0	0	0	0	0	0	0	0	0	0	0	0	0	0	0	0	0	0	0	0	0	0	0	0.0632765	0	0	0	0	0	0	0	0	0	0	0	0.0245104	0	0	0	0	0	0	0	0
AC012506.2	0	0	0	0	0	0	0	0	0	0	0	0	0	0	0	0	0	0	0	0	0	0	0	0	0	0	0	0.109122	0	0	0	0	0	0	0	0	0	0	0	0	0	0	0	0	0	0	0	0	0
AL078612.3	0	0	0	0	0	0	0	0	0.0395248	0	0	0	0	0	0	0	0	0	0.0534749	0	0	0	0	0.100392	0	0	0	0	0	0.0593171	0	0	0	0	0	0	0	0	0	0	0	0	0	0.0640451	0	0	0	0	0
BBOX1-AS1	0.0493172	0.0582763	0	0.0118852	0.025487	0.0352378	0.0402147	0	0.0389223	0	0.0316944	0.157762	0	0	0	0.0982752	0.0435031	0	0	0.0338639	0	0.0479189	0.0707501	0.0164769	0	0	0.0212412	0.0664965	0	0.0292064	0.0550433	0.0117025	0.0796635	0	0.163365	0	0.130385	0.0287516	0.021618	0	0.0408008	0.0231624	0	0.0315344	0.0175502	0.0150429	0	0.0683075	0.0367034
PAQR9-AS1	0	0	0.00746922	0	0.00756366	0	0	0.00819032	0	0	0	0	0	0	0	0	0	0	0	0	0	0.00711033	0.00699873	0	0	0	0	0.0131559	0	0	0	0.00694577	0	0	0	0	0	0	0	0	0.00302707	0	0	0	0	0	0	0.0057918	0
LINC02765	0.032613	0.0963438	0.166439	0	0	0.0233024	0.017729	0.146006	0.0772169	0	0	0.0417307	0	0.0336558	0.0862682	0.0259954	0.0719205	0.0342463	0.0348234	0.0447877	0.0160516	0.0316883	0.0311909	0.0217921	0.0241512	0.0682818	0	0.0586313	0	0.0386278	0.131038	0.0928647	0.0351204	0	0.0810238	0.0266886	0.0517333	0	0	0.0278393	0.0404718	0	0.102257	0.166827	0	0.0596864	0	0.0645301	0.0485432
EMX2OS	0	0.00216621	0.0261956	0.0141373	0.00378954	0.0209574	0.017938	0.0287246	0.0115744	0.00409014	0.00942499	0.00469139	0.041065	0.00756722	0.0121229	0	0.00970242	0	0.0156595	0.0327279	0	0.0106873	0.0105195	0.0146993	0.00543019	0.00767629	0	0.0131827	0	0	0.00818413	0.0208798	0.0157931	0.0324903	0.00910875	0.00300035	0.00387726	0	0.0128571	0	0.00909973	0.0137756	0.00766384	0.00937741	0.00260945	0.0111833	0.0167615	0.0101563	0
AC026523.1	0	0.0107386	0	0.0350414	0	0	0.00988046	0.0203424	0	0.0202761	0.0233613	0.0232566	0	0	0	0.0144873	0.00801631	0	0	0.0124802	0	0	0	0.0121448	0	0.0761074	0	0	0	0	0	0.00862563	0	0	0	0	0.0192208	0	0	0	0.00751835	0	0	0	0	0	0.0166184	0.0143851	0
AP000977.1	0	0.0262925	0.0340661	0.0107245	0	0.0397455	0	0	0.00878028	0.0124111	0.0142995	0	0	0.0229619	0.00735712	0.035471	0	0.0116824	0	0.00763917	0	0.0216195	0	0.00743388	0	0.0116464	0.00958338	0	0	0	0	0	0.0239611	0.0109542	0	0	0.0117651	0.0129718	0	0	0	0	0.0116275	0	0.00791809	0.0067869	0	0.0308182	0
AC107294.1	0.0692764	0.163723	0.282839	0.0333906	0.214811	0.247494	0.26362	0.852898	0.218698	0.23185	0.356172	0.443221	0.211616	0.214475	0.68719	0.331316	0.336101	0	0.295887	0.332983	0.477354	0.201936	0.397534	0.138872	0.256509	0	0	0.124544	0.221942	0.0820531	0.0927838	0.23014	0.82063	0.272847	0	0.283459	0.402936	0	0.60734	0	0.630447	0.0650729	0.362022	0.26578	0.0493058	0.507143	0.0633419	0.520884	0.309346
LINC02022	0	0.0301018	0	0	0	0	0	0	0	0	0	0	0	0	0	0	0	0	0	0.0349838	0	0	0	0	0	0	0.0438873	0	0.0544078	0	0	0	0	0	0.0843838	0	0	0	0	0	0	0	0	0	0	0	0	0	0
AP003548.1	0.0927879	0.127918	0.0315692	0.0149077	0.0319684	0	0.0840689	0.069234	0.0488203	0.0345042	0.0795087	0	0.0314929	0	0.0613609	0.271187	0.109132	0.162392	0.0660513	0.233615	0.319681	0.120209	0.177484	0.0620011	0.0916175	0.226649	0.1865	0.139011	0.165148	0.0366337	0.0552327	0.0880705	0.099922	0.243632	0.0768409	0.379662	0.0981251	0	0.162693	0.0264021	0.460589	0.11621	0.161629	0.0395537	0.0220132	0.188684	0.169679	0.183596	0.138111
FAM242C	0	0	0.0293785	0.0138731	0	0.0205658	0.015647	0.0322148	0	0.0321098	0	0.0368299	0	0	0	0.0688276	0	0	0.0614676	0.019764	0	0	0.0550558	0.0384657	0	0	0.049588	0	0.0307375	0.102274	0.0385499	0.0136598	0.030996	0.0283407	0.0238362	0	0.0304386	0	0	0.0245699	0	0.0270365	0	0	0.0204856	0	0	0.0455615	0
AC023824.3	0	0	0	0	0	0	0	0	0	0	0.0329501	0	0	0	0.0169529	0	0	0	0	0	0	0	0	0	0	0	0	0	0	0	0	0	0	0	0	0.062936	0	0	0	0	0	0	0	0	0	0	0	0	0
DPP9-AS1	0.0737429	0.0933635	0.16129	0.055854	0.0979975	0.082799	0.0229075	0.176861	0.0581997	0.0587616	0.216649	0.215679	0.107267	0.108716	0.0905662	0.109162	0.0650493	0.0110623	0.123736	0.0072337	0.14518	0.040944	0.110829	0.0563145	0.0312054	0.110283	0.0362989	0.123105	0.0900006	0.0998211	0.0705471	0.089992	0.113447	0.0726097	0.00872415	0.025863	0.144829	0.0614167	0.0646498	0.116905	0.0784396	0.0296864	0.29728	0.0538888	0.134961	0.07712	0.154116	0.15425	0.0784026
AL079303.1	0.0247624	0.153619	0.0126374	0.0298381	0.115174	0.00884653	0.00673066	0.0138574	0.00977154	0.0138122	0.0159139	0.0633706	0.0252136	0.0511084	0.0491263	0.0394756	0.0327647	0.0130013	0.0661018	0	0.0487506	0.0601507	0.0592066	0	0.128363	0.0388838	0.106653	0.289364	0.158664	0.0879881	0.0608025	0.0705103	0	0.0365728	0.0615198	0.101321	0.0916535	0.0144363	0.021709	0.0211378	0.035851	0.0348898	0.129402	0	0.0440601	0.0151062	0	0.240083	0
LINC00624	0.0116291	0.0687082	0.0652831	0.0532485	0.0180296	0.0207728	0.0221263	0.0390468	0.0458897	0.0843257	0.0448416	0.104162	0.0414434	0.0360028	0.0269162	0.0370775	0.0333388	0.024423	0.0745035	0.00399258	0.0400655	0	0.0556099	0.0893615	0.0430589	0.0669565	0.070122	0.10976	0.0372563	0.0688692	0.0233627	0.0496703	0.0626159	0.062977	0.178163	0.0190331	0.119905	0.0271187	0.0203902	0.0248172	0.0336731	0.0710024	0.10331	0.0446152	0.0537986	0.0319243	0.0212658	0.0690301	0.0519283
AP005329.2	0.401889	0.431725	0.615306	0.202512	0.509797	0.26105	0.327712	0.511143	0.331598	0.244549	0.51656	0.350623	0.390611	0.358184	0.25369	0.509633	0.362567	0.383652	0.487646	0.363764	0.431571	0.195247	0.628961	0.317369	0.338198	0.6502	0.424872	0.492622	0.42918	1.08184	0.43224	0.364118	0.275411	0.287792	0.302562	0.672715	0.357391	0.468598	0.352333	0.343063	0.506289	0.274548	0.381851	0.630759	0.429052	0.245171	0.384165	0.448206	0.299099
U91319.1	0	0	0	0	0	0	0	0	0	0	0	0	0	0	0	0	0	0	0	0	0	0	0	0	0	0	0	0	0	0	0	0	0	0	0	0	0	0	0	0	0.0162018	0	0	0	0	0	0	0.0774986	0
AC103858.1	0.135933	0.200784	0.277491	0	0.0702499	0.48563	0	0.684631	0	0	0.349438	0.173936	0.55364	0.280559	0.0898929	0.650103	0.0299769	0	0.362866	0.0466696	0.100356	0.132079	0.195009	0.227077	0.100664	0.355754	0.0585472	0.0610948	0.145164	0.161003	0.121373	0.0967666	0.512345	0.200766	0.0562854	0.278099	0.17969	0.158496	0.119171	0.174054	0.140574	0.25537	0.78139	0.434592	0.193494	0	0.186433	0.645518	0.101166
AC109809.1	0	0.140291	0.242359	0	0.0613558	0.127244	0	0.0664392	0.0936992	0	0.0762992	0.0759575	0.241773	0.12252	0.039256	0	0.0261817	0	0.12677	0	0.0292168	0.0576785	0.227093	0	0	0.0621427	0.0511348	0.0533598	0	0.0703098	0.0265016	0.0563436	0	0	0	0.145734	0.251104	0	0.156125	0	0.0491107	0	0.186126	0.151828	0.126748	0.10864	0.0542765	0.117457	0
ALDH1L1-AS1	0	0.0437405	0.0755638	0	0	0	0	0	0.058428	0	0.0951558	0	0	0	0.0489577	0	0	0	0	0.0508346	0	0	0.070804	0	0	0	0	0.133094	0	0	0.0330511	0	0	0	0	0	0	0	0	0	0	0	0	0	0	0	0	0.029297	0
NADK2-AS1	0.0449334	0.477865	0.0458631	0.0866301	0.139329	0.0963166	0.0732801	0.653781	0.177313	0.501269	0.462034	0.287478	0.320265	0.370962	0.118858	0.286527	0.0396362	0.141552	0.0479789	0	0.154808	0.174638	0.128922	0.0900738	0.0998249	0.235193	0.270943	0.282733	0.287908	0.212882	0	0.170596	0.193553	0.0884859	0.0372109	0.0367709	0.380144	0.0523919	0.236357	0.115069	0.0743481	0.168828	0.61051	0.287314	0.223862	0.0822346	0.28759	0.373414	0.0668818
AC137630.1	0.0827418	0.708854	0.422269	0.199404	0.342086	0.325161	0.0899602	0.138911	0.228557	0.184611	0.425402	0.158811	0.168499	0.512326	0.21887	0.197857	0.164222	0.217215	0.1767	0.142038	0.325794	0.0803959	0.158268	0.221153	0.612736	0.216546	0.677111	1.07846	0.441803	0.245005	0.627972	0.392676	0.178207	0.203676	0.102782	0.643256	0.41563	0.144714	0.181348	0.141261	0.427835	0.155443	0.605346	0.158721	0.206113	0.201906	0.0756539	1.22789	0
AC099681.3	0	0	0.0351666	0	0	0	0	0	0	0	0	0	0	0	0	0	0.015196	0	0	0	0	0	0	0	0	0	0	0	0	0	0	0	0	0	0	0	0.0182178	0	0	0	0	0	0	0	0	0	0	0	0
TTTY17A	0	0	0	0	0	0	0	0	0	0	0	0	0	0	0	0	0	0	0	0	0	0	0	0	0	0	0	0	0	0	0	0	0	0	0	0	0	0	0	0	0	0	0	0	0	0	0	0	0
AC018541.1	0	0	0	0	0	0	0	0	0	0	0	0	0	0	0	0	0	0	0	0	0.0138102	0	0	0	0	0	0	0	0	0	0	0	0	0	0	0	0	0	0	0	0	0	0	0	0	0	0	0	0
AC010834.3	0.0344537	1.16031	0.351666	0.332128	0.925892	0.640059	0.374595	0.92548	0.407876	1.07621	1.37282	1.19032	0.631468	0.817775	0.592393	0.796416	0.288724	0.180897	1.10367	0.0473157	1.0005	0.569107	0.757882	0.368353	0.739916	0.829563	0.712293	1.17687	1.17739	1.0202	0.18458	0.588638	0.445233	1.05165	0.342388	0.422924	1.11128	0.682935	0.332258	0.352927	0.741106	0.647264	2.19658	0.440609	0.343303	0.819718	0.567042	1.15893	0.769247
AL645941.1	0	0.169656	0.0976965	0	0.197864	0.0683905	0	0.535642	0.0755415	0.106779	0.492107	0	0.194921	0	0.0632974	0.305176	0.0422161	0	0.715425	0	0.18844	0	0.274628	0.191873	0	0.100201	0.0824511	0.258116	0.51108	0.226739	0.0427318	0.0454249	0.103075	0.188491	0	0.0783286	0.404887	0	0	0.0817058	0.0395937	0.0899084	0.300114	0.367217	0.272495	0	0	0.340902	0.28494
AL008636.1	0	0.0375533	0.0648751	0.0153177	0.0328477	0.0227072	0	0	0.0501631	0.141813	0.0816956	0.0406649	0	0	0.0210162	0.0253314	0.0140167	0	0.237538	0	0	0	0.151971	0.0212355	0.0235344	0.0998069	0.0273757	0.0285669	0.16969	0	0	0	0	0.0312917	0	0.0780208	0.016804	0	0	0.0542565	0	0	0	0	0.0226187	0.0193873	0	0.0125764	0
AC006041.1	0	0	0	0	0	0	0	0.110394	0.0778446	0.110035	0	0	0	0	0	0	0	0	0.10532	0	0.0970924	0	0	0.0659077	0	0	0	0.0886619	0	0	0	0	0	0	0	0	0.0521539	0.115007	0.0864719	0	0	0	0	0	0	0.0601716	0	0.0390329	0
AC004869.1	0	0	0	0	0	0	0	0	0	0	0	0	0	0	0	0	0	0	0	0	0	0	0	0	0	0	0	0	0	0	0	0	0	0	0	0	0	0	0	0	0	0	0	0	0	0	0	0	0
AC005562.1	0.278712	0.389513	0.251654	0.170505	0.271456	0.2451	0.168996	0.293946	0.274958	0.304947	0.234232	0.240041	0.261961	0.359531	0.287103	0.299059	0.203303	0.26453	0.18314	0.19506	0.284907	0.27081	0.302442	0.186236	0.273874	0.252493	0.424768	0.380618	0.412115	0.317419	0.196215	0.292523	0.323229	0.332482	0.30183	0.333351	0.272071	0.237482	0.253743	0.242491	0.299314	0.161108	0.364121	0.185069	0.400548	0.225614	0.284241	0.386035	0.343052
LINC01594	0.0529494	0.0938525	0	0	0.0547282	0.037833	0.0287843	0	0.0417889	0.0590694	0.0680574	0.203258	0.107828	0	0.0700311	0.211026	0.0934142	0	0	0	0	0.0514481	0.101281	0	0.0784222	0.11086	0.0912225	0.23798	0	0.12543	0	0.0251287	0.0570204	0	0.0438492	0.0433307	0	0.0617384	0	0	0	0	0.0553402	0	0	0.0323016	0.0484136	0.0209538	0
AL139002.1	0.035867	0	0	0	0	0	0.019498	0	0	0	0	0.0458945	0	0	0	0	0	0	0	0.0246283	0.0176532	0	0	0	0	0	0	0	0	0.0849641	0	0	0	0	0	0	0	0.0836411	0	0	0	0.0336907	0	0	0	0	0	0	0
AP003721.4	0.239645	1.3451	0.244603	0.115507	1.11463	0.570765	0.0651378	0.268218	0.157611	0.445573	0.308023	0.255536	0.203343	0.865578	0.607498	0.0318363	0.176161	0.251647	0.170592	0.164553	0.294873	0.426892	0.458391	0.0266885	0.857755	0.334497	1.37622	1.18479	0.597143	0.189229	0.534939	0.568653	0.25807	0.314617	0.198458	0.980558	0.274548	0.139712	0.385174	0.204567	0.346958	0.187587	0.58442	0.25539	0.227415	0.341121	0.0730387	1.69123	0.0594505
AC087203.3	0.0836511	0.0370678	0.0640363	0.0503989	0	0.149425	0.0682116	0.0468124	0.0165049	0.0699898	0.0268798	0	0.0212938	0.0647445	0	0	0.110684	0	0.156311	0.0430796	0.0411717	0	0.0200009	0.0279479	0.0774337	0	0.0180145	0	0.0446658	0	0.0653545	0.0198496	0.0900827	0.0411828	0.0692744	0.0684553	0	0	0.0733362	0.0892585	0.0692058	0.0196438	0.0437141	0.0534882	0.0595367	0.0765467	0.0382426	0.00827587	0
AL356289.1	0	0	0	0	0	0	0	0	0	0	0	0	0	0	0	0	0	0	0	0	0	0.107653	0	0	0	0	0	0	0	0	0	0	0	0	0	0	0	0	0	0	0	0	0	0	0	0	0	0	0
AC129507.1	0.0708232	0.200854	0.216866	0.0409634	0.0878431	0.161933	0.130903	0.174388	0.0670745	0.17382	0.163856	0.126873	0.201919	0.131558	0.337216	0.135486	0.0562265	0.118993	0.166372	0.0972623	0.0488013	0.192683	0.162564	0.0283946	0.0734264	0.177939	0.195226	0.165523	0.0756326	0.134217	0.132798	0.315946	0.167791	0.097629	0.164223	0.139098	0.112345	0.132127	0.149016	0.108822	0.0527338	0.146357	0.222064	0.181143	0.15122	0.190104	0.0647563	0.0784759	0.0632507
U62317.4	0.0893703	0.105606	0.273658	0.215379	0.0923728	0.446994	0.485835	0.100026	0.634799	0.6979	0	0.114356	0.545993	0.737825	0	1.13978	0.197086	0.375385	0.667994	0.675033	0.0439866	0.347346	0.170947	0.119435	0.198547	0.467787	0.615878	0.0803346	0.286318	0.317559	0.558583	0.12724	0.192483	0.175994	0.518075	0.438813	0.661576	0.625229	0.1567	0.305155	0.110906	0.167895	0	0.457162	1.65379	0.16356	0.245144	0.353668	0.532098
AC004012.1	0	0.0357952	0.309189	0.26281	0.0626197	0.129865	0.230544	0.135616	0.239073	0	0.233613	0.155044	0.123377	0.625217	0.320517	0.289746	0.106884	0.190856	1.22912	0.291204	0.149093	0.117733	0.289713	0.121448	0.269191	0.570806	0.156564	0.381213	0.194095	0.861097	0.243427	0.0862563	0.0652425	0.417574	0	0.148736	0.480519	0.141281	0.265569	0.155149	0.300734	0.113817	0	0.232433	0	0.147837	0.276973	0.191802	0.901777
FAM153CP	0.0151001	0.0267649	0.0539439	0.0655032	0.0390186	0.183417	0.0287306	0.135204	0.125133	0.1853	0.126156	0.077287	0.0691888	0.0233745	0.0399431	0.0661987	0.0566099	0.0634257	0.0886798	0.0311058	0.0668884	0.029344	0.216626	0.0302698	0.044729	0.079038	0.0390224	0.43435	0.0967533	0.107311	0.0775256	0.0895778	0.0894362	0	0.012505	0.0247142	0.151703	0.114443	0.0728099	0.0515595	0.00936943	0.134747	0.118365	0.14483	0.0376151	0.0598767	0.138066	0.197196	0.22476
AC244230.1	0	0.02836	0.0489932	0	0.0496127	0.0342967	0	0.0537231	0.0378828	0	0	0	0	0	0	0	0	0	0	0	0.0472497	0	0.0459071	0	0	0	0	0.0862941	0.102519	0	0	0.136679	0	0.236313	0.0397505	0	0.0253805	0.0559676	0	0.0409741	0.0198556	0	0	0	0	0.0292823	0.131665	0.0379904	0
AC026341.1	0.182094	0	0	0	0	0	0	0	0	0	0	0	0.0618041	0	0.0401398	0.145145	0	0	0.064812	0.0416786	0.0597492	0	0.0580513	0	0	0	0.0522861	0	0	0	0	0.115224	0	0	0.100532	0	0.0320947	0	0.0532135	0	0.0251082	0	0.0634388	0	0	0.0370287	0.0554985	0.0240202	0
LINC02310	0	0.0334172	0	0	0	0.0404125	0	0	0	0	0	0	0	0	0	0	0	0	0	0	0	0	0	0	0	0	0	0.101682	0	0	0.0252506	0	0	0	0.0468389	0	0	0	0	0	0	0	0	0	0	0	0	0	0
LINC02110	0	0	0	0	0	0	0	0	0	0	0	0	0	0	0	0	0	0	0	0	0	0	0	0	0	0	0	0	0	0	0	0	0	0	0	0	0	0	0	0	0	0	0	0	0	0	0	0	0
CYP4A22-AS1	0.0702542	0.0622626	0.0358539	0.0677238	0.0363072	0.0250988	0.0572873	0.157261	0.0277232	0.0783744	0.22575	0.0898954	0	0.0725007	0.069689	0.0279994	0.015493	0.0737728	0.150032	0.0723606	0.069156	0.0341311	0.134382	0.164304	0.026013	0.0735457	0.0302589	0	0.15005	0	0.0156822	0.100024	0	0.0691747	0.02909	0.028746	0.167164	0.0409578	0	0.0599708	0.0290612	0.0329957	0.0734264	0.089844	0.0250009	0	0.128472	0.0417029	0.209142
LINC01967	0	0	0	0	0	0	0.0206908	0	0	0	0	0	0	0	0	0	0	0	0	0	0	0	0	0	0	0	0	0	0	0	0	0.0180631	0	0	0	0	0	0	0	0	0	0	0	0	0	0	0	0	0
AC092718.2	0.0461842	0.150079	0.0235699	0.0333906	0.0716037	0.0659985	0.0878733	0.0258454	0.0546746	0.103045	0	0.265933	0.0470258	0.0953221	0.0305418	0.165658	0.0814791	0.0969946	0	0.110994	0.0909245	0.0448748	0.0441704	0.0925812	0.0855031	0.0966961	0.0795674	0.0415148	0.0986409	0.027351	0.0618559	0.0547952	0.0497352	0.113686	0.0573701	0.0944863	0.122102	0	0	0.137984	0.0573133	0.021691	0.0724044	0.118125	0.131482	0.0281746	0.0844559	0.127936	0.206231
AC010325.2	0	0	0	0	0.128611	0	0	0.139267	0	0.138813	0	0	0	0.12841	0	0	0.0548809	0	0	0	0	0	0	0.0831451	0	0.130261	0.107186	0	0	0	0	0.118105	0	0	0	0	0.0657941	0	0	0.106218	0.0514718	0	0.13005	0	0	0.0759088	0	0	0
AC010457.1	0	0.0526574	0.090968	0.0429571	0	0.0955205	0.218023	0.0498752	0.0351695	0.0497127	0.114554	0.0570204	0	0.091974	0.058938	0.0710397	0.117926	0.0467939	0.0475824	0.122395	0	0	0.0852379	0.387094	0.0989999	0	0	0.280396	0	0	0.0795777	0.105741	0.0959765	0.175509	0.442841	0.0729341	0.0471253	0	0.312538	0	0	0	0	0	0.190296	0.0815549	0.122234	0.0176347	0.066329
AC079035.1	0	0.225408	0	0	0.276029	0.0272594	0	0.0426998	0	0.127682	0.14711	0.097634	0.0388462	0.275597	0.252294	0.0304097	0.05048	0.120185	0.0814736	0	0.0938866	0.0370693	0.0729749	0.0509852	0.452037	0.0798769	0.197183	0.82305	0.0407417	0.0903746	0.0851613	0.25348	0.0821686	0.187824	0	0.187324	0.121036	0	0	0.227967	0.0789072	0	0.318989	0.0487891	0.108612	0.0698218	0	0.468026	0
LINC00964	0.0770593	0.136587	0.235961	0.129997	0.219032	0.13765	0.136146	0.179681	0.121634	0.265062	0.214601	0.205423	0.111157	0.30484	0.165618	0.122846	0.181266	0.0539458	0.294845	0.0485037	0.158031	0.118551	0.233381	0.171637	0.20924	0.0941146	0.154886	0.161626	0.185157	0.159725	0.149078	0.0975221	0.138307	0.278209	0.0904052	0.199693	0.292012	0.172213	0.264599	0.0712615	0.0478142	0.283502	0.161078	0.139608	0.0959789	0.0626798	0.0822012	0.426929	0.0477917
AP001528.1	1.2484	1.52226	0.189778	0.294457	0.384356	0.531402	1.29955	1.54589	1.17393	0.35558	0.716949	1.29153	1.16296	2.05582	1.19444	1.2068	0.492035	0.334703	0.397067	0.729547	1.4642	0.980724	1.448	0.869678	0.334389	0.834182	0.983862	1.19381	1.02115	1.25842	0.343889	1.10929	1.83065	1.46459	1.2978	1.04335	1.02526	0.991058	1.21089	0.634864	1.37343	0.598799	1.22148	0.54349	0.831802	0.939824	1.19003	1.93408	1.73958
AC048341.1	0.11537	0.318834	0.277299	0.199111	0.350045	0.210073	0.204338	0.429031	0.26141	0.67674	0.468784	0.98099	0.386522	0.441672	0.278106	0.528029	0.257706	0.171953	0.691453	0.153328	0.360849	0.169957	0.491189	0.649054	0.209457	0.350639	0.256468	0.374679	0.45705	0.454025	0.17778	0.339112	0.388753	0.274833	0.135608	0.237554	0.395537	0.13452	0.287119	0.368517	0.246316	0.199261	0.630126	0.266524	0.323151	0.272444	0.50702	0.519887	0.404384
AC104961.1	0	0.0288305	0	0	0	0.0348657	0	0	0	0	0	0	0	0	0	0.038895	0	0	0	0	0	0	0	0	0	0	0	0.0438629	0	0	0	0	0	0	0	0	0	0	0	0	0	0	0	0	0	0	0	0	0
BX640514.1	0	0	0	0	0	0	0	0	0	0	0	0	0	0.017407	0	0	0	0	0	0	0	0	0.0161321	0	0	0	0	0	0	0	0	0	0	0	0	0	0	0	0	0	0	0	0	0	0	0	0.0308453	0	0
PLSCR5-AS1	0	0	0	0	0	0	0	0	0	0	0	0	0	0	0	0	0	0	0	0	0	0	0	0	0	0	0	0	0	0	0	0	0	0	0	0	0	0	0	0	0	0	0	0	0	0	0	0	0
LINC00656	0.273013	0.705709	0.522491	0.386546	1.1111	0.365759	0.361762	0.68752	0.107734	0.51396	0.241252	0.742348	0.104245	0.405006	0.789882	0.13601	0.195672	0.0358358	0.236858	0.597548	0.310737	0.547124	0.244789	0.330651	0.682347	0.267941	0.617339	0.0153381	0.291553	0.666941	0.464686	0.267231	0.918763	0.336023	0.282615	0.321164	0.26165	0.298435	0.777882	0.611759	0.331743	0.272475	0.178338	0.0872851	0.485776	0.634976	0.202821	0.189071	0.380972
PRR34	0.12633	0.257847	0.316499	0.23249	0.225538	0.393882	0.255973	0.244224	0.25379	0.140932	0.369037	0.308603	0.479448	0.248888	0.334171	0.219701	0.30392	0.277375	0.196208	0.220806	0.271321	0.32361	0.131806	0.0613922	0.357201	0.348657	0.128608	0.350997	0.294347	0.285657	0.153816	0.436028	0.333925	0.271395	0.332877	0.122178	0.18825	0.174082	0.362464	0.147053	0.251786	0.323632	0.348091	0.176243	0.10626	0.427375	0.147011	0.377221	0.256416
BACE1-AS	1.26623	4.52616	3.87727	1.89196	4.41708	2.75944	2.56408	4.74761	4.69688	3.77865	5.57425	5.6708	3.12655	3.98548	4.75201	3.22973	2.75049	1.72854	4.42796	1.19551	3.92626	2.52216	3.45139	1.16338	2.03948	3.94351	3.05408	3.84144	2.50159	3.14949	1.59697	3.16988	3.20441	2.30652	0.943744	1.5284	4.70344	4.28157	1.97041	3.62096	3.79743	3.18163	4.53265	4.37211	1.39687	3.74642	2.3734	4.92318	2.3088
ZMIZ1-AS1	0.372703	0.220205	0.24615	0.172595	0.256816	0.167091	0.166854	0.286273	0.588292	0.236424	0.309971	0.289881	0.312524	0.346913	0.280299	0.332027	0.116035	1.00528	0.546225	0.130468	0.233794	0.0994097	0.139785	0.273457	0.0974122	0.420765	0.201444	0.170795	0.327774	0.562621	0.57421	0.218495	0.212484	0.187086	0.223921	0.125588	0.471423	0.332316	0.192203	0.293196	0.151148	0.274579	0.420083	0.467282	0.275665	0.254115	0.387549	0.49742	0.304571
AC034111.1	0	0	0	0	0.00886974	0	0	0.0192092	0	0.0382933	0	0.0109806	0.00873782	0	0	0.00684016	0	0	0.0183262	0	0.00422365	0	0	0	0	0.0449175	0.00739217	0.00771382	0	0.0101641	0	0	0	0.0168992	0.00710659	0.00702256	0.00453753	0.0100059	0	0.0146507	0	0.00806075	0.0269068	0	0	0	0	0.00339596	0
RCC2-AS1	0	0	0	0	0	0	0	0	0	0	0	0	0	0	0	0	0	0	0	0	0	0	0	0	0	0	0	0	0	0	0	0	0	0	0	0	0	0	0	0	0	0	0	0	0	0	0	0	0
AC113137.1	0	0	0	0.0279452	0	0	0.0630366	0	0	0	0	0.0741879	0	0	0	0	0	0	0	0	0	0	0	0	0.729903	0	0.0499435	0	0	0	0.0258841	0	0	0	0	0.0474464	0	0	0	0	0	0	0	0	0	0	0	0	0
AL391832.2	0.271866	0.1721	0.356774	0.205915	0.220785	0.263628	0.0844524	0.130406	0.107282	0.173308	0.199679	0.24848	0.13841	0.521039	0.128418	0.263137	0.222686	0.407832	0.145146	0.346688	0.181597	0.207553	0.185723	0.142734	0.244469	0.101644	0.284372	0.541125	0.248852	0.184004	0.355449	0.147454	0.0836482	0.133844	0.192979	0.286045	0.35938	0.29435	0.034049	0.182342	0.20082	0.127685	0.182663	0.248338	0.13821	0.296163	0.195311	0.414976	0.057809
HLA-DQB1-AS1	3.10627	4.0861	3.05089	3.38987	3.93756	8.75224	1.17885	1.63992	4.07048	6.01523	4.59523	9.74925	2.50642	6.41119	5.30987	10.2776	1.16324	1.84632	11.0769	1.08659	6.89427	4.27103	6.50217	5.09113	4.90444	9.7554	1.56508	5.37368	2.56614	3.12382	7.58799	2.50331	8.26807	8.71394	0.970719	1.05517	11.5593	5.12529	2.2608	2.70162	1.06673	1.046	8.08569	4.12232	1.83539	6.68603	4.01912	8.02493	3.92567
SNHG8	30.0737	24.5197	35.8835	17.8741	24.3456	29.6025	22.9796	25.3034	31.3423	18.0652	33.4286	30.4534	27.4454	26.6586	37.875	29.5591	25.508	36.144	32.3366	37.3775	27.5852	30.3449	22.3931	26.6064	29.4608	25.7219	22.947	38.6278	26.913	28.2721	31.0305	41.5197	26.6486	27.8515	52.1614	47.2994	28.3193	33.4309	24.5831	28.3047	32.13	26.2077	39.7842	25.55	19.7827	26.087	30.0935	27.1036	27.4425
DMD-AS3	0	0	0	0	0	0	0	0	0	0	0	0	0	0.113947	0	0	0	0	0	0.0758181	0	0	0	0	0	0	0	0	0	0	0	0	0	0	0	0	0	0	0	0	0	0	0	0	0	0	0	0	0
AC068481.1	0.0435425	0.102905	0.177773	0.0419742	0.135016	0	0.0236705	0.0974681	0.0687296	0	0.111933	0.334295	0.221679	0.0898696	0.0287948	0.0694143	0.0192046	0.0457232	0.0464937	0	0.0642927	0	0.0416438	0.0290952	0.0967348	0.0455825	0	0.0782803	0.0464993	0.0515731	0	0	0.0937806	0.0428734	0.036059	0.0356327	0.115118	0	0.0381733	0.037169	0.054035	0.0409004	0.0910172	0.0556839	0.092971	0.026563	0	0.189543	0.0648114
AC008569.2	0.072783	0.215013	0.222867	0.140323	0.150456	0.104009	0.0395663	0.203652	0.143605	0.0811955	0.140325	0.558787	0.222328	0.150221	0.144395	0.20305	0.0963039	0.0382141	0.349722	0	0.197024	0.0707194	0.139219	0.0729507	0.0538987	0.11429	0.0626962	0.163561	0.466353	0.25862	0.0162467	0.051812	0	0.143329	0.0301371	0.0297807	0.269393	0.0424321	0.0319041	0.155324	0.0752681	0.10255	0.342313	0.186156	0.0259008	0.0666017	0.0332741	0.374434	0.108335
AC073534.2	0.169827	0.200678	0.173341	0.0409276	0.263299	0.303359	0.184643	0.285113	0.335079	0.47364	0.109142	0.108653	0.259382	0.350515	0.505382	0.0676835	0.187258	0.356665	0.544013	0	0.292551	0.165012	0.649688	0.113479	0.0628818	0.266676	0.0731456	0.381642	0.453399	0.301723	0.0758181	0.201491	0.0914422	0	0.351599	0	0.269393	0.297025	0.297772	0.144969	0.386376	0.319045	0.532486	0.217182	0	0.0518013	0.0776396	0.470443	0.379172
WWC2-AS2	0.32604	0.464075	0.499178	0.235723	0.58208	0.487098	0.684798	0.563957	0.98249	0.28106	0.647652	0.530972	0.422521	0.336466	1.76409	0.448888	0.45755	0.28012	0.316489	0.610574	0.919065	0.359995	0.892948	0.475332	0.460941	0.605059	0.408516	0.386327	0.838798	0.526599	0.165407	0.703327	1.11716	1.19657	0.675012	0.582136	0.634734	0.743038	0.766562	0.290967	0.784691	0.320178	0.991307	0.303239	0.147669	0.940254	0.948533	0.60407	0.551476
AL583810.2	0.00994224	0.0704903	0.0507397	0.00479208	0	0.0568309	0.027024	0.0890212	0.0313867	0.0332742	0.115012	0.0381655	0.0101234	0.0307805	0.0197245	0.0237745	0.00877014	0	0.0424644	0	0.0244671	0.028981	0.00950872	0.0199303	0	0.0312241	0.0256931	0.0446852	0.0530869	0.0588796	0.00887729	0.0424655	0.0214133	0.00978947	0.016467	0.0162723	0.0578277	0	0.00871628	0.0169739	0.0616902	0.018678	0.103912	0.0381437	0.0283046	0.0545872	0.0181811	0.066886	0.0295973
AC005523.2	0	0	0	0	0	0	0	0	0	0	0	0	0	0	0	0	0	0	0	0	0	0	0	0	0	0	0	0	0	0	0	0	0	0	0	0	0	0	0	0	0	0	0	0	0	0	0	0	0
AC007448.3	0	0	0.0868984	0	0	0	0	0	0	0.0949773	0.109429	0	0	0	0	0	0	0	0	0	0	0	0	0	0	0.0891258	0	0	0	0	0	0	0	0	0	0	0	0	0	0.0726752	0	0	0	0	0	0.0519376	0	0	0
AL031705.1	0	0.140137	0.096837	0.0457285	0.294184	0.0338944	0.0515754	0.265465	0.374385	0.0529199	0.731667	0.424894	0.289809	0.342677	0.0627405	0.0378115	0.0836893	0	0.253261	0	0.163434	0.046092	0.272211	0.0633951	0	0.099319	0.245177	0.341127	0.101317	0.112372	0.0423559	0.067538	0.204337	0.0467081	0	0	0.200662	0.055311	0.0415877	0.080987	0.058868	0.0891174	0.446211	0.181993	0.0337622	0.0289389	0.0867469	0.168952	0.211825
LINC02315	0	0.192245	0.142334	0.0448087	0	0	0.176883	0.052025	0.256798	0.103711	0.179237	0.178435	0.757277	0.0959384	0.184435	0.40756	0.0820059	0	0.0496333	0.127671	0.0457562	0.316154	0.311192	0.0621199	0	0.0486606	0.0400409	0.0417832	0	0.110112	0.0207519	0.308837	0.0500567	0.228843	0.307952	0.418428	0.466987	0.216794	0.244507	0.277753	0.326875	0	0	0.891663	0.0661661	0.0850702	0.212505	0.220738	0.069188
AL359232.1	0.270051	0.0638218	0.0551275	0.0260324	0.0558246	0.0128636	0.0489349	0.0604497	0.0568348	0.100421	0.0694208	0.0921465	0.0549943	0.0557372	0.0595284	0.0430508	0.0635238	0.0756202	0.0192236	0.0618105	0.0177219	0.0524788	0.051655	0.120299	0.279976	0.0942343	0.0310167	0.0809157	0.0384518	0.0213238	0.0562624	0.0598082	0.0775503	0.10636	0.0447276	0.147329	0.114234	0.0629752	0.110484	0.122945	0.0521306	0.033822	0.0376326	0.0690704	0.0512539	0.0439317	0.0987669	0.0427472	0.160784
AL139423.1	0.220499	0.207479	0.200054	0.149577	0.206804	0.189643	0.321866	0.57127	0.228808	0.177655	0.320152	0.402317	0.191255	0.362394	0.205223	0.283164	0.165689	0.0600294	0.340085	0.0981339	0.255237	0.059513	0.2968	0.414728	0.105835	0.22228	0.309532	0.150489	0.261636	0.266002	0.164067	0.145339	0.184685	0.128658	0.0439599	0.103588	0.321704	0.223771	0.0715961	0.14291	0.145262	0.184106	0.354218	0.198432	0.215059	0.161916	0.194143	0.47669	0.218803
AC012065.3	0.515864	0.870825	0.300878	0.568325	0.761707	0.315936	0.60093	0.907297	0.872427	0.822127	0.8525	1.22587	0.525264	0.53236	0.389877	0.646154	1.04011	0.0773858	1.18035	0.151809	0.471529	0.214816	0.634333	0.443188	0.382018	0.540033	0.76178	0.264976	0.629594	0.436433	0.460608	0.244819	0.079361	0.217687	0.0610293	0.422154	0.779338	0.429637	0.581469	0.880711	0.213391	1.10757	0.693202	0.188488	0.314703	0.269744	0.606438	0.816578	0.658153
AC083841.1	0	0.142646	0	0	0.149727	0	0.0262496	0	0	0	0	0	0.0491665	0	0.0319321	0.192443	0.0212971	0	0.0515594	0.0331563	0.0712977	0	0.0923623	0	0.143033	0	0.124784	0.56426	0.412525	0	0.0431145	0.0229159	0.0519992	0	0	0.039515	0.0510641	0	0	0.0412188	0.0599224	0	0.050467	0	0.206201	0	0	0.248412	0
ST7-AS1	1.07897	0.910702	0.699236	0.685153	1.04441	0.660806	1.59207	1.18845	0.702868	0.611395	0.990597	1.27105	1.13351	2.10323	1.06463	1.55625	1.04242	1.04309	1.51785	0.823202	1.66902	0.416024	1.58884	2.49479	2.23219	1.95426	1.09172	1.06225	1.07908	2.00824	1.08574	0.788408	1.64146	1.04553	1.19138	1.06517	0.932751	0.718897	1.38135	1.38887	1.16186	0.530883	1.21719	1.83978	2.91327	0.971665	3.46074	2.04004	0.866737
AC104461.1	0.127622	0.226209	0.130262	0.153781	0.395727	0.273562	0.0693776	0.142838	0	0	0.0820179	0.163301	0.259894	0.395107	0.0843965	0.152588	0.028144	0.134013	0.204407	0.087632	0.0314066	0.186005	0.183085	0.341108	0.236272	0.400802	0.164902	0.0573592	0.136288	0.151159	0.142439	0.1817	0.343585	0.12566	0.0528439	0.156657	0.134962	0.148805	0.0559424	0.217882	0.237562	0.119878	0	0.0816038	0.0454158	0.0389276	0.0583446	0.0757561	0.09498
DLEU2L	0	0.182812	0.065021	0.026318	0.188123	0.110541	0.0395774	0.101855	0.114917	0.101523	0.245638	0.163026	0.129728	0.225395	0.0240726	0.123315	0.0361241	0.0477811	0.233214	0.00624886	0.143331	0.00884241	0.069629	0.0547284	0.0539139	0.171483	0.10191	0.327214	0.174932	0.0862308	0.024377	0.0906965	0.186203	0.0985666	0.0150728	0.0595782	0.17323	0.0742771	0.0478697	0.0388419	0.0602314	0.0512895	0.266318	0.0931041	0.012954	0.0333102	0.0249626	0.410553	0.040637
AC006252.1	0.20569	0.0347223	0.0299922	0.14163	0.242971	0.23095	0.143765	0.164439	0.139145	0	0.302148	0.187997	0.089759	0.0303239	0.349774	0.0936872	0.0648003	0.0925678	0.251007	0.0807074	0.0578498	0.114204	0.140515	0.0392692	0.152321	0.123044	0.101248	0.211307	0.219657	0.139215	0.0918288	0.195232	0.063287	0.0867982	0.0973364	0.144278	0.217521	0.137047	0.128805	0.125416	0.182325	0.110405	0.122844	0.0751556	0.209135	0.179258	0.0806013	0.174425	0.0874748
Z98949.2	0	0	0	0	0	0	0	0	0	0	0	0	0	0	0	0	0	0	0	0	0	0	0	0	0	0	0	0	0	0	0	0	0	0	0	0	0	0	0	0	0	0	0	0	0	0	0	0	0
AC012653.2	0.154057	0.091022	0.471734	0.111382	0.0796165	0.165114	0.0837486	0	0.182379	0.171864	0.0990073	0.295692	0	0.0794918	0	0.122797	0	0	0.0822495	0.158676	0.0758246	0.149689	0	0.0514708	0.228171	0.564463	0.0663535	0.553926	0	0.364941	0.240723	0.109669	0.0829512	0.227535	0.318951	0.189108	0.203649	0	0.270122	0.394522	0.254908	0.289419	0.161014	0	0.548233	0.0469912	0	0.0304828	0.458618
AC009365.3	0	0	0	0	0	0	0	0	0	0	0	0	0	0	0	0	0	0	0	0	0	0	0	0	0	0	0.0371085	0	0	0	0	0	0	0	0	0	0	0	0	0	0	0	0	0	0	0	0	0	0
AC005323.1	0	0	0	0	0	0	0	0.0245654	0	0	0	0	0	0	0	0	0	0	0	0	0	0	0	0	0	0	0	0	0	0	0	0	0	0	0	0	0	0.0255917	0	0	0.00907915	0	0	0	0	0	0	0	0
LINC01946	0	0	0	0	0	0	0	0	0	0	0	0	0	0	0	0	0	0	0	0	0	0	0	0	0	0	0	0	0	0	0	0	0	0	0	0	0	0	0	0	0	0	0.080892	0	0	0	0	0.0612573	0
AC079742.1	0	0	0	0	0	0	0	0	0	0	0	0	0	0	0	0	0	0	0	0	0	0	0	0	0	0	0	0	0	0	0	0	0	0	0	0	0	0	0	0	0	0	0	0	0	0	0	0	0
AL078581.4	0.0869679	0.0770751	0.133151	0.0209589	0.0449448	0.155349	0.0472775	0.243343	0.137274	0.0970199	0.167674	0.556409	0.221381	0.179498	0	0.138642	0	0	0.417881	0	0.235423	0.0845021	0.124764	0.203393	0.128806	0.36417	0.187288	0.351788	0.185747	0.360527	0.116479	0.103183	0.0468273	0.128447	0	0.0355848	0.298903	0	0.038122	0.0742381	0.0719498	0.122536	0.136342	0.0556091	0.216641	0.0530546	0.159036	0.275328	0.194173
LINC02872	0	0.0472112	0.0203899	0.00481427	0	0	0.0162895	0.0447168	0	0.0222855	0.0641912	0	0.0406812	0	0.0264211	0.0716538	0.00881076	0.0104885	0.0106653	0.027434	0.00491607	0.0291153	0.0191055	0.0266968	0	0.0104563	0.0172081	0.0448921	0	0.0236609	0	0.0663633	0.0215125	0	0	0.00817384	0.0528141	0	0.00875665	0.00852626	0.00413173	0.00938222	0.0208786	0.0255469	0.0142178	0.01828	0.00913266	0.0276689	0.0148672
AC022762.1	0	0	0	0	0.0409791	0	0	0	0.0312905	0	0	0.0507314	0.0403696	0.0409149	0	0.0632044	0	0	0	0	0	0.038523	0	0.0264923	0	0	0	0.0356386	0	0	0	0.0188157	0	0	0	0	0.0209638	0	0	0	0	0	0	0	0	0.0241866	0	0	0
AL445223.1	0	0	0.031419	0	0.0636326	0.0219943	0	0.0344523	0.024294	0	0.0395652	0	0	0	0	0	0.0135766	0	0.0328685	0	0	0	0.0588799	0	0	0.0644487	0.106065	0	0	0.0364594	0	0	0	0	0	0	0.0488291	0	0	0	0	0	0.0321721	0	0.0219085	0.0187786	0	0.0121815	0
AC079988.1	0	0	0	0	0	0	0	0	0	0	0	0	0	0	0	0	0	0	0	0	0	0	0	0.0397385	0	0	0	0	0	0	0	0.0282236	0	0	0	0	0	0	0	0	0	0	0	0	0	0	0	0	0
AL157813.1	0.275571	0.195379	0.225018	0.0796938	0.170897	0.157519	0.149806	0	0.17399	0.307422	0.14168	0.211568	0.112237	0.113753	0.364472	0	0.218776	0.115749	0.235399	0.189222	0.325516	0.107103	0.316266	0.0368275	0.122443	0.403875	0.189904	0.396335	0.0588569	0.456954	0.270659	0.0784683	0.237407	0.108535	0.593346	0.360819	0.320564	0.128525	0.144955	0.235235	0.296379	0.25885	0.576028	0.0704824	0.0784525	0.168112	0.151179	0.43621	0
AC090572.2	0	0.0502355	0	0	0.0439408	0	0	0	0	0	0.0546427	0	0	0	0	0.0338862	0	0.0446417	0	0	0.041848	0	0.0406588	0	0.0314822	0	0	0	0	0	0.0379589	0	0	0	0	0.0347898	0	0	0	0	0	0.079866	0	0	0	0	0.0388708	0.0168236	0
AC137894.1	0	0.419334	0.422577	0.0285072	0.305658	0.169038	0.0964564	0.264785	0.0933566	0.197942	0.228061	0.454079	0.0602222	0.366215	0	0.188573	0.0782579	0	0.631532	0	0.23288	0.114935	0.113131	0.158082	0.0437989	0	0.203791	0.212659	0	0.140105	0.0528093	0.0561376	0.127384	0.174707	0.0979593	0.0484005	0.375279	0.206886	0.103703	0.0504873	0.195725	0.111112	0.309076	0.302546	0.168379	0	0.108156	0.327676	0.176069
AC010319.3	0	0	0	0	0	0	0	0	0	0	0	0	0	0	0	0	0	0	0	0	0	0	0	0	0	0	0	0	0	0	0	0	0	0	0	0	0	0	0	0	0	0	0	0	0	0	0	0	0
AC006007.1	0	0	0	0	0	0	0	0	0	0	0	0	0	0	0	0	0	0	0	0	0	0	0	0	0	0	0	0	0	0	0	0	0	0	0	0	0	0	0	0	0	0	0	0	0	0	0	0	0
LINC01422	0.00535364	0.0885668	0.109288	0.0309649	0.0608685	0.0956312	0.0523862	0.101863	0.101405	0.0776416	0.0825744	0.260314	0.0599631	0.0828725	0.0531057	0.119485	0.0259737	0.0112435	0.154346	0.00735221	0.129114	0.0624222	0.0563222	0.0500824	0.0277521	0.145716	0.0645637	0.158808	0.154364	0.139503	0.0119505	0.0533553	0.0691832	0.0685279	0.0310348	0.03943	0.155694	0.0312114	0.0140805	0.0639801	0.0376477	0.0452592	0.21822	0.0821575	0.0266723	0.0457237	0.0391603	0.156777	0.135468
AC009630.2	0	0.0160762	0.0277724	0	0	0.0194415	0	0	0	0	0.0349731	0	0	0	0.0179937	0	0	0	0	0	0	0	0	0.0181814	0	0	0	0.0244585	0	0	0	0	0	0.0267914	0	0	0	0	0	0	0	0	0	0	0	0	0	0.0107677	0
VSTM2A-OT1	0	0.00630637	0	0	0	0	0	0	0	0	0	0	0	0	0	0	0	0	0	0	0	0	0	0	0	0	0	0	0	0	0	0	0	0	0.00883928	0	0	0	0	0	0	0	0	0	0	0	0	0	0
CAMTA1-IT1	0	0	0	0	0	0	0	0	0	0	0	0	0.0902509	0	0.0586151	0	0	0	0	0	0	0	0	0.0592266	0	0	0	0	0	0	0.0791417	0.0420647	0	0	0	0	0.0468671	0	0.155413	0	0	0	0.092638	0	0	0	0	0	0
AC024267.4	0	0.510177	0.587569	0.22197	0.238	0.24679	0.125176	0.579866	0.272595	0.577976	0.665921	0.589279	0.11723	0.475254	0.0761371	0.412966	0.253897	0.120898	0.614676	0	0.339996	0.223735	0.220223	0.346191	0.0852597	0.301315	0.099176	0.465712	0.922126	0.613647	0.1285	0.218557	0.247968	0.39677	0.0476723	0.0942173	0.334824	0.0671212	0.252338	0.343979	0.261938	0.162219	1.08297	0.220853	0.163885	0.0702359	0.263173	0.61508	0.514109
AC008945.1	0	0	0	0	0	0	0	0	0	0	0	0	0	0	0	0	0	0	0	0	0	0	0	0	0	0	0	0	0	0	0	0	0	0	0	0	0	0	0	0	0	0	0	0	0	0	0	0	0
AL390061.1	0	0	0	0	0	0	0	0	0	0	0	0	0	0	0	0	0	0	0	0	0	0	0	0	0	0	0	0	0	0	0	0	0	0	0	0	0	0	0	0	0	0	0	0	0	0	0	0	0
AC125616.1	0	0	0	0	0	0	0.0157169	0	0	0	0	0	0	0.0298361	0	0.0230451	0	0	0	0	0	0	0.0276509	0.0193188	0	0.0302661	0	0	0	0	0	0	0	0	0	0	0	0	0	0	0	0	0	0	0	0	0.0264349	0	0
AL772363.1	0	0.00566695	0	0	0	0	0	0	0	0	0	0	0	0	0	0	0	0	0	0	0	0	0	0	0	0	0	0	0	0	0	0	0	0	0	0	0	0	0	0	0	0	0	0	0	0	0	0	0
LINC01891	0	0.106587	0.0613781	0	0	0.171866	0.03269	0.0673037	0.0474592	0	0	0	0	0	0.0397667	0.095864	0.0795671	0	0.128419	0	0	0.058429	0	0	0	0	0	0.0540541	0	0	0	0.0285383	0	0.11842	0	0	0	0	0	0	0.0248748	0	0	0.153804	0	0	0.0549827	0.023797	0
ADARB2-AS1	0	0.0509723	0.0293524	0	0	0	0	0.0965584	0.022696	0	0	0.0367972	0	0.178062	0.0380347	0.0229221	0	0	0	0.098732	0	0	0	0	0	0.0301047	0	0	0.0614204	0	0.0385156	0	0.0309684	0.056631	0.023815	0.0235334	0.0304115	0	0	0	0.0356871	0.0270125	0.0601118	0	0	0	0.0262939	0.0113802	0
AL513190.1	0	0.394387	0.408793	0.193041	0.275975	0.34976	0.145149	0.199226	0.526817	0.198577	0.400387	0.911072	0.407805	0.36739	0.353142	0.461123	0.353291	0.0934591	0.712754	0	0.284733	0.0864781	0.383043	0.237884	0.0659092	0.419271	0.230001	0.720028	0.617795	0.421665	0.0993353	0.316787	0.527145	0.0876339	0.0368526	0.0728338	0.258832	0.0518874	0.195067	0.417857	0.239305	0.167202	0.372081	0.455275	0.0633447	0.190033	0.162755	0.898131	0.198713
AC087442.1	0	0.0767655	0.132616	0	0	0	0.0706314	0.290838	0	0	0	0.498757	0.132295	0	0.429609	0.103564	0.401137	0	0.138734	0.0892157	0.191845	0	0	0.347273	0	0	0.111922	0	0	0	0	0.246645	0.139918	0	0.107598	0.106326	0	0	0	0	0.0537456	0.122044	0.135795	0	0	0.158524	0	0.257084	0
LINC02138	0	0	0	0	0	0	0	0	0.0192557	0	0	0	0	0	0	0	0	0	0	0	0	0	0	0	0	0	0	0	0	0	0	0	0	0	0	0	0	0.0284481	0	0	0	0	0	0	0	0	0	0	0
GRM8-AS1	0	0	0	0	0	0	0	0	0	0	0	0	0	0	0	0	0	0	0	0	0.00832801	0	0	0	0	0	0	0	0	0	0	0	0	0	0	0	0	0	0	0	0	0	0	0	0	0	0	0	0
Z93022.1	0	0	0	0	0.043036	0.0148751	0.0113174	0.0233008	0	0	0.0267587	0.0266389	0	0	0	0.0165942	0.00918213	0	0.0222296	0	0.0102466	0	0	0.027822	0.0308339	0.0435879	0.0179334	0	0	0.0246582	0.00929431	0	0	0.0204987	0.0344812	0	0.011008	0	0.0182515	0	0	0	0	0	0.0296342	0	0	0.0164772	0
AC024901.1	0	0.106488	0.0459908	0	0	0.0965848	0.0244947	0.151293	0.0711227	0.0502666	0	0.115312	0	0.0929988	0.0595947	0.0359156	0.0794932	0	0	0.185638	0.0221771	0.043781	0.0430938	0.240866	0	0.0471696	0.155256	0	0.0962367	0.0533688	0.0804644	0.0427678	0.242615	0	0	0.0737467	0.0714755	0.0525378	0.118507	0.0384632	0.093194	0.0423245	0	0.172868	0	0.0549758	0	0.124818	0
AC025741.1	0	0	0.179464	0.0282489	0	0	0.0318609	0	0	0	0	0.0749943	0	0.0604829	0.0387582	0	0	0	0.125162	0	0	0	0	0.0391625	0	0	0.100973	0.105366	0	0	0	0.0278145	0	0	0	0	0.06198	0.0683372	0	0.10006	0.0484879	0.0550526	0	0	0	0	0	0.0463869	0.0872371
RGMB-AS1	0.303646	0.440354	0.408541	0.15966	0.328112	0.216959	0.240098	0.478878	0.337681	0.323344	0.425765	0.22959	0.252964	0.726414	0.428986	0.242032	0.377423	0.318853	0.338964	0.199023	0.23776	0.147518	0.56761	0.156784	0.245304	0.187833	0.297232	0.471452	0.471658	0.212519	0.425167	0.189955	0.208086	0.46206	0.17145	0.384024	0.197046	0.321861	0.145202	0.223854	0.228373	0.31115	0.259655	0.476568	0.186643	0.202078	0.277634	0.731899	0.225983
CACNA1C-IT2	0	0	0.0560635	0	0.170317	0	0.0895783	0.061476	0.0433498	0	0	0	0.055928	0	0.0363234	0.0437817	0	0	0	0	0.108137	0	0	0	0	0	0	0	0	0.0650574	0	0.0260673	0	0	0	0	0.0290432	0	0	0	0	0	0	0	0.039093	0.0670163	0	0.0217365	0
AC079209.1	0.227831	0.168262	0.261613	0.219626	0.323793	0.325577	0.232226	0.159372	0.404573	0.254165	0.219629	0.40085	0.0579957	0.323285	0.0753328	0.431304	0.125608	1.01678	0.152046	0.44977	0.182219	0.525758	0.136186	0.723128	0.126539	0.387572	0.147193	0.0255996	0.182477	0.168657	0.661139	0.0946086	0.0920057	0.224331	0.424519	0.349583	0.451755	0.298855	0.299607	0.510518	0.22383	0.347762	0.386943	0.47346	0.344576	0.312723	0.208315	0.315561	0.466288
AC091820.1	0	0.0294979	0	0	0	0	0	0	0	0	0	0	0	0	0	0	0	0	0	0	0.0245728	0	0	0	0	0.0522651	0	0	0	0	0	0	0	0	0	0	0	0	0	0	0	0	0	0	0	0	0	0	0
AL669970.2	0	0	0	0	0	0	0	0.129319	0	0	0	0	0	0	0	0	0	0	0	0.158676	0	0	0	0	0	0	0	0	0	0	0	0	0.124427	0	0	0	0	0	0	0.0986306	0	0	0	0	0	0	0	0	0
LINC02519	0.0963935	0.647833	0.0860893	0.116152	0.273988	0.111921	0.176855	0.391088	0.351852	0.094093	0.232308	0.370028	0.674781	0.348165	0.167331	0.153668	0.579264	0.253053	0.128659	0.628796	0.349894	0.52684	0.126762	0.0885642	0.240918	0.176592	0.332138	0.422407	0.386022	0.442415	0.129103	0.629013	0.921268	0.166096	0.29935	0.463437	0.286701	0.126443	1.17254	0.133711	0.363849	0.362178	0.340018	0.30818	0.171514	1.03643	0.0771191	0.462521	0.269022
AC021237.1	0	0.011634	0	0	0	0	0	0	0	0.0219668	0	0	0	0	0	0	0	0	0	0	0.019383	0	0	0.0263149	0	0	0.0339239	0.0177	0	0	0	0.00934487	0	0	0	0	0	0	0	0.0168086	0	0.0184961	0	0	0.0140145	0.0120124	0.0180041	0.00779232	0
AC108142.1	0	0	0	0	0	0	0	0	0	0	0	0	0	0	0	0	0	0	0	0	0	0	0	0	0.0837692	0	0	0	0	0	0	0	0	0	0	0	0	0	0	0	0	0	0	0	0	0	0	0	0
AC068987.2	0.0315015	0.0186121	0.0964598	0.0303669	0	0.0450165	0.0342497	0.0705149	0	0.0351425	0.323919	0.28216	0.0962266	0	0.10416	0.0502189	0	0	0.10091	0	0.0310091	0	0.0602558	0.105247	0	0.164887	0	0.113266	0	0.111934	0.0421909	0.0597999	0.0339235	0	0	0	0.0832837	0.0367304	0	0.0268905	0.0390925	0	0.0658479	0.120856	0	0.0192174	0	0.0498648	0.0468889
AC091691.2	0	0	0	0	0	0	0	0	0	0	0	0	0	0	0	0	0	0	0	0	0	0	0	0	0	0	0	0	0	0	0	0	0	0	0	0	0	0	0	0	0	0	0	0	0	0	0	0	0
SPRY4-AS1	0.357284	0.147766	0.182338	0.0774935	0.332358	0.216991	0.330185	0.319906	0.267878	0.239148	0.229614	0.205727	0.181897	0.184354	0.165391	0.227829	0.709118	0.131312	0.2289	0.35573	0.325321	0.173577	0.529642	0.34617	0.330729	0.243115	0.29238	0.144522	0.267082	0.19043	0.143556	0.228906	0.230852	0.299025	0.340261	0.321619	0.453402	0.187465	0.281905	0.24399	0.258638	0.167802	0.149367	0.114227	0.368718	0.174368	0.29401	0.169667	0.106361
AC121761.2	0.751282	0.943247	0.575119	0.430007	0.727988	0.536801	0.280783	0.367875	0.481755	0.890499	0.724233	1.0214	0.478107	0.969131	0.838392	0.823401	0.559164	0.739602	1.00275	0.773807	0.85509	0.410614	0.76343	0.376506	0.486809	0.88479	0.444925	0.675323	0.852442	0.444921	0.775623	0.779938	0.606783	0.416102	0.933243	0.384254	1.04277	0.656989	0.823303	0.641314	0.815779	0.573378	0.883355	0.720577	0.300772	0.716121	0.77279	0.873339	0.349455
AC011511.3	0	0	0	0	0	0	0	0.101998	0	0	0.234271	0	0	0.0940467	0	0	0	0	0	0	0	0	0	0	0	0.0954022	0	0	0.0973211	0	0.0406855	0.0432497	0.0981394	0.0897322	0.22641	0	0	0	0	0	0	0	0	0	0.129723	0	0	0.0721283	0
KANSL1-AS1	2.68496	3.03562	1.18417	2.66814	7.02355	1.5158	1.38752	1.37269	1.36037	1.33124	1.5338	4.07182	3.40891	0.820981	1.66597	0.792646	1.40351	1.18346	1.8405	1.3429	2.08828	3.60727	3.67746	1.28466	2.5529	4.19877	0.656736	3.90331	3.82304	1.80601	9.75222	4.97105	0.74962	4.30825	1.48234	1.92595	1.8754	5.91341	4.5334	3.11252	1.50829	2.42863	1.17791	1.01737	0.872905	1.09197	5.66761	5.45692	1.03612
AC007277.1	0.0543002	0.327239	0.277118	0.0261722	0.280622	0.108635	0.106267	0.364646	0.325698	0.411919	0.404803	0.597537	0.221159	0.0896584	0.24418	0.302974	0.100587	0.37633	0.730555	0	0.347434	0.0949691	0.571257	0.072567	0.0402114	0.477492	0.252584	0.0976204	0.347925	0.874683	0.17939	0.159773	0.18712	0.0534658	0.0359743	0.275504	0.637401	0.303904	0.190418	0.0834337	0.170709	0.234625	0.317811	0.0694413	0.108211	0.0596263	0.158876	0.287944	0.226307
AC002511.1	0	0.0191146	0	0.0935605	0	0.0924639	0.0175872	0	0	0.144366	0	0.0827937	0	0	0.0641835	0.154724	0.0856142	0.0679447	0	0.0444294	0.0159232	0.0314348	0	0.0216177	0.047916	0	0.0278685	0	0	0.0766376	0.0577734	0.0153536	0.069679	0.0637099	0	0	0.0342129	0	0.0283628	0.0276166	0.0267653	0.030389	0	0	0.0230258	0	0	0.0384083	0
AC069155.1	0	0.0664856	0	0	0	0	0.0305865	0	0	0	0	0	0	0	0	0	0.0248157	0	0	0.0386343	0	0.109338	0.0538111	0.037596	0	0	0	0	0	0	0	0	0	0	0	0	0	0	0	0	0	0	0	0	0	0	0	0	0
AC083795.2	0	0	0	0	0	0	0	0	0	0	0	0	0	0	0	0	0	0	0	0	0	0	0	0	0	0	0	0	0	0	0	0	0	0	0	0	0	0	0	0	0	0	0	0	0	0	0	0	0
AC004540.2	2.53094	2.29722	1.23549	0.707184	1.13738	1.49389	1.07677	3.818	1.70799	0.572879	1.83871	3.80175	1.56865	1.74125	4.92413	4.03477	1.19717	2.4266	2.38915	6.95154	3.24962	1.81766	1.96453	0.686277	0.570428	1.76635	1.86422	0.36269	1.68436	2.34605	1.8832	2.83746	1.73802	1.58913	3.40214	2.4614	4.28632	3.25043	2.89416	1.06458	3.03462	0.895822	2.91358	1.21962	1.35753	1.65588	3.55505	3.00473	2.72987
AC011676.2	0	0.0981915	0.0565435	0	0	0	0.0301151	0	0.043721	0.185401	0.0712039	0	0	0.0571688	0	0	0.0244333	0	0	0	0	0	0.0529818	0.0740333	0	0	0	0.248982	0	0	0	0.0262905	0	0.109092	0	0	0	0	0	0	0.045831	0	0.0578988	0	0.0788555	0.033795	0	0	0.247371
AC008438.1	0.942865	1.14897	1.02252	0.284033	0.852723	0.800006	0.416455	0.791462	0.930165	0.460182	0.984663	0.527828	0.42002	0.668948	1.20807	0.516688	0.675764	0.680685	1.06969	1.0116	0.522071	0.97339	1.18355	0.354389	1.0037	0.30845	0.558385	1.11239	0.314654	0.55838	0.578786	0.866963	0.761519	0.696283	0.976024	1.68785	0.903621	1.23679	1.13658	0.503034	0.828799	0.664241	0.862259	0.753609	0.503296	0.647092	0.808215	0.792886	1.05257
AC114550.3	0	0	0	0	0	0	0	0	0	0	0	0	0	0	0	0	0	0	0	0	0	0	0	0	0	0	0	0	0	0	0	0	0	0	0	0	0	0	0	0	0	0	0	0	0	0	0	0.0221119	0
AC012150.1	0.109113	0.0322338	0.0556853	0.0525916	0	0	0.0593161	0.244245	0	0.0608624	0.0701232	0.0698092	0.0555507	0	0	0.130459	0	0.057289	0.291272	0.149846	0.0268519	0	0.104355	0.109365	0.0808026	0.114225	0.0469957	0	0.0582613	0	0.0487128	0.103566	0.117502	0.0537183	0	0.089292	0.115389	0.0636124	0	0.0931419	0.0451355	0	0.05702	0.0697692	0	0	0	0.0215898	0.162411
LINC01719	0.184267	0.303283	0.0806055	0.101503	0.244874	0.23511	0.121637	0.250431	0.186979	0.190882	0.236844	0.185258	0.107214	0.0814969	0.226305	0.660947	0.162544	0.193496	0.21081	0.108453	0.0842152	0.230198	0.289525	0.0703587	0.341143	0.1929	0.294784	0.354936	0.210836	0.26502	0.135149	0.174899	0.283478	0.323992	0.207097	0.323129	0.208785	0.0767334	0.207701	0.14606	0.261338	0.11127	0.33015	0.0673281	0.12178	0.240882	0.168482	0.208345	0.156729
LNCPRESS2	0	0	0	0	0	0	0	0	0	0	0	0	0	0	0	0	0	0	0	0	0	0	0	0	0	0	0	0	0	0	0	0.0249247	0	0	0	0	0	0	0	0	0	0	0	0	0	0	0	0	0
THRB-AS1	0.0607931	0.0538777	0.0361963	0.0170927	0.0471266	0.0217187	0.0550805	0.045361	0.0319863	0.0282582	0.0260464	0.0259297	0.0309504	0.0470528	0.0402027	0.0605717	0.0201098	0.0425586	0.0432757	0.0521799	0.0324148	0.0295347	0.077523	0.0913997	0.0487713	0.0212138	0.0741879	0.0728622	0.0595112	0.0660049	0.0678516	0.0384682	0.0163668	0.0299295	0.121667	0.107791	0.0616112	0.041349	0.0399726	0.0172982	0.0377213	0.0428283	0.0317691	0.0259149	0.0396624	0.0309056	0.0555854	0.0842024	0.0527849
LINC01666	0	0	0	0.0184537	0	0	0	0.0428513	0.0604332	0	0	0.146971	0	0.0395107	0.0253189	0.0915529	0	0	0	0.0525792	0	0	0	0.0511662	0.0567053	0	0	0.068831	0.0408864	0	0.0170927	0.01817	0.0824603	0	0	0.0313314	0	0	0	0	0	0.0359633	0	0	0.0272495	0.116783	0.0350067	0	0.056988
AC079848.1	0.300949	0.681607	0.614352	0.217582	0.259217	0.609258	0.381738	0.617524	0.237517	0.447645	0.773638	0.513449	0.204289	0.258811	0.663396	0.239883	0.730043	0.105341	0.589136	0.72327	0.444367	0.292417	0.623625	0.234611	0.780027	0.682607	0.777725	0.360696	0.696336	0.653499	0.470249	0.309453	0.108029	0.444487	0.872293	1.10826	0.31826	0.994227	0.26384	0.171266	0.518708	0.188459	0.576654	0.192433	0.32129	0.305989	1.05482	0.575629	0.746587
AL136084.2	0.00677105	0.0200027	0.0138223	0.0163179	0.013997	0.02419	0.00368087	0.00757836	0.0320633	0	0.0174061	0.0259922	0.0344721	0.0139751	0	0.0107942	0.0179184	0.00711017	0.0361499	0.00464937	0.0399912	0.00657907	0	0.0135733	0	0.00708828	0.0116653	0.0486917	0.0361542	0	0.0211602	0.0128536	0.00729165	0.006667	0	0.0277052	0.0608644	0.0315799	0.0178084	0.0115599	0.00560179	0.0254408	0.0495375	0.0346364	0	0.0206533	0	0.0133976	0.0100785
NCF4-AS1	0	0.0313869	0	0.0128025	0	0.0189786	0.0144394	0.0891857	0	0	0.0341404	0	0.0540912	0.0548219	0	0.0423439	0.0117151	0	0.0567238	0	0.0261464	0	0.0254034	0.0354971	0	0	0	0.0238761	0.0567307	0.0629209	0.0237165	0.0756336	0.0858115	0	0	0	0	0	0	0.0226737	0.0109874	0.0249499	0	0.0679362	0	0.0324077	0	0.0210226	0
LINC02248	0	0	0	0	0	0	0	0	0	0	0	0	0	0	0	0	0	0	0	0	0	0	0	0	0	0	0	0	0	0	0	0	0	0	0	0	0	0	0	0	0	0	0	0	0	0	0	0	0
MZF1-AS1	0.294308	1.59718	0.778807	0.320485	1.32945	0.560765	0.515528	0.780795	0.507564	0.997134	1.16287	1.35293	0.699231	1.4736	0.76409	0.764586	0.451917	0.286155	1.0708	0.239512	0.740363	0.370693	0.802724	0.444299	0.718416	0.570549	1.11737	1.92045	1.17569	0.774639	0.447705	0.667324	0.598657	0.697632	0.252753	0.553051	0.997109	0.457546	0.430029	0.642029	0.541078	0.501706	1.28735	0.641228	0.426691	0.531976	0.468427	2.01877	0.648988
AC105020.4	0	0	0	0	0	0	0	0	0	0	0	0	0	0	0	0	0	0	0	0	0	0	0	0	0	0	0	0	0	0	0	0	0	0	0	0	0	0	0	0	0	0	0	0	0	0	0	0	0
AL031963.2	0	0.14408	0.0829683	0.0391794	0	0	0.088378	0.181957	0	0	0	0	0.165536	0	0.0537551	0.0647925	0	0.0853577	0	0.111632	0.0800159	0	0	0	0.0601959	0	0	0.0730681	0	0.288835	0.0362898	0	0	0.160075	0.134632	0	0.128943	0	0	0	0.0336248	0	0.084957	0	0	0.0991774	0	0.0321678	0
RNF157-AS1	0.269246	1.10518	0.274817	0.170756	0.849522	0.40501	0.254217	0.285488	0.33552	0.284558	0.673926	0.797836	0.245294	0.994431	0.674728	0.304976	0.331256	0.238089	0.514465	0.233532	0.320835	0.234074	0.542118	0.18938	1.16484	0.222522	0.634761	1.71965	1.10472	0.302119	0.34163	0.470764	0.320468	0.711608	0.129089	0.452268	0.457072	0.0826153	0.559056	0.399188	0.68584	0.319464	0.696104	0.453057	0.312659	0.605143	0.0388708	1.59824	0.253114
SNHG15	3.12255	1.6929	5.12479	6.99074	2.769	3.70794	3.55409	3.64377	2.84245	3.95847	3.94509	4.16579	2.59233	5.33709	2.83344	6.6466	3.48998	4.12661	4.44242	5.275	2.17868	2.35308	2.88458	9.14619	3.35688	3.0924	3.71376	3.5245	3.1167	5.43209	7.63157	3.73421	2.46465	1.86046	5.20851	3.88378	3.76652	2.26519	4.58844	8.63254	2.28977	3.51636	3.32844	3.63022	9.60303	2.66794	4.67192	2.79786	4.38372
AC013565.1	0.216764	0.160089	0.0553122	0.156718	0.0560116	0.193601	0.0589186	0.303261	0.0427689	0.0604546	0	0.0693414	0.0551785	0.279619	0.0358367	0.043195	0.0478024	0.0569051	0.057864	0.595369	0.213376	0.0526546	0.103656	0.0362106	0.0802612	0	0	0.0487121	0.173613	0.128371	0.0725797	0.025718	0.116715	0.0533583	0.35902	0.266081	0.114616	0	0.142527	0	0.112083	0	0.113276	0	0.154277	0.0330591	0.0990978	0.214452	0.0806614
AP003498.1	0.061623	0.213252	0.0808687	0.0594035	0.0818913	0.125801	0.0813558	0.0788232	0.132008	0.0883871	0.169727	0.135173	0.188238	0.163526	0.104789	0.0491189	0.0815373	0.0647093	0.0939995	0.0785826	0.147316	0.0598758	0.117872	0.0352942	0.123864	0.0921573	0.128915	0.182004	0.122214	0.0625613	0.0393016	0.100269	0.113762	0.0866801	0.0145806	0.0864492	0.0605127	0.0923807	0.0617421	0.0976913	0.0546231	0.066153	0.101209	0.05629	0.0313276	0.0912972	0.0321967	0.097545	0.11793
AC010336.3	0	0	0	0	0	0	0	0	0	0	0	0	0	0	0	0	0	0	0	0	0	0	0	0	0	0	0	0	0	0	0	0	0	0	0	0	0	0	0	0	0	0	0	0	0	0	0	0	0
PLUT	0	0	0	0	0	0.0156506	0	0	0	0	0	0	0	0	0	0	0	0	0	0	0	0	0	0	0	0	0	0	0	0.0259437	0	0	0	0	0	0	0	0	0	0	0	0	0	0	0	0	0	0	0
AC003666.1	0	0.0312842	0	0.0255211	0	0	0.0287843	0	0	0	0	0	0	0	0	0	0	0	0	0	0	0	0	0.0353809	0	0	0	0	0.056545	0	0	0	0	0	0	0	0	0	0	0	0	0	0	0	0	0	0	0	0
AC007272.1	0	0.0451882	0.130108	0	0.158104	0.0728636	0.0415773	0.0570676	0.0201206	0.0568816	0.131073	0.130486	0.0519174	0.131547	0.0674374	0.0812842	0.0449772	0	0.190555	0	0.11293	0.0247713	0.146295	0.187388	0.0377588	0.133443	0	0.0916662	0.0544507	0.120784	0.034145	0.012099	0.0274543	0.0251024	0.0211126	0.0834518	0.188724	0.0891776	0	0.0435249	0.0105458	0.0239472	0.0799359	0.163015	0.0544345	0.0311053	0.186482	0.201777	0.151788
AC097451.1	0	0	0	0	0	0	0	0	0	0	0	0	0	0	0	0	0	0	0	0	0	0	0	0	0	0	0	0	0	0	0	0	0	0	0	0	0	0	0	0	0	0	0	0	0	0	0	0	0
AC025171.3	0	1.14066	0.0597132	0.0281979	0.483746	0.167204	0.0318033	0.196434	0.230859	0.130529	0.225586	0.449152	0.238275	0.120747	0.154752	0.326423	0.0774088	0.0614329	0.062468	0.0803425	0.201559	0.170532	0.111904	0	0.129971	0.122488	0.30237	1.20952	0.437329	0	0.208945	0.499756	0.0630009	0.115208	0.290689	0.478754	0.464009	0	0.307734	0	0.145201	0.054953	0.5503	0.0748158	0.166552	0.285516	0.106983	0.995514	0.174159
AC026765.2	0	0	0	0	0	0	0.0404304	0	0.0586966	0	0	0.0951651	0	0	0	0	0	0	0	0	0	0	0.0711296	0	0	0	0	0	0	0	0	0.0352957	0.0800908	0	0	0	0	0	0	0	0	0	0	0	0	0	0	0.0294317	0.110701
AC012254.3	0.0611281	0.0632037	0.0467946	0.0589265	0.110568	0.14195	0.0830761	0.102625	0.12061	0.170484	0.0392849	0.254208	0.0778025	0.0630828	0.0707424	0.243622	0.0606619	0.0320948	0.0815891	0.0104935	0.127867	0.059395	0.116925	0.0919034	0.0679017	0.0639921	0.0658207	0.192317	0.179518	0.162905	0.0272902	0.094283	0.16457	0.0902832	0.0506223	0.0875416	0.0888858	0.053456	0.133976	0.117406	0.0568937	0.0143548	0.191665	0.0390866	0.0652597	0.0652594	0.0558917	0.187476	0.090987
EVX1-AS	0	0	0	0	0	0	0	0	0	0	0	0	0	0	0	0	0	0	0	0	0	0	0	0	0	0	0	0.0213675	0	0	0	0	0	0	0	0	0	0	0	0	0	0	0	0	0	0	0	0	0
LINC00922	0.154869	0.338555	0.126458	0.0970389	0.240107	0.154918	0.151541	0.26	0.28112	0.172769	0.318492	0.297249	0.315381	0.255713	0.327728	0.283921	0.676225	0.243938	0.115756	0.244585	0.266783	0.195621	0.325855	0.258709	0.0802804	0.0972747	0.253471	0.222737	0.496156	0.366863	0.089882	0.249892	0.366907	0.0609956	0.333455	0.0887149	0.368498	0.162518	0.190081	0.14542	0.294688	0.421868	0.372282	0.0990262	0.352717	0.236193	0.269044	0.355462	0.161361
SRGAP2-AS1	0	0	0	0	0	0	0.0132784	0	0	0	0	0	0	0	0	0	0	0	0.0130407	0	0.00601101	0	0	0	0	0	0	0	0	0	0	0	0	0	0	0.00999436	0.0129154	0	0	0	0	0	0	0	0	0	0	0	0.0181785
AL356309.1	0	0	0	0	0	0	0	0	0	0	0	0	0	0	0	0	0	0	0	0	0	0	0	0	0	0	0	0	0	0	0	0	0	0	0	0	0	0	0	0	0	0	0	0	0.0679227	0	0	0	0
AC007497.1	0	0.0681448	0.117723	0	0.119212	0.16482	0	0.0645444	0.13654	0	0.296492	0.221373	0.176158	0.297563	0.0381364	0.137901	0.0763049	0.121114	0.246309	0	0.0567671	0	0.110308	0	0	0	0.397411	0.622056	0.184754	0	0.0772372	0.082105	0.0621025	0.0567824	0	0.0943853	0.335421	0	0.101115	0.0984548	0.023855	0	0.421907	0.147498	0.0820884	0.0351806	0	0.387963	0
LINC02694	0	0.0374246	0.0161632	0.0152652	0	0.0452589	0.0258256	0.0708945	0.0624891	0.0176659	0.0407078	0	0.0967447	0	0.0104721	0.075734	0.00698435	0.049886	0	0.0652414	0.0623521	0.0307732	0.0151451	0	0	0.0663099	0	0.0142345	0.0845545	0.0187562	0.00706968	0.0225457	0.0170531	0.0155922	0.013114	0.0259178	0.0418661	0	0.0416487	0	0.013101	0	0.115854	0.0810047	0	0.0386418	0.0289581	0.0125333	0.0235707
DDX11-AS1	0.0501388	0.0888708	0.0511761	0.0543745	0.116602	0.0985183	0.0272564	0.0280584	0.0593562	0.0139835	0.0966673	0.0320781	0.0382893	0.0388065	0.0911816	0.0199825	0.0663418	0.0394874	0.107074	0.0774631	0.0863713	0.0365379	0.0479525	0.0502543	0.0464122	0.013122	0.0431902	0.135209	0.0401577	0.029693	0.0335762	0.0475897	0.0269969	0.0617104	0.124565	0.123092	0.0662785	0.0730766	0.0439563	0.0534997	0.0518507	0.0470965	0.117906	0.0160299	0.0356851	0.0535273	0.0343828	0.0496039	0.0932872
LINC01793	0	0	0	0.0382942	0	0	0	0	0	0	0	0	0	0	0	0.0126657	0	0	0	0	0	0	0	0	0	0	0.0136879	0	0	0	0	0.00754107	0.0342235	0	0	0.0260069	0	0.0370551	0	0	0	0	0	0	0	0	0	0.0125764	0
LINC00563	0.0924345	0.0682665	0.117934	0.0334145	0.023885	0.0660456	0.0502492	0.103455	0.0182379	0.154677	0	0.0295692	0.0470594	0	0.0305636	0.147357	0.0509608	0.048532	0	0.0952059	0.0341211	0.0224534	0.044202	0.0154412	0.0513385	0.145148	0.0796242	0	0.0740335	0	0.1238	0.0658013	0.0497707	0.0227535	0.114822	0.0945538	0.0855324	0.0538888	0.0810365	0.0591784	0.0286771	0.0434129	0.0241521	0.0591045	0.032894	0.0281947	0.0211291	0.0731587	0
AC009102.2	0	0	0	0.00951398	0.020402	0.0141037	0	0.0220924	0.0155784	0.0220204	0.050742	0	0.0200986	0	0.0130534	0.0314673	0.00870593	0	0	0	0	0	0	0	0	0.0206637	0	0.0354864	0	0	0	0.00936768	0	0	0	0	0	0	0.0173049	0	0	0	0	0.0504858	0.0421461	0.0240833	0	0.0156227	0
AP001476.1	0	0.00869637	0.0300468	0.00709436	0	0.0210336	0	0	0	0.0164201	0.0378372	0.0753355	0.0299741	0	0	0.0117322	0	0	0	0	0.00724439	0.0143015	0	0	0.0326997	0	0.012679	0.0396921	0.0157184	0	0.0262845	0.0279411	0	0	0.0121892	0.0240901	0.0155655	0	0	0	0.0182657	0	0.0615339	0	0	0.044896	0	0.00582474	0.0219085
DUBR	1.71529	3.01307	0.973527	0.515332	2.17043	0.9508	1.29207	1.7218	1.26269	1.20991	1.87846	1.51572	1.6134	2.35754	2.1364	1.28753	1.04151	0.807712	1.3059	2.01232	1.92698	1.32286	2.02303	1.1513	1.68036	1.54603	2.30581	2.84174	2.33284	0.993046	1.11605	1.69744	1.95485	1.93129	2.01926	2.87034	1.57399	1.3453	1.7398	1.49705	1.53363	1.2066	1.92941	1.12138	0.963514	1.56727	1.3433	3.95407	1.8662
AC007278.1	0.146279	0.144044	0.17419	0.152761	0.151193	0.0696789	0.15904	0.218293	0.404065	0.0815932	0.156681	0.0935874	0.173769	0.226435	0.0322449	1.2437	0.107528	0.0256009	0.442548	0	0.38398	0.0236886	0.209851	0.48872	0.0180542	0.561486	0.105006	0.13149	0.468637	0.404268	0.0544211	0.173553	0.236289	0.120026	0	0.0798043	0.270713	0.0852799	0.0427472	0.33298	0.0201698	0.114503	0.560575	0.530025	0.29498	0.0743643	0.111457	0.202606	0.362885
AC116612.1	0	0	0	0	0	0	0	0	0	0	0	0	0	0	0	0	0	0	0	0	0	0	0	0	0	0	0	0	0	0	0	0	0	0	0	0	0	0	0	0	0	0	0	0	0	0	0	0	0
AC006435.2	0.0786517	0.743518	1.31122	0.341185	0.325176	0.280988	0.242287	1.26175	0.372443	0.58495	2.02187	2.18055	0.694069	0.649333	0.416101	0.606025	0.254391	0.192712	1.53968	0.0720088	0.503244	0.254739	0.626851	0.490515	0.232979	0.795921	0.429093	0.966228	0.755934	1.08684	0.245794	0.398149	0.564659	0.283958	0.108557	0.128728	0.84562	0.183414	0.20686	0.358075	0.151829	0.172385	0.876833	0.43586	0.186595	0.479813	0.1678	1.2865	0.468281
AC113208.5	0	0	0	0	0	0	0	0	0	0	0	0	0	0	0	0	0	0	0	0	0	0	0	0	0	0	0	0	0	0	0	0	0	0	0	0	0	0	0	0	0	0	0	0	0	0	0	0	0
AC096734.2	0.224148	0.0882892	0.0762619	0.072025	0.154452	0.213542	0.446788	0.167249	0.176903	0.250056	0	0.286814	0.228233	0	0.04941	0.238221	0.0329539	0.0784581	0.319121	0.0513042	0.036774	0	0.357291	0.0499254	0.165991	0	0.0643614	0.268648	0.0797898	0	0.233495	0.0709175	0.0804607	0.147136	0	0.122287	0.0790137	0.0871181	0.065503	0.191339	0.123627	0.0701825	0	0.1911	0.106355	0.0455804	0.0683157	0.0887028	0.111212
AC104051.2	0.0394377	0.015534	0.0134179	0.031681	0	0.0281788	0.0643173	0.0735664	0.0207501	0.043996	0.0168968	0.0336423	0	0.0271325	0.0173868	0.0314353	0.0231922	0	0.0421107	0.0090267	0.0711722	0.0510927	0.037718	0.0263524	0.0292052	0.0137618	0.011324	0	0.0140386	0.0467113	0.0058689	0.0436714	0.0424699	0.0258878	0.108866	0.075305	0.0417062	0	0.0345747	0	0.0815685	0	0.027479	0	0.0374251	0.064157	0.0120198	0.0208091	0.0195672
AC063965.2	0	0.536282	0.198525	0.0624986	0.134024	0.185298	0	0.653075	0.0511684	0.506292	0.499997	0.414798	0.198045	0.334535	0.171499	0.206713	0.142976	0.136162	0.692281	0	0.287191	0.0629955	0.0620068	0.0866442	0.096024	0.475099	0	0.641067	0.484655	0.307165	0.173668	0.0615376	0.139637	0.0638375	0.0536911	0	0.651349	0.0755955	0.0568392	0.166031	0.026819	0.1218	0.203284	0.248736	0.276863	0.0791034	0.11856	0.205255	0.0965028
LINC01473	0.0669353	0.329562	0.113867	0.118295	0.138368	0.159421	0.109162	0.274692	0.158481	0.248906	0.0860339	0.171297	0.204465	0.299328	0.236077	0.337904	0.0984071	0.117146	0.095296	0.0766024	0.241593	0.151754	0.170711	0.208723	0.132182	0.303642	0.0768785	0.381063	0.166788	0.343548	0.189258	0.169419	0.0720817	0.109845	0.110863	0.0912933	0.224154	0.260153	0.0782422	0.114275	0.129212	0.125748	0.186554	0.228266	0.174679	0.10889	0.163204	0.256056	0.365313
AC091138.1	0	0	0	0	0	0.0432883	0	0	0	0	0	0	0	0	0	0	0	0	0	0	0	0	0	0.0404826	0	0	0	0	0	0	0	0.0575042	0	0	0	0	0	0	0	0	0	0	0	0	0	0	0	0	0
AC007292.3	0.181244	0.160627	0.0924969	0.043679	0	0	0.0492639	0.304281	0.0715211	0	0.465917	0.231915	0.0922733	0.280559	0.0599286	0.216701	0	0	0	0	0.178411	0	0	0.0605538	0.0671092	0	0.0780629	0.244379	0.0967759	0.214671	0.0404576	0.0430074	0	0.0892295	0	0	0.0479173	0.105664	0	0.0773573	0	0	0	0.347674	0	0.110567	0	0.0717242	0
AC139795.2	0.369527	1.23355	1.18809	0.828205	1.08853	1.10893	0.61269	1.32347	0.714517	1.13365	1.61488	2.00956	1.52385	1.25843	0.928602	1.31073	1.22236	0.446239	1.75585	0.20299	1.32769	0.538574	0.883534	0.913599	0.820947	1.1992	0.954945	1.66083	1.16413	1.59753	0.461923	1.17498	0.855567	1.16432	0.260115	0.483839	1.29935	0.904814	0.728912	1.07249	0.794858	1.05867	2.20141	1.4177	0.591754	1.1835	1.09808	1.52814	1.21006
AC012184.3	0.171629	0.304211	0.240872	0.165447	0.35479	0.321907	0.186602	0.288138	0.186249	0.335066	0.468775	0.247063	0.283979	0.398513	0.524932	0.222305	0.179782	0.382978	0.2978	0.265162	0.316774	0.145917	0.369327	0.114683	0.317745	0.269505	0.480491	0.443545	0.343657	0.177873	0.258601	0.111996	0.184825	0.168992	0.30203	0.175564	0.374346	0.200117	0.150466	0.21976	0.292857	0.120911	0.201801	0.19205	0.183229	0.314106	0.137311	0.534864	0.191598
AC104248.1	0.0727013	0.0859084	0.148411	0.0175207	0	0.103892	0.0197609	0.0813694	0	0	0	0.0465133	0	0.037513	0	0.0289746	0.0320652	0.0763424	0.232886	0	0.0178912	0	0	0	0.0269191	0	0	0.0980262	0.0388191	0.0430549	0	0.0517538	0.0391455	0.0357921	0.180619	0	0.0384415	0	0.0637366	0.0930895	0.0601468	0.0682899	0	0	0.0258717	0.0443512	0	0.0719257	0
AL590483.2	0	0	0	0	0	0	0	0	0	0	0	0	0	0	0	0	0	0	0	0	0	0	0	0	0	0	0	0	0	0	0	0	0	0	0	0	0	0	0	0	0	0	0	0	0	0	0	0	0
AC100839.2	0	0	0	0	0	0	0	0	0	0.0625501	0	0	0	0	0	0	0	0	0	0	0	0	0	0	0	0	0	0.100801	0	0	0	0	0	0	0	0	0	0	0	0	0	0	0	0	0	0	0	0	0
AC010768.1	0	0	0	0.0287171	0.0615818	0	0.032389	0.066684	0	0	0	0	0	0	0.0788011	0	0.0262781	0	0	0	0	0	0.0569823	0	0	0.0623716	0	0	0.0636261	0	0	0	0	0	0	0	0	0	0	0	0.0492916	0	0.0622705	0	0	0.0363468	0	0.0471557	0
LINC01942	0.378387	0.596167	0.257477	0.060793	0.0651831	0.0450604	0.274265	0	0.199088	0.0703536	0.324234	0.645565	0.192641	1.23654	0.291933	0.351875	0.305964	0.264892	0.202016	0.129911	0.155196	0.428935	0.904718	0.126419	0.420315	0.396115	0.380271	0.566883	0.538776	0.149391	0.534939	0.628511	0	0.124191	0.104452	0.774125	0.733611	0.29413	0.221152	0.0538335	0.313045	0.355427	0.263648	0.403247	0.224423	0.115417	0.230649	0.773657	0.187738
AC005281.1	0	0.293748	0.0724948	0.0342336	0.110117	0.0507486	0.0193054	0.0794937	0.0280275	0.158469	0.228228	0.181764	0.0723196	0.256538	0	0	0.0939782	0.0372913	0	0.0487699	0.13983	0.0345058	0.101893	0.118648	0.210388	0.148706	0.305911	0.638444	0.26547	0.294437	0.174398	0.0674144	0	0.069934	0.0294093	0.174369	0.150222	0.248444	0.0311337	0.0606291	0.132211	0.0333579	0.185581	0	0.0758259	0.0649933	0.0324706	0.351339	0.264297
FP236240.1	0	0	0	0	0	0	0	0	0	0	0	0	0	0	0	0	0	0	0	0	0	0	0	0	0	0	0	0	0	0	0	0	0	0	0	0	0	0	0	0	0	0	0	0	0	0	0	0	0
AL020995.1	0.0192572	0.0227555	0	0	0	0.027519	0.0209372	0.0431064	0.0303965	0	0	0.0739229	0	0	0	0.0306993	0.0169869	0	0.0411248	0	0.0568684	0.0374224	0.0184175	0	0	0.141116	0.0497651	0.0692407	0.0411297	0.0456176	0.00859723	0.00913906	0.0207378	0	0	0	0.0305473	0.0224537	0.0168826	0.0328769	0	0	0.0402534	0	0.0137058	0	0	0.0304828	0
AP005203.1	0	0	0	0.0247122	0	0.0366339	0	0	0	0	0	0	0	0	0	0.0408675	0	0	0	0.0352056	0	0	0	0.0342595	0	0	0	0	0	0	0.0228896	0	0	0.0504833	0	0	0.0542202	0	0	0	0.0212087	0	0	0	0	0	0	0	0
AP001351.1	0.0173469	0.204983	0.0531175	0	0.179297	0.0247892	0.0754411	0.135907	0.0136906	0.0387039	0.200669	0.110983	0.141304	0.161115	0.0688295	0.0276541	0.0229529	0.0182157	0.0740907	0.0714682	0.0683031	0.0674204	0.0829527	0.127504	0.141307	0.0907984	0.134486	0.218303	0.0370498	0.0821851	0.0464665	0.0493951	0.0560421	0.085402	0.0430968	0.0851745	0.15593	0.0202263	0.0304159	0.0592312	0.093284	0	0.145042	0.088736	0.0740777	0.0634948	0.0793048	0.329508	0.0516406
NANOGP11	0	0	0	0	0	0	0	0	0	0	0	0	0	0	0	0	0	0	0	0	0.0219026	0	0	0	0	0	0	0	0	0	0	0	0	0	0	0	0	0	0	0	0	0	0	0	0	0	0	0	0
AL596211.1	0	0	0	0	0	0	0	0	0	0	0	0	0	0	0	0	0	0	0	0	0	0	0	0	0	0	0	0	0	0	0	0	0	0	0	0	0	0	0	0	0	0	0	0	0	0	0	0	0
AC010776.1	0	0.0352668	0.0609251	0	0	0	0	0	0	0	0	0	0.0607778	0	0	0	0	0	0	0	0.058757	0	0	0	0	0	0.102836	0	0	0.0706989	0	0.0283277	0	0	0	0	0	0	0	0	0	0	0.249541	0	0	0	0	0.0236214	0
LRIG2-DT	0.144723	0.217653	0.0537152	0.0443895	0.217577	0.103406	0.135891	0.220879	0.20767	0.176127	0.135284	0.218853	0.174152	0.108618	0.17401	0.167791	0.133464	0.165786	0.112387	0.144545	0.207215	0.166186	0.289407	0.0879126	0.0876868	0.151503	0.181332	0.177396	0.2248	0.0934985	0.135094	0.181072	0.141682	0.194316	0.305072	0.139966	0.173917	0.291468	0.0807399	0.0673849	0.179597	0.160658	0.178759	0.151427	0.224733	0.120392	0.312769	0.270738	0.0587493
AC005550.1	0.103692	0.245059	0.317513	0	0	0.0740897	0.0563693	0	0	0	0.399837	0	0.105582	0	0	0	0.0457341	0	0	0.213603	0.102072	0	0.0991711	0	0	0	0.089322	0.186417	0	0	0	0.295262	0	0	0	0	0.109657	0	0	0	0	0	0	0	0.0738007	0.0632574	0	0.287242	0
AC116348.5	0.0925667	0.0546913	0.330686	0	0.143515	0.0330701	0.0251605	0.103603	0	0.0516329	0.0594894	0.0592229	0.0471267	0	0	0	0	0	0.0988407	0	0.0683397	0	0.0442652	0.0618533	0	0	0	0.0832078	0	0	0.0206629	0	0	0	0	0	0.0244728	0	0.0405762	0.0395087	0	0	0.0483732	0	0	0.028235	0.0423186	0.0732634	0.137782
CD44-AS1	0.220457	0.814081	0.787563	0.63755	1.08235	0.354419	0.50934	0.67854	0.391478	1.41414	0.7084	1.41045	0.841778	1.13753	0.692497	2.15261	0.218776	0.289373	2.00089	0.075689	0.678158	0.481964	0.316266	1.69406	0.448957	0.980839	0.664665	0.544961	1.17714	1.30558	1.13185	0.418498	0.593518	0.0542673	0.045642	0.315716	1.57368	0.321313	0.773091	1.12913	0.182387	0.465931	0.748837	1.33916	1.4906	0.403468	0.907074	0.327158	2.37903
MTUS2-AS2	0	0.0360994	0	0	0	0	0	0	0	0	0	0	0	0	0	0	0.0269481	0	0	0	0	0	0	0	0	0	0	0.0274609	0	0	0	0	0	0	0	0	0	0	0	0	0	0	0	0	0	0	0	0.0120895	0
AC006146.1	0	0	0	0	0	0	0	0	0	0	0	0	0	0	0	0	0	0	0	0	0	0	0	0	0	0	0	0	0	0	0	0	0	0	0	0	0	0	0	0	0	0	0	0	0	0	0	0	0
DNAJB8-AS1	0	0	0	0.00867264	0	0	0	0	0.0142008	0.0200731	0.0231274	0	0	0	0	0	0	0	0	0	0	0	0	0.0120232	0	0	0	0	0.0192152	0.0213119	0	0	0	0	0	0	0	0	0	0	0	0	0	0	0	0	0	0	0
LINC00621	0	0.0324802	0.0280556	0.0264969	0.0568206	0.0392795	0.0298848	0.0307641	0.0433866	0.0919916	0	0.070343	0.0559755	0.0283658	0.0363543	0.0438189	0.0242464	0	0	0	0.0135286	0.0267075	0.131442	0.0183668	0.0203551	0.0287747	0.0473551	0.123539	0.0293534	0.0325563	0.0122713	0.0652236	0	0	0.0682885	0.0449874	0.0436019	0.160247	0.120488	0.0234635	0.0227403	0.0258191	0.028728	0	0	0.0167683	0.0251323	0.119652	0
AC103726.2	0	0	0.080344	0	0	0	0.128374	0	0	0.0878136	0.101175	0	0	0	0.0520548	0.125486	0	0	0	0	0	0	0.225849	0.0525979	0.0582919	0	0.135613	0	0	0	0	0	0	0	0	0	0	0	0	0.0671936	0.0651225	0	0	0	0.0560239	0	0	0.0311503	0
AC011443.1	0	0	0.0904696	0	0.0916135	0	0.0481841	0	0.0699535	0	0.113926	0.226832	0	0.18294	0	0.0706504	0	0	0.28393	0	0.0436251	0.0861227	0	0	0	0.278365	0.229056	0.0796743	0.0946547	0.314949	0	0	0	0	0	0	0.0468671	0	0	0	0	0	0	0	0	0	0	0.105228	0.131931
AC092295.1	0	0.0440429	0.0760862	0.0359295	0	0	0	0	0	0.0831599	0	0.0953844	0	0	0	0	0	0	0	0	0	0	0	0	0.0552027	0.0780364	0	0	0	0.0882922	0	0.035377	0	0	0	0	0	0	0	0	0.0308356	0	0.0779098	0	0	0	0	0.0294995	0
AC090651.1	0	0	0	0.0491906	0.0527428	0	0	0	0	0.0569265	0	0	0	0	0.101236	0.0406742	0	0	0.0544871	0.035039	0.0502308	0.0495817	0	0	0	0.213677	0	0.0458693	0.0544937	0.0604398	0	0.0242171	0.0549519	0	0.0422584	0.0417588	0.0269818	0.0594986	0.0447362	0.0435593	0.0211083	0	0.0533326	0	0	0	0.0466572	0.0201937	0
AJ239322.2	0	0	0	0	0	0	0	0	0	0	0	0	0	0	0	0	0	0	0	0	0	0	0	0	0	0	0	0	0	0	0	0	0	0	0	0	0	0	0	0	0	0	0	0	0	0	0	0	0
AC116351.2	0.653165	0.265313	0.312505	0.226277	0.44304	0.102089	0.599186	0.27414	0.612149	0.227706	0.708355	0.36565	0.519583	0.337025	0.674906	0.244045	0.126036	0.23577	0.130769	0.462514	0.512354	0.277657	0.214735	0.177306	0.483694	0.299148	0.492314	0.421997	0.457747	0.314287	0.118463	0.377786	0.483576	0.200977	0.625425	0.567919	0.345367	0.309393	0.250523	0.348474	0.455939	0.498495	0.469327	0.156618	0.261492	0.286394	0.223955	0.387718	0.212671
AC009133.2	0	0	0	0	0	0	0	0	0	0	0	0	0	0	0	0	0	0	0	0	0	0	0	0	0	0	0	0	0	0	0	0	0	0	0	0	0	0	0	0	0	0	0	0	0	0	0	0	0
AL672291.1	0	0	0	0.033752	0	0.100069	0.0380676	0.235126	0.110533	0	0	0	0	0	0.0463085	0	0	0	0.0747723	0	0.0689314	0.0680406	0.0669727	0.0467916	0	0.0733069	0	0	0	0.165882	0	0	0	0	0	0	0	0	0.0613913	0.0597761	0	0	0.073188	0.0895523	0	0	0.0640275	0.0277116	0.104231
AC010731.2	0	0	0	0	0.0759976	0	0	0.0822941	0	0	0.094507	0.0940837	0	0	0	0.0586078	0	0	0.0785109	0	0.036189	0.0714427	0.0703213	0	0	0	0.126675	0	0.157041	0	0	0	0	0	0	0.0601706	0	0	0.0644609	0	0	0.069066	0	0	0	0	0.0672288	0.0290972	0
LDLRAD4-AS1	0.428406	0.218203	0.0150783	0.0284811	0.0916135	0.0527762	0.152583	0.231476	0.151566	0.0659203	0.113926	0.0756107	0.0601672	0.12196	0.0390767	0.0824255	0.319261	0.06205	0.0315478	0.152156	0.123604	0.0574151	0.211927	0.0690977	0.076578	0.170112	0.203605	0.106232	0.205085	0	0.0923319	0.119183	0.190901	0.130911	0.207973	0.278049	0.0781118	0.0516742	0.0906573	0.126103	0.109995	0.194268	0.0771983	0.0755674	0.0525703	0.036048	0.0540287	0.105228	0.0219885
AL135818.1	0.118196	0.488839	0.741086	0.374372	0.383954	1.21854	0.302911	1.43628	0.519723	1.14905	1.06345	1.08029	0.790873	0.400778	0.658808	1.09018	0.208524	0.354618	0.793305	0.173915	0.681471	0.311723	0.500617	0.586702	0.3001	0.636347	0.276357	0.333917	0.703241	0.799975	0.30907	0.448749	0.290935	0.399018	0.195765	0.345447	0.580334	0.511887	0.384881	0.374755	0.244464	0.23791	1.50005	0.712586	0.540794	0.79316	0.385969	0.681567	0.728858
LINC01499	0	0	0	0	0	0	0	0	0	0	0	0	0	0	0	0	0	0	0	0	0	0	0	0	0	0	0	0	0	0	0	0	0	0	0	0	0	0	0	0	0	0	0	0	0	0	0.0225807	0	0
NKX2-1-AS1	2.44235	2.14299	2.62311	4.06746	4.23874	1.97951	2.81395	2.42756	2.37349	2.66365	3.42035	3.35839	2.61677	3.06592	2.02495	1.0315	4.10787	2.04791	3.50314	1.3892	2.9783	1.71784	3.25974	3.66588	5.79041	2.78575	4.44325	4.35807	2.97802	5.35384	1.42399	2.22303	2.13944	2.76375	1.31318	2.64005	2.27444	3.23029	2.02934	3.45402	2.00551	4.05758	3.44796	4.4986	1.32317	2.76864	2.34979	1.99074	1.6549
AC007598.1	0	0	0	0.0348067	0	0.103196	0	0	0	0	0	0	0	0	0	0.0575612	0.0318505	0	0	0	0	0	0	0	0.0534776	0	0	0.0649132	0.0771183	0	0	0.102814	0.0777667	0	0	0	0.0381841	0	0	0	0.0896161	0	0.15095	0.0923508	0.0513969	0	0	0.0285776	0.107489
LINC00853	0.734162	0.404848	0.499567	0.188725	0.354119	0.524568	0.292677	0.766916	0.270395	0.273006	0.692003	0.626276	0.049836	0.757638	0.356036	0.585191	0.172696	0.513954	0.418092	0.604939	0.337253	0.475564	0.561719	0.35975	0.507431	0.461135	0.295127	0.307969	0.418142	0.637681	0.305911	0.580697	0.421658	0.433728	0.607985	0.680902	0.414075	0.798956	0.643633	0.37602	0.202461	0.367795	0.562695	0.125183	0.487687	0.50759	0.62652	0.910333	1.09277
AC104667.2	0.781451	0.634845	0.737797	0.376652	0.747126	0.460644	0.435432	0.677833	0.662996	0.588447	0.426879	0.399969	0.457522	0.8266	0.891438	0.467163	0.491144	0.594927	0.604951	0.657319	0.394233	0.512524	0.653954	0.522167	0.88251	0.368128	0.572179	0.66732	0.479847	0.694182	0.462257	0.472847	0.694265	0.654026	0.679504	1.18306	0.64046	0.865605	0.616582	0.75045	0.452554	0.275263	0.285858	0.349773	0.222472	0.524394	0.500157	0.618492	0.407106
SFTPD-AS1	0	0.122309	0.105647	0.0311806	0.133729	0.050845	0.0281339	0.144809	0.0306335	0.238156	0.241134	0.206943	0.164675	0.193603	0.0727268	0.103129	0.0285323	0.0407587	0.165782	0.0133262	0.12736	0.0377142	0.191798	0.0561948	0.0622783	0.0880387	0.0891613	0.098856	0.124351	0.620641	0.0259928	0.0337712	0.111464	0.0382183	0.0107146	0.0635275	0.140245	0.0528004	0.107757	0.110444	0.048168	0.0303829	0.169031	0.107549	0.0598551	0.0552506	0.0650645	0.0896015	0.144436
DYRK3-AS1	0.0903689	0.0533928	0.0922386	0.087114	0.280215	0.193709	0.343884	0.101144	0	0.302442	0.116154	0.115634	0.0920156	0.186517	0.0597612	0.576255	0.119573	0.474474	0.192988	0.310261	0	0	0.0864284	0.241539	0.0669217	0.0946028	0.0778449	0.162464	0	0.214072	0.201723	0.0857745	0	0	0.149675	0.295811	0.0955669	0	0.316903	0.154282	0.0373817	0.169771	0.0944494	0.346702	0.321589	0.0551293	0.165255	0.143048	0.403532
AC069023.1	0.146389	0.0864915	0.298836	0	0	0	0	0.327687	0.231068	0.326619	0	0.374632	0	0.15107	0	0.350055	0.129131	0.307442	1.25049	0	0.144101	0	0	0	0.108407	0.76624	0	0	1.09431	0	0.261418	0.138947	0.157645	0.14414	0	0.239593	0.774049	0	0.128338	0.124962	0.060555	0	0.305999	0.187209	0.729324	0.178609	0	0	0.653686
AL590302.2	0.0576686	0.0340724	0	0	0	0.0206025	0	0.0322722	0	0	0.0370616	0	0	0	0	0.0229834	0.025435	0	0	0	0	0	0.027577	0	0	0	0	0	0.0307923	0	0.0128729	0	0	0	0.0238787	0	0	0	0	0.0246137	0	0.0270847	0.0602725	0	0	0	0	0.0798747	0
AP000431.2	0	0	0	0	0	0	0	0	0	0	0	0	0	0	0	0	0	0	0	0	0	0	0	0	0	0	0	0	0	0	0	0	0	0	0	0	0	0	0	0	0	0	0	0	0	0	0	0	0
DSG1-AS1	0	0	0	0	0.0291026	0	0	0	0	0	0	0	0	0	0	0	0	0	0	0	0	0	0	0	0	0	0	0.0253099	0	0	0	0.0133626	0	0	0	0	0	0	0	0	0	0	0.0294281	0	0	0	0	0	0
LINC02504	0	0	0	0	0.00675671	0	0	0	0	0	0	0	0	0	0	0	0	0	0	0	0	0	0.00625204	0	0	0	0	0	0	0	0	0	0	0	0	0.00534958	0	0	0	0	0	0	0.00683226	0	0	0	0	0	0
AL353052.1	0	0	0	0	0	0	0	0	0	0	0	0	0	0	0	0	0	0	0	0	0	0	0	0	0	0	0	0	0	0	0	0	0	0	0	0	0	0	0	0	0	0	0	0	0	0	0	0	0
AC099681.1	0	0	0	0	0	0	0.0318609	0	0	0	0	0.0749943	0	0	0	0	0	0	0	0	0	0	0	0	0	0	0	0	0	0	0	0	0	0	0	0	0	0	0	0	0	0	0	0	0	0	0	0.0231934	0
AC016588.1	0	0	0	0	0	0	0	0	0	0	0	0	0	0	0	0	0	0	0	0	0	0	0	0	0	0	0	0	0	0	0	0	0	0	0	0	0	0	0	0	0	0	0	0	0	0	0	0	0
AL021707.8	0.176787	0.835612	1.80445	0.511259	1.46181	1.5158	0.38442	2.37439	0.837149	1.18332	2.2723	1.35727	1.62008	1.09464	0.46764	1.83189	0.389864	0.928207	2.64277	0.242784	0.783106	0.171775	1.85986	2.12633	0.130918	1.29549	0.761434	0.47674	1.51034	1.46575	0.789254	1.17459	0.380759	0.522212	0	0.144673	2.61738	0	0.309976	1.66001	0.585035	1.6606	1.8477	1.3565	1.00659	0.647092	0.484929	1.11937	0.526283
LINC00347	0	0	0	0	0	0	0	0	0	0	0	0	0	0	0	0	0	0	0	0	0	0	0	0	0	0	0	0	0	0	0	0	0	0	0	0	0	0	0	0	0	0	0	0	0	0	0	0	0
AC108156.1	0	0.794787	0.0686516	0.0648375	0.208559	0	0.0731277	0.0752794	0.212333	0.0750341	0.259354	0.0860641	0.273942	0.138821	0.0889585	0.107224	0	0.141257	0	0	0.0662086	0	0.0643272	0.224716	0.199235	0	0.347632	0.241839	0.646447	0.238995	0.0600555	0.0957607	0.144863	0.264906	0.0557003	0	0.177822	0.235273	0.0589663	0.11483	0.11129	0.0631788	0.070297	0.0860149	0.191483	0.287223	0.184495	0.106468	0.100114
AL513318.2	0.257273	0.29451	0.196947	0.077502	0.066479	0.137869	0.0786704	0.143974	0.0380711	0.107628	0.24801	0.349774	0.294706	0.298687	0.106335	0.179435	0.0992875	0.0844244	0.0858469	0.0772877	0.17411	0.156236	0.199919	0.118188	0.0119075	0.0673316	0.0554045	0.158992	0.0343429	0.304722	0.165108	0.175514	0.294369	0.0791624	0.439429	0.0394757	0.45912	0.0749943	0.394711	0.329422	0.199543	0.0302078	0.201667	0.0822528	0.148775	0.0882836	0.147021	0.127264	0.263272
AL117332.1	0.631098	0.608371	0.813669	0.576348	0.377647	0.806923	0.595871	0.669167	0.445649	0.741096	0.55501	0.595026	0.338209	0.377056	0.944522	0.397137	0.908295	0.558068	0.886674	1.11758	0.588536	0.548656	0.412975	0.998765	0.467353	0.347719	0.343349	0.477719	0.603011	0.550784	0.81559	0.930045	0.67962	0.588695	0.412606	0.733908	0.368825	0.735853	0.669758	0.708844	0.645775	0.436803	0.729025	0.509731	0.638292	0.587631	1.00222	0.644082	0.247202
AC073254.1	0.182387	0.313018	0.319133	0.255355	0.394983	0.273048	0.179413	0.388826	0.41127	0.552271	0.301407	0.322284	0.451012	0.268885	0.379071	0.304603	0.237498	0.282723	0.482236	0.196801	0.367622	0.329116	0.340563	0.197316	0.276562	0.463693	0.344148	0.320087	0.315346	0.483486	0.217135	0.325621	0.336704	0.290756	0.273313	0.234544	0.312279	0.324056	0.205583	0.452244	0.265857	0.252902	0.308628	0.344313	0.271983	0.423867	0.28588	0.367758	0.323187
LINC00868	0.123599	0	0	0	0.0319379	0	0.0335954	0.103752	0.0487737	0	0	0.0395385	0	0	0.0613023	0.0738894	0.0136285	0.0324473	0	0.042435	0.0608335	0.0300237	0	0.0412946	0	0	0.0266174	0.0277757	0	0	0	0.0439932	0	0	0.0255892	0	0.0163386	0.0720576	0	0.0263769	0.0639096	0	0	0	0	0.0377007	0.0565056	0.0489122	0.0459932
LINC02130	0	0.0369008	0	0	0	0	0	0	0	0	0	0	0	0	0	0	0	0	0	0	0	0	0	0	0	0	0	0	0	0	0	0	0	0	0	0	0	0	0	0	0	0	0	0	0	0	0.0571056	0	0
AC037459.2	0.247052	1.33455	1.20078	0.714462	0.997088	1.0171	0.831396	1.69855	0.789203	1.53552	2.08671	2.07737	1.29371	1.42045	0.980258	2.00673	0.731612	0.259425	2.04757	0.161562	1.33755	0.525818	0.978872	1.24204	1.02802	1.1084	1.13501	1.81889	1.26889	1.85324	0.56723	1.11104	1.27956	0.718184	0.340987	0.365837	0.982845	0.67214	0.639452	1.06449	0.851624	0.59673	1.91811	1.09827	1.32294	1.20571	1.00037	1.72721	0.928076
LINC01544	0	0	0	0	0	0	0	0	0	0	0	0.00801022	0	0	0	0	0	0	0	0.00429851	0	0	0.00598711	0.00418299	0.0139075	0	0	0	0	0.00741463	0	0	0	0.00616388	0	0	0	0	0.00548815	0	0.00517905	0	0	0.00800564	0	0	0	0.00247732	0
MIR17HG	0.0463231	0.18611	0.198582	0.178619	0.210669	0.145633	0.377732	0.165908	0.204732	0.34107	0.428691	0.734995	0.339604	0.487604	0.165421	0.878781	0.110328	0.077829	0.692479	0.0190848	0.191516	0	0.14177	1.26289	0.0686082	0.193974	0.877873	0.174886	0.267131	0.351146	0.25644	0.193459	0.0598617	0.0273668	0.0230171	0.0454898	0.289027	0.108024	0.178689	0.395426	0.0958095	0.156644	0.387318	0.687183	0.171441	0.0904298	0.127065	0.344634	0.634343
AC007681.1	0.131742	1.23428	0.307355	0.0680341	0.369598	0.181539	0.163697	0.126385	0.0148534	0.892312	0.169332	0.686335	0.191632	0.417575	0.16802	0.412539	0.232422	0.118577	0.140671	0.0969228	0.185261	0.155437	0.377992	0.0817424	0.857135	0.187169	0.980827	0.617487	0.401966	0.189476	0.184848	0.308144	0.182406	0.722712	0.413022	1.00109	0.253761	0.0548606	0.305242	0.152622	0.299728	0.0530349	0.501587	0.0962726	0.308082	0.137775	0.0516242	1.55287	0.266126
AC011603.3	0	0.0702743	0.0607011	0.0286644	0.0204895	0.0424926	0.0323294	0.0665614	0.0156452	0	0.127399	0.0253657	0.0807391	0.0204575	0.0917657	0.0948067	0.0262298	0.0208164	0.127003	0.0816717	0.00975684	0.038523	0.0189592	0.0397385	0.0146801	0.0415046	0.0683051	0.0356386	0	0.0469593	0.0177002	0.0752629	0	0.0390379	0.0164166	0.0648899	0.0314457	0.0231141	0.0521375	0.0338438	0.0246005	0.0186207	0.062156	0.0253512	0.0423268	0.03628	0.0362508	0.0627587	0.0295067
AC012464.2	0.0830605	0	0.0423895	0.100086	0.0858509	0.178043	0	0	0.0983301	0.0463304	0.0533801	0	0.042287	0.0428582	0.0274641	0.0993097	0.0183171	0.0872205	0	0.028517	0	0	0.0397193	0.0555012	0.0615096	0.086952	0.0357747	0.0373313	0.0443504	0.245949	0.0556227	0.0197094	0.0447233	0	0.206356	0.101958	0.109798	0.0968476	0	0.141805	0.0343586	0.0390103	0	0.159332	0.0295582	0.152013	0.113918	0.0164349	0
AC022498.1	0	0	0	0	0	0	0	0	0	0	0	0	0	0	0	0	0	0	0	0	0	0	0	0	0	0	0	0	0	0	0	0	0	0	0	0	0.0245783	0	0	0	0	0	0	0	0	0	0	0	0
AC132807.1	0	0	0	0	0	0	0	0	0	0	0	0	0	0	0	0	0	0	0	0	0	0	0	0	0	0	0.0608482	0	0	0	0	0	0	0	0	0	0	0	0	0	0	0	0	0	0	0	0	0	0
WSPAR	0	0	0	0	0	0	0	0	0	0	0	0	0	0	0	0	0	0	0	0	0	0	0	0	0	0	0	0	0	0	0	0	0	0	0	0	0	0	0	0	0	0	0	0	0	0	0	0	0
AL161891.1	0.104677	0.193785	0.0997195	0.181632	0.187535	0.139613	0.0910468	0.234314	0.236825	0.225766	0.295997	0.375036	0.198957	0.432095	0.212284	0.333746	0.215451	0.212511	0.238446	0.115003	0.247297	0.0610252	0.307011	0.270455	0.175706	0.226467	0.210396	0.232097	0.245927	0.314089	0.199391	0.149032	0.187875	0.178651	0.173373	0.182744	0.236155	0.211556	0.250836	0.285935	0.138561	0.2622	0.255274	0.160638	0.288071	0.140487	0.216942	0.245782	0.270066
AL442067.2	0	0	0.090968	0.0429571	0.276355	0.191041	0	0	0.211017	0.198851	0.229108	0.114041	0.0907481	0.183948	0.117876	0.142079	0.0393086	0.280763	0.0951648	0.0611975	0.263193	0	0	0.238212	0.0659999	0.373199	0	0.0801133	0.0951763	0.316684	0.318311	0.0422965	0.0959765	0	0.22142	0.145868	0.329877	0.103918	0.0781344	0.228236	0.258068	0.0837163	0.186297	0	0.126864	0.05437	0.0814895	0.282155	0.132658
ACOXL-AS1	0.103692	0.46784	0.490703	0.249894	0.360501	0.16165	0.261348	0.559178	0.349666	0.662517	0.981419	0.398046	0.671885	0.389121	0.274289	0.556022	0.153833	0.0296961	0.69452	0.0194185	0.561393	0.12823	0.820415	0.270851	0.139615	0.690777	0.251726	0.262679	0.463069	0.826222	0.206213	0.281841	0.314692	0.241325	0.0702584	0.223711	0.872271	0.384695	0.479324	0.257497	0.31195	0.274493	0.433498	0.361653	0.295203	0.230027	0.318906	0.26859	0.589308
AC010973.2	0.184117	0.279726	0.590627	0.253551	0.48935	0.300696	0.214478	1.35417	0.415171	0.410796	0.980414	0.841399	0.482072	0.678589	0.365272	0.440273	0.266819	0.331438	1.09532	0.126425	0.453098	0.357794	0.301867	0.474535	0.253214	0.385487	0.453146	0.52015	0.589861	0.404996	0.540158	0.549235	0.481521	0.103593	0.043564	0.0645733	0.681477	0.214679	0.161414	0.35924	0.195844	0.247065	0.522313	0.437277	0.187202	0.30487	0.264543	0.541256	0.391503
AL391839.1	0	0	0	0	0	0	0	0	0	0	0	0	0	0	0	0	0.0538454	0	0.130358	0	0.120175	0	0	0	0	0	0	0.10974	0	0	0	0	0	0	0	0.0999059	0.0645527	0	0	0	0	0	0	0	0	0	0	0	0
AC025437.2	0	0	0	0	0	0	0	0	0	0	0	0	0	0	0	0	0	0	0	0	0	0	0	0	0	0	0	0	0	0	0	0	0	0	0	0	0	0	0	0	0	0	0	0	0	0	0	0	0
AP006565.1	0	0	0	0	0.057063	0	0	0	0.0435717	0	0	0	0	0	0	0	0	0	0	0	0.0271726	0	0	0	0	0	0	0.0496265	0.0589573	0.0653905	0	0.0262007	0	0.05436	0	0.0451793	0.0291919	0	0.0484007	0	0	0	0	0	0	0	0	0	0
AC104365.4	0	0	0	0	0	0	0	0	0	0	0	0	0	0	0	0	0	0	0	0	0	0	0	0	0	0	0	0	0	0	0	0	0	0	0	0	0	0	0	0	0	0	0	0	0	0	0	0	0
CACNA1C-AS4	0	0.0520126	0.0449271	0	0	0	0	0	0	0.0491039	0	0	0	0.0908478	0	0.0350849	0	0	0	0	0	0	0	0.0588237	0	0	0	0	0	0	0.0393016	0.0208893	0	0	0.0364515	0	0.0698223	0	0	0	0	0	0.0460039	0	0	0	0	0.0174187	0
AC023302.1	0	0.233105	0.671167	0.253551	0.679653	0.0469837	0.107239	0.220789	0.155689	0.293426	0.507111	1.09382	0.0669544	0.339294	0.434848	0.314481	0.116008	0.207149	0.631917	0.0903037	0.0647283	0.127784	0	0.263631	0	0.137674	0.16993	0.354648	0.0702215	0.545186	0.176138	0.156033	0.212436	0	0.163365	0.269056	0.104308	0.306684	0	0.392919	0.380808	0.123533	0.618528	0.252275	0.187202	0.36103	0.240493	0.364307	0
AL583808.1	0	0.0766117	0	0	0	0	0	0	0	0	0	0	0	0.133814	0.0857495	0.103356	0	0	0	0.0445185	0.0319101	0	0.124014	0	0	0.0678713	0	0.0582788	0.0692364	0	0.0868338	0	0	0.0638375	0.0536911	0.0530563	0	0	0.0568392	0.0553438	0	0.0608999	0	0	0	0	0	0.0513137	0
LINC02061	0	0	0	0	0	0	0	0	0	0	0	0	0.098333	0	0	0	0	0	0	0	0	0	0	0	0	0	0	0	0	0	0	0	0	0	0	0	0	0	0	0	0	0	0	0	0	0	0	0	0
AC011912.1	0.0500376	0.0821216	0.045398	0.0803922	0.137916	0.0675325	0.0695147	0.161788	0.0745939	0.254296	0.107191	0.170738	0.198136	0.143438	0.07721	0.208285	0.127511	0.0817345	0.0771752	0.0610819	0.150502	0.059423	0.111663	0.0705854	0.0494064	0.110584	0.100574	0.0949547	0.136557	0.171213	0.049642	0.168866	0.203565	0.169703	0.0966883	0.095545	0.0940724	0.0388955	0.199841	0.142378	0.179386	0.130559	0.185945	0.0497701	0.170151	0.101751	0.106753	0.239818	0.198611
PHACTR3-AS1	0	0	0	0	0	0	0	0.0530929	0	0	0	0	0	0	0	0	0	0	0	0	0.0233477	0	0	0	0	0.099319	0	0	0	0	0	0	0	0	0	0	0	0	0	0	0	0.0445587	0	0	0	0	0	0.0187724	0
AC242988.1	0	0.0267712	0	0	0	0	0	0.0507134	0	0	0	0	0	0	0.0299643	0	0	0	0	0	0	0	0	0.0908307	0	0	0	0	0	0	0	0	0	0	0	0	0.0239586	0.0528321	0	0	0	0	0	0	0	0	0	0	0
AC090099.1	0	0	0	0	0	0	0	0	0	0	0	0	0	0	0	0.0502189	0	0	0	0	0	0	0	0	0	0.0989322	0	0	0	0	0	0	0	0	0	0	0	0	0	0	0	0	0	0	0	0	0.028803	0	0
AC240565.3	0	0.0352994	0	0.0143983	0.0308762	0	0	0	0.0235762	0	0.0767924	0.0382242	0	0	0	0	0	0	0	0	0	0	0.0285701	0.019961	0	0.0625444	0.0514653	0	0	0.0353821	0	0.0141769	0	0.0294136	0	0	0.0157955	0	0	0.0255001	0	0	0.0312215	0.0764047	0.0212611	0.0182237	0	0.0709295	0
AC011298.1	0	0	0	0	0	0	0	0.0106561	0	0	0	0	0	0	0.00629621	0.022767	0	0	0	0	0	0	0	0.00636189	0	0	0	0.0085583	0	0	0	0	0	0.00937461	0	0.00779137	0.0100686	0	0.0083469	0	0	0	0	0	0	0	0	0	0
CU104787.1	0	0	0	0	0	0	0	0	0	0	0	0	0	0	0	0	0	0	0	0	0	0	0	0	0	0	0	0	0	0	0	0	0	0	0	0	0	0	0	0	0	0	0	0	0	0	0	0	0
LINC01318	0	0	0	0	0	0	0	0	0	0	0	0	0	0	0	0	0	0	0	0	0	0	0	0	0	0	0	0	0	0	0	0	0	0	0	0	0	0	0	0	0	0	0	0	0.0385692	0	0	0	0
AC007666.1	0.0165062	0.0195047	0	0.0238675	0.0682427	0.0117939	0	0.0738967	0.0390812	0.0368279	0.127295	0.0633625	0.0168069	0.0681358	0.0327467	0.0526274	0.0364006	0.0173328	0.0176249	0.011334	0.0324962	0.0320763	0.0631457	0.0330883	0	0.034559	0	0.0296746	0.0528811	0.0782017	0.0294762	0.0235005	0.0533257	0.032505	0.0136693	0.0270154	0.0872779	0.019246	0	0.0704504	0.061451	0.0155046	0.0690059	0.0211087	0	0.0302086	0.0905531	0.0391922	0.0245688
AL158801.3	0	0.0526574	0	0	0	0.127361	0	0.0997504	0	0.298276	0	0.114041	0	0	0	0	0.0393086	0	0.19033	0	0.131596	0	0	0	0	0.186599	0.0767726	0.0801133	0.285529	0	0.0397888	0.0422965	0.191953	0	0	0	0.0942505	0	0.234403	0	0	0	0.0931484	0	0.126864	0.05437	0	0.141077	0
LINC01254	0	0	0.0102392	0	0.0103687	0	0	0	0	0	0.012894	0.0256725	0	0.0103524	0.0132679	0	0	0	0	0	0	0	0.00959422	0	0	0	0	0	0	0	0	0	0	0.0098775	0	0	0.00530433	0	0	0	0	0.00942295	0	0	0	0	0	0.0158794	0
AC091544.6	0	0	0	0	0	0	0	0	0	0.150381	0	0	0	0	0.0891438	0	0.118909	0	0	0	0	0	0	0	0	0	0	0	0.143954	0	0	0	0	0	0	0	0	0	0	0	0	0	0	0	0	0	0	0.0533449	0
LINC00322	0	0.082037	0	0	0	0.0661401	0.100642	0.0518017	0.109584	0.0516329	0.0594894	0.118446	0.0471267	0.42987	0.153037	0.368919	0.183721	0.0486014	0.296522	0	0.136679	0	0.0885304	0	0.239923	0.242259	0.119607	0.166416	0.345984	0.0548195	0.123977	0.153756	0	0.136716	0.0766577	0.0378756	0.0244728	0.107932	0.202881	0.0395087	0.0957272	0	0.14512	0.355134	0.395293	0.141175	0.550142	0.311369	0
AP000679.1	0	0	0	0	0.0160687	0	0.00845133	0	0	0	0.0199823	0.0198928	0.0316594	0	0	0.0123918	0.00685681	0	0	0	0.0382584	0.0151056	0	0	0.0115127	0.0162748	0	0.0419238	0	0	0.00694058	0.029512	0	0.0153075	0.0128745	0.0508891	0	0	0.0136294	0	0	0.0146031	0.0162484	0	0	0	0	0.00615222	0
AL731557.1	0.21742	0.46245	0.443836	0.146712	0.0449448	0.217489	0.260026	0.34068	0.0686372	0.0485099	0.391239	0.222564	0.0885526	0.314121	0.172536	0.65855	0.383576	0.136985	0.139294	0.59717	0.706269	0.211255	0.249527	0.435841	0	0.455212	0.112373	0.15635	0.650115	0.566542	0.0970655	0.330186	0.421445	0.214079	0.216063	0.177924	0.413866	0.456316	0.457464	0.037119	0.431699	0.163382	0.18179	0.0556091	0.247589	0.557073	0.079518	0.240912	0.582519
AL512283.1	0	0.0276223	0	0	0	0.0167023	0	0	0	0	0.0300456	0	0	0.0241232	0	0	0	0	0	0.0160511	0.0115052	0	0.0223565	0	0	0	0	0	0	0.027687	0	0	0	0.0230166	0	0.0191294	0.0123602	0	0	0.0199542	0.0193391	0	0	0	0	0	0	0	0
AC125793.1	0	0	0	0	0	0	0	0	0	0	0	0	0	0	0	0	0	0	0	0	0	0	0	0	0	0	0	0	0	0	0	0	0	0	0	0.0177328	0	0	0	0	0	0	0	0	0	0	0	0	0
LINC02759	0	0	0	0	0	0	0	0	0	0	0	0	0	0	0	0	0	0	0	0	0	0	0	0	0	0	0	0	0	0	0	0	0	0	0	0	0	0	0	0	0.0254423	0	0	0	0	0	0	0	0
LINC02458	0.0110004	0.0454955	0.011228	0.0318125	0	0.0314396	0.0418601	0.0738716	0.034727	0.0122718	0.0848345	0.0703788	0.0224016	0.0340563	0.0800203	0.0876825	0.019407	0.0462052	0.0352378	0.0528742	0.027071	0.0427539	0.0210414	0.0367523	0.0325848	0.0230315	0.0663309	0.00988817	0.0939789	0.0521167	0.0294662	0.0626466	0.0118461	0.0216627	0.0728782	0.0360083	0.0348993	0.0384789	0.0289318	0.0281706	0.0409534	0.0619973	0.0344912	0.0140677	0.0234877	0.0335537	0.0201161	0.0261192	0.0163736
AL355516.1	0	0	0	0	0	0	0	0	0	0	0	0	0	0	0	0	0	0	0	0	0	0	0	0	0	0	0	0	0	0	0	0	0	0	0	0	0	0	0	0	0	0	0	0	0	0	0	0	0
HCG17	0.0852492	0.100736	0.130519	0.0821787	0.176226	0.0304558	0.254887	0.190827	0.235483	0.142654	0.0547867	0.163624	0	0.219938	0.112751	0.237829	0.150398	0.0447594	0.0910272	0.117074	0.146854	0.165664	0.122298	0.0569637	0	0.133865	0.0734347	0.268205	0.0910382	0.201944	0.228353	0.121373	0.0918036	0	0.141196	0.139526	0.180305	0.248499	0.26158	0.363855	0.0352639	0.160153	0.178197	0.10902	0.151685	0.026003	0.272813	0.185547	0.0634452
AC244453.2	0.0547876	0.0323702	0.0652413	0.0440119	0.0755042	0.0652441	0.0397115	0.0408799	0.0216198	0.0611201	0.03521	0.128525	0.0185953	0.037693	0.0483082	0.0509489	0.0604108	0.0479429	0.0292505	0.0125401	0.0404483	0.0177447	0.0611317	0.0427107	0.0473344	0.0764726	0.0314631	0	0.0975133	0.0324461	0.069302	0.0433351	0	0.0359638	0.0302477	0.0373625	0.0337977	0.0425878	0.0480318	0.0311787	0.0264405	0.0257316	0.0858921	0.0583872	0.0519917	0.022282	0	0.0361354	0.0815493
AL160270.1	0	0.12117	0	0.0247122	0.105987	0	0	0	0	0	0	0.13121	0	0.0529106	0	0	0.0226134	0	0.0547461	0	0.0504696	0	0	0	0.0379683	0	0.0883311	0.322611	0.219011	0	0.0457792	0.0243322	0.110426	0	0	0.0839146	0.0271101	0	0	0.0437663	0	0	0.107172	0	0.072982	0	0	0.162317	0
AC130650.1	0.0779568	0	0.159139	0	0.161151	0	0	0	0	0.260902	0.1002	0.598508	0	0	0.103106	0.124277	0.10315	0	0.332962	0	0.0383691	0	0.149115	0	0.17319	0	0.0671529	0.070075	0.166501	0.184669	0.0348033	0	0.0839506	0	0.193676	0	0.0412204	0	0.0683441	0.33273	0	0	0	0.0996943	0	0	0.0712788	0.1851	0.348108
AL110115.1	0.0888793	0.0525127	0	0	0	0.127011	0	0.298429	0	0.198304	0.114239	0.113728	0	0	0	0.354223	0	0	0.474517	0	0	0	0	0.178168	0	0.27913	0.0765617	0.159786	0.0949148	0	0.0396795	0.0843606	0	0	0	0	0.140987	0	0	0	0.0367656	0.0834863	0.0928925	0	0	0.0542206	0.0812656	0.0703449	0.132294
AC009486.1	0	0.0940449	0.0406167	0.0959004	0	0.0284329	0.0216325	0.267228	0	0.0887857	0.102295	0.101837	0.202593	0.0410659	0.0789465	0.158594	0.122858	0.0417864	0.0424905	0.0273244	0.1371	0.0773303	0.0380583	0.10636	0.0589372	0.124973	0.0342786	0.0715403	0.0849913	0.0942652	0	0.0944258	0.128559	0.19591	0	0	0.105206	0	0.0697731	0.0679374	0.148148	0	0.0415902	0	0.113288	0.121379	0.145538	0.141728	0.118462
DLGAP1-AS4	0.0427372	0	0	0	0	0	0	0	0	0	0	0	0	0	0	0	0	0	0	0	0	0	0	0	0.0316486	0.0447395	0	0.61466	0	0	0	0.141975	0.138069	0	0	0	0	0	0	0	0	0	0	0	0	0	0	0	0
AC093382.1	0.0853616	0.35304	0.0871277	0.164574	0.529376	0	0.417638	0.382157	0.202109	1.14274	0.329154	0.546132	0	0.0880912	0.508049	1.63298	0.0376491	0.0896369	0.638031	0	0.210068	0.0829414	0.408197	0.285194	0	0.357444	0.661784	0.306925	0.182317	0.808841	0.152436	0.243065	0.0919248	0.1681	0.141382	0.13971	0.631901	0.0995307	0.449015	0.291468	0.176552	0.240546	0.267648	0.764148	0.364525	0.312448	0.780493	0.540487	0.889404
AC034245.1	0	0	0	0	0	0	0	0	0	0	0	0	0	0	0	0	0	0	0	0.0181049	0	0	0	0	0	0	0	0	0.0281573	0	0	0	0	0	0	0	0	0	0	0	0	0	0	0	0	0	0	0	0
MIR205HG	0.110354	1.07038	0.197115	0.0265948	0.941005	0.249689	0	0.19556	0.043547	0.348808	0.307322	0.400083	0	1.14832	0.225013	0.175923	0.137904	0.0965673	0.088375	0.0631458	0.158417	0.276998	0.378192	0.0368693	0.905745	0.09627	0.736716	5.01769	1.09009	0.0544611	0.570673	0.545538	0.0297096	0.525181	0.274163	0.617099	0.758559	0.0643356	0.0322488	0.180552	0.692338	0	1.37443	0.0588021	0.438524	0.162693	0.00840838	3.48637	0
LINC00911	0	0	0	0	0	0	0.0315183	0	0	0	0	0	0	0	0.0383414	0	0	0	0	0	0	0	0	0	0	0	0	0	0	0	0	0	0	0.0570877	0	0	0	0	0	0	0	0	0	0	0	0.0353697	0	0	0.0862991
DHRS4-AS1	5.51057	8.46406	6.29548	3.09004	7.3709	6.24704	4.05783	5.61331	6.01195	4.95214	6.06444	5.12708	6.33527	3.01994	4.35869	3.00722	4.96815	2.90273	5.67254	6.36826	6.08032	6.07173	6.38117	1.81702	5.24768	5.88185	6.00339	7.79435	6.87518	6.44157	5.07306	6.39699	5.94395	6.07309	6.53205	10.5886	5.64185	6.86621	6.80454	3.99683	6.31328	5.64138	5.97583	5.02051	3.40933	6.36088	4.42105	7.81422	5.06611
LINC02282	0	0	0	0	0	0	0	0	0	0	0	0	0	0	0	0.0155815	0	0	0	0	0	0	0	0	0	0	0	0	0	0	0	0	0	0	0	0	0	0	0	0	0	0	0	0	0	0	0	0	0
AL136985.1	0	0	0	0	0.0846555	0.0585214	0	0	0	0	0	0.104802	0	0	0	0	0	0	0	0	0	0	0	0.0547284	0.0606531	0	0	0	0	0	0	0	0	0	0	0	0	0	0	0	0	0	0	0	0	0	0	0.0324121	0
LINC02126	0.908766	0.193294	0.482335	0.385455	0.225431	1.01295	0.43474	0	0.22951	0.364969	0.37378	0.41862	0.444156	0.150052	0.649047	0.318721	0.36875	0.687082	0.582216	1.42274	0.357824	0.63576	0.208594	0.291475	0.29611	0.30443	0.187877	0.457456	0.194095	1.20554	0.194742	0.224266	0.156582	0.429505	0.150516	0.416462	0.326753	0.254307	0.509893	0.403388	0.285697	0.13658	1.02578	0.232433	0.129358	0.576566	0.265894	0.230162	0.595173
AC099520.1	0	0.00793467	0	0	0	0	0	0	0	0	0	0	0	0	0	0	0	0	0	0	0	0	0	0	0	0	0	0	0	0	0	0	0	0	0	0	0	0	0	0	0	0	0	0	0	0	0	0	0
AC009812.3	0.0257717	0.116738	0.113988	0.103514	0.10655	0.128899	0.04203	0.326904	0.0677988	0.143752	0.309168	0.263814	0.104965	0.0531916	0.0795335	0.171186	0.136401	0.0270624	0.137592	0.0117975	0.169125	0.058429	0.180751	0.132025	0.11451	0.0899304	0.1036	0.169884	0.110087	0.111924	0.0306816	0.130461	0.249779	0.135337	0.0569131	0.0632702	0.127186	0.080132	0.0903753	0.131996	0.0994994	0.0403466	0.305268	0.10986	0.0427989	0.183423	0.196367	0.169978	0.115081
AC234917.1	0	0.0604893	0.313494	0	0	0	0	0	0	0	0	0	0	0.211307	0	0.244817	0.0451551	0	0.109319	0	0.0503897	0	0	0.205231	0.0758164	0	0	0	0	0	0	0	0	0	0	0	0.0541344	0	0	0.174788	0	0	0.107003	0	0	0.0624566	0	0.0405151	0
LINC01284	0	0.0523688	0.0904696	0.0427217	0	0.0316657	0	0	0.0699535	0	0.0569631	0	0	0	0	0	0.0586398	0	0.0473217	0	0	0.129184	0	0	0.0984574	0	0.038176	0	0	0	0	0.0420647	0	0.0872738	0.0367012	0.0725344	0.0234335	0	0.0777063	0	0.0366648	0	0	0.0566755	0	0	0.0405215	0.0526141	0
AC022903.1	0	0	0	0	0	0	0	0	0	0	0	0	0	0	0	0	0	0	0	0.0473661	0	0	0	0	0	0	0	0	0.0736652	0	0	0	0	0	0	0	0	0	0	0	0	0	0	0	0	0	0	0.027298	0
ITFG1-AS1	0.0516806	0.0916036	0	0.0498192	0.16025	0.184632	0.112378	0.0578425	0.122363	0.115308	0.19928	0.264517	0.105245	0.0533332	0.10253	0.41194	0.0683819	0.054269	0.220734	0.0709735	0.356109	0.100431	0.148281	0.103599	0.191358	0	0.222592	0.185822	0.33114	0.183637	0.0922898	0.147159	0.166962	0.254432	0	0.0845849	0.382573	0	0.0906159	0.22058	0.10689	0.0970895	0.162043	0.198274	0.0735649	0.0945829	0.094507	0.265872	0.384624
AL135925.1	0.6847	0.53939	1.37832	0.779212	1.5137	0.815378	0.682396	0.872772	0.675477	1.12454	0.928957	1.07082	0.987666	1.15803	1.09425	1.13701	1.4009	0.679048	1.05604	1.35822	1.00163	1.42297	0.727604	1.16921	1.05635	0.915884	0.884713	0.615473	0.934305	1.62196	0.356626	1.03802	1.31083	0.880177	1.40181	0.980558	1.03584	1.24188	0.967102	0.892952	1.28241	0.857539	1.19269	0.972914	0.920491	0.916618	1.2347	1.11394	0.707744
AC015878.2	0	0	0	0	0	0	0	0	0	0	0	0	0	0	0	0	0	0	0	0	0	0	0	0	0	0	0	0	0	0	0	0	0	0	0	0	0.0947727	0	0	0	0	0	0	0	0	0	0	0	0
AC004846.2	0.0416371	0.270606	0.29749	0.100344	0.129108	0.0892509	0.0679043	0.559218	0.0985832	0.371597	0.42814	0.532778	0.127188	0.343748	0.137674	0.232319	0.12855	0.0437225	0.666888	0.171542	0.122959	0.12137	0.398216	0.472975	0.215838	0.261527	0.251067	0.561411	0.266787	0.443847	0.204475	0.217362	0.269031	0.245984	0.241368	0.10222	0.132096	0.145645	0.109509	0.355426	0.189459	0.156443	0.522207	0.319484	0.651953	0.304808	0.532985	0.52727	0
AC078905.1	0.06356	0.22532	0	0.0919062	0.131391	0.272487	0.207315	0.640245	0.100326	0.638158	0.245087	1.13862	0.258873	0.131185	0.210162	0.455966	0.0841003	0.0667434	0.135736	0.0436438	0.0938497	0	0.121577	0.127413	0.0470687	0.199614	0.219006	0.0571338	0.271505	0.451695	0.0283759	0.0301643	0.136894	0.0625834	0	0	0.067216	0.222331	0.167168	0	0.105168	0.119407	0.06643	0.24385	0.180949	0	0.174346	0	0.0946068
EGILA	0.0353574	0.167122	0.036089	0.017042	0.109636	0.126317	0	0.158292	0.139525	0.197221	0.272676	0.0452424	0.21601	0.036488	0.257202	0.028183	0.0467837	0.0742565	0.0755078	0	0.0870118	0	0.0338157	0.0708778	0	0.111042	0.091372	0.254261	0.0377584	0.125635	0.0631403	0.117459	0	0.139257	0.0878422	0.144673	0.0560868	0.164906	0.0619952	0.0603641	0.0731293	0.132848	0.110862	0	0.0503296	0.194128	0.193972	0.153913	0.31577
AC131571.1	0.102923	0.02027	0.0700348	0	0.0354602	0	0.0373006	0.115194	0.0812292	0	0.0881931	0	0	0.106214	0	0	0	0	0.109899	0	0.0168856	0	0	0	0.0254061	0.14366	0	0.0308389	0.109912	0	0.0153164	0	0	0.0337804	0	0.0280754	0.0544214	0	0.0902315	0.0585717	0	0.0322259	0.0358567	0	0.0488352	0.0418585	0.125475	0.0407299	0.0510656
BGLT3	0	0	0	0	0	0	0	0	0	0	0	0	0	0	0	0	0	0	0	0	0	0	0	0	0	0	0	0	0	0	0	0	0	0	0	0	0	0	0	0	0	0	0	0	0	0	0	0	0
LINC01135	0.064964	0.383828	0.0994621	0.125248	0.302159	0.18567	0.300183	0.327193	0.256356	0.326127	0.167	0.166252	0.297665	0.435768	0.279246	0.414256	0.15759	0.375197	0.346835	0.11152	0.22382	0.126244	0.124263	0.151932	0.384867	0.136015	0.363745	0.379573	0.416253	0.384727	0.188518	0.277475	0.174897	0.255863	0.215196	0.478465	0.309153	0.340863	0.17086	0.0831824	0.309037	0.305111	0.305538	0.0830786	0.254301	0.198156	0.207896	0.604147	0.338438
AC019131.1	0	0.0614618	0	0	0	0	0	0	0	0	0	0	0	0	0.0343963	0	0.0458811	0.054618	0	0	0.0767998	0	0	0	0	0	0.134414	0	0.055545	0	0.0232208	0.0740529	0	0	0	0.0425644	0.0275024	0.121293	0	0	0.0430311	0	0	0	0	0.0317304	0	0.0617497	0
AL589986.1	0	0	0	0	0	0	0	0	0	0	0	0	0	0	0	0	0	0	0	0	0	0	0	0	0	0	0	0	0	0	0	0	0	0	0	0	0	0	0	0	0	0	0	0	0	0	0	0	0
AC012615.5	0	0	0	0	0	0	0	0	0	0	0	0	0	0	0	0	0	0	0	0	0	0	0	0	0	0	0	0	0	0	0	0	0	0	0	0	0	0	0	0	0	0	0	0	0	0	0	0	0
AL138733.1	0	0	0	0	0	0.0270996	0	0	0.0299332	0	0	0	0	0	0.050163	0	0.016728	0.0398269	0	0.026043	0	0	0.0362736	0.0760295	0	0	0.0653422	0.0340927	0.0405029	0	0	0.0359991	0.0408435	0.0373446	0	0	0.040109	0	0	0	0	0	0.0396399	0	0.0269939	0	0	0	0
AL591623.1	0	0	0.0168477	0.00795582	0	0	0	0.0738967	0	0.0736559	0.0212159	0.0422417	0.0336138	0	0	0	0.0145602	0	0.0176249	0	0.0243722	0.0160382	0.0157864	0	0.0122235	0.0518385	0	0.0296746	0.017627	0.0391008	0	0.0391674	0	0	0.0136693	0	0.0174556	0.019246	0	0	0.00682789	0	0.0172515	0.0422175	0	0.0100695	0.0150922	0.0653203	0
LINC01501	0	0	0	0	0	0.254667	0	0	0	0	0	0	0	0	0	0	0	0	0	0	0	0	0.0262215	0	0	0.0287015	0	0	0	0	0	0	0	0	0	0	0	0	0	0	0	0	0	0	0	0	0	0.0108498	0.0408092
LINC01801	0.185603	0.455512	0.276878	0.0481703	0.265623	0.367244	0.388067	0.607218	0.473251	0.127419	0.348666	0.931703	0.625105	0.39781	0.453194	0.432446	0.35893	0.284852	0.213428	0.264694	0.65351	0.457788	0.464257	0.181261	0.137446	0.403544	0.344359	0.372177	0.350674	0.338207	0.0573655	0.46752	0.445872	0.534196	0.331056	0.233672	0.324615	0.316293	0.33795	0.268122	0.590585	0.134109	0.686404	0.365165	0.203229	0.444197	0.287191	0.474595	0.297515
AL391832.3	0.0764824	0.0903765	0.15613	0.165887	0	0.191267	0.0415773	0.0428007	0.150904	0.213306	0.245763	0.293595	0.116814	0.078928	0.101156	0.213371	0.118065	0.361408	0.163332	0.288844	0.0941085	0.111471	0.109721	0.153317	0.0849574	0.160131	0.131766	0.0687497	0.245028	0.135882	0.256088	0.23593	0.0411814	0.112961	0.126675	0.125178	0.141543	0.267533	0.201154	0.0652874	0.158188	0.0359208	0.319743	0.342331	0.136086	0.163303	0.0349654	0.1362	0.227683
IGBP1-AS2	0	0.0372605	0.0643692	0	0.195549	0	0	0.282334	0.049772	0	0.0810586	0.0806956	0	0	0.0417047	0.100536	0	0	0.134678	0.0433035	0.0310393	0	0	0.0421398	0.0934034	0	0.0543245	0.113377	0	0	0	0	0	0.124191	0.0522258	0.0516083	0.033346	0	0.0552881	0	0	0.0592379	0.065912	0	0.0448846	0.115417	0.115324	0.0998267	0.187738
AC026310.2	0.0888793	0	0	0.042839	0	0.0635054	0.0241583	0.0497382	0.105219	0.148728	0	0.113728	0	0	0	0	0	0.0466653	0.142355	0.0305147	0	0	0	0.0593893	0.0658186	0	0	0	0.0474574	0	0.0595193	0.0210901	0	0	0.036802	0	0	0.0518161	0	0	0.0183828	0.0417432	0	0	0	0.0813309	0.0406328	0	0
PRKAG2-AS1	0.973622	1.21624	1.7036	0.898331	0.632551	0.834799	1.11905	1.24538	1.62463	0.651693	1.50171	1.13904	1.07634	1.37795	1.15895	1.4856	1.03061	3.4469	1.60397	1.5281	0.972093	0.973046	0.877958	0.855043	0.762206	1.16484	0.886615	1.35028	1.21798	1.15319	1.58964	1.34658	1.46787	0.712148	1.70473	1.52522	1.20613	0.973056	1.02428	0.831109	1.19673	0.810026	1.48277	1.24511	1.08892	0.763657	0.864784	0.913698	0.621086
AC013460.1	0.00998829	0	0.0101949	0.00962853	0.0103238	0.0214103	0	0.0223584	0.007883	0	0.0128382	0.0383422	0.0305109	0.0515384	0.0132106	0.0318461	0.00881076	0	0.0106653	0	0.0147482	0	0.00955275	0.0200226	0.0147934	0.0209125	0	0.0179568	0.0213331	0.0354913	0.0089184	0.00474024	0	0	0.00827164	0.00817384	0.0475327	0.0232925	0	0	0	0.00938222	0.0104393	0	0.00710892	0.0121867	0	0.0197635	0.0148672
AC096733.3	0.649826	1.0284	1.27916	0.648793	1.3673	1.12761	0.6939	1.14291	0.604441	0.51781	1.22303	1.27695	1.01613	1.29331	1.04363	0.998939	0.808646	0.365556	1.21427	0.541822	1.40498	0.924552	0.710275	1.55077	0.756206	0.777453	1.55935	1.31428	1.14007	1.09954	0.611304	1.10141	1.24962	1.30253	0.422827	0.930616	0.760833	0.947112	0.874892	0.812252	0.912018	0.501397	1.47962	0.771666	1.13973	1.24591	1.20954	1.46029	1.34723
AC112496.1	0.460528	0.748259	0.705083	0.554926	0.892498	0.205658	0.250352	0.322148	0.681487	1.66971	0.961886	1.17856	0.644764	0.53466	0.304548	1.97306	0.457015	0.302245	0.983482	0.316224	0.623327	0.0559338	0.770781	0.53852	0.255779	1.145	0.24794	0.569203	0.553275	0.545464	1.0023	0.382475	0.30996	0.226726	0.143017	0.188435	2.22202	0.201364	0.403741	0.442258	0	0.270365	0.601653	0.515324	0.286798	0.17559	0.263173	0.706203	2.05644
LINC01716	0.032482	0	0	0	0	0.0464176	0	0	0	0	0	0	0	0	0	0	0.0143263	0.0341088	0	0	0.0159871	0	0.0310656	0	0	0	0	0	0.0693755	0	0	0.0308306	0.0349794	0.0319829	0	0	0	0	0	0	0	0	0	0	0	0	0	0	0
AC126773.4	0	0.0681853	0.137426	0.148332	0.0596414	0.316092	0.0522807	0.0645827	0.0151802	0.107287	0.0247224	0.0492233	0.0587543	0.0396986	0.0508787	0.153314	0.0509002	0.262569	0.287531	0.184902	0.0757344	0.224267	0.0551867	0.0771143	0.327606	0.0201354	0.0662746	0.311213	0.123242	0.13669	0.0858701	0.10041	0.0207131	0.0757549	0.0318571	0.110182	0.0508516	0.134562	0.101175	0.29554	0.0556948	0.0722688	0.120617	0.172183	0.150585	0.176007	0.0175866	0.106563	0.114518
AC114814.3	0	0	0	0	0	0	0	0	0	0	0	0	0	0	0	0	0	0	0	0	0	0	0	0	0	0	0	0	0	0	0	0	0	0	0	0	0	0	0	0	0	0	0	0	0	0	0	0	0
AC108467.1	0	0	0	0	0	0	0	0	0	0	0	0	0	0	0	0	0	0	0	0	0	0	0	0	0	0	0	0	0	0	0	0	0	0	0	0	0	0	0	0	0	0	0	0	0	0	0	0	0
AC008154.1	0	0	0	0	0	0	0	0	0	0	0	0	0	0	0	0	0	0	0	0	0	0	0	0	0	0	0	0	0	0	0	0	0	0	0	0	0	0	0	0	0	0	0	0	0	0	0	0.0391522	0
AC061975.6	0	0	0	0	0	0.0148847	0	0	0	0	0	0	0	0	0.0137762	0.0166049	0	0	0	0	0	0	0	0	0	0	0	0	0	0	0.00930029	0	0	0	0	0	0	0	0	0.0177827	0	0	0.0217726	0	0.0148267	0	0	0	0
LINC02675	0	0.0157063	0.0271334	0	0.0274765	0.13296	0	0	0	0	0	0	0	0	0.0175797	0	0.0234495	0.0279148	0	0.0365073	0	0.0258297	0	0.0177631	0.0393722	0	0.0228993	0	0	0.0314863	0.035604	0	0.0286273	0	0.0440293	0	0.0140563	0	0	0	0.0109964	0	0	0	0.0189201	0.0324343	0	0.0315598	0.0395685
AL161421.1	1.20475	1.04167	1.1697	1.0339	0.941514	0.797826	1.42167	1.38128	0.765295	1.24566	1.69958	2.03036	1.5259	1.15231	1.59342	1.99085	1.17937	1.14167	1.53742	1.21061	1.08468	1.05639	1.20843	2.57214	2.32834	1.53805	1.94902	0.898054	1.00415	1.9142	1.15442	1.56186	1.13917	0.723318	1.94673	1.68325	1.41389	1.02785	1.85479	1.95649	0.996711	0.717634	1.19773	1.54069	1.2339	1.46992	1.82696	1.38377	1.44333
FAM106A	0	0.0967766	0.00428682	0.109314	0	0.00600181	0.0342475	0.103415	0.109385	0.173359	0.0053983	0.247209	0.286523	0.117024	0.0666582	0.164038	0.0759483	0.00441028	0.313921	0.00865171	0.111625	0.0367276	0.281176	0.311511	0.111968	0.0835373	0.00723574	0.169888	0.00448513	0	0.00562509	0.0896941	0	0.119926	0.0104343	0.0378068	0.208751	0.112633	0.0994152	0.190014	0.0347466	0.0631214	0.162414	0.0966788	0.125546	0.048681	0.0422417	0.131302	0.356332
AC011352.1	0	0	0	0	0	0	0	0	0.032198	0	0	0	0	0	0	0	0	0	0	0	0	0	0	0	0.0302118	0	0	0	0	0	0.0364271	0	0	0	0.0337854	0	0	0	0	0	0	0	0	0	0	0	0	0	0
NR2F1-AS1	0.955475	0.960683	0.560337	0.327219	0.550096	0.691683	0.899864	0.666028	0.800388	0.374004	0.937235	1.12608	1.05823	0.769794	1.04478	0.9854	0.985154	0.651284	0.657783	2.25888	0.944664	0.932456	0.737463	0.571245	0.356887	0.66244	0.37904	1.16776	0.639962	1.0225	0.428436	1.52343	0.965758	0.86652	1.45065	0.624153	1.11015	0.791578	1.29323	0.482932	1.47348	0.594397	0.981099	0.584155	0.671089	1.43421	0.647556	1.0083	0.873275
AC090236.1	0	0	0	0	0	0	0	0	0	0	0	0	0	0	0	0	0	0	0	0	0	0	0	0	0	0	0	0	0	0	0	0	0	0	0	0	0	0	0	0	0	0	0	0	0	0	0	0	0
AL137224.1	0	0	0	0	0	0	0	0	0	0	0	0	0	0	0	0	0	0	0	0	0	0	0	0	0	0	0	0	0	0	0	0	0	0	0	0	0	0	0	0	0	0	0	0	0	0	0	0	0
LINC01983	0.0343076	0.04054	0.0350174	0	0.0709203	0.0735397	0.0373006	0.0383981	0.0270764	0.153092	0.0881931	0.0438991	0	0.0708093	0	0.164077	0.0151315	0.108078	0.366329	0.0235575	0.0675426	0.0333349	0.0328116	0.160471	0.0254061	0	0.147765	0.215873	0	0	0.107215	0.0325634	0.0369454	0.0337804	0.0284113	0.0280754	0.126983	0	0.0601544	0.0292859	0.0141916	0	0.0358567	0.043874	0.170923	0.0209293	0	0.190073	0.102131
LINC00623	1.0758	1.49232	2.18021	0.668826	1.22475	1.60419	1.03404	1.55308	1.2182	1.14797	1.88376	1.45637	1.20653	1.36764	1.31976	1.00664	1.12777	0.982334	1.74805	1.64871	1.27385	1.33314	1.1631	0.823036	1.38552	1.17517	0.940141	1.47157	1.44856	1.23728	1.61487	1.55386	1.17531	1.18209	1.04585	1.67144	1.50042	1.63614	1.07984	1.0115	0.896477	1.02517	2.00433	1.87425	0.776774	1.31258	1.09769	1.45612	1.34602
LINC00692	0	0	0	0	0	0	0	0	0	0	0	0	0	0	0	0	0	0	0	0	0	0	0	0	0	0	0	0	0	0	0	0	0	0	0	0	0	0	0	0	0	0	0	0	0	0	0	0	0
LINC02432	0.181172	0.336417	0.686845	0.108114	0.0356682	0.0431498	0.0562791	0.144838	0.0748969	0.115492	0.0776217	0.309096	0.0175688	0.0445154	0.0399364	0.591391	0.0799065	0.108712	0.119755	0.0592392	0.118893	0.125739	0.198025	0.126824	0.0702767	0.460602	0.0594527	0.0620397	0.0921306	0.214585	0.17332	0.429902	0.0929053	0.0339786	0.0785894	0.261221	0.269142	0.160948	0.121015	0.103102	0.0321184	0.00810374	0.0631174	0.0110328	0.0368413	0.0263151	0.0552173	0.0614533	0.115572
AC006450.3	0	0	0.0153874	0	0	0	0	0	0	0	0	0	0	0	0	0	0	0	0	0	0	0	0	0	0	0	0	0	0	0	0	0	0	0	0	0	0	0	0	0	0	0	0	0	0	0	0	0	0
AL355001.1	0.072865	0.258306	0.0743725	0.0351203	0.376565	0	0.0396108	0.244658	0.287534	0.0812869	0.187311	0.186472	0.0741927	0.075195	0	0.174239	0.0642749	0	0.311215	0.0500331	0.179315	0	0.139376	0.0973771	0.0539594	0.305115	0.125534	0.32749	0.389065	0.345215	0.22771	0.103741	0	0.215236	0.060342	0	0.308225	0.0849598	0.19164	0	0	0.0684438	0.30462	0.186366	0.0518599	0.0444511	0.0666232	0.403691	0.108457
AP002498.1	0	0.13461	0	0.192172	0.176614	0	0	0.0637489	0.134858	0	0	0.0728817	0	0.293896	0.0376664	0.0454004	0.050243	0.478484	0.0608183	0	0.0280337	0.276715	0.108948	0	0.0421795	0.178879	0.147193	0.102398	0	0.269851	0.508569	0.162186	0	0	0.0943375	0.419499	0.361404	0.0664122	0.0499345	0.0486207	0.164927	0	0.119059	0.14568	0	0.034747	0	0.0225401	0
KLHL7-DT	0.138796	0.04473	0.0643943	0.0304084	0.0130417	0.0450779	0.0823114	0.0847334	0.199166	0.126686	0.145962	0.145309	0.0899341	0.156255	0.250326	0.28161	0.228171	0.291495	0.0538921	0.173282	0.0496822	0.134861	0.277555	0.0843125	0.0934399	0.0396269	0.0434765	0.0113421	0.0404239	0.0298899	0.304189	0.203597	0.0679397	0.0372718	0.13584	0.289119	0.213497	0.0588489	0.199115	0.096938	0.046975	0.0948176	0.250563	0.161362	0.107765	0.230924	0.0230739	0.269637	0.187812
NAGPA-AS1	0	0.0366883	0	0	0	0	0	0	0	0	0	0	0	0	0	0	0	0	0	0	0	0	0	0	0	0	0	0	0	0	0	0	0	0	0	0	0.0328339	0	0	0	0	0	0	0	0	0	0	0.0737204	0
THAP7-AS1	0.695977	1.05371	0.377387	0.403594	0.696879	0.777007	0.774429	0.462506	0.497787	0.279026	0.44728	0.528766	0.83046	0.942679	0.625655	0.502746	0.695465	0.673738	0.789596	1.20967	0.861724	0.982667	0.811236	0.196194	1.15159	0.85381	0.655729	0.88954	0.952274	0.94026	0.179632	0.944442	0.31619	0.867311	1.2698	1.50396	0.569257	0.469149	0.572022	0.510558	0.908672	0.520955	0.886522	0.50065	0.193494	0.643503	0.497154	1.19636	0.388476
AC093292.1	0	0	0	0.0347292	0	0	0	0	0	0	0	0.184396	0	0	0	0	0	0.0756623	0	0	0	0	0	0	0	0	0	0	0	0	0	0	0	0	0	0	0	0	0	0	0	0	0	0	0	0	0	0	0
AL353614.1	0	0	0	0	0	0	0	0	0	0	0	0	0	0	0	0	0	0	0	0	0	0	0	0.10494	0	0.164407	0	0	0	0	0	0	0	0	0	0	0	0	0	0	0	0	0	0	0	0	0	0	0
AC117422.1	0	0	0.0871277	0	0	0	0	0	0	0	0	0.109226	0	0.0880912	0	0.0680407	0	0	0.0911473	0	0.0840272	0	0	0	0	0	0.0735316	0.153462	0	0	0.0381091	0.0405109	0	0	0	0	0	0	0	0	0.0353105	0.0801821	0.089216	0	0	0	0	0.0337804	0
NKX2-2-AS1	0	0	0	0	0	0	0	0	0	0	0	0	0	0	0	0	0	0	0	0	0	0	0	0	0	0	0	0	0	0	0	0	0	0	0	0	0	0	0	0	0	0	0	0	0	0	0	0	0
AC009075.1	0	0	0	0	0	0	0	0	0.0653019	0	0	0	0	0	0	0	0	0	0.0883499	0	0	0	0	0	0	0	0	0.0743763	0	0.0980021	0	0	0	0	0	0	0	0	0	0	0	0	0.0864779	0	0	0	0	0.0654873	0
AC138356.1	0.18611	0.201592	0.26911	0.14203	0.208392	0.243793	0.177052	0.156225	0.0979215	0.242224	0.219278	0.178606	0.189501	0.224071	0.123075	0.185432	0.191531	0.244288	0.0828016	0.18104	0.1603	0.0904164	0.177994	0.124359	0.241188	0.0974146	0.0667988	0.0975876	0.165623	0.202065	0.221566	0.147206	0.167016	0.152708	0.205498	0.114226	0.246018	0.162751	0.258338	0.105912	0.179633	0.247657	0.178304	0.0793349	0.18765	0.160842	0.170167	0.165712	0.115424
LINC02531	0.0545566	0	0	0.0788874	0	0	0	0.0610614	0	0	0.140246	0	0.0555507	0	0	0	0	0	0	0.0749231	0	0	0.104355	0	0.0808026	0.114225	0	0	0	0	0.0243564	0.0258914	0	0	0	0	0	0	0.0478293	0	0.293381	0.102492	0.05702	0	0.0388294	0	0.0498831	0	0
LINC01234	0	0.00426285	0	0.00347757	0	0.00515521	0	0.00807524	0.00569426	0	0	0	0	0	0	0	0	0	0.015408	0	0.00355111	0	0.00690039	0	0	0	0	0	0	0.00854568	0	0.00684818	0.00776973	0	0.1912	0.00590434	0.003815	0	0.018976	0.0123178	0	0	0	0	0.0051351	0	0.00659694	0.00285521	0.0107393
AC126365.1	0.0213686	0.113627	0.0218107	0.0308984	0.044173	0.0305363	0.0813147	0.0239164	0.0168646	0.0715153	0	0.0546854	0.021758	0	0.0423934	0	0.00942472	0.0224388	0.114085	0.0293457	0.0420691	0.124576	0.0204368	0.0571142	0	0.0447395	0.0184072	0.0192081	0.0456393	0.0506193	0.0476993	0	0.0920462	0.0420805	0.0176961	0.0174868	0.0225977	0.124578	0.0374673	0.091204	0.0176786	0.020072	0	0.027327	0.0304172	0.0391076	0.0586143	0.033825	0.0318064
AL020994.2	0	0	0.0578308	0	0	0	0	0	0	0	0	0	0	0	0	0	0	0	0	0	0	0	0	0	0	0	0.0488064	0	0	0	0	0	0	0	0	0	0	0	0	0	0	0	0	0	0	0	0	0	0
AC004067.1	0.277303	0.546132	0.235867	0.356421	0.525469	0.528365	0.376869	0.206911	0.474185	0.360914	0.653448	0.473107	0.329416	0.238475	0.550145	0.589427	0.387302	0.0970639	0.789596	0.253882	0.4322	0.583789	0.353616	0.494119	0.47916	0.532208	0.119436	0.7478	0.493557	0.547412	0.433301	0.548344	0.348395	0.45507	0.344467	0.226929	0.537632	0.161666	0.526737	0.473427	0.344126	0.390716	1.01439	0.827463	0.49341	0.676673	0.338065	0.420663	0.550341
AC241644.1	0	0.0428579	0	0	0.0749752	0	0.0788664	0.162374	0.057249	0	0	0.092818	0.07386	0.0748578	0	0.173458	0	0	0.0774547	0.0996175	0.214213	0.140963	0	0	0	0.151874	0	0	0	0.0859166	0	0.0344252	0.0781154	0	0.120143	0	0	0.0845788	0	0	0.120024	0	0.227441	0	0	0	0.0663244	0.143529	0.215941
AC079174.1	0.103692	0.12253	0.105838	0.199916	0.107176	0	0.225477	0	0.24551	0	0.133279	0.265364	0.105582	0.107008	0	0.247956	0	0	0.221441	0.142402	0.102072	0	0	0.0692876	0.307154	0	0.089322	0.186417	0	0	0.0462928	0.0492103	0.111665	0	0	0.169712	0	0	0.272719	0	0.0857863	0.0974007	0.108375	0	0.295203	0	0.28443	0.123104	0.154343
AC108751.4	0.0646395	0	0.0329884	0	0.0668111	0.0230929	0	0.0361732	0.0765226	0.0721107	0	0.082711	0.0329087	0.0333532	0.0641194	0.0257617	0.0427643	0.0339384	0	0	0.0159073	0	0.123642	0.0215961	0.287209	0.033834	0.0278406	0.0871562	0	0.229683	0.101002	0.0766915	0.0348047	0.0318231	0.0267651	0.18514	0.153804	0	0.113338	0.055178	0.0401079	0.0303587	0.101337	0	0.138017	0.0197166	0.0591023	0.16627	0
LINC01387	0	0	0	0.0258597	0	0	0.0291662	0	0	0	0	0	0	0.110735	0	0.0427652	0.0236634	0.0563389	0	0	0	0	0	0	0	0	0	0	0.0572952	0	0	0	0.173331	0	0	0	0	0	0	0	0.0443869	0	0	0	0	0.0327302	0.0490559	0	0.0798588
AC024610.2	0	0	0	0	0	0	0	0	0	0	0	0	0	0	0	0	0	0.0175568	0	0	0	0	0	0	0.0123814	0	0	0	0	0	0	0	0	0	0	0	0	0	0	0	0	0	0.0174744	0	0	0	0	0	0
AL133520.1	0.600824	1.11957	1.22651	0.868776	1.14648	1.12278	0.728613	1.75874	1.16722	1.3921	1.78213	0.827937	1.22354	1.57394	1.46705	1.10517	1.12114	1.01917	0.888295	0.793382	1.2966	1.12267	1.37026	0.741179	0.821416	0.870886	1.35361	1.08016	0.937758	1.36853	0.784068	0.943151	1.09496	1.09217	1.33959	0.49168	1.19745	1.61666	0.769847	1.30192	1.1662	0.738019	1.2076	0.768358	0.690774	1.01501	1.22549	1.07909	1.10068
AC040977.2	0	0.0383828	0	0	0	0	0	0	0	0	0	0	0	0	0.0429609	0	0	0	0	0	0	0	0	0	0	0	0	0	0	0	0	0	0	0	0	0	0	0	0	0	0	0	0	0	0	0	0	0	0
AC018653.1	0.0496959	0.0587239	0	0	0.0513655	0.0710168	0	0	0	0	0	0	0	0.10257	0	0.039612	0	0	0.106128	0	0	0	0.047529	0	0	0.104049	0.0428087	0	0.0530706	0	0.0221864	0.0235847	0	0	0.0411549	0	0.0525545	0	0.043568	0.0424218	0.0205571	0	0.15582	0	0.0353699	0	0	0.117998	0
LINC00670	0.0664119	0.151347	0	0.0137185	0.0490307	0.00677888	0.00515754	0.0212372	0.0299508	0	0.0243889	0.0606992	0.00966028	0.0391631	0.0188222	0.0604983	0.0292913	0.00996257	0.0202609	0.0390875	0.0887214	0.046092	0.0272211	0.025358	0.0632322	0.0099319	0.0408629	0.0596973	0.06079	0	0.0169423	0.0180101	0.102169	0.0280249	0.0628548	0.0698755	0.0100331	0	0.0249526	0.0404935	0.051019	0.0267352	0.049579	0.0121329	0.0540195	0.0347266	0.0780722	0.093862	0.08473
SH3TC2-DT	0	0.00443186	0.00765625	0	0	0	0	0	0	0	0.00964133	0.00959815	0	0	0.00496047	0	0	0	0	0.0154519	0.0036919	0	0	0.00501222	0	0.00785249	0	0.00674267	0	0	0.00669759	0.0106795	0	0	0.0310594	0	0	0	0	0	0.00310287	0	0	0	0.0106774	0.004576	0	0	0.0111651
AC011365.2	0.00930191	0.0109917	0.0189887	0.00448344	0	0.019939	0.0050567	0.010411	0.0146826	0	0.011956	0.0119025	0	0.00959936	0.00615138	0.0148289	0.0164106	0	0.0297971	0	0	0.00903818	0	0.00621556	0.0137769	0.0194754	0.0160256	0.0418072	0.00993358	0.022035	0	0.017658	0.0300513	0.00915898	0	0.0152243	0.0147554	0.0108459	0	0	0.0038478	0	0.0388877	0	0.00662042	0.0113492	0	0.0147243	0
AC012447.1	0.047437	0.140137	0.0484185	0.0228642	0	0.0677888	0	0.212372	0.112315	0.31752	0.121944	0.121398	0.0483014	0.0979078	0.0313703	0.26468	0.0418446	0.0498129	0	0.0325729	0.0466955	0	0.226843	0.158488	0.035129	0.148979	0	0.170564	0.101317	0.112372	0.10589	0.157589	0.0510843	0.0467081	0.0392842	0.0388197	0.17558	0	0.0831753	0.0404935	0.0392454	0	0.049579	0.0606644	0	0.0289389	0	0.093862	0.0706083
AL445123.1	0	0	0	0	0	0	0	0	0	0	0	0	0	0	0	0	0	0	0	0	0.107106	0	0	0	0	0.0759368	0	0	0	0	0	0	0	0	0	0	0.0383553	0	0	0	0	0	0	0	0	0	0	0	0.107971
AP001042.1	0.0370443	0.0559334	0.155444	0.0714202	0.153155	0.105875	0.261794	0.0783155	0.0227393	0.082652	0.079357	0.0790016	0.0167642	0.161411	0.141541	0.27231	0.0472003	0.0388997	0.0483452	0.0960942	0.0425428	0.0959841	0.0669215	0.121015	0.304809	0.0603243	0.273012	0.0850974	0.101098	0.0536268	0.104742	0.0918092	0.12411	0.0486335	0.0681727	0.111155	0.156701	0.057591	0.158774	0.245949	0.0340526	0.0657269	0.0172076	0.0894839	0.284161	0.0251098	0.248387	0.0521233	0.0918986
AC104445.1	0	0	0	0	0	0	0	0	0	0	0	0	0	0	0	0	0	0	0	0	0	0	0	0	0	0	0	0	0	0	0	0	0	0	0	0	0	0	0	0	0	0	0	0	0	0	0	0	0
AC009097.1	0	0	0	0	0.0823619	0	0	0.0891857	0.0628893	0	0.102421	0	0.162274	0	0	0	0.0351454	0	0.340343	0	0	0	0	0.0532456	0.0590098	0	0	0	0	0	0	0.0378168	0.0858115	0	0	0	0.0421342	0	0.0698591	0	0	0	0	0	0.113428	0.0486116	0	0.126136	0
LMNTD2-AS1	0.214075	1.18577	2.71764	0.270853	1.67333	0.439758	0.385493	4.49248	0.9926	0.671676	5.0904	2.94469	1.55308	2.7615	0.884802	2.01564	0.495698	0.126448	4.67169	0.183744	0.88901	0.130003	1.49716	0.706286	0.198164	1.2886	1.19864	2.73011	1.42882	3.62904	0.788471	0.609573	1.10945	0.210785	0.166203	0.229932	1.71914	0.202807	0.234597	1.85024	0.359749	0.477578	2.12554	0.838414	0.952267	0.636655	0.660611	3.62163	1.45381
KCND3-IT1	0	0	0.0878229	0	0.0889333	0	0.0467745	0	0	0	0	0	0	0	0	0	0	0	0	0	0	0	0	0	0.063718	0	0	0	0	0.101912	0	0	0	0	0	0	0	0	0	0	0	0	0	0	0.0612388	0	0	0	0
DIAPH2-AS1	0.0140113	0.0579482	0.0429035	0.02026	0.14482	0.0700787	0.0533177	0.109773	0.132697	0.0937845	0.126064	0.0896423	0.0285332	0.0578373	0.0463285	0.12285	0.0432582	0.161843	0.0598438	0.0673464	0.055169	0.027228	0.107203	0.112348	0.0207518	0.161345	0.072417	0.0503787	0.0748137	0.0829771	0.025021	0.0997421	0.0603542	0.027592	0.0232065	0.103194	0.0814947	0.16337	0.0737015	0.059802	0.0347752	0.0789667	0.0585758	0.161264	0.0897498	0.0341902	0.0384331	0.0554473	0.125132
AL009181.2	0.0298176	0.0704686	0.213041	0.0431154	0.0616386	0.17044	0.0972565	0.100118	0.094131	0.0665279	0	0.0381538	0.0910827	0.0923131	0.0394369	0.0950688	0.0263024	0.0626219	0.254708	0	0.10273	0.0869164	0.0570348	0.0199242	0.0883243	0	0.0513704	0.0268029	0	0.141268	0.0931829	0.0283016	0	0.0587188	0.024693	0.024401	0.189196	0.0695339	0.156845	0.0509061	0.098674	0.112033	0.124656	0.0381319	0.0424439	0.0181901	0.0272633	0	0.0443824
AC068831.2	0.0174123	0.041151	0.106635	0.109104	0.0899864	0.0746479	0.0473283	0.0389767	0.0824533	0.0776994	0.0223806	0.178243	0.0709183	0.143753	0.0690888	0.0832747	0.0307191	0.0731375	0.167332	0.0239125	0.0257102	0.0338372	0	0.0581747	0.025789	0.0546843	0.0599967	0.0626074	0.0557841	0.0206237	0.0544152	0.0495811	0	0.0342895	0.0720986	0.0142492	0.0552416	0.0609076	0.0610609	0.0445908	0.0720273	0	0.0909927	0.0668027	0.0123928	0.0849787	0.0477621	0.0757968	0.0518352
AL606534.3	0	0	0	0	0	0	0	0	0	0	0	0	0	0	0	0	0	0	0	0	0	0	0	0	0	0	0	0	0	0	0	0	0	0	0	0	0	0	0	0	0	0	0	0	0	0	0	0	0
AC011362.1	0	0	0	0	0	0	0	0	0	0	0	0	0	0	0	0	0	0	0	0	0	0	0	0	0	0	0	0	0	0	0	0	0	0	0	0	0	0	0	0	0	0	0	0	0	0	0	0	0
AC024581.1	0	0	0	0	0	0	0	0	0	0	0	0.0731393	0	0	0	0.0455608	0.0252103	0	0	0	0	0	0	0	0	0	0	0.0513801	0	0	0	0	0	0	0	0	0.0302235	0	0.0501109	0	0	0	0	0	0	0	0	0.0226197	0
AC007848.1	0	0	0.0235028	0.0110985	0	0.0329053	0	0.0257718	0	0	0	0.0589279	0.023446	0.071288	0	0	0	0	0	0	0.0339996	0	0.0220223	0.0153863	0	0.0482104	0.0793408	0.103492	0.02459	0	0	0.0109278	0	0.0226726	0.0190689	0	0.0243509	0	0	0	0.0952503	0	0.0240661	0	0.0163885	0.0140472	0	0.0728984	0.0342739
FSIP2-AS2	0	0.0519419	0.044866	0.0211867	0.0227167	0.0157038	0.0358435	0.0737963	0.0346916	0.0735558	0.0564987	0.112491	0.0447576	0.0453622	0	0.0175186	0.0387745	0	0.0234679	0.030183	0.0324521	0.0213551	0	0.0440578	0.0162758	0.069024	0.0189324	0.118537	0.0704123	0.0520636	0	0.0521523	0	0	0.018201	0.0719431	0.0232425	0.0768793	0	0.0375225	0.0545489	0.0412894	0.0229707	0.0562135	0	0.0402234	0.0200956	0.113068	0.0327139
AP000695.1	0.217371	0.12843	0.221868	0.611164	0.187228	0.129429	0.118167	0.20274	0.285924	0.242495	0.139697	0.46357	0.221332	0.112161	0.215622	0.0288773	1.13449	0.266301	0.270788	0.124382	0.124818	0.105604	0.27719	0.0726239	0.214629	0.189629	0.0624154	0.0976969	0.154755	0.0429102	0.469045	0.292286	0.156056	0.0356718	0.15001	0.207531	0.134093	0.0844841	0.412896	0.216479	0.164848	0.272242	0.0757287	0.555966	0.128924	0.331517	0.165625	0.100358	0.161774
AL499627.1	0	0	0	0	0	0	0	0	0	0	0	0	0	0	0	0	0	0	0	0	0	0	0	0	0	0	0	0	0	0	0	0	0	0	0	0	0	0	0	0	0	0	0	0	0	0	0	0.00585136	0
AC138915.3	0	0	0.00796272	0	0	0	0	0	0	0	0	0	0	0	0	0	0	0	0	0	0	0	0	0	0	0	0	0	0	0	0	0	0	0	0	0	0	0	0	0	0	0	0	0	0	0	0	0	0
CERS6-AS1	0	0.00888845	0.00767761	0	0.00777469	0.0107491	0	0.0168377	0	0.0167828	0	0.00962493	0	0.00776251	0	0.0119914	0.00995282	0	0.00803181	0.01033	0.0037022	0	0	0.00502621	0	0	0	0.013523	0	0.00890928	0.0100744	0.00713956	0	0.0074064	0	0.00615556	0	0.00877055	0.00659446	0	0.00311152	0.0141311	0	0	0	0.00458877	0.00687763	0.00893009	0
AC090587.2	0.122778	0.326436	0.626592	0.414246	0.44416	0.219317	0.200234	0.343543	0.193799	0.479392	0.631242	0.392759	0.375046	0.253408	0.365371	0.342527	0.379063	0.322318	0.19665	0.210766	0.51365	0.357891	0.176137	0.369183	0.227305	0.0642653	0.370169	0.386277	0.327789	0.218134	0.191847	0.670082	0.132218	0.664904	0.203354	0.251187	0.324601	0.143158	0.322916	0.262017	0.380911	0.0576642	0.577449	0.706562	0.131077	0.262152	0.280652	0.364405	0.182751
AC022613.3	0.0480714	0.0994074	0.073599	0.04634	0.0993728	0.0171738	0.0653314	0.18831	0.189696	0.134069	0.154469	0.246044	0.122368	0.148826	0.0476846	0.229903	0.0424042	0	0.307978	0.0165042	0.26026	0	0.0689629	0.160607	0.0711976	0.226456	0.165637	0.151239	0.231011	0.142343	0.0214611	0.0570343	0.155302	0.0709991	0	0.0393389	0.190637	0.0280254	0.147503	0.0615525	0.0894829	0.112886	0.50242	0.153689	0.0342137	0.0439888	0.0879069	0.285352	0.143105
AC079598.1	0	0	0	0	0	0	0	0	0	0	0	0	0	0	0.0386183	0	0.0257564	0	0	0	0	0	0	0	0	0	0	0	0	0	0	0	0	0	0	0	0	0	0	0	0	0	0	0	0	0	0	0	0
AC091826.3	0	0	0	0	0	0	0	0	0	0.0876005	0	0.100478	0.0799553	0	0	0	0.0346336	0	0	0	0	0	0	0	0	0.0822034	0	0	0	0	0	0.0372661	0.0845619	0	0	0	0.0415206	0.183117	0	0	0.0324822	0	0	0	0.111776	0	0.0717978	0.0932241	0
AC004528.2	0	0	0	0	0	0	0	0	0	0	0	0	0	0	0	0	0	0	0	0	0	0	0	0	0	0	0	0	0	0	0	0	0	0	0	0	0	0	0	0	0	0	0	0	0	0	0	0	0
LINC02196	0.0569579	0	0	0	0	0	0	0	0	0	0	0	0	0	0	0	0	0	0.0608183	0	0	0	0	0	0	0	0	0	0	0	0	0	0	0	0	0	0	0	0	0	0	0	0	0	0	0	0	0	0
LINC02176	0	0	0	0.0260759	0	0	0	0	0	0	0	0	0	0	0	0	0	0	0	0	0	0	0	0	0	0	0	0	0	0	0	0	0	0	0	0	0	0.0630805	0	0	0	0	0	0	0	0	0	0	0
AL132656.3	0	0.0119841	0.0207031	0	0.0419297	0.0289855	0	0.0454036	0.0160082	0.0226278	0.0260709	0	0	0	0	0.0646706	0.0357844	0.0212993	0	0	0.0499159	0.0197083	0	0	0.045062	0	0	0.0182327	0.0216608	0	0.00905539	0.0096261	0	0.0599152	0	0.0331976	0.0107251	0.0473005	0.0177823	0	0.0167808	0.0190527	0	0.0518786	0.0144362	0.0123739	0.0185459	0.0401341	0.0301911
FTX	0.211038	0.470696	0.398497	0.221237	0.310832	0.207335	0.315491	0.620024	0.353932	0.500288	0.691695	0.742605	0.585556	0.413793	0.289587	0.567727	0.283891	0.254848	0.580254	0.257215	0.488186	0.287076	0.499543	0.419522	0.312563	0.541266	0.472655	0.554875	0.394395	0.549911	0.301492	0.493259	0.420437	0.39481	0.362643	0.302227	0.599787	0.276826	0.305275	0.324265	0.377561	0.302304	0.52936	0.425067	0.367992	0.321857	0.347327	0.563723	0.698921
CACNA2D1-AS1	0	0	0	0	0	0.00871972	0	0	0	0	0	0	0	0	0	0	0	0	0	0	0.00600647	0.0118577	0	0	0.0180747	0	0	0	0	0	0	0	0	0	0	0	0	0	0	0	0	0	0	0	0	0	0	0	0
LINC02322	0	0	0	0	0	0.0683905	0	0	0	0.106779	0	0	0	0	0	0.152588	0	0	0	0	0.0471099	0.0930023	0	0	0	0	0	0	0	0	0	0	0	0	0	0	0	0	0.0839136	0	0.0395937	0	0	0	0.0681237	0.0583914	0.0875168	0.0757561	0
ASB15-AS1	0.0187331	0	0	0	0	0	0	0	0	0	0	0	0	0	0	0	0	0.0196713	0	0	0	0	0	0	0	0	0	0	0.0200052	0	0	0	0	0	0	0.0153301	0	0	0	0	0	0	0	0	0.0266657	0	0	0.0148266	0
AC013472.1	0	0.0624661	0	0	0	0	0	0	0	0	0	0	0	0.109106	0	0	0	0	0.225783	0	0	0	0	0	0.078294	0	0.0910734	0	0.22581	0	0.094401	0	0	0	0	0	0.0559035	0	0	0	0	0	0.1105	0	0	0	0	0	0
MIR924HG	0	0.0343541	0.0118697	0.00560511	0.0120197	0.0332365	0.0126436	0	0.00917794	0.0778391	0.0149472	0.0446407	0.0355229	0.0240018	0.00769033	0.0278081	0.0307743	0.0610575	0.0124173	0.0479109	0.0228945	0.0225987	0.0778539	0.00777057	0.0430589	0	0.0100174	0.0313599	0.0620938	0.0275477	0	0.0717459	0.0250464	0.0229007	0.0288913	0.0285497	0.0368939	0	0	0	0.0144313	0	0.0121542	0	0.0165534	0.0283771	0.0212658	0.00920401	0
AC083806.2	0	0.00711904	0.0614924	0.0174228	0.024908	0.0258279	0.0131003	0.067429	0.0475476	0.0268837	0.0154872	0.0770891	0.0368062	0.0124345	0.0159363	0.0288128	0.0478291	0.0126527	0.0771951	0.00827363	0.0355825	0	0.0115238	0.0885642	0.0089229	0.0378411	0.0518966	0.0541548	0	0.0285429	0.0215171	0.0057183	0.0519024	0.0237281	0	0.0394414	0.101938	0.0140492	0	0.020571	0.00498423	0.0226361	0.0629662	0	0.0428786	0.0220517	0.033051	0.00476826	0
AC092718.1	0	0.0702743	0.0303506	0	0.0307343	0	0.0161647	0	0	0	0.229318	0	0.0302772	0.0306862	0.0196641	0.071105	0.0131149	0	0.0317507	0.0204179	0.0439058	0	0.0284388	0.0397385	0.0880808	0	0	0.0534579	0.0635092	0	0	0.0564472	0.0640432	0.0292784	0.0738746	0.0243337	0.0157229	0.0346711	0.0521375	0	0.0369007	0.0279311	0	0	0	0.01814	0.0815644	0.0353018	0
AL353593.1	0.0872611	0.296451	0.111333	0.199781	0.202934	0.0467619	0.0830145	0.0976652	0.103303	0.097347	0.112159	0.111657	0.266553	0.0900514	0.187545	0.121721	0.115461	0	0.163057	0.0149796	0.30064	0.12718	0.0834562	0.0728851	0.0646203	0.159861	0.0751678	0.196097	0.06989	0.103355	0.107132	0.279533	0.281911	0.236281	0.018066	0.124967	0.207631	0.152618	0.0573758	0.0186221	0.207553	0.0819664	0.319204	0.0836948	0.031053	0.0931585	0.039893	0.164027	0.0974138
AL589765.7	0	1.27633	0.104997	0.0247908	1.64802	0.110251	0	0.115133	0.0405931	0.688548	1.12387	0.329069	0	1.0085	0.374149	0.32798	0	0.0540101	0.164761	0.0353175	0.379726	0.249879	0.147574	0.20621	0.342801	0.376907	0.22153	4.62339	0.823903	0	0.597022	0.195277	0	0.151931	0	0.462998	0.353552	0	0.0901837	0.175622	0.404246	0	0.967618	0.197328	0.109821	0.0313773	0	1.2416	0
AC145423.2	0.135364	0.479865	0.138165	0.260978	0.419736	0.193439	0.22076	0.454511	0.640997	0.75505	0.521963	0.692834	0.413492	0.139693	0.179034	0.539486	0.059703	0	1.01177	0	0.599617	0.131526	0.258924	0.271352	0	0.708531	0.583022	1.21678	0.867338	0.480989	0.120865	0.385447	0.437316	0.533137	0.1121	0.110774	0.572602	0.315666	0.118673	0.231101	0.167983	0.890055	0.990335	0.346219	0.0963423	0.660629	0.247537	0.642817	0.805939
AC007220.1	0	0.163063	0.250399	0.0591219	0.126783	0.109554	0.050011	0.377539	0.193615	0.136839	0.394152	0.549342	0	0.253168	0.202792	0.342203	0.0676257	0.0644026	0.229207	0.0210566	0.120744	0.029796	0.263955	0.102454	0	0.160511	0.264156	0.137825	0.360226	0.254248	0.0547615	0.130979	0.0330232	0.0301942	0.0253951	0.0501897	0.0810733	0.178778	0.0268842	0.287945	0.05074	0.0864143	0.448702	0.392163	0.240079	0.0561222	0.224309	0.436872	0.0912889
AC084211.1	0	0	0	0	0	0	0	0	0	0	0	0	0	0	0	0	0	0	0	0	0	0	0	0	0	0	0	0	0	0	0	0	0	0	0	0	0	0	0	0	0	0	0	0	0	0	0	0	0
AL645924.1	0.441164	9.12289	0	0.0708791	5.47183	1.1558	0.159884	0.822941	0.116059	2.62483	1.3231	3.95152	0.149734	10.7748	1.55596	0.586078	0.454014	0	1.09915	0	1.51994	0.428656	2.95349	0.294787	3.7026	1.84733	4.56029	17.3165	6.12459	0	2.0352	1.88431	0.158361	1.88234	0.365344	2.0458	2.41046	0	0.128922	1.2553	1.15578	0.138132	3.53498	1.12836	2.09326	0.269131	0	13.0937	0
AC009480.1	0	0	0	0	0	0	0.0426874	0	0	0.350402	0	0	0	0.162071	0.0519284	0	0	0	0.0838466	0	0	0	0	0	0	0	0	0	0	0	0	0	0	0	0	0	0.0415206	0.0915586	0.0688417	0	0	0	0	0	0.0558879	0.0479036	0.0717978	0	0
AL136038.5	0	0.0174403	0.030129	0.0142276	0.12204	0.105456	0	0	0.0232966	0	0.0758815	0.113313	0.0300562	0.0609244	0.0976027	0.0235287	0.0390576	0.0309967	0.094557	0.0405378	0.0145284	0.0286814	0.0846935	0.118345	0.0874379	0	0.10171	0	0.0630456	0	0.0263565	0.0280176	0	0	0.0733354	0.0724683	0.0624324	0.034418	0	0.0503952	0.0122105	0.110909	0.0617023	0	0.0420179	0.108045	0.0539794	0.0116814	0.0439369
AL354863.1	0.153473	0.0362706	0	0	0.0317257	0	0	0.0343543	0.145349	0	0.118358	0	0.0312539	0.0316761	0.0811936	0	0	0	0	0.147536	0.0604294	0.0298243	0.0293561	0	0.0227305	0	0	0	0	0	0.0137034	0.014567	0.0991636	0	0.152515	0.0251187	0	0.071579	0	0	0.012697	0.0576642	0	0	0.0218461	0	0.0280652	0.0607342	0
AP001107.7	0	0	0.121402	0	0.122937	0	0	0.133123	0	0	0	0.304388	0	0	0	0	0	0	0	0.0816717	0.058541	0	0	0.0794769	0	0	0	0	0.127018	0	0.106201	0.0564472	0.128086	0	0	0.0973348	0.125783	0	0.104275	0	0.049201	0	0	0.152107	0	0	0	0.0941381	0
AC093802.2	0	0	0	0	0	0	0	0	0	0	0	0	0	0	0	0	0	0	0	0	0	0	0	0	0	0	0	0	0	0	0	0	0	0	0	0	0	0	0	0	0	0	0	0	0	0	0	0	0
AC243829.5	0	0	0	0	0	0	0	0	0	0	0	0	0	0	0	0	0	0	0	0	0	0	0	0	0	0	0	0	0	0	0	0	0	0	0	0	0	0	0	0	0	0	0	0	0	0	0	0	0
DDC-AS1	0	0.0107627	0	0	0	0	0	0	0.0143767	0	0	0	0	0	0	0	0	0	0	0	0	0	0	0	0	0	0	0	0	0	0	0.00864506	0	0	0	0	0	0	0	0	0	0	0	0	0.012965	0	0	0	0
NALT1	0.089206	0.193254	1.48718	0.0716609	0.184406	0.0424926	0.226306	0.565772	0.398954	0.0995167	0.726175	0.342437	0.121109	0.245489	0.550594	0.28442	0.0393447	0.249797	0.825519	0.10209	0.248799	0.0577845	0.113755	0.218561	0.198182	0.466927	0.0512288	0.427663	0.444564	0.633951	0.106201	0.169341	0.544367	0.0878353	0.0246249	0.0973348	0.283012	0.277369	0.0782062	0.380743	0.233705	0.167587	0.497248	0.152107	0.126981	0.23582	0.108753	0.517759	0.35408
AL121658.1	0.0454383	0.214771	0.0463784	0.131405	0.140894	0.0973988	0.0247011	0.152568	0.107583	0.10138	0.292016	0.0581416	0.0462662	0.0468912	0.150242	0.0362183	0.0400815	0.143142	0.097036	0.156002	0.178912	0.04415	0.043457	0.030362	0.0672977	0.0951343	0.0391411	0.367598	0.145572	0.107637	0.162285	0.0431282	0.0978637	0.0447401	0.150516	0.297473	0.0720778	0.0529805	0.199177	0.0775746	0.0751835	0.128044	0.14247	0.0581084	0.0970188	0.055439	0.20773	0.287703	0
LINC00393	0	0	0	0	0	0.0356178	0	0	0	0	0	0	0	0	0	0	0	0.0523457	0	0	0	0	0	0	0	0	0	0.0448091	0	0	0	0	0	0	0	0	0	0	0	0	0	0	0.1042	0	0	0	0	0.0197269	0
AC068789.1	0	0	0	0	0	0	0	0	0	0	0	0	0	0	0	0	0	0	0	0	0	0	0	0	0	0	0	0	0	0	0	0	0	0	0	0	0	0	0	0	0	0	0	0	0	0	0	0	0
AC134312.5	0.0644036	0.0507356	0.043824	0.031042	0.0221891	0.153391	0	0	0.0677718	0.0718475	0.0275933	0.0549394	0.021859	0.066463	0.0283935	0.0171118	0.113622	0.022543	0.0229229	0.014741	0.0211323	0.0208592	0.102659	0.0143449	0.0953868	0.0224737	0	0.0385947	0.0917027	0.0254272	0.00958417	0.0203764	0.0462369	0.0845519	0.0177783	0	0.0908107	0.0250313	0	0	0.026641	0	0.0897488	0.054908	0	0.0523857	0	0.0254866	0.0319541
ZNF25-DT	0	0	0	0	0	0	0	0	0	0	0	0	0	0	0	0	0	0	0	0	0	0	0	0	0	0	0	0	0	0	0	0	0	0	0	0	0	0	0	0	0	0	0	0	0	0.0444511	0	0	0.108457
AC103974.1	0.370161	0.459276	0.604511	0.338987	0.229558	0.211588	0.362208	0.497154	0.262926	0.289061	0.713668	0.568378	0.339215	0.458397	0.611971	0.324556	0.21224	0.46644	0.513824	0.406677	0.291499	0.287733	0.141608	0.420482	0.274119	0.658756	0.159431	0.632198	0.158119	0.394587	0.264409	0.333775	0.159448	0.255131	0.551777	0.424086	0.587179	0.258962	0.616582	0.0947937	0.581855	0.13908	0.541625	0.189351	0.342489	0.745192	0.270761	0.468751	0.550971
AL713851.2	0	0	0	0	0	0	0	0	0	0	0	0	0	0	0	0	0	0	0	0	0	0	0	0	0	0	0	0	0	0	0	0	0	0	0	0	0	0	0	0	0	0	0	0	0	0	0	0	0
AC007540.2	0	0	0	0	0	0	0	0	0	0	0	0	0	0	0	0	0	0	0	0	0	0	0	0	0	0	0	0	0	0	0	0	0	0	0	0	0	0	0	0	0	0	0	0	0	0	0	0	0
LINC01288	0	0	0	0	0	0	0	0	0	0	0	0	0	0	0	0	0	0	0	0	0	0	0	0	0	0	0	0	0	0	0	0	0	0	0	0	0	0	0	0	0	0	0	0	0	0	0	0	0
AL356608.1	0	0.209795	0.04027	0	0.0815584	0.0845706	0.0214478	0.132473	0.0311379	0.0880278	0.101422	0.25242	0.0401726	0.122146	0.182636	0.125792	0.0348025	0	0	0.0541822	0.116511	0.0383351	0.0377334	0	0.029217	0.123907	0.203916	0.177324	0	0	0.0528415	0.0374479	0.0424872	0.116542	0	0.0322867	0.125169	0.230013	0.138355	0	0.163203	0	0	0	0	0.240687	0.036074	0.374715	0.0587255
AC011503.1	0.115905	0.102721	0.0443637	0.041899	0.179699	0.0828158	0.0551323	0.178371	0.0343032	0.0484882	0.0931103	0.0370773	0.0737608	0.0598058	0.0479053	0.13858	0.0191702	0.0152138	0	0.0497418	0.0998317	0.0985416	0.0969949	0.0968102	0.0643743	0.0455008	0.0374408	0.0260467	0	0.068641	0.0970221	0.116888	0.156021	0.0142655	0.13198	0.248982	0.0766076	0.0675721	0.0889115	0.0989398	0.00599313	0.0952634	0.121139	0.0555842	0.175297	0.0176769	0.0397412	0.0286672	0.0646953
GARS1-DT	0.239488	1.05624	0.957642	0.518762	0.691639	0.742852	0.403591	2.09862	0.789395	1.33742	1.95376	1.90355	0.817622	1.08017	0.803051	1.29358	0.584679	0.295862	2.24131	0.172185	0.84244	0.366842	0.851511	0.605277	0.508057	1.49983	0.683211	1.17008	1.21858	1.10627	0.485533	0.706006	0.697852	0.459133	0.251994	0.415024	1.51511	0.491135	0.574295	0.735961	0.434143	0.594151	1.68733	1.02329	0.491297	0.617914	0.425065	1.40989	0.90795
SLC25A30-AS1	0	0.245409	0.0942123	0.0444891	0.190807	0.164879	0.125444	0.103308	0.145695	0.102971	0	0.236216	0.0469922	0.0952541	0.1526	0.0367866	0.183197	0.0484627	0.0492793	0.03169	0.13629	0.0896855	0.132417	0.0308384	0.239238	0.0483135	0.238532	0.124456	0.0492853	0.109326	0.0618118	0.0438049	0.0993994	0.0908843	0.076439	0.0377676	0.146418	0.107624	0	0	0.190908	0.0867019	0.144706	0.0590202	0.0656942	0	0.0843957	0.273954	0.0686945
AC005786.3	0	0	0	0	0	0	0	0	0	0	0	0	0	0	0	0	0	0	0	0	0	0	0	0	0	0	0	0	0	0	0	0	0	0	0	0	0	0	0	0	0	0	0	0	0	0	0	0	0
AC114954.1	0	0	0	0	0	0	0	0	0	0	0	0	0	0	0	0	0	0	0	0	0	0	0	0	0	0	0	0	0	0	0	0	0	0	0	0	0	0	0	0	0	0	0	0	0	0	0	0	0
AL035541.1	0	0	0	0	0	0	0	0	0	0	0	0	0	0	0	0	0	0	0	0	0	0	0	0	0	0	0	0	0	0	0	0	0	0	0	0	0	0	0	0	0.0162608	0	0	0	0	0	0	0	0
LINC01600	0	0	0.0228127	0	0	0.0159696	0	0.0125076	0.0088197	0	0	0	0	0	0.00739016	0.00890757	0.0147866	0.0234697	0	0	0.00550023	0	0	0	0.0248269	0.0116987	0.00962641	0.0100453	0	0	0.0149672	0	0.0120344	0.0220069	0	0.0182902	0.0118179	0	0	0.0095394	0.0277361	0	0	0	0.00795365	0.0272695	0	0.0176895	0
AC105265.3	0	0.124932	0.107913	0	0	0	0.114949	0	0	0	0	0	0	0	0	0.0842726	0	0	0	0	0	0	0	0	0	0	0	0	0	0	0	0	0	0	0	0	0	0	0	0	0.0437342	0	0	0	0	0	0	0	0
AC012640.5	0	0.0889052	0.153588	0	0	0.0537581	0.081801	0.168416	0	0	0	0.481359	0	0.0776432	0	0	0.165919	0.316022	0	0.103324	0.185153	0	0.0719567	0	0.0557162	0	0.0648104	0.270522	0	0	0	0	0	0	0.0623066	0	0.079565	0	0	0.0642246	0.0933674	0.141344	0	0	0	0.183593	0	0.0595478	0
LINC02820	0	0	0	0	0	0	0	0.0697676	0	0	0	0.0797627	0	0	0.0412226	0	0.0274933	0	0.0665603	0	0	0	0	0	0	0.0652559	0	0	0	0	0.0278292	0.0887493	0	0.122755	0.0516221	0	0	0	0.0546489	0.0532111	0.0773564	0	0	0	0	0	0.0569955	0.0493363	0
AC008543.4	0	0.0864915	0.149418	0.0705584	0.0756537	0.104597	0.0795801	0.409608	0.0577671	0.244964	0.188159	0.46829	0	0.15107	0.193615	0.116685	0.0968486	0.153721	0	0.100519	0.180126	0.213358	0.140006	0.0489089	0.216814	0.153248	0.189152	0.657944	0.390826	0	0.130709	0.10421	0.236467	0.21621	0.0606151	0	0.15481	0.0853442	0	0.187443	0.0908326	0.20626	0.458998	0.0936044	0	0.0893045	0	0.463449	0
Z93241.1	0.097446	0.0575742	0.0994621	0.0939362	0.10072	0	0.0264868	0.381725	0	0.108709	0.2505	0.124689	0.148832	0.100562	0.0322206	0.194182	0.0644685	0	0.0520253	0.0334559	0.143884	0.236708	0.0931969	0.130227	0.252569	0.204023	0.251823	0.175187	0	0.288545	0.10876	0.0924917	0.104938	0.0479743	0.0403492	0	0	0.113621	0.213575	0.291138	0.0201546	0.1373	0.152769	0.62309	0.277419	0	0.178197	0.134969	0.145045
MIR222HG	0.232331	0.700069	0.592844	1.25979	0.816462	0.622513	2.58914	1.93723	0.687604	2.73439	1.55283	3.83497	1.06454	2.24175	0.868072	7.27788	0.568712	0.29276	3.48549	0.271203	0.617487	0.248318	1.92203	10.8671	0.352703	1.1796	2.55169	1.56631	1.17851	2.50414	3.29837	1.9957	0.41282	0.343141	0.173161	0.237658	3.16946	0.446977	1.59891	1.69567	0.663127	0.218234	1.28695	2.30263	1.79411	0.517325	1.1896	1.69171	3.28525
U52112.1	0	0.0137318	0	0	0	0	0	0	0	0	0	0	0	0	0	0	0	0	0	0	0.0114391	0	0	0	0	0	0	0	0	0.0275279	0	0.0110299	0	0	0	0	0	0	0	0.0198395	0	0	0	0	0	0	0	0	0
AC019270.1	0	0	0	0	0	0	0	0	0	0	0.0119218	0	0	0	0	0	0	0	0	0	0	0	0	0.00619774	0	0.0097098	0	0.00833748	0	0	0	0	0	0	0	0	0	0	0	0	0	0	0	0	0	0	0	0.00367052	0
AC130343.2	0.303775	0.13461	0.232545	0.219626	0.0784952	0	0.412845	0	0.119873	0.0847216	0.195226	0.388703	0	0	0.100444	0.0605338	0.100486	0.159495	0.243273	0.156442	0.112135	0.368953	0	0.101492	0.281197	0.0795019	0.130838	0.136531	0.405504	0.269851	0.271237	0.288331	0.163566	0.0747768	0.0628917	0.124296	0.160624	0.177099	0.133159	0.194483	0.0942441	0	0.0793729	0	0.0540512	0.0926587	0.138876	0.0601069	0.11304
AC012588.1	0	0	0	0	0	0	0	0	0	0	0	0	0	0	0	0	0	0	0	0	0	0	0	0	0	0	0	0	0	0	0	0	0	0	0	0	0	0	0	0	0	0	0	0	0	0	0	0	0
AC100786.1	0.218075	0.44717	0.35352	0.0865614	0.304955	0.421624	0.348676	0.272791	0.232855	0.329144	0.395715	0.623743	0.417974	0.291239	0.525955	0.398774	0.362101	0.32329	0.31504	0.193784	0.498783	0.348998	0.122686	0.10286	0.189992	0.308866	0.331504	0.345929	0.369874	0.19752	0.234805	0.426151	0.290099	0.366294	0.265581	0.304432	0.298448	0.448717	0.269908	0.197105	0.461654	0.313289	0.576508	0.278883	0.264769	0.35998	0.316685	0.324892	0.190939
ZNF649-AS1	0.111752	0.0330132	0	0.0807949	0.0577529	0.19962	0.121501	0	0.088197	0.062334	0.0718188	0	0.113788	0.0576625	0.0739016	0.0445378	0.197154	0.0586742	0.178989	0.115102	0.0550023	0.162874	0.106879	0.186682	0.124135	0.0584936	0.144396	0.0502265	0.0596701	0.132362	0.0997814	0.21214	0	0.275086	0.185091	0.0457255	0.118179	0.260602	0.0979716	0.047697	0.0924536	0.104971	0	0.0714562	0.0397682	0.306782	0.153268	0.110559	0.166338
AC091153.3	0	0.121491	0.209882	0.132148	0.425071	0.0489745	0	0.0767148	0.162286	0.0764648	0	0.0877052	0.139583	0	0.0906547	0.0546343	0	0.0719754	0	0.235325	0.134942	0	0	0	0.203034	0.143508	0.118087	0.184838	0.146394	0	0.306003	0.130115	0	0.134979	0.170287	0.280456	0.181213	0.0799198	0.0600906	0.0585097	0.198472	0.128767	0	0	0.0487835	0.0418142	0.0626709	0.216996	0.204046
CASC17	0	0	0	0	0	0	0	0	0	0	0	0	0.0159988	0	0	0	0.0138602	0	0	0	0	0	0.0150274	0.0104991	0.0116357	0.0164487	0	0	0	0	0.00701474	0	0	0	0	0.0128582	0.00830815	0	0.013775	0	0.0194988	0	0.016422	0	0	0	0	0	0
LINC00559	0	0	0	0	0	0	0	0	0	0	0	0	0	0	0	0	0	0	0.00893323	0	0	0	0	0.00559031	0	0	0	0	0	0	0	0	0	0	0	0	0	0.00975488	0	0	0	0	0	0	0	0	0	0	0
AC005253.2	0	0	0	0	0	0	0	0	0	0	0	0	0	0	0	0	0	0	0	0	0	0	0	0	0	0	0	0	0	0	0	0	0	0	0	0	0	0	0	0	0	0	0	0	0	0	0	0	0
AL590226.2	0.00949855	0.0392843	0.436278	0.0457822	0.0392706	0.040721	0.0103272	0.127573	0.0599719	0.0105964	0.109879	0.133695	0.0193433	0.21565	0.0502513	0.0832829	0.0251363	0.00997427	0.060854	0.0130445	0.0280502	0.0184585	0.0454219	0.0380817	0.105511	0.0596614	0.049093	0.384219	0.0710049	0.0675023	0.110255	0.0405704	0.0306866	0.00935259	0.0393304	0.0544115	0.281257	0.0221504	0.0166546	0.0486493	0.0157166	0.0089222	0.0694921	0.0485885	0.0676037	0	0.0260546	0.176668	0.0282765
SACS-AS1	0.0144817	0.0513374	0	0.00698004	0	0	0	0	0	0	0	0.0370607	0	0.0149447	0	0.0115432	0	0.015207	0	0	0	0	0	0.0193534	0	0.0151602	0.0249494	0.0130175	0	0.0171526	0	0	0.0935707	0.0142591	0.0119928	0	0.022972	0.0168855	0	0.0370858	0.00599045	0	0	0	0.020614	0	0	0.0343853	0
AC137761.1	0	0	0	0	0	0	0	0	0	0	0	0	0	0	0	0	0.0237421	0	0.0574789	0	0	0	0	0	0	0	0	0	0	0	0	0	0	0	0	0	0	0	0	0	0	0	0	0	0	0	0	0.0213025	0.0801246
AL357518.1	0	0.133358	0.076794	0.0362637	0.15553	0.0537581	0	0	0	0	0.290114	0.0962717	0.0766083	0	0.0995094	0.119941	0.431389	0	0.0803368	0.0516621	0.148122	0.0731041	0.359783	0.40219	0.334297	0	0.129621	0.473413	0	0.0891135	0	0.0714122	0.162044	0.222244	0.124613	0.0615699	0.278477	0.0877259	0.3298	0.0642246	0.24898	0	0.0786346	0.192433	0.267742	0.27539	0.137585	0.0595478	0.223976
AC020897.1	0	0.0340724	0	0	0	0	0.0313498	0	0.0455134	0	0	0	0.0587194	0.0595126	0	0.137901	0.025435	0	0	0	0	0	0	0	0	0	0.0496764	0	0	0	0	0.16421	0.0621025	0	0.0955146	0	0	0	0	0	0.023855	0	0.120545	0	0	0.0351806	0.105457	0.0228213	0
AC093110.1	4.10944	13.64	5.12954	2.88907	16.1784	5.76029	9.46238	15.3216	13.8407	8.49724	12.1116	14.0669	15.2715	14.7484	11.4935	11.5376	7.13451	2.36377	8.85979	1.22217	16.6961	6.231	15.7461	10.9313	4.38067	11.0701	12.4236	4.61157	13.8364	12.2769	4.0432	8.3476	17.2506	9.92245	3.55491	6.53309	8.19339	6.62274	8.90353	9.42896	8.61861	9.24456	17.8639	5.82438	11.2521	11.4011	17.3751	14.8951	16.636
AC008264.2	0.0346846	0.0102464	0.0442527	0.0250765	0.0358498	0.0309783	0.0141414	0.0582301	0.0205305	0.0193468	0.0334359	0.110954	0.0353166	0.0357937	0.0172028	0.062205	0.0305956	0	0.0462943	0.0238164	0.0554814	0.0337012	0.0497583	0.0579408	0.019264	0	0.0298777	0.0311778	0.0555599	0.0616223	0.0270982	0.0411515	0.0747027	0.0683033	0.0287235	0.0212879	0.0137549	0.0202209	0.0304077	0.0296077	0.0107607	0.024435	0.0271881	0.0665341	0.0432004	0.0158694	0.0317134	0.0583348	0.0387201
AC110285.1	0.0900336	0.124121	0.0612642	0.0433954	0.0620388	0.0214434	0.114203	0.0671788	0.0710567	0.10044	0.154297	0.076803	0.0916741	0.0929125	0.198465	0.119608	0.092656	0.126057	0.0961358	0	0.118168	0	0.11481	0.0601606	0.0888979	0.0628345	0.12926	0.215815	0	0.213277	0.0267966	0.0854562	0.0646373	0.20685	0.14912	0.0982377	0.111081	0.244949	0.131553	0.102473	0.148972	0.169141	0.0940989	0.0383795	0.0640792	0.0915413	0.0274403	0.201899	0.0446706
AC022217.4	0.183819	0.325817	0.187622	0.0885989	0.094997	0.131341	0.249818	0.617205	0.217611	0	0.472535	0.235209	0.280752	0.284545	0.18234	0.146519	0.121611	0.0965124	0.196277	0.25244	0.180945	0.0893033	0.0879016	0.368484	0.612562	0.0962153	0.395859	0.24785	0.785204	0	0.328258	0.0872365	0.296927	0.180994	0.304453	0.300853	0	0.21433	0	0.392281	0.190095	0.0863325	0.288178	0.352612	0.196243	0.280345	0.084036	0.254601	0
AC020703.1	0	0	0	0.149649	0.192547	0.0887369	0.0675133	0.139	0	0.138547	0	0.238369	0	0	0	0.24748	0	0.130412	0.0663048	0.0852772	0	0	0	0.290449	0.0919692	0	0	0.0558179	0	0.0735486	0.0831671	0	0	0	0.0514239	0.203263	0.0328339	0	0	0	0.0256865	0	0.0648999	0	0.0441954	0	0.17033	0.0491469	0
AC004585.1	0.16203	0.335064	1.01986	0.10413	0.0837369	5.49921	0.29361	0.211574	0.191817	0.572401	0.381814	0.449214	0.439954	0.222949	0.714341	0.301355	0.250125	0.368648	0.317189	0.852985	0.425326	0.472309	0.129138	0.0180448	0.0999916	0.310973	0.139575	1.01954	0.25955	0.159928	0.132618	0.281953	0.116325	0.611572	0.648551	0.552485	0.385538	0.346363	0.213076	0.161366	0.223417	0	1.41122	0.725239	0.096101	0.807244	0.0740752	0.438158	0.321568
AL445218.1	0	0	0	0	0	0	0	0	0	0	0	0	0	0	0	0	0	0	0	0	0	0	0	0	0	0	0	0	0	0	0	0	0	0	0	0	0	0	0	0	0	0	0	0	0.0261955	0	0	0.0145652	0
AC068790.2	0	0.205903	0.0592844	0.0559907	0.420238	0.207504	0.0631498	0.260032	0.0916806	0.194388	0.223966	0.371605	0.295705	0.11988	0.153641	0.370376	0	0.0609917	0.496155	0.0398828	0.228699	0	0.1111	0.116433	0.0430125	0.243216	0.100066	0.261051	0.434188	0.41277	0.0259306	0.248084	0.187645	0.171571	0	0.190126	0.706371	0.135448	0.203682	0.0991618	0.0961053	0.218234	0.424937	0.148557	0.124017	0.177166	0.0531072	0.229852	0.259362
LINC01088	0.113374	0.492817	0.0743911	0.0975808	0.159034	0.0983658	0.330173	0.244719	0.115042	0.135512	0.197767	0.0725351	0.601936	0.217284	0.16066	0.116189	0.200016	0.102045	0.112411	0.172379	0.231175	0.165239	0.0464701	0.303027	0.143928	0.0593428	0.202299	0.400366	0.224849	0.268567	0.144614	0.272868	0.549409	0.199343	0.355436	0.304844	0.179843	0.0755387	0.603463	0.179732	0.110545	0.425979	0.313161	0.124275	0.201728	0.291475	0.281368	0.195487	0.337506
AC013727.2	0	0	0	0	0	0	0	0	0	0	0	0	0	0	0	0	0	0	0	0	0	0	0	0	0	0	0	0	0	0	0	0	0	0	0	0	0	0	0	0	0	0	0	0	0	0	0	0	0
LINC01180	0.0159763	0.00943932	0	0	0	0	0	0.0178812	0	0	0	0	0	0	0	0	0	0	0	0.0109702	0	0	0	0	0.0118311	0	0	0	0.0170612	0	0.00713252	0	0	0	0	0	0	0	0.0280126	0.0136378	0	0	0	0.0204312	0	0	0.0146077	0	0
LINC00210	0	0	0	0	0	0	0	0	0	0	0	0	0	0	0	0	0	0	0	0	0	0	0	0	0	0	0	0	0	0	0	0	0	0	0	0	0	0	0	0	0	0	0	0	0	0	0	0	0
AC116609.2	0	0	0	0	0	0	0	0	0	0	0	0	0	0	0	0	0.0557384	0	0	0	0	0	0	0	0	0	0	0	0	0	0	0	0.136092	0	0	0	0	0	0	0	0	0	0	0	0	0	0	0	0
AL353708.2	0	0	0	0	0	0	0.039345	0	0	0	0	0	0	0.0746903	0	0	0	0	0	0	0	0	0	0.0483618	0	0	0	0.0650584	0	0	0.0323117	0	0	0	0	0	0	0	0	0	0	0	0	0	0.0515119	0	0	0	0
LINC01839	0.0890015	0.184047	0.0454215	0	0.0919916	0.0635928	0.193532	0	0.0351211	0.0992886	0.0571982	0	0.0453116	0.505161	0	0	0.0196273	0	0.0950339	0	0.131415	0	0.340483	0.0892065	0.0329546	0	0.268335	0.0800031	0	0.0527081	0.0794682	0.0211192	0	0.043817	0.0737052	0.0364169	0.0470605	0	0	0	0.128856	0	0.279061	0.113819	0.221707	0.10859	0.203444	0.299377	0
AC010266.2	0	0.0117448	0	0.0143718	0.0102731	0	0.037822	0	0	0	0	0.0127179	0	0	0.00657281	0.0158448	0.00438373	0	0	0	0.00489191	0	0.0190116	0.00664139	0	0	0.00856174	0	0.0212283	0	0.00443728	0	0	0.0195729	0	0.00813366	0.00525545	0	0	0	0.00822284	0.00933611	0	0	0.0282959	0.0121268	0	0	0
AC105390.1	0	0.0341332	0	0	0	0	0	0	0	0	0.0742555	0	0	0	0	0.046049	0	0	0	0	0	0	0	0	0	0	0	0	0	0	0	0.0274172	0	0	0	0	0	0.067361	0	0	0	0	0	0	0	0	0	0	0
AC122108.3	0	0.0363396	0	0	0	0	0.0334358	0	0	0	0	0	0	0	0	0.196102	0	0	0	0	0	0	0	0	0	0	0	0.0552873	0	0	0	0	0	0	0	0	0	0	0	0.052503	0	0.0577738	0	0	0.0437753	0	0.056237	0	0
AC095030.1	0	0	0	0	0	0	0	0	0	0	0	0	0	0	0	0	0	0	0	0	0	0	0	0	0	0	0	0	0.0916419	0	0	0	0	0	0	0	0	0	0	0	0	0	0	0	0	0	0	0	0
AC091868.2	0	0	0	0	0	0	0	0	0	0	0	0	0	0	0	0	0	0	0.062131	0	0	0	0	0	0.0430899	0	0	0.104608	0	0	0.0519545	0.0276144	0	0	0	0	0	0	0.0510122	0	0.0240695	0	0.0608145	0	0	0.0354969	0	0.0230266	0
AC011998.3	0	0	0	0	0	0	0	0	0	0	0	0	0	0	0	0	0	0	0	0	0	0	0	0	0	0	0	0	0	0	0	0	0	0	0	0	0	0	0	0	0	0	0	0	0	0	0	0	0
AC015722.1	0	0	0	0	0	0	0	0	0	0	0	0	0	0	0	0	0	0	0	0	0	0	0	0	0	0	0	0	0	0	0	0	0	0	0	0	0	0	0	0	0	0	0	0	0	0	0	0	0
AC009435.1	0	0.0333007	0.0575286	0	0	0	0	0	0	0	0	0	0	0	0	0	0	0	0	0	0	0	0	0	0	0	0	0	0	0	0	0	0	0.0554964	0	0	0	0	0	0.096225	0	0.0529426	0	0	0	0.0343838	0	0	0
AC090673.1	0	0	0	0	0	0	0	0	0	0	0	0.0911825	0	0	0.0471245	0	0	0	0	0	0	0	0	0	0	0	0	0	0	0	0	0	0	0	0	0	0	0	0	0	0.0589545	0	0	0	0	0.043472	0	0.0281999	0
AC008250.2	0.157815	0.186484	0.16108	0	0.163117	0.112761	0.0857913	0.529893	0	0.352111	0	0	0	0.488584	0.521817	0.251585	0.069605	0	0	0	0.155348	0.15334	0.301867	0.210905	0	0.165209	0	0.709295	0.337063	0	0	0.224687	0	0.15539	0.130692	0	0.834462	0.18401	0.415065	0.26943	0.261125	0.592957	0.164941	0.605461	0	0.192549	0	0.312263	0.469804
C1QTNF7-AS1	0	0.273969	0.0728146	0.0687692	0.110603	0.178403	0.232686	0.399221	0.112604	0.0397921	0.275081	0.091283	0.0363193	0.368099	0.212294	0.170589	0.0786606	0.0749115	0.152348	0.171448	0.140447	0.034658	0.136456	0.16684	0.0264145	0.0746809	0.092178	0	0.228549	0.0844957	0.0955459	0.101568	0.115235	0.28097	0.265851	0.0875691	0.226326	0.04159	0.0938129	0.0608965	0.236078	0.100515	0.0372799	0.0912308	0.304641	0.1088	0.228296	0.352888	0.159277
AC026355.3	0	0	0	0	0	0	0	0	0	0	0	0	0	0	0	0	0	0	0	0	0	0	0	0	0	0	0	0	0	0	0	0	0	0	0	0	0	0	0	0	0	0	0	0	0	0.0545956	0	0	0
AC021351.1	0	0	0	0	0	0	0.0135914	0	0	0	0	0	0	0	0	0	0	0	0	0	0	0	0	0	0	0	0	0	0	0	0	0	0	0	0	0	0	0	0	0	0.0103421	0	0	0	0	0	0	0	0
AC124067.2	0.380612	0.862032	0.194244	0.0611506	0.131133	0.453254	0.275878	0.141998	0.200259	0.353837	0.407677	0.162341	0	0.0654639	0.12585	0.101127	0.139892	0.199837	0.0677349	0.958281	0.187331	0.246547	0.364016	0.423877	0.187906	0.332037	0.218576	0.399153	0.745174	0.751349	0.226562	0.301052	0	0.187382	1.10319	0.207648	0.469589	0.073965	0.278066	0.16245	0.314886	0.238345	0.132599	0.0811238	0.270892	0.232192	0.0580013	1.55642	0.0944213
AC083967.1	0	0.0742315	0.0641192	0.0302785	0	0	0.10245	0.140619	0	0.140161	0	0.160764	0.0639642	0	0	0	0.110827	0.0659658	0.0670773	0	0.0309188	0	0	0	0.139561	0.0657627	0	0.0564682	0.134171	0	0	0	0	0	0.052023	0	0.0664329	0	0.0550734	0	0	0.0590078	0	0	0.0447103	0	0.0574382	0.0248598	0
AC010420.1	0	0	0.194625	0.0306354	0	0	0	0	0	0	0	0	0	0	0	0	0.0280334	0	0	0.0872877	0.0938497	0	0	0.042471	0.0470687	0	0	0	0	0	0.0283759	0.0301643	0	0	0	0	0	0	0	0	0.0262921	0	0	0	0.0452373	0.0387747	0	0	0.0946068
PHOX2B-AS1	0	0	0	0	0	0	0	0	0	0	0	0	0	0	0	0	0	0	0	0	0	0	0	0	0	0	0	0	0	0	0	0	0	0	0	0	0	0	0	0	0	0	0	0	0	0	0	0	0
AC096677.2	0	0	0	0	0	0	0	0	0	0	0	0	0	0	0	0	0	0	0	0	0	0	0	0	0	0	0	0	0	0	0	0	0	0	0	0	0	0	0	0	0	0	0	0	0	0	0	0	0
LINC01102	0	0	0	0	0	0.00906864	0	0.00710267	0	0	0	0.0324808	0	0.00654895	0	0	0.00279895	0	0	0.00435753	0	0	0.00606932	0	0	0.00664335	0	0	0	0.0150329	0	0.0030117	0	0.00624852	0	0	0	0	0	0	0.00787524	0	0	0	0	0	0.00580241	0.00251133	0.00944584
AL391869.1	0	0	0	0	0	0	0	0	0	0	0	0	0	0	0	0	0	0	0	0	0	0	0	0	0	0	0	0	0	0	0	0	0	0	0	0	0	0	0	0	0	0	0	0	0	0	0	0	0
AC022467.1	0.0431937	0.0255202	0.0440873	0	0	0	0.234809	0	0	0	0	0.110539	0	0.0445749	0	0.0688582	0.0381015	0	0	0.0889775	0.0637777	0.041969	0	0.115448	0.0319866	0.0904347	0.0372076	0	0.0922536	0	0.0192835	0.0614965	0	0.04253	0	0	0.0685173	0	0.0757351	0.0737425	0.0714695	0.0405728	0.090288	0	0.15371	0.105401	0.0789871	0.0341863	0.0642922
AC105227.1	0	0.0436407	0	0	0	0	0	0	0	0	0	0	0	0	0.0488459	0	0	0	0	0	0	0	0	0	0	0	0.0636266	0	0.0788789	0	0	0	0	0	0	0	0	0	0	0	0	0	0	0	0	0	0	0	0
AC005618.3	0	0	0	0	0	0	0	0	0	0	0	0	0	0	0	0	0	0	0	0	0	0	0	0	0	0	0	0	0	0	0	0	0	0	0	0	0	0	0	0	0	0	0	0	0	0	0	0	0
AL445531.1	0	0.0110617	0	0	0	0.0133773	0	0	0	0	0.0240643	0	0	0	0.0123811	0	0.0330302	0	0	0	0	0	0	0	0.0277291	0	0	0.0168293	0	0	0	0	0	0	0.0155045	0	0	0	0	0	0.0077446	0	0.0391353	0	0	0	0	0.00740901	0
AC022150.3	0.0367637	0.108606	0.0750486	0.0354396	0.0759976	0.0262682	0.0199855	0.041147	0.0290148	0.0410129	0.283521	0.0940837	0.336902	0.0758786	0.12156	0.0879116	0.0324296	0	0.0785109	0.050488	0.126661	0.107164	0	0.196525	0.05445	0.0384861	0.0950061	0.0991402	0.0392602	0.0435441	0.0164129	0.174473	0.118771	0.0723976	0.0913359	0.0601706	0.0777567	0	0	0.0313825	0.0760379	0.103599	0.0768474	0	0.0784971	0.156993	0.0336144	0.10184	0.109443
AC021683.2	0	0.0413981	0.00650156	0.00614035	0.00658376	0.0273077	0.0207764	0.0213877	0.0100544	0	0.0491235	0.0326023	0.0129717	0.0197204	0.00842469	0.0812362	0.0252847	0.0200664	0.0204045	0.0131215	0.0282159	0.0123783	0.0182761	0.0127689	0.0188683	0.0066682	0.005487	0.0858863	0.020407	0	0.00284374	0.0513904	0.013719	0.0376313	0.00527503	0.0208506	0.0538893	0.0297083	0.0335059	0.0108748	0.0210792	0.0119665	0.00665739	0.0244378	0	0.00388586	0.00582412	0.0176451	0.00948117
AC211433.2	0	0.0987836	0	0.0402931	0	0	0.27267	0.280693	0.329884	0	0.10745	0.106969	0.425602	0	0.110566	0.0666341	0.110613	0.0877839	0.178526	0	0.16458	0	0.0799519	0.167579	0.123814	0	0.0720115	0.075145	0	0	0.0373213	0.0793469	0	0.246937	0.0692296	0	0.176811	0.0974732	0.0732888	0.0713606	0.103742	0.471148	0	0	0.416487	0.0509982	0.229308	0.165411	0
AC073359.2	0	0.108915	0	0	0	0	0	0	0	0	0	0	0	0	0	0	0	0	0	0	0	0	0	0	0	0	0	0	0	0	0	0	0	0	0	0	0	0	0	0	0	0	0	0	0	0	0	0	0
LINC02263	0	0	0	0	0	0	0	0	0	0	0	0	0	0	0	0	0	0	0	0	0	0	0	0	0	0	0	0	0	0	0	0.0174275	0	0	0	0	0	0	0	0	0	0	0	0	0	0	0	0	0
AC135178.6	0.192	0.31196	0.244966	0.0694069	0.347289	0.30867	0.20875	0.537231	0.340946	0.374836	0.678655	0.737036	0.684246	0.445815	0.666595	0.344342	0.444584	0.100808	0.307521	0.164798	0.259874	0.139917	0.413164	0.288664	0.462098	0.351743	0.206739	0.431471	0.307558	0.454823	0.150005	0.250579	0.310144	0.18905	0.357755	0.117842	0.380708	0.671611	0.168325	0.204871	0.436823	0.225438	0.451507	0.122769	0.0341629	0.527082	0.131665	0.87378	0
AL157895.2	0.376012	0.773116	0.629418	0.297225	0.171003	1.08541	0.981156	0.218839	0.332369	0.486588	0.541295	0.558116	0.735098	0.201778	0.785758	0.791246	0.776139	0.979213	0.594216	1.83832	0.917932	0.730701	0.40277	0.532654	0.28959	0.566825	0.285033	0.459674	0.803091	1.728	0.490174	0.806583	0.615481	0.296187	0.772243	0.960044	1.16111	0.420889	1.66142	0.423685	0.951905	0.452092	0.487308	0.384688	0.449597	0.917541	0.316297	0.398785	0.850714
AL121902.1	0	0	0	0	0	0	0	0	0	0	0	0	0	0	0	0	0	0	0	0	0	0	0	0	0	0	0	0	0	0	0	0	0	0	0	0	0	0	0	0	0	0	0	0	0	0	0	0	0
AC005944.1	0	0	0	0	0	0	0	0	0	0	0	0	0	0	0	0	0	0	0	0	0	0	0	0	0	0	0	0	0	0	0	0	0	0	0	0	0	0	0	0	0	0	0	0	0	0	0	0	0
CDK6-AS1	0.145512	0	0.0990147	0.0701353	0	0.0346566	0.0527353	0.0542869	0	0	0	0	0	0	0.128303	0.0773236	0.0855714	0.0509331	0.0517913	0.199832	0	0.0942572	0	0.0648207	0.035919	0	0	0.0871997	0.0517976	0.0574495	0.0216542	0.115095	0	0.0477585	0.120503	0.0793855	0.102588	0.0565549	0.0425229	0.0414041	0.10032	0	0.152082	0.186086	0.0345214	0.118359	0.133047	0.0191946	0.0721962
LINC00968	4.43132	2.88738	0.488345	0.636914	2.64921	1.79067	4.07478	1.81047	3.16466	1.09291	2.56234	2.82781	4.96443	2.98598	1.43886	2.2791	3.31102	1.65077	1.64209	5.67101	2.79216	1.62708	1.50349	3.12848	0.624257	1.21638	2.19808	1.0035	4.76873	0.769075	1.41891	2.72473	5.22592	2.9836	8.99037	2.99243	1.27094	0.956336	4.9535	1.48779	3.44933	1.78696	3.04792	2.03952	2.17286	4.48931	1.79151	2.19991	2.35688
BMF-AS1	0	0	0	0	0	0	0	0	0	0	0	0	0	0	0	0	0	0	0	0	0	0	0	0	0	0	0	0	0	0	0	0	0	0	0	0	0	0	0	0	0	0	0	0	0	0	0	0	0
AC026689.1	1.73659	0.456015	0.919085	0.155004	0.265916	0.689343	0.559434	0.503908	0.406092	0.574018	0.16534	0.329199	0.261961	2.45587	0.55294	1.43548	0.453886	0.202619	0.206033	1.76658	0.316564	0.249978	0.0615137	0.0859551	0.571562	0.40399	0	0.289077	1.16766	1.06653	0.344573	0.396813	0.138527	0.18999	0.479377	0.947418	1.08828	0.374972	0.451098	0.219615	0.292663	2.29579	0.26889	0.164506	0.0457769	0.902455	0.235234	0.53451	0.0957353
NNT-AS1	2.29611	3.30875	2.00738	1.0522	2.40374	1.89706	1.51817	2.64141	2.57659	2.02946	3.36835	2.63606	3.23408	2.25283	2.82551	2.14373	1.8064	1.92063	2.46224	2.79541	2.96926	2.45554	3.05652	1.09403	2.08267	2.85663	2.0499	2.19655	2.70406	2.71376	1.3258	2.14671	3.10273	2.68685	3.59125	2.80845	2.79215	2.95815	3.11215	1.55291	2.86161	2.0829	3.31962	2.10638	1.33676	2.1536	2.19383	2.66757	2.9493
LINC01886	0	0	0	0	0.0414875	0	0.0109102	0.0224624	0	0	0	0	0.0204352	0	0	0	0	0	0	0	0	0.0195005	0	0	0	0	0	0.0180404	0	0	0.0089599	0.0761967	0.0216126	0	0.0166203	0	0	0	0	0	0	0	0	0	0	0	0	0.00794217	0
AL035696.1	0	0	0	0	0	0	0	0	0	0	0	0	0	0	0	0	0	0	0	0	0	0	0	0	0	0.0168748	0	0	0	0	0	0	0	0	0	0	0	0	0	0	0	0	0	0	0	0	0	0	0
MIR3945HG	5.70919	2.30694	11.1523	10.849	1.69569	2.4382	7.02775	3.30512	4.60941	8.41888	4.97647	1.59542	1.16933	3.69081	2.03964	4.13226	2.02603	0.723549	5.67572	12.3465	1.80872	2.83742	6.96652	9.90995	5.73436	5.25535	14.7539	0.796339	3.81931	1.55452	11.8652	1.99317	1.66071	1.42152	4.10301	3.24897	6.853	1.64508	5.60927	18.1496	1.3437	4.86964	1.74894	7.67879	9.76145	0.98081	5.58013	2.16842	11.5259
SLC9A9-AS1	0	0	0	0	0	0.0446254	0	0	0	0	0	0	0	0	0	0	0	0	0	0	0.0307397	0	0	0	0	0.0653818	0	0	0	0	0.0278829	0	0	0	0	0	0	0	0	0	0	0	0	0	0	0	0	0.0247158	0
SLX1B-SULT1A4	0	0	0	0.00384643	0.00824838	0	0.00433824	0.00893177	0	0.00890266	0	0	0	0	0	0	0.00351974	0	0	0	0.00392776	0	0	0	0	0	0.0137486	0	0	0.0094521	0	0	0	0	0	0	0	0	0	0	0	0	0	0	0	0.00486835	0	0.00947418	0
AC253536.6	0	0.317135	0.597672	0.141117	0.353051	0.313791	0.291794	0.327687	0.154045	0.163309	1.19167	0.374632	0.0993712	0.302141	0.322692	0.272265	0.258263	0.0512404	0.729453	0.201038	0.144101	0.142239	0.0466687	0.228241	0.180679	0.255413	0.378305	0.570218	0.573211	0.404573	0.0871394	0.20842	0.157645	0.0480467	0.16164	0.0798645	0.206413	0.341377	0.0427795	0.20827	0.20185	0.229178	0.662997	0.124806	0.208378	0.506059	0	0.463449	0.435791
SEPTIN4-AS1	0.123246	0.157771	0.20966	0.138608	0.0849243	0.0587072	0.111665	0.206911	0.11348	0.160406	0.105608	0.131419	0.104576	0.0847913	0.0679191	0.229221	0.181194	0.258837	0.109666	0.564183	0.131429	0.0399172	0.29468	0.109804	0.0912685	0.172027	0.176943	0.092321	0.153551	0.145976	0.137556	0.155973	0.0442406	0.121352	0.23815	0.302572	0.162919	0.191604	0.198089	0.105206	0.169939	0.135062	0.0644055	0.105075	0.0438587	0.162903	0.13147	0.13006	0.122298
AC139426.2	0	0	0	0	0	0	0	0	0	0	0	0	0	0	0	0	0	0	0	0	0	0	0	0	0	0	0	0	0	0	0	0	0	0	0	0	0	0	0	0	0	0	0	0	0	0	0	0	0
AL135923.1	0	0	0	0	0	0	0	0	0	0	0	0	0	0	0	0	0	0	0	0	0	0	0	0	0	0	0	0	0	0	0	0	0	0	0	0	0	0	0	0	0	0	0	0	0	0	0	0	0
BCAR3-AS1	0.0662273	0.479333	0.135195	0.111724	0.427827	0.319412	0.135009	0.370618	0.209073	0.627998	0.276653	0.508457	0.320312	0.785968	0.153287	0.303537	0.175259	0.0869303	0.282864	0.0341065	0.309662	0.128699	0.506716	0.331899	0.441396	0.485311	0.44213	0.93762	0.477391	0.45104	0.258709	0.369304	0.231788	0.440165	0.0411339	0.474221	0.463993	0.289576	0.246759	0.0989335	0.136977	0.124418	0.415307	0.211736	0.27103	0.181808	0.423879	0.727281	0.221798
AC112211.1	0	0	0	0	0	0	0	0	0	0	0	0	0	0	0	0	0	0	0	0	0	0	0	0	0	0	0	0	0	0	0	0	0	0	0	0	0	0	0	0	0	0	0	0	0	0	0	0	0
AC021739.4	0.0568578	0.134373	0.0580341	0.0274049	0.176304	0.0812512	0.061818	0.127274	0.0897471	0.190289	0	0.145507	0.115788	0.176028	0.0752004	0.271924	0.0752321	0	0.42498	0	0.111938	0	0.217514	0.227955	0.126316	0.476173	0.146934	0	0.182156	0.134688	0	0.0539671	0.0612293	0.0559841	0.0470859	0.0465291	0.180385	0.132591	0.0498467	0.0485353	0	0.267039	0.178275	0	0.242803	0	0.103974	0	0.338523
AL359504.1	0.0808296	0.191027	0.041251	0.0584388	0.187977	0.0866308	0.076896	0	0.0797409	0.0450861	0.363625	0.0775706	0	0.0625607	0.106906	0.0483212	0.0445629	0.0212195	0.129462	0.0832531	0.0696203	0.0785379	0.0773051	0.0540105	0.0598575	0.105771	0.0522207	0.0726574	0.0647389	0.0239343	0.0451073	0.0863102	0.174089	0.0795876	0.100407	0.0496097	0.160273	0.0235616	0.12401	0.0862479	0.0752305	0.0569438	0.380157	0.0258421	0.0431464	0.0616374	0.0923819	0.135945	0.15039
MGAT3-AS1	0.194892	0.69089	0.397848	0.15656	1.20864	1.06761	0.459104	0.218129	0.615254	0.724727	0.835001	0.498757	0.661477	0.53633	1.2029	0.51782	0.601706	0.204653	0.48557	0.133824	0.703433	0.694342	1.42902	0.260454	0.481084	0.476053	0.335765	0.525562	0.485628	0.8464	0.174016	0.678273	1.04938	1.15138	0.161397	0.637953	0.446555	0.302989	0.797347	0.720914	0.644948	0.488177	1.35795	0.332314	0.462366	0.832254	0.772187	0.668418	0.193393
LINC01643	0	0	0	0	0	0	0	0	0	0	0	0	0	0	0	0	0	0	0	0	0	0	0	0	0	0	0	0	0	0	0	0	0	0	0	0	0	0	0	0	0	0	0	0	0	0	0	0	0
AP001625.1	0	0	0	0	0	0	0	0	0	0	0	0	0	0	0	0.0556964	0	0	0	0	0	0	0	0	0	0	0	0	0	0	0.0311951	0	0	0	0	0.0571816	0	0	0	0	0	0.065635	0	0	0	0	0.0638892	0.0276518	0
AC062004.1	0.0374445	0.0221234	0	0	0	0	0	0	0	0	0	0.047913	0	0.270493	0	0.149233	0	0	0	0	0	0	0	0.050041	0	0	0	0	0	0	0	0.0177704	0	0	0.124036	0	0	0	0	0.0639272	0.0154892	0	0	0	0	0	0	0.0296361	0.0557348
AC006058.1	0.0766183	0.977045	0.795068	0.184647	1.20108	0.679747	0.267262	1.22913	1.23961	0.683792	1.76443	0.849669	1.17022	1.29145	1.00491	0.905893	0.419594	0.0201139	1.64986	0.0263052	0.795058	0.335007	1.50829	0.379707	0.713964	1.57742	0.670999	2.75487	0.73639	0.854554	0.190982	0.569663	0.618819	0.27033	0.179776	0.496375	1.07359	0.379678	0.901205	0.38697	1.1172	0.239898	2.40901	1.1268	0.327187	0.993242	0.490384	2.30687	0.399152
AP006621.1	0	0.0241346	0.0833874	0.0393773	0.126663	0.0291868	0.0444122	0.182876	0.0322387	0.22785	0.0525039	0.156806	0	0.0421548	0.189093	0.162799	0.0540493	0.0857888	0.130852	0.0280489	0.08042	0.238142	0.0390674	0.0545902	0.03025	0.0855247	0.0351875	0.110156	0.0436224	0.193529	0.109419	0.0969295	0.0439892	0.120663	0.0676562	0.0668562	0.0431982	0.047629	0.0716232	0.104608	0.0337946	0	0.042693	0	0.029073	0.0498391	0	0.145486	0.0608016
AC015660.2	3.43128	0.0965385	1.16742	1.41758	0.168884	0.583737	0.266473	0.182876	2.06328	0.546839	0.420031	0	0.332743	0	0.216106	0.520958	0.144132	0.343155	1.57022	0.336586	0.48252	0.158762	0.312539	0.10918	0	1.0263	0.2815	0.587497	0.17449	0	1.24009	1.00807	0	0.643534	0.135312	0	3.80144	0.952579	0.143246	0.278955	0	0.15348	0.85386	0.835821	0.58146	2.49196	0.448192	0	1.21603
AP001922.1	0	0	0	0	0	0	0	0	0	0	0	0	0	0	0	0	0	0	0	0	0	0	0	0.0143735	0	0	0	0	0	0	0	0	0	0	0	0	0	0	0	0	0	0	0	0	0	0	0	0.00851248	0
LINC02334	0	0.065527	0.00665888	0.0157223	0.0337154	0.0186457	0.00709305	0.0219053	0.0257441	0.0363898	0.0754684	0.0417391	0.0265711	0.0336626	0.00431428	0.0468011	0.014387	0	0.0696608	0.0223984	0.0288987	0.0126779	0.0187183	0.0479522	0.00966242	0.0204887	0.0393384	0.0175929	0.0627023	0.0695441	0.0116502	0.0402495	0.014051	0.0513893	0	0	0.041395	0.038034	0.0171584	0.00556898	0.0215893	0.0245122	0.0545479	0.0333722	0.0139297	0.0238794	0.0178952	0.0490528	0.0291318
AL139099.3	0	0.572009	0.0823476	0.272204	0.333555	0	0	0.270893	0	0.360014	0.414794	0.103234	0.0821485	0.333033	0.106706	0.128616	0.0355836	0	0.430733	0	0	0.235173	0.308642	0.323457	0	0.0844583	0.0694974	0.435129	0.172314	0.286674	0.144073	0.114865	0	0	0	0	0.255957	0.0940702	0.14146	0.0688692	0.133493	0.151566	0.505928	0	0.114842	0.0984354	0.0737673	0.638542	0.720522
AC091932.1	0	0.0895298	0.0773335	0	0.0783113	0	0	0.169599	0	0.0845232	0	0.193896	0	0.0781887	0	0	0	0.0795606	0.161802	0	0.149163	0	0.0724622	0	0.280538	0	0.0652657	0.204317	0	0	0.0338252	0.035957	0	0	0	0	0	0.0883422	0.132847	0	0.0313411	0.0711687	0.0791871	0.0968926	0	0	0.0692756	0.0899492	0
AC006369.1	0.236146	0.209284	0.180774	0.142276	0.24408	0.506189	0.160467	0.925057	0.326152	0.329301	0.379408	0.151083	0.541011	0.121849	0.234246	0.988204	0.15623	0.37196	0.31519	0.202689	0.755478	0.0573627	0.169387	0.0788968	0	0.123605	0.203419	0.371474	0.189137	0.209775	0.105426	0.420264	0.190727	0.0581294	0.831134	0.338185	0.280946	0.34418	0.465812	0.0503952	0.244209	0.277272	0.740428	0.301994	0.126054	0.432182	0.269897	0.140176	0.439369
OSTM1-AS1	0	0	0	0	0	0	0	0	0	0	0	0	0	0	0	0	0	0	0	0	0	0	0	0	0.00694032	0	0	0.00842442	0	0	0	0	0	0	0	0	0	0.0109276	0.0164327	0	0	0	0.00979515	0	0	0	0.00856914	0.0037088	0
AC128687.2	0	0.0337714	0	0	0.177238	0.204205	0.0621456	0	0.0451114	0	0.0734683	0.219418	0	0.117974	0.188997	0.0911216	0.0504206	0	0.1831	0.156994	0.0843984	0.0555385	0.109333	0.0381938	0	0.0598371	0.0492376	0.10276	0	0	0.0510366	0.0271266	0.0615539	0.112562	0	0.0467757	0.0906704	0	0.0501109	0.0487925	0.0945771	0.0536909	0	0	0.122045	0.0348698	0.156788	0.090479	0.0850793
AC064802.1	0	0.11225	0	0.0261634	0.0561056	0.0387852	0.103281	0	0	0.060556	0.0348851	0.138916	0.0829066	0	0.0358968	0.0216337	0.119707	0.0285003	0.0869416	0	0.0935085	0	0.0778726	0.0181357	0.20099	0	0.0701388	0.0243969	0.0579681	0.160733	0.0242338	0.0128806	0.0584555	0.0801718	0	0.0222106	0.0430532	0.0316461	0.0475886	0.115841	0.0224541	0	0.0283665	0.242963	0.019317	0.0827865	0.024816	0.0107406	0.0403984
AC011481.1	0.0896179	0.264745	0.274416	0.043195	0.555772	0.192099	0.146154	0.200606	0.282915	0	0.575943	0.688036	0	0.277451	0.296323	0.0714333	0.118579	0.188213	0.669844	0	0.132325	0	0	0.0598829	0.199097	0.187633	0.077198	0.241671	0.478518	0.424585	0.0400093	0	0.193017	0.176482	0.0742157	0.0733381	0.284318	0.208987	0.157135	0.0765002	0.0370711	0.0841801	0.374658	0.229214	0	0.164014	0	0.354648	0
AC006205.2	0	0.102491	0	0	0.0896486	0	0.0471507	0	0	0	0.111483	0.110983	0.0883152	0	0	0.0691352	0	0	0	0	0.0853789	0	0	0	0.0642305	0	0	0	0	0	0	0.0411625	0	0.085402	0	0	0.0917237	0.101132	0.0760396	0.222117	0	0	0.181302	0.22184	0	0	0.0793048	0.102971	0.129102
UBR5-AS1	2.29418	3.45768	2.79034	1.3905	2.71203	2.30669	1.55335	2.50621	1.81062	2.97313	2.7722	2.68948	2.23807	2.76449	3.13423	2.72657	1.86618	2.35138	2.20031	2.07526	2.81275	1.76195	2.65399	1.58805	2.27881	2.80434	2.31941	3.17361	2.89008	2.66849	3.22599	2.35357	2.33743	1.5285	2.82139	2.67561	3.96609	2.51481	1.9029	2.19291	2.26738	2.34854	3.31668	2.6001	2.18036	1.92754	1.94692	4.24585	2.84226
AL357054.3	0.0157431	0.0279046	0.0482064	0.0303521	0.016272	0.0112486	0.0256748	0.0704806	0.0124248	0	0.0202351	0.0805778	0	0.097479	0.135342	0.0376459	0.0277743	0.0165316	0.0336203	0	0.0387425	0.0305935	0.0150566	0.0105196	0.0466335	0.0659227	0	0.0141514	0.0672486	0.0372933	0.00702839	0.0971276	0.0169535	0.0620047	0.0391122	0.051533	0.0332973	0.110138	0.0414055	0.0134387	0.0455857	0.0295757	0.0329079	0.0805317	0	0.0480202	0.028789	0.0249202	0.0468661
LINC02836	0	0	0	0	0	0	0	0	0	0	0	0	0	0	0	0	0	0	0	0	0	0	0	0.0367024	0	0	0	0	0	0	0	0	0	0	0	0	0.0290432	0	0.0963083	0	0	0.0515943	0	0	0	0	0	0.0217365	0
AC004542.1	0	0	0	0	0	0	0	0	0	0	0	0	0	0	0	0	0	0	0	0	0	0	0	0	0	0	0	0	0	0	0	0	0	0	0	0	0	0	0	0	0	0	0	0	0	0	0	0	0
AP001007.2	0	0	0	0	0	0	0	0	0	0	0	0	0	0	0	0	0	0	0	0	0	0	0	0	0	0	0	0	0	0	0	0	0	0	0	0	0	0	0	0	0	0	0	0	0	0	0	0.0215898	0.0812055
AC104002.2	0	0	0	0	0	0	0.0553057	0	0	0	0	0	0	0	0	0	0	0	0	0	0	0	0	0	0	0	0	0	0	0	0	0	0	0	0	0	0	0	0	0	0	0	0	0	0	0	0	0	0
AC127070.1	0.058292	0.309967	0.237992	0	0.0602503	0.0833008	0.126755	0	0.184022	0.195089	0.299698	0.0745889	0	0.120312	0.192743	0	0.15426	0.122423	0.124486	0.160106	0.0286904	0	0.334501	0.311607	0.0431675	0.244092	0.100427	0.104797	0.498003	0.138086	0.0520481	0.165985	0.0627738	0	0	0.238514	0.339047	0.135936	0.153312	0.149279	0.16879	0.10951	0.365545	0.0745462	0.165952	0.248926	0.213194	0.207613	0.0867655
AC026356.2	0.126094	0.255429	0.110316	0.0955053	0.204804	0.0772249	0.186056	0.282256	0.170599	0.140668	0.347297	0.484039	0.11005	0.371788	0.273983	0.287165	0.230402	0.0756623	0.442389	0.235011	0.336904	0.0875133	0.275647	0.288878	0.106717	0.0942867	0.201721	0.37242	0.153893	0.0853426	0.0804196	0.188073	0.213382	0.283786	0.149175	0.206376	0.333367	0.252041	0.110545	0.0922602	0.141576	0.152284	0.357709	0.207326	0.192309	0.153846	0.214114	0.349296	0.321747
LINC01300	0	0.0706205	0.0406668	0	0	0	0	0.0891857	0	0	0	0.101963	0	0.0411165	0	0.0635158	0	0	0	0.027358	0.0196098	0.0387128	0.0762103	0	0.0295049	0.0417091	0.0343208	0	0	0	0	0.0189084	0.0429058	0.0784604	0.0329949	0.0652095	0.0842683	0.0464558	0	0.0340105	0.0659245	0	0.0832829	0	0.0567138	0	0.109288	0.0630679	0
AL442071.1	0	0	0	0	0	0	0	0.129783	0	0	0	0.0741879	0.0590351	0	0.0383414	0	0.0255717	0	0	0	0	0.0563347	0	0.0387414	0	0	0	0	0	0	0	0	0	0	0	0	0.0919703	0	0	0.0494921	0.0239833	0	0.0605965	0.0741454	0.0825298	0	0	0.0458881	0.0862991
AC017074.2	0	0	0	0	0	0	0	0	0	0	0	0	0	0	0	0	0.0235075	0	0	0	0	0	0	0	0	0	0	0	0	0	0	0	0	0	0	0	0	0	0	0	0	0	0	0	0	0	0	0	0
AC114812.2	0	0.0288305	0	0	0	0	0	0	0	0	0	0	0	0	0	0	0	0	0	0	0.0480337	0	0	0	0	0	0	0.0438629	0	0	0	0	0	0	0	0	0.0258016	0	0	0	0	0	0	0	0	0	0	0.0386207	0
AP003174.1	0	0.101674	0	0	0	0	0	0	0	0	0	0	0	0	0	0	0	0	0	0.118163	0	0	0	0	0	0	0	0.0773434	0	0	0	0	0	0	0	0	0.0454959	0	0	0	0	0	0	0	0	0	0	0	0
FP325330.2	0	0	0	0	0	0	0	0	0	0	0	0	0	0	0	0	0	0	0	0	0	0	0	0	0	0	0	0	0	0	0	0	0	0	0	0	0	0	0	0	0	0	0	0	0	0	0	0.00227403	0
LINC01075	0	0	0	0	0	0	0	0	0	0	0	0	0	0	0	0	0	0	0	0	0	0	0	0	0	0	0	0	0	0	0	0	0	0	0	0	0	0	0	0	0	0	0	0	0	0	0	0	0
AL356133.1	0	0	0	0	0	0	0	0	0	0	0	0	0	0	0	0	0	0	0	0	0	0	0	0	0	0	0	0	0	0	0	0	0	0	0	0	0	0	0	0	0	0	0	0	0	0	0	0	0
AC113391.1	0	0	0	0	0	0	0	0	0	0	0	0	0	0	0	0	0	0	0	0	0	0	0	0	0	0	0	0	0	0	0	0	0	0	0	0	0	0	0	0	0	0	0	0	0	0	0	0	0
CCND2-AS1	0.0653577	0.347539	0.20013	0.0630037	0.20266	0.233495	0.106589	0	0.103164	0.364559	0.168012	0.33452	0.266194	0.202343	0.129664	0.156287	0.288263	0.137262	0.488512	0.134635	0.257344	0	0.125016	0	0.0967999	0.342099	0.1689	0.293749	0.139592	0.232235	0.0291785	0.279157	0.0703828	0.128707	0.162375	0.160455	0.380144	0	0.171896	0	0.270357	0.184176	0.614779	0.0835821	0.0930336	0.119614	0	0.258642	0.194565
AL136295.6	0.196669	1.19103	0.903321	0.189586	1.37211	0.632352	0.347468	0.825442	0.38804	0.493651	0.758354	0.880784	0.350442	0.761092	1.23555	0.313525	0.433709	0.206519	0.839995	0.202566	0.701781	0.477732	0.42321	0.459951	0.327693	0.720591	0.423533	0.751336	1.41766	0.582353	0.285355	0.420008	0.42358	0.435706	0.162868	0.482828	0.961914	0.802599	0.387941	0.713498	0.691505	0.877495	0.924972	0.314386	0.174968	0.629882	0.179822	1.14797	0.365918
AC074135.2	0	0.0303407	0	0	0	0	0	0	0	0	0	0	0	0	0	0	0	0	0	0	0.0252749	0	0	0	0	0	0	0	0	0	0	0	0	0	0	0	0	0	0	0.0438358	0	0	0	0	0	0	0	0.0203219	0
AC094105.1	0	0	0	0	0	0	0	0	0	0	0	0	0	0	0	0	0	0	0	0	0	0	0	0	0	0	0	0	0	0	0	0	0	0	0	0	0	0	0	0	0	0	0	0	0	0	0	0	0
NAV2-IT1	0	0.0377759	0	0	0	0	0	0	0	0.0713269	0	0	0	0	0	0.0509633	0	0	0	0.0878052	0.0314687	0	0	0	0	0	0	0.114945	0.0682786	0	0	0.0606863	0.0688527	0	0	0.0523223	0.135229	0	0	0	0.026448	0	0	0	0	0	0	0	0
AC093627.2	0	0	0	0	0	0	0	0	0	0	0	0.145763	0	0	0	0	0	0	0	0	0	0	0	0	0	0	0	0	0	0	0	0	0	0	0	0.046611	0	0	0	0	0	0	0	0	0	0	0	0	0
LINC01940	0	0	0.00946443	0	0	0.0132508	0.00504076	0.0311345	0	0.0103443	0.0238367	0	0.00944155	0.0287073	0	0.00739106	0.00408972	0	0.00990106	0.00636707	0.0136915	0	0.0177365	0.00619596	0	0	0	0.0250053	0	0	0.00413968	0.052807	0	0	0.00767895	0.00758815	0.00490297	0	0	0	0.00383567	0.00870995	0.00969128	0	0.00659954	0.00565672	0	0.00733894	0
LINC01208	0	0	0	0	0	0	0	0	0	0	0	0	0	0	0	0	0	0	0	0	0	0	0	0	0	0	0	0.0559252	0.0332202	0	0	0.0147631	0	0	0	0	0.0493456	0	0	0	0	0	0	0	0	0.0189772	0	0	0
AL135936.1	0	0.0191529	0	0	0.0335059	0.0231623	0.0352449	0	0	0	0	0	0	0	0	0	0	0	0	0.0222592	0	0	0	0	0.024006	0	0	0	0	0	0	0	0	0	0	0	0	0	0	0	0.0402285	0	0	0	0	0	0	0.0128284	0
AL022318.1	0	0.140963	0	0.0229991	0	0	0	0	0	0	0	0	0.0485864	0	0	0	0.0631373	0.0501067	0	0.0655301	0.0234855	0	0	0	0	0	0.0411039	0.128677	0.0509572	0	0.0639086	0.0226455	0.0513857	0.0469837	0.079032	0.0780975	0	0.0556374	0	0	0	0.0896431	0.0498715	0.0610223	0.0339614	0	0.0436293	0.0188831	0
AC110285.3	0.0486497	0.0862314	0.0993125	0.211039	0.0502841	0.139043	0.238022	0.163351	0.0767911	0.0542728	0	0.124502	0.198145	0	0.0321722	0.232668	0.128743	0	0.103894	0.0668111	0.119723	0.425433	0.465284	0.0650157	0.108081	0.101858	0.0838149	0.087462	0.103907	0.230489	0.195474	0.115441	0.0523902	0.287413	0.080577	0.437933	0.180068	0.170175	0.469159	0.332229	0.42261	0	0	0	0.0692505	0.0296786	0.40034	0.0962615	0.0724133
LINC02195	0.440164	0.0650157	0.336953	0.212155	0	1.57252	0.119641	0.615806	0.434235	0.491039	0.282878	0.281611	0	0.11356	0.218311	0	0.339739	1.50218	0.469997	0	0.0541604	0.106921	0.210486	0.147059	0	0.230393	0.0947907	0.593492	0.117514	0	1.0808	0.0522232	0.592508	0.2167	0.455644	0.180103	0.581853	0.256613	0.192944	0.0939339	0.227596	0.103364	0.11501	0.5629	0.704872	0.134261	0.201229	0.0435469	0.327584
AP006547.1	0	0.0276223	0	0.0225338	0	0.0334046	0	0.104651	0.0368975	0.0521552	0.0600911	0	0.14281	0	0.0309169	0.0745301	0	0	0	0.0321022	0.069031	0	0.044713	0	0	0.0489419	0	0.0420247	0	0	0.0208719	0.0221873	0.0503461	0	0	0	0.0247203	0.109024	0	0	0	0	0	0	0	0.085562	0	0.0370022	0
AC245100.1	0	0.0861666	0	0	0.0502463	0	0	0	0.0383667	0.027116	0	0	0	0	0.0803701	0	0.0214411	0.0255239	0.103816	0	0.0239266	0.0236174	0.0464934	0.0162417	0.036	0	0.020938	0.131094	0.155743	0.0287895	0.0108515	0	0	0	0	0.0397822	0.0257047	0	0.0213094	0.0207487	0.0100546	0	0	0.0932528	0.0172996	0	0.0222244	0.0480946	0
FGF14-IT1	0.013599	0.0321389	0.0138804	0	0.0140559	0	0.00739269	0	0	0.0151708	0.0349584	0.0696038	0.0138468	0	0.0269792	0.0433584	0.00599791	0.0856806	0.0435622	0.0373513	0.00669322	0	0.0260121	0.0272607	0	0	0.0117144	0.0488964	0.0580899	0	0.0121424	0.0258153	0.0292892	0.0133901	0.0225236	0.122415	0.0143812	0.0158563	0.0238443	0.023217	0.0225013	0	0.0142131	0.017391	0.0580726	0.00829605	0.0248682	0.113013	0.0404833
SEPSECS-AS1	0.334215	0.877623	0.401776	0.171828	0.675534	0.403309	0.508721	0.224438	0.59202	0.56341	0.362754	0.579708	0.567176	0.344903	0.682699	0.686717	0.209646	0.343155	0.253773	0.351886	0.753024	0.267008	0.653491	0.263025	0.352	0.699748	0.671761	0.0534088	0.539332	0.615775	0.543781	0.465261	0.575859	0.592344	0.418238	0.522694	0.730442	0.346392	0.475318	0.380393	0.485413	0.313936	0.923722	0.398915	0.512742	0.466676	0.244468	1.05808	0.795948
AC006942.1	0.68437	1.76443	2.15909	0.419823	1.35042	0.889076	1.04847	0.835601	0.687428	0.624659	1.27948	1.43297	0.696841	1.3483	1.31659	0.942232	1.0153	0.718646	1.06292	1.19618	1.01051	0.42316	0.416518	0.582015	0.598949	0.586173	0.696712	1.23035	1.52813	1.25273	0.916597	0.915312	0.66999	0.857633	0.824365	0.967358	0.78953	1.30577	0.654526	0.690414	0.926492	0.759726	0.975371	0.716074	0.487084	0.872952	1.02395	2.142	0.555633
AC021483.1	0.0600224	0.0354631	0.0612642	0	0	0.0857736	0.0326293	0.134358	0.0473711	0.736559	0.231446	0.460818	0	0.123883	0.039693	0.239215	0.132366	0.126057	0.0640906	0	0.029542	0	0.0574051	0.200535	0.0444489	0	0.051704	0	0.0640983	0.0710924	0	0.0284854	0	0.0591001	0	0	0.253899	0.139971	0.0526211	0.15371	0	0.0563804	0.125465	0	0.213597	0.0366165	0	0.118764	0
AC092849.1	0	0	0	0	0.100417	0.0694173	0	0.434948	0	0.108383	0	0.124315	0.0989236	0.10026	0.0642478	0.542078	0	0.102019	0	0	0.0478173	0	0	0.0649181	0.0719459	0	0.0836891	0	0	0.230143	0.0867469	0.046107	0	0	0	0	0.0513708	0	0	0.0829326	0.0401882	0	0	0.124244	0.0691466	0	0	0.11534	0
AC108037.1	0	0	0	0	0	0	0	0	0	0	0	0	0	0	0	0	0	0	0	0	0	0	0	0	0	0	0	0	0	0.0905882	0	0	0	0	0	0	0	0	0	0	0	0	0	0	0	0	0	0	0
ARRDC3-AS1	0.27417	0.269981	0.256522	0.269801	0.295188	0.244873	0.180095	0.140644	0.15327	0.203906	0.190883	0.321586	0.209374	0.259359	0.1662	0.300489	0.136039	0.323889	0.146376	0.243169	0.213658	0.133198	0.393322	0.267168	0.304551	0.239179	0.423144	0.400481	0.378184	0.365328	0.331503	0.195173	0.209135	0.326198	0.208129	0.542215	0.223496	0.0799198	0.210317	0.24379	0.198472	0.128767	0.262671	0.189919	0.349615	0.188164	0.282019	0.343577	0.238054
OPCML-IT2	0	0	0	0	0	0	0	0	0	0	0	0	0	0	0	0	0	0	0	0	0	0	0	0	0	0	0	0	0	0	0	0	0	0	0	0	0	0	0	0	0	0	0	0	0	0	0	0	0
ENOX1-AS2	0	0.0941607	0	0	0.0549079	0	0	0	0	0	0	0	0	0	0.0351306	0	0	0	0	0	0	0	0	0	0.11802	0.0556121	0	0.0477522	0	0	0.0237165	0.0252112	0	0	0	0.086946	0	0	0	0	0.0659245	0	0.111044	0	0.0378092	0	0	0.0840905	0
BX088651.4	0.0250888	0.00741164	0.0256079	0.0181389	0.0129659	0.00896315	0	0	0.0396015	0	0.0322474	0.0160515	0	0.0258911	0.0414783	0.019998	0.0165983	0.0263454	0.0133947	0.0258411	0.00617416	0.0365662	0.0479897	0.0167644	0.0278689	0.0131321	0.0540296	0.0676567	0.0133963	0.044574	0.0224015	0.0595333	0.0135089	0.0123517	0.0207769	0.0102656	0.0530639	0.0731333	0.0109976	0.0214165	0.0207564	0	0.0786651	0.048127	0	0.00765269	0.0114698	0.0496424	0.0186719
AL138963.4	0	0	0	0	0	0	0	0	0	0	0	0	0	0	0	0	0	0	0	0	0	0	0	0	0	0	0	0	0	0	0	0	0	0	0	0	0	0	0	0	0	0	0	0	0	0	0	0	0
METTL14-DT	0	0.0335934	0.0145085	0.00685124	0.0587679	0.0304692	0.0231817	0.0318184	0.0112184	0.0317148	0.073081	0.0727537	0.0144734	0.0293379	0.0376002	0.0339904	0	0.0149263	0.0455336	0.00976042	0.0279845	0.0138114	0.0271893	0	0.0105264	0.0297608	0.024489	0.0255546	0.0455391	0.016836	0	0.0404753	0	0.027992	0	0.0465291	0.0676442	0.0331477	0	0.0121338	0.00587991	0	0.0445688	0	0.0101168	0.00867148	0	0.0393758	0.0423154
SRGAP3-AS3	0	0	0	0	0	0	0	0	0	0	0	0.0730103	0	0	0	0	0	0	0	0	0	0	0	0	0	0	0	0	0	0	0	0	0	0	0	0	0	0	0	0	0	0	0	0	0	0	0	0.0225799	0
AL449423.1	0	0.131825	0	0.0358469	0.0768711	0	0.0404304	0.08324	0	0	0	0.19033	0	0.0767507	0	0.0592814	0	0	0.0794134	0	0.036605	0.0722639	0	0	0	0	0.0640654	0.200559	0	0	0.232422	0.0352957	0	0	0	0	0.0393252	0	0	0.0634864	0.0307647	0	0	0	0	0	0.0680016	0.147158	0
LINC02716	1.04683	0.441786	0.457924	0.480537	0.257619	0.676739	0.406484	0.781096	0.629474	0.333665	0.51258	0.255142	0.406059	0.66876	0.725238	0.794681	0.659585	0.523457	0.372594	1.77991	0.466163	0.774971	0.190702	0.333093	0.553728	0.521846	0.601169	0.224046	0.532342	0.295214	0.712153	0.520462	0.375773	0.490831	2.68331	1.18302	0.606239	0.464988	0.305916	0.382972	0.639234	0.702366	0.3647	0.446243	0.567662	0.547386	0.41021	1.2428	0.296794
AC008687.2	0	0.0367589	0	0	0.128611	0	0.0676431	0.0696334	0	0	0	0	0	0	0	0.0495912	0	0	0.132865	0	0.0306215	0	0.0595026	0	0	0	0	0.11185	0	0.07369	0	0.0295262	0	0	0	0	0.0328971	0	0	0	0	0	0.13005	0	0	0	0.0568859	0.0492414	0
AC007878.1	0.0200322	0.177535	0.12268	0.115864	0.186347	0.157446	0.119789	0.448413	0.0790497	0.424605	0.669449	1.15347	0.367151	0.330765	0.119226	0.734502	0.0883531	0	0.577529	0.0137552	0.414101	0.0583928	0.344857	0.294483	0.370867	0.587182	0.465912	0.684262	0.385066	0.616897	0.00894325	0.237672	0.366731	0.276142	0.0829469	0.0983594	0.677904	0.0934294	0.544425	0.1026	0.157443	0.0564502	0.732787	0.409889	0.484754	0.122206	0.366324	0.523209	0.357807
AC131971.1	0.06549	0.0128979	0.0445633	0.115741	0.0225634	0.0779891	0.0237344	0.0977311	0.0344575	0.170472	0.0561175	0.0837993	0.0222278	0.0675841	0.0288725	0.0348008	0.0385129	0	0.0932384	0	0.0107444	0.0212111	0.0417562	0.0875211	0.016166	0.0914111	0.131632	0.0981144	0.0233124	0.129281	0.0389834	0.113961	0.0470168	0.0214946	0.0180782	0	0.0346285	0	0.0191382	0.055904	0.00903014	0	0.15971	0.0279171	0.0776849	0.0266347	0.01996	0.0863885	0.0974795
AC027243.3	0	0	0	0	0	0	0	0	0	0	0	0.0571779	0	0	0	0	0	0	0	0	0.0219933	0	0	0	0	0	0	0	0	0	0	0	0	0	0	0	0	0	0	0	0	0	0.0467029	0	0	0	0	0	0
LINC02096	0	0	0	0	0	0	0	0	0	0	0	0	0	0	0	0	0	0	0	0	0	0	0	0	0	0	0	0	0	0	0	0	0	0	0	0	0	0	0	0	0	0	0	0	0	0	0	0	0
LINC01393	0.0707149	0.0522257	0.0541334	0.0596469	0.0365453	0.0126317	0.038442	0.0593597	0.0837149	0	0	0.113106	0.0720034	0.018244	0.046764	0.112732	0.054581	0.0928207	0.0566308	0.0242784	0.0174024	0.0171775	0.0507236	0.0472518	0.0392754	0.074028	0.0152287	0.0317826	0.0188792	0.0209392	0.0236776	0.0587297	0	0.0348141	0.0732018	0.0144673	0.0373912	0.0206132	0.0154988	0.015091	0.00731293	0.016606	0.0739079	0	0.0251648	0.0539243	0.11315	0.0419763	0.0526283
LINC02287	0	0.0138111	0	0	0.0241611	0	0	0.0523257	0	0.0260776	0	0	0	0	0	0	0.0927899	0	0	0.0160511	0.0115052	0.022713	0.0223565	0	0	0	0	0	0	0	0	0	0	0.0230166	0	0	0	0	0.0204933	0.0199542	0	0	0	0	0	0	0	0	0
LINC01238	0.146125	0.259006	0.0298296	0.0563448	0.0302068	0.12529	0.0794364	0.0654189	0.13839	0	0.450765	0.074791	0.059515	0.120638	0.367205	0.0465897	0.0386694	0.122755	0.249646	0.0200675	0.115073	0.113585	0.195655	0.156226	0.0432845	0.152971	0.125874	0.0788106	0.0312096	0.519225	0.169615	0.110957	0.031472	0.0287759	0.193618	0.0478321	0.046359	0.102228	0.153728	0.0748416	0.0241783	0	0.0916338	0.112122	0.0832007	0.196115	0.106886	0.300698	0
AC106037.3	0	0.171048	0.22162	0	0.149615	0.0517136	0	0.0810053	0.114242	0	0.465135	0.0926104	0.294779	0.149381	0.0478624	0.17307	0.0319218	0.0760008	0.154563	0	0.0712446	0.140648	0	0.241809	0	0.151534	0	0.195175	0	0	0.0323117	0.103044	0.155881	0	0	0.0592283	0.076539	0	0.0634514	0	0.0299388	0	0.302576	0.370229	0.0515119	0.0441528	0	0.143208	0.107729
AC009065.3	0.0936384	0.414934	0.143364	0.112832	0.145176	0.100359	0.0509037	0.524014	0.295607	0.104461	0.722137	0.41936	0.0953446	0.193265	0.0619233	0.111957	0.103249	0.24582	0.699895	0.0642973	0.25348	0.0454917	0.0895553	0.187708	0.0346715	0.196051	0.241984	0.505027	0.599982	0.166362	0.146315	0.311072	0.252095	0.0460998	0.0775452	0.0766283	0.594147	0.272953	0.041046	0.159864	0.329241	0.175913	0.440399	0.179623	0	0.114248	0	0.667004	0.209066
AL592424.1	0.126375	0.0871109	0.107492	0.0406078	0.108851	0.105346	0.0916001	0.165017	0.0664923	0.046994	0.135362	0.161706	0.064339	0.0869442	0.0278574	0.100732	0.0928973	0.0442349	0.0899604	0.0723135	0.0932998	0.102327	0.0604324	0.0422221	0.124781	0.066148	0.0362871	0.0946651	0.0899713	0.0498943	0.0470161	0.0999585	0.0907278	0.103694	0.0174426	0.0689455	0.133644	0.073676	0.129257	0.0898977	0.0609887	0.0791381	0.0880544	0.0808069	0.0899446	0.115642	0.077033	0.100022	0.0313508
LINC00943	0.00831032	0.01473	0.033929	0.0120165	0	0.035627	0.00451765	0.0372046	0.0327935	0.0185417	0.0320445	0.0212673	0.0169235	0.0171521	0.0219825	0.0993607	0.0036653	0.00872653	0.0976093	0.00570632	0.0286314	0.00807469	0	0.0111059	0	0.0347987	0.00715861	0.0149402	0.0177493	0	0.00371008	0.0276073	0.0178985	0.0327305	0.0137641	0.00680069	0.0439416	0	0.0145712	0.0283756	0.0103129	0.0156121	0.121598	0.0531379	0.0118293	0.0253484	0	0.019732	0.0371088
AL353658.1	0	0	0	0	0	0	0	0	0	0	0	0	0	0	0	0	0	0	0	0	0	0	0	0	0	0	0	0	0	0	0	0	0	0	0	0	0	0	0	0	0	0	0	0	0	0	0	0	0
AP001160.3	1.99285	1.52817	1.16852	0.87879	1.84068	1.72688	1.54436	0.996589	1.37202	1.18255	1.58048	1.89894	1.46791	1.44398	2.18712	1.14911	1.29038	1.33574	1.53935	1.83424	1.87822	1.52436	1.45988	0.424988	2.22938	1.42041	0.620923	1.67702	1.13201	1.60708	0.927555	1.60982	2.05475	1.41949	1.82592	1.90843	1.77118	1.82925	2.11884	0.941063	1.73641	1.15502	2.12715	1.03026	0.422492	1.21574	2.05475	1.97998	0.378675
ZIC4-AS1	0	0	0	0	0	0	0	0	0	0	0	0	0	0	0	0	0	0	0	0	0	0	0	0	0	0	0	0	0	0	0	0	0	0	0	0	0	0	0	0	0	0	0	0	0	0	0	0	0
AC011462.2	0	0	0	0	0	0	0	0	0	0	0	0	0	0	0	0	0	0	0	0	0	0	0	0	0	0	0	0	0	0	0	0	0	0	0	0	0	0	0	0	0	0	0	0	0	0	0	0	0
AC005253.1	0.113176	0.611362	0.495073	0.288334	0.484622	0.485193	0.342779	0.524774	0.446605	0.59521	0.893589	1.26197	0.609114	0.600658	0.534595	0.631476	0.342285	0.0339554	1.08762	0.12212	0.660481	0.235643	0.479352	0.475352	0.23946	0.643167	0.403891	0.610398	0.621571	0.765993	0.216542	0.521762	0.487509	0.175115	0.0937246	0.410158	0.760858	0.282775	0.255137	0.372637	0.294271	0.167056	1.23355	0.310144	0.471793	0.315623	0.177395	0.754986	0.601635
LINC01097	0	0	0	0	0	0	0	0	0	0	0	0	0	0	0	0	0	0	0	0	0	0	0	0	0	0	0	0	0	0	0	0	0	0	0	0	0	0	0	0	0	0	0	0	0	0	0	0	0
AC007527.1	0	0.0330703	0	0	0	0	0	0	0	0	0	0	0	0	0	0	0	0	0	0	0	0	0	0	0	0	0	0	0	0	0	0	0	0	0	0	0	0	0	0	0.0231534	0.0525762	0	0	0	0	0	0.0221501	0
AC023644.1	0	0.123586	0.0355834	0.0336065	0.180167	0.0747284	0.0379035	0.0780375	0.110056	0.194458	0.313665	0.178435	0.319476	0.0359769	0.0691633	0.0833645	0.0307522	0	0.037225	0	0.274537	0.0677474	0.033342	0.0465899	0.0258168	0.182477	0	0.0313374	0.148918	0.206459	0.0622558	0.115814	0.0375425	0.0343264	0	0.114117	0.129036	0.162595	0.0611267	0.119037	0.0721049	0.0327468	0.0728726	0.222916	0.0496246	0.0425351	0	0.0413883	0
AF186192.1	0.169679	0.634926	0.692757	0.245351	0.643056	0.242475	0.922406	1.01285	0.535658	0.630968	1.23586	0.434233	0.633492	0.700417	0.935075	0.495912	0.573755	0.118785	0.543537	0.233021	0.584591	0.659471	0.757306	0.529105	0.293192	0.532885	0.828259	0.355888	0.181201	0.669909	0.479762	0.509998	0.730898	0.334143	0.374711	0.601706	0.358877	0.791373	0.892535	0.337965	0.818869	0.796915	0.768474	0.578645	0.523314	0.759088	0.775717	0.761004	0.168374
SHANK2-AS3	0	0	0	0	0	0.013735	0	0.0430296	0.0151711	0	0	0	0	0	0	0	0	0	0.0205257	0	0.0189224	0	0	0	0	0	0.0165588	0.051838	0.0205282	0.0227682	0	0	0	0	0	0	0.0203285	0	0.0168525	0	0	0	0.0401817	0	0	0.0117269	0	0.0228213	0
AC090503.1	0	0	0	0	0	0	0	0	0	0	0	0	0	0	0	0	0	0	0	0	0	0	0	0	0	0	0	0	0	0	0	0	0	0	0	0	0.0234657	0	0	0	0	0	0.0927651	0	0	0	0	0	0
AC105094.1	0	0	0	0	0	0	0	0	0	0	0	0	0	0	0	0	0	0	0	0	0	0	0	0	0	0.107177	0	0	0	0	0	0	0	0	0	0	0	0	0	0	0	0	0	0	0	0	0	0	0
TRHDE-AS1	0.0810552	0.350467	0.165464	0.0266372	0.125667	0.0763425	0.0600861	0.210304	0.0872328	0.193178	0.24625	0.169717	0.12755	0.0912513	0.146187	0.0910386	0.115374	0.0348196	0.114087	0.121433	0.223044	0.143195	0.102187	0.0443137	0.0954936	0.123422	0.0856905	0.0993547	0.20066	0.078549	0.0756627	0.267521	0.210283	0.134225	0.158658	0.105526	0.15585	0.111693	0.0839804	0.100641	0.126496	0.218029	0.22334	0.0518283	0.0445779	0.137104	0.0505307	0.147259	0.10968
AC079414.1	0	0	0	0	0	0	0	0	0	0	0	0	0	0	0	0	0	0	0	0	0	0	0	0	0	0	0	0	0	0	0	0	0	0	0	0	0	0	0	0	0	0	0	0	0	0	0	0	0
AL121694.1	0	0	0	0	0	0	0	0	0	0	0	0	0	0	0	0	0	0	0	0	0	0	0	0	0	0	0	0	0	0	0	0	0	0	0	0	0	0	0	0	0	0	0	0	0	0	0	0.0190801	0
CEBPA-DT	0.956726	2.70457	4.47697	0.865512	3.6512	1.97716	1.0962	1.51559	2.67179	1.51065	3.42427	1.63855	2.09819	1.53414	4.22439	0.879916	1.78525	2.05565	2.31032	1.12185	1.84007	2.38836	2.12564	0.629451	2.28898	2.49617	1.14111	2.57999	2.09054	2.35352	1.0251	1.94191	1.64846	1.97101	1.34081	2.45719	2.23365	3.68984	1.70332	1.03028	2.61199	2.18447	3.61512	2.18348	0.429508	2.22684	0.94206	2.49299	0.569621
AC126755.3	0	0	0	0	0	0	0	0	0	0	0	0	0	0	0	0	0	0	0	0	0	0	0.0569823	0	0	0	0	0	0	0	0	0.0282756	0	0	0.0986809	0	0	0	0	0	0	0	0	0	0	0	0	0.0235779	0
RMRP	0.120717	0	0	0	0	0	0	0	0	0	0	0	0	0	0	0	0.0532426	0.126763	0	0.248672	0	0	0	0	0	0.126372	0	0	0	0	0.808397	0	0	0	0.0999696	0	0	0	0	0	0	0	0	0	0	0	0	0	0.179682
NLGN1-AS1	0	0	0	0	0	0	0	0	0	0	0	0	0	0	0	0	0	0	0	0	0	0	0	0	0	0	0	0.0356823	0	0	0	0	0	0	0	0	0	0	0	0	0	0	0	0	0	0	0	0	0
AC025575.1	0	0	0	0	0	0	0	0	0	0	0	0	0	0	0	0	0	0	0	0	0.058541	0	0	0	0	0	0	0	0	0	0	0	0	0	0	0	0	0	0	0	0	0	0	0	0	0	0	0	0.08852
AC008738.4	0	0	0	0	0	0	0	0	0	0	0.0594044	0	0	0	0	0	0	0	0	0	0.0227474	0	0	0	0.0342257	0	0	0	0	0	0	0	0.0497707	0	0	0.0378215	0.0244378	0	0	0.0394522	0	0	0	0	0	0	0	0	0
PGM5-AS1	0.053563	1.0127	0.328027	0.206535	0.553625	0.229629	0.291179	0.599493	0.12682	0.119508	0.344231	0.411227	0.763546	0.442206	0.531321	1.15275	0.0944969	0.449965	0.629127	0.331014	0.896337	0.572488	0.563502	0.286327	1.07097	0.616798	0.507538	0.818508	0.743604	0.507534	0.406518	0.482978	0.807538	0.47466	1.15329	0.876658	0.453152	0.437177	1.36179	0.228614	0.509605	0.654068	0.671779	0.136997	0.381222	0.32676	0.489746	0.572309	0.558086
DLGAP1-AS1	2.33611	3.72304	2.58838	1.64453	3.22475	2.4269	4.01039	2.90707	1.73455	2.5204	3.37801	3.59887	2.37868	4.06031	2.3783	4.60621	1.70822	3.03411	3.42986	3.22931	2.00458	2.34454	2.8369	3.91276	2.16248	3.37873	3.82612	3.64723	3.64365	1.91139	4.06198	2.93214	2.18471	1.96729	3.57649	3.55936	4.12831	2.04291	2.96428	3.25364	2.40952	1.74683	4.44948	2.49615	5.33805	2.65338	3.10562	4.81701	4.30077
AC025437.5	0	0	0	0	0	0	0	0	0	0	0	0	0	0	0	0	0	0	0	0	0	0	0	0	0	0	0	0	0	0	0	0	0	0	0	0	0	0	0	0	0	0	0	0	0	0	0	0	0
AP005230.1	0	0.0605852	0	0.00823741	0	0.0122113	0.00929066	0	0	0	0	0	0	0	0.0113019	0	0.0150756	0.0179463	0	0.0704111	0	0	0	0.0342595	0	0	0.0147219	0.0307249	0.0730037	0	0.0457792	0	0	0.0336555	0.0566125	0	0.0451835	0.0199272	0	0	0	0	0	0	0	0	0.0156264	0.142028	0
AP001429.1	0.0610416	0.0721306	0.124609	0	0.0630923	0.043615	0.0663668	0.136639	0.0963511	0.068097	0.392293	0	0.0621539	0.0629935	0.040367	0	0	0	0	0	0.0901311	0	0	0.0407881	0	0.127803	0.052582	0.05487	0.19556	0.0722997	0.16351	0.0869073	0.0657349	0	0.0505507	0	0.290487	0.0711738	0	0	0	0.114676	0.255191	0	0.0868898	0.0744766	0.167438	0.193249	0.181717
ILF3-DT	10.8982	16.3289	14.2876	4.82822	19.9487	8.53298	9.2947	10.9194	8.61402	9.50061	15.4338	12.0871	10.2496	15.6915	16.7229	9.10297	8.3182	8.06908	14.2848	9.83586	14.5179	9.92343	14.4487	10.9778	17.6634	14.7051	12.8451	14.1373	12.945	13.4686	9.45409	10.2435	12.1051	8.14445	17.5235	21.8423	12.5948	15.1611	13.1015	9.01055	10.7372	9.97643	12.9761	11.1622	6.9089	9.37549	14.037	23.6945	10.7577
AC107959.2	0.0122732	0.0217541	0.0125271	0.0118311	0	0.0175387	0.00667193	0.0137365	0	0	0	0	0	0.0253312	0.00811628	0.0782623	0	0.0128878	0.02621	0	0.0120813	0.0119252	0	0.00820096	0	0.0385445	0.0317168	0	0.0262132	0.0290735	0	0	0	0.0120846	0	0	0	0.0143104	0.0322793	0.0104767	0	0	0	0	0.0436757	0	0.0224436	0.00971379	0.0182682
AL109659.1	0	0	0	0	0	0	0	0	0	0	0	0	0	0	0	0	0	0	0	0	0	0	0	0	0	0.125436	0	0	0	0	0.0534939	0.0568653	0	0	0	0	0	0	0	0	0	0	0	0	0	0	0	0.0948354	0
AC000403.1	0.297801	0.421215	0.340807	0.274026	0.261169	0.373982	0.387556	0.39391	0.313376	0.201347	0.440769	0.658192	0.395115	0.465642	0.537101	0.445975	0.413941	0.341145	0.346893	0.340811	0.435277	0.236747	0.379755	0.428133	0.434385	0.358989	0.248756	0.592168	0.356572	0.438235	0.302162	0.389729	0.515061	0.515366	0.306406	0.391403	0.42468	0.294622	0.506337	0.385168	0.429291	0.330592	0.509315	0.288516	0.218376	0.368851	0.272291	0.47497	0.429834
AC006538.1	0.102057	0.205015	0.39584	0.118057	0.210971	0.175011	0.133152	0.342676	0.177201	0.204935	0.34106	0.235061	0.207833	0.0842563	0.175475	0.113888	0.297084	0.150036	0.261538	0.238265	0.210969	0.198327	0.370906	0.0545558	0.0755772	0.149574	0.193409	0.201825	0.26157	0.0725277	0.273376	0.290605	0.241788	0.18088	0.15213	0.0668141	0.205062	0.261794	0.0536835	0.209084	0.236413	0.249248	0.255997	0.104412	0.188855	0.348654	0.149303	0.242324	0.18229
LINC01320	0	0.0237626	0.0164204	0.0232622	0	0.0114948	0.0131183	0	0	0.017947	0	0	0.00819034	0.016602	0.0106387	0.00641159	0	0	0	0.0165699	0.00395902	0.00781571	0	0	0	0	0.020787	0.00723051	0.02577	0	0	0.00763482	0.00866223	0.00792017	0	0.0329128	0.00425323	0.0187579	0	0.00686638	0.00665473	0	0	0	0.00572496	0	0	0.0190991	0
FSIP2-AS1	0	0.0217212	0	0.0177198	0.0379988	0.0788045	0.0599564	0.0822941	0.0290148	0.0410129	0.0472535	0.188167	0.0748672	0	0.0486239	0.117216	0.0486444	0	0.0392555	0	0.0904725	0.0357213	0.0703213	0.122828	0.027225	0	0.158344	0.132187	0.157041	0	0	0.0697892	0	0	0.0608906	0	0.155513	0.0428661	0.0644609	0.0313825	0.0152076	0	0	0.0470149	0	0.0224276	0.0336144	0.174583	0.109443
AC137630.3	0.0827418	0.146659	0	0.319047	0.342086	0	0.0899602	0.740857	0.195906	0.369221	0.425402	0.423497	0.0842495	0.256163	0.109435	0.395715	0.291949	0	0.26505	0.11363	0.244345	0.0803959	0.158268	0.221153	0.0612736	0.0866184	0.213825	0.0743763	0	0.392008	0.147758	0.314141	0.356414	0.244411	0.205564	0.135422	0.0875011	0.096476	0.290156	0.141261	0.171134	0.544049	0.345912	0.105814	0.235558	0.0504765	0.529578	0.491155	0.123158
PKIA-AS1	0.0365422	0.0143935	0	0	0.0377699	0.0522198	0	0.0272661	0	0	0.0156563	0.0155862	0.0372081	0.0251405	0.0161103	0.0388365	0.00537237	0.0127908	0.0130063	0.00836397	0.0179855	0.0118354	0.0116496	0.0569744	0.0451016	0.0127514	0.0104926	0	0.0130079	0.0432818	0	0.0115615	0.0262346	0.0119936	0	0.00996802	0.0193221	0.0142026	0.0106788	0.0207956	0.0100773	0.034325	0	0.0155772	0.00866935	0	0.0222746	0.0192813	0.0181306
AC079790.1	0	0	0	0	0.0659545	0.136781	0.0346888	0.142838	0	0.355931	0.0820179	0.0816506	0.0649735	0.0658512	0.0421982	0	0	0	0	0	0.0314066	0.0620015	0.0610283	0	0.0472544	0	0	0.172078	0.136288	0.0755795	0.0284879	0.0302833	0	0.0628302	0	0.156657	0.0674812	0.0744026	0	0	0	0	0	0	0.0454158	0.0389276	0.0583446	0.101008	0.09498
SENCR	1.09668	0.589048	0.941288	1.27342	0.618285	1.56718	1.77498	1.75747	0.688487	0.278054	0.544616	2.39196	1.09128	1.18319	1.91199	2.68205	2.2316	1.20395	1.11778	1.45474	1.57023	1.47729	0.405241	1.64881	1.07054	0.91323	0.944694	0.896182	0.63881	0.944686	0.923573	1.05275	1.10048	1.98787	1.94024	0.856666	1.04115	1.3659	2.38177	0.978707	2.04142	0.53848	1.53695	0.70124	0.993409	2.18954	1.57247	1.2428	1.59527
LINC02831	0	0	0	0	0	0	0	0	0	0	0	0	0	0	0.0424494	0	0	0	0	0	0	0	0	0.0643384	0	0	0	0	0	0	0	0	0	0	0	0	0	0	0	0.0547948	0	0	0	0	0	0	0	0	0
AL049612.1	0.0466168	0.0550854	0.0951625	0.0898756	0	0.0333083	0.0506836	0.156525	0.0367911	0	0.059918	0.119299	0.0474662	0.0962149	0	0.0743153	0.0205606	0	0.0995528	0	0	0	0	0.0622989	0.103565	0.244004	0	0.293325	0.0497824	0	0.0208117	0.0663702	0.050201	0.0459005	0	0	0.0492982	0	0	0	0.0385668	0.131365	0.146165	0.0596155	0.0995352	0.170631	0	0.0184478	0
AC036176.3	0	0	0	0	0	0	0	0	0	0	0	0	0	0	0	0	0	0	0	0	0	0	0	0	0	0	0.133342	0.069572	0	0	0	0	0	0	0	0	0	0	0	0	0	0	0	0	0.0550857	0	0	0.0612573	0
DSCR9	0.0170184	0.0201101	0.0694822	0.0164055	0.0351804	0.0121599	0.0555094	0.0952377	0.0402941	0.037971	0.109372	0.0871054	0.0519856	0.0175626	0.033763	0.0813911	0.0375303	0	0.0181719	0.0233716	0.0083762	0.0165359	0.0162764	0	0	0	0.0293198	0.0611912	0.0181741	0.0806288	0.0151955	0.0323064	0	0	0.0986549	0	0.0179973	0	0.0447598	0.0435822	0.0492786	0	0.106721	0.0217639	0.0363374	0.0103821	0.0155606	0.0336738	0.0253313
AC013480.1	0.0935031	0	0.190875	0.0450677	0.0966443	0.0668092	0.25415	0.104651	0.0737949	0.521552	0.120182	0	0	0.482465	0.0618338	0	0.2062	0.098186	0	0.0642044	0.0460207	0.090852	0.625981	0.062479	0.207728	0	0.0805447	0	0.199705	0.110748	0.166975	0.0443746	0.100692	0.184133	0.0774331	0.0765175	0.346085	0	0	0.159633	0	0.614807	0.19545	0	0.0665486	0.513372	0.0854933	0.518031	0.278352
AL353150.1	1.40255	3.25943	4.29469	2.20832	5.15436	2.13789	3.99863	5.44187	2.31224	4.34627	8.13233	4.66612	4.09389	4.92114	4.18409	3.3787	1.59461	0.949132	7.52132	1.30549	3.19077	1.78676	4.41168	2.72825	2.63122	3.75221	2.52373	4.06239	3.69454	5.35282	2.26808	2.29269	4.22907	0.920663	1.60028	1.42833	3.23012	2.25315	3.11499	5.87983	1.39242	2.57633	3.909	4.78302	1.81899	1.95842	1.93785	2.86151	3.06187
AC093791.1	0	0	0	0	0	0	0	0	0	0	0	0	0	0	0	0	0	0	0	0	0	0	0	0	0	0	0	0	0	0	0	0	0	0	0	0	0	0	0.0217506	0	0	0	0	0	0	0	0	0	0
FAM41C	0.0656561	0.0872814	0.234551	0.0395571	0.152689	0.0351841	0.133845	0.0551132	0.0777262	0.091556	0.274267	0.35705	0.0334262	0.0508167	0.879226	0.104667	0.0723949	0.0172361	0.140212	0.0112708	0.113102	0.0318973	0.0941899	0.0548395	0.206639	0.120281	0.212089	0.029509	0.122701	0	0.0806072	0.0778977	0	0.0646473	0.0407791	0.0671615	0.355842	0.114831	0.0575602	0.0280229	0.162955	0.0154181	0.120086	0	0.0584115	0.0600801	0.0300159	0.220849	0.0732951
AL365361.1	2.27701	4.68942	5.86246	5.0888	3.83285	5.17304	2.57164	4.76412	1.40831	6.9259	4.28852	8.18185	5.05337	4.28721	3.83516	6.13386	3.00055	0.78075	9.89405	4.8118	5.53491	4.80417	2.66659	2.21704	4.61127	4.26145	4.17907	1.42022	4.47618	5.90028	11.5265	4.64446	4.86412	3.84346	2.28589	2.0459	5.67595	1.79887	4.66059	11.9479	2.2298	2.63645	5.49787	4.99188	4.15404	3.84974	2.24341	2.95335	8.34168
SOCS2-AS1	0.627372	0.320581	0.173068	0.751884	0.271648	0.296825	0.553057	0.40802	0.414845	0.605306	0.446778	0.932948	0.371197	0.446204	0.560653	0.675771	0.729156	0.240371	1.00484	0.523932	0.421446	0.304792	0.616233	1.09335	0.414368	0.417135	0.489305	0.373421	0.597545	0.441831	0.401204	0.321879	0.456492	0.392343	0.505507	0.444026	0.533457	0.385525	0.594608	0.680282	0.501499	0.716722	0.469623	0.737257	0.633572	0.62581	0.31007	0.375763	0.681437
TTTY3	0	0	0	0	0	0	0	0	0	0	0	0	0	0	0	0	0	0	0	0	0	0	0	0	0	0	0	0	0	0	0	0	0	0	0	0	0	0	0	0	0	0	0	0	0	0	0	0	0
ZNF32-AS3	0	0.0098937	0	0	0	0	0	0	0	0	0	0.0214269	0	0.0345617	0	0	0	0.017584	0	0	0	0	0	0	0	0	0	0.0150523	0	0	0.0149517	0	0	0	0.0138674	0.0274069	0.0177086	0	0	0	0	0	0.0175015	0	0.0119181	0	0	0	0
AC008770.3	0.0691283	0.653491	0.282234	0.43315	0.643056	0.345752	0.075159	0.928446	0.545578	0.848302	1.15509	1.59219	0.563104	0.784727	0.685722	0.771418	0.274404	0.290362	0.885764	0.237337	0.816572	0.604515	0.462798	0.369534	0.409538	0.578937	0.535932	0.434974	0.664403	1.06441	0.246895	0.623331	0.22333	0.272264	0.114495	0.169712	0.657941	0.725426	0.545438	0.236039	0.343145	0.259735	1.44499	0.442021	0.147601	0.295201	0.0632066	0.738622	0.61737
LINC01788	0	0	0	0	0	0	0	0	0	0	0	0	0	0	0	0	0	0	0	0	0	0	0	0	0	0	0	0	0	0	0	0	0	0	0.0128437	0	0	0	0	0	0.00641547	0	0	0	0	0	0	0	0.0461696
TMCO1-AS1	0.0150475	0.106686	0.107512	0.0145055	0.093318	0.0537581	0.0245403	0.0336832	0.0475033	0.15108	0.0773638	0.115526	0.045965	0.124229	0.0995094	0.0719649	0.053094	0.0948066	0.0482021	0.072327	0.0666551	0.0438625	0.0575653	0.080438	0.0668595	0.157525	0.0777725	0.0541044	0.144624	0.124759	0.0671784	0.0785534	0.0486132	0.0740812	0.137075	0.12314	0.079565	0.122816	0.026384	0.0256898	0.0684694	0.0706722	0.0786346	0.0769733	0.0214194	0.0367187	0.0412754	0.178643	0.0895905
AL355472.2	0	0.046621	0	0.0760654	0.407792	0	0.0428956	0.176631	0.186827	0.264083	0.202844	0	0.241036	0.162861	0.0521817	0.125792	0.069605	0	0.421278	0	0.0776739	0.0766702	0	0.105452	0.0584341	0.0826044	0	0.141859	0.168532	0.0934605	0.0352277	0.112344	0.0849744	0.077695	0.065346	0	0.292062	0.18401	0.27671	0	0	0.0741196	0.0824704	0	0	0.0481373	0	0.218584	0
AC073257.2	0	0.434423	0.125081	0.147665	0.253325	0.131341	0.166546	0	0	0	0.0787558	0.784031	0.0623893	0.569089	0.0405199	0.0976796	0.513469	0	0.0654258	0	0.12063	0.119071	0.175803	0.163771	0.27225	0.384861	0.211125	1.4871	0.130867	0.0725735	0.164129	0.0872365	0.0659839	0.482651	0.253711	0.350995	0.356385	0	0.429739	0.261521	0.228114	0.057555	0.448277	0	0.392485	0.186897	0.168072	0.678935	0.182405
AL353740.1	0	0.0332428	0	0	0	0	0	0	0	0	0	0	0	0	0	0	0	0	0	0	0	0	0	0	0	0	0	0	0	0.0666414	0	0	0	0	0	0	0	0	0	0	0	0	0	0	0	0	0	0	0
ALG14-AS1	0.0590366	0.0174403	0.030129	0	0	0	0.0160467	0.0330378	0.0698897	0	0.0379408	0.0377708	0	0	0	0	0	0	0	0	0	0.0286814	0	0.0197242	0	0.0927038	0	0	0	0	0.0131782	0.0140088	0	0	0	0.0724683	0.0156081	0	0	0	0	0	0.0617023	0	0	0	0	0	0
AC087623.2	0.117858	0.382989	0.300741	0.312436	0.395907	0.231581	0.336367	0.296798	0.162779	0.262961	0.45446	0.226212	0.270013	0.486507	0.584549	0.352287	0.311891	0.123761	0.723616	0.30348	0.246533	0.171775	0.225438	0.374077	0.283655	0.215915	0.355336	0.397283	0.40905	0.453684	0.302547	0.293649	0.15865	0.232094	0.488012	0.651026	0.233695	0.274843	0.38747	0.427579	0.280329	0.16606	0.554309	0.188402	0.650091	0.179748	0.619632	0.676285	0.350855
FOXN3-AS2	0.0256355	0	0.0261659	0	0	0	0	0.0286921	0	0.0285986	0	0	0	0	0.0169529	0.0408675	0	0	0	0	0	0	0	0	0	0	0	0	0	0	0	0.0121661	0	0	0	0	0.0135551	0.0298908	0	0	0	0	0	0	0	0	0	0.0202897	0.0763152
AC135048.3	0.295903	0.233105	0.4027	0.285245	0.203896	0.0704755	0.321717	0.220789	0.155689	0.440139	0.253555	0.37863	0.502158	0.407153	0.260909	0	0.130509	0.72502	0	0.541822	0.291277	0.383351	0.188667	0.197723	0.29217	0.413022	0.254895	0.354648	0.421329	0.116826	0.396311	0.514908	0.106218	0.485593	0.408412	0.4843	0.156462	0.34502	0.345888	0.0841968	0.408008	0.277948	0.309264	0.126138	0.280803	0.0601716	0.18037	0.507427	0.587255
AC139769.2	0.0282427	0.0250301	0	0.0204191	0.0583831	0.0302697	0	0.0632202	0.0557247	0.0157536	0.127054	0.0722773	0.0431361	0.0145729	0.112062	0.101304	0.0062283	0.0148286	0.0753924	0	0.0764534	0.041163	0.0675281	0.00943593	0.0104574	0.0591319	0.0243286	0.0634682	0.0301606	0.083629	0.00630439	0.0737189	0.0912426	0.0139044	0	0.0231122	0.0448009	0.0164654	0.0371403	0.0120544	0.0233656	0.0132645	0.088554	0.054177	0.0100505	0.060303	0.0129117	0.100589	0.0210192
AL365205.4	0	0	0.195393	0.0922687	0	0.136781	0	0.64277	0	0.427117	0.738161	0	0	0	0.253189	0.152588	0	0	0	0	0.0942199	0.186005	0.183085	0	0.141763	0.200401	0	0.516233	0	0.453477	0	0.0908499	0	0	0	0	0	0	0	0.163412	0.0791874	0.179817	0	0	0	0	0.350067	0.151512	0
AC018511.2	0	0.101136	0	0	0	0	0	0	0	0	0	0	0	0	0	0	0	0	0.182777	0	0.168499	0	0.163711	0	0	0	0.147452	0	0	0	0	0	0	0	0	0	0	0	0	0.146119	0	0	0.178904	0	0	0	0.156512	0	0
L34079.3	0	0.0350085	0	0	0	0	0.032211	0	0	0	0	0	0	0	0	0	0	0	0	0	0	0	0.0566692	0	0	0	0	0	0	0	0	0	0.0638086	0	0	0	0	0	0	0	0	0	0	0	0	0	0	0.0234483	0
AC002401.3	0.0735274	0.347539	0.300195	0.141758	0.455985	0.472827	0.159884	0.41147	0.464237	0.246078	0.189014	0.0940837	0.449203	0.151757	0.583487	0.468862	0.129718	0.0772099	0.157022	0	0.072378	0.428656	0.351606	0.0982624	0.4356	0.230917	0.190012	0.0660934	0	0.174176	0.131303	0.104684	0.158361	0.0723976	0.182672	0.180512	0.311027	0.257196	0.386765	0.25106	0.0608303	0.207198	0.153695	0.28209	0.104663	0.0897104	0.134458	0.261875	0.109443
AC068189.1	0	0.0240738	0	0	0	0.0291133	0	0	0	0	0	0	0.0414881	0	0	0.0324778	0	0	0	0	0.0401087	0	0.038969	0.081679	0	0	0.0350988	0	0	0	0.0181906	0	0	0	0	0	0	0	0	0	0.0168547	0	0.0425855	0	0	0	0	0	0
TTN-AS1	0.10808	0.180466	0.190256	0.0913529	0.124663	0.0917745	0.109846	0.266478	0.134749	0.11533	0.243611	0.326701	0.245618	0.171346	0.13984	0.208507	0.118137	0.0625036	0.240847	0.0763651	0.13029	0.0730546	0.172279	0.192585	0.0811978	0.219729	0.184854	0.190082	0.175639	0.187383	0.102098	0.115966	0.145066	0.107962	0.0830192	0.0756284	0.232736	0.10593	0.0823941	0.156441	0.144492	0.0882803	0.225921	0.122192	0.162766	0.121357	0.0544237	0.180382	0.228487
AC010980.2	0.572806	0.270745	0.093545	0.0552175	0.0710459	0.14734	0.398577	0.102576	0.614818	0.0766814	0.176699	0.351814	0.0933189	0.425608	0.439406	0.23742	0.222322	0.264657	0.0489303	0.645045	0.0451081	0.0667878	0.635481	0.16841	0.169674	0.0239857	0.0592106	0.226553	0.195745	0.13569	0.132977	0.434947	0.148043	0.225602	0.284616	0.0562501	0.327107	0.187008	0.241043	0.0977924	0.199034	0.538049	0.215521	0.0293011	0.17938	0.181708	0.083798	0.181342	0.034104
LINC00395	0	0	0	0	0	0	0	0	0	0	0	0	0	0	0	0	0	0	0	0	0	0	0	0	0	0	0	0	0	0	0	0	0	0	0	0	0	0	0	0	0	0	0	0	0	0	0	0	0
NCKAP5-AS1	0	0	0	0	0.0586305	0.0135102	0.0102789	0.0846508	0.0596915	0.0421875	0.0243034	0.0483891	0	0.0390258	0.0125041	0.0150715	0.00833958	0	0.0201898	0.0129835	0.0186127	0	0.0542514	0.0126346	0	0.0593825	0.0651513	0.0339931	0.0403845	0.0223956	0.00844147	0.00897348	0.0203621	0	0	0	0.0699856	0.0440937	0.0165767	0.0161406	0.0469293	0.0532829	0.0395241	0.072542	0.026915	0.0115349	0.0172885	0.0448958	0.0844329
AP001381.1	0.666428	0.322157	0.618378	0.0584023	0.814056	0.129865	0.131739	2.03424	0.0956294	0.540695	0.622967	0.620177	0.246753	1.56304	0.0400646	0.676074	0.187047	0.0636187	0.97036	0.0416006	0.119275	0.1766	0.753254	0.364344	0.0448651	0.317114	0.887198	0.326754	0.776382	0	0.162285	0.0287521	0.0652425	0.119307	0.150516	0	0.608657	0.635766	0.106228	0.672313	0.0501223	0.113817	0.50656	1.00721	0.129358	0.147837	0	1.39056	1.53302
AL157402.2	0.0777694	0	0	0	0	0.111134	0.042277	0	0	0.173516	0	0	0	0	0	0.061989	0	0	0.0830404	0	0	0	0	0	0	0	0.133983	0.139813	0.0830504	0	0.104159	0.0369078	0	0	0	0	0.0411213	0	0	0	0	0	0	0	0.0553505	0	0	0	0
HLA-F-AS1	0.712225	0.88735	0.671649	0.444034	0.520108	0.630586	0.513434	0.987765	0.78817	0.544091	0.955246	0.733038	0.9538	0.655108	0.839603	0.758998	0.34486	0.58531	0.826629	0.595369	0.853503	0.391148	0.910694	0.496602	0.573295	0.68076	0.586845	0.716764	0.686185	1.24704	0.673954	0.918499	0.750312	0.541206	0.923194	0.855261	0.66723	0.704074	0.848372	0.634408	0.675698	0.654466	1.29458	0.752419	0.347123	0.514778	0.509646	0.995669	0.852707
AC008825.1	0	0	0	0.0344987	0	0	0	0	0	0	0	0	0	0	0	0	0	0	0	0	0	0	0	0	0	0	0	0	0	0	0	0	0	0	0	0	0	0	0	0	0	0	0	0	0	0	0	0	0
AL031600.3	0	0	0	0	0	0	0	0	0	0	0	0	0	0	0	0	0	0	0	0	0	0	0	0	0	0	0	0	0	0	0	0	0	0	0	0	0	0	0	0	0	0	0	0	0	0	0	0	0
AC069437.1	0	0	0	0	0.130621	0.0902968	0.03435	0	0.0498692	0	0	0.0808532	0	0.130416	0.0417862	0	0	0	0.134941	0	0.0310999	0	0.120865	0	0	0	0	0	0	0	0	0.0299876	0	0	0	0	0.0334111	0	0	0	0	0	0	0	0	0	0	0	0
AL357793.2	0	0	0	0	0	0	0	0	0	0	0	0	0	0	0	0	0	0	0	0	0	0	0	0	0.0281859	0	0	0	0	0	0	0	0	0	0.0315198	0	0	0	0	0	0	0	0	0	0	0	0	0	0
LINC02198	0.0541004	0.463482	0.276099	0.169494	0.307549	0.193277	0.132345	0.181652	0.192138	0.392298	0.243379	0.173064	0.192802	0.167491	0.178884	0.107807	0.19089	0.28405	0.31772	0.297187	0.119823	0.210266	0.258707	0.03615	0.540857	0.396446	0.372822	0.753775	0.144436	0.576705	0.495132	0.166887	0.23304	0.159807	0.134407	0.575545	0.386183	0.346943	0.166003	0.184726	0.111895	0.127044	0.537161	0.380522	0.154019	0.0990115	0.074199	0.471005	0.12079
AC006076.1	0	0	0	0	0	0	0	0	0	0	0	0	0	0	0	0	0	0	0	0	0	0	0	0	0	0	0	0	0	0	0	0	0	0	0	0	0	0	0	0	0	0	0	0	0	0	0	0.0371095	0
AC108047.1	0.240238	0.757015	0.245208	0.231585	0.496618	0.0572178	0.304729	0.268882	0.316003	0.268005	0.720499	0.614804	0.163077	0.33056	0.741394	0.446812	0.247236	0.16818	0.085507	0.659843	0.551793	0.155618	0.30635	0.535092	0.118604	0.167662	0.413888	0.215949	0.171035	0.189697	0.250256	0.418044	0.603654	0.236547	0.265266	0.327662	0.127028	0.280115	0.28082	0.0683578	0.43063	0.0752204	0.669562	0.204818	0.398962	0.244261	0.219659	0.950701	0.23839
LINC02526	0	0	0.07881	0	0.0798065	0	0	0	0	0	0.0992436	0	0.0786195	0.0796815	0	0	0	0	0.247338	0	0.0380028	0	0	0	0	0	0	0.138812	0.247367	0	0.172355	0.0366435	0	0	0	0.189559	0.204135	0	0.0676916	0.0659107	0	0.145055	0.080699	0	0	0	0	0.122222	0
LINC02032	0	0	0	0	0	0	0	0	0	0	0	0	0	0	0	0	0	0	0	0	0	0	0	0	0	0	0	0	0	0	0	0	0	0	0	0	0	0	0	0	0	0	0	0	0	0	0	0	0
AL645608.6	0	0.108915	0	0	0	0	0	0	0	0	0.11847	0	0	0	0	0	0.121957	0	0	0.316449	0.0453651	0	0	0.0615889	0	0.192979	0	0	0	0	0.0411491	0.131228	0	0	0	0	0	0	0	0	0	0	0.096333	0	0.0656006	0.112458	0	0	0
AC104072.1	0	0.257532	0	0	0.0500583	0	0	0	0	0.054029	0	0.309857	0	0	0	0	0.0213608	0	0	0.0997666	0	0	0	0.0323619	0	0	0	0.130604	0	0	0.0216218	0.0689534	0.0521549	0.190748	0.0401076	0	0	0.0564703	0	0.0413422	0	0	0	0	0	0.206817	0	0	0
AP002892.1	0	0	0	0	0	0	0	0	0	0	0	0	0	0	0	0	0	0	0.0628087	0	0	0	0	0	0	0	0	0	0	0	0	0	0	0	0	0	0.0622054	0	0	0	0	0.0552528	0	0	0	0	0	0.0232778	0
LINC01829	0.0348121	0.0137121	0.0236882	0	0	0.0165825	0.00630818	0.0519503	0.00915819	0.0129453	0.0596601	0.133634	0.023631	0.0598755	0.0844116	0.0462472	0.0307081	0.0243704	0.0495621	0.0239039	0.0799585	0	0.0110981	0.0310154	0.0257797	0	0.0199917	0.0104308	0.0743522	0.0549768	0.0103611	0.0550704	0.0249925	0.0228515	0.0288291	0.0379843	0.0674933	0.0405905	0	0.0297165	0.00960019	0.0217999	0.048512	0	0.0330356	0.0283161	0.02122	0.0551052	0.120905
SCHLAP1	0	0.013311	0	0	0	0	0	0	0	0	0	0	0	0	0	0	0	0	0	0	0	0	0	0	0	0	0	0	0	0	0	0	0	0	0	0	0	0	0	0	0	0	0	0	0	0	0	0	0
AC093579.1	0	0	0	0	0.094997	0	0	0	0	0	0	0	0	0	0.18234	0	0	0	0	0	0	0	0.0879016	0	0	0	0	0	0	0	0	0	0	0	0	0	0	0	0	0	0	0	0	0	0	0	0	0	0
AC011330.2	0	0.150509	0.364015	0.0982262	0.105319	0.109209	0	0.114045	0.160838	0.113674	0.261941	0.195576	0.311259	0.157732	0	0.243661	0.202238	0	0.489611	0.104951	0.200607	0.0495036	0.292359	0.102131	0.0754582	0.320011	0.175549	0.045797	0.108816	0.181034	0.181963	0.0967158	0.274327	0.150496	0.126576	0	0.188575	0.0594049	0	0.217453	0.12645	0.239284	0.266243	0.260618	0.0362611	0.0310808	0.0931675	0.22178	0.303338
AL360181.4	0	0	0	0	0	0	0	0	0	0	0	0.308932	0	0	0	0.192443	0	0	0	0	0	0	0	0	0	0	0	0	0	0	0	0.114579	0	0	0	0	0	0	0	0	0.0998706	0	0	0	0	0	0	0	0
AC006064.2	0.0736613	0.513553	0.165408	0.198823	0.350226	0.37895	0.376411	0.41222	0.290677	0.230091	0.265102	0.414722	0.240011	0.349677	0.243562	0.481459	0.188434	0.247522	0.346077	0.141624	0.340796	0.286291	0.338157	0.28548	0.250926	0.215915	0.494932	0.437011	0.424783	0.296639	0.157851	0.279665	0.237975	0.275612	0.244006	0.265233	0.545288	0.206132	0.180819	0.201214	0.225482	0.16606	0.492719	0.263763	0.325046	0.215697	0.161643	0.542194	0.219284
AC245014.1	0	0.100339	0	0.0409276	0	0.121344	0.0461607	0.285113	0	0.0947281	0.218284	0.217306	0	0	0	0	0.074903	0	0	0.116613	0.0835861	0	0	0.170218	0.0628818	0	0.146291	0.152657	0	0	0	0.0402982	0.0914422	0.0836087	0.14064	0.138977	0.0897978	0	0	0	0.0351251	0.0797612	0.0887477	0.325773	0	0	0	0.0672062	0
AP001628.1	0.113516	0	0.347594	0.0547137	0.234659	0.243326	0	0.254101	0.0895896	0.633182	0	0.72626	0.115584	0.468583	0.0750685	0	0.200267	0	0.484839	0	0.335224	0	0.542831	0.151703	0	0.237669	0.0977841	0.510195	0.363673	0.134452	0.101357	0.0538724	0	0	0	0	0.180068	0	0.0995185	0.1938	0.0939134	0	0.237283	0.145169	0.242377	0.277001	0.103792	0.314454	0.337929
AC068898.1	0	0	0	0	0	0.207009	0	0	0	0	0	0	0	0	0	0	0	0	0	0	0	0	0	0	0	0	0	0	0	0	0	0	0	0	0	0.0790301	0	0	0	0	0.0399483	0	0	0	0	0	0	0	0
AL359711.2	0.296808	0.153443	0.0378686	0.178824	0.383474	0.212073	0.242026	0.290672	0.175686	0.248335	0.333809	0.189894	0.415547	0.306299	0.564305	0.443591	0.179999	0.350632	0.237694	0.433085	0.328689	0.144196	0.177416	0.471028	0.302222	0.50491	0.191756	0.1334	0.158482	0.175774	0.298143	0.123252	0.439489	0.219185	0.491594	0.242891	0.117705	0.216297	0.455366	0.411715	0.184165	0.348498	0.387762	0.37957	0.448898	0.362134	0.305305	0.367052	0.276117
AC064807.1	0.519522	0.967358	0.931991	0.417342	0.48816	0.776157	0.650427	0.616705	0.79519	0.439068	0.526112	0.946789	0.689288	0.601121	0.822465	0.652528	0.687413	0.826578	0.874127	0.886426	0.697365	0.718946	0.692605	0.294548	0.804428	0.873476	0.637381	1.06135	0.773359	0.950978	0.499016	0.866677	0.983304	0.713054	0.847431	1.18526	0.749189	0.495619	1.09035	0.483794	0.859616	0.487999	1.18468	0.664386	0.448191	0.720303	0.503807	0.897129	0.421795
LINC00437	0.0409002	0.0241651	0	0.0197135	0.0845485	0	0	0	0	0	0	0	0	0	0	0	0	0.0429486	0	0	0.0402608	0.0397406	0	0.0273296	0.0908646	0	0	0	0	0	0.0182596	0	0.0880897	0.0402717	0.0677417	0	0.0216264	0	0.0717137	0	0.0169187	0.0384185	0	0.0523049	0	0	0	0.0161856	0
AC103681.1	0	0.0335344	0	0	0	0	0	0	0	0	0	0	0	0	0	0	0	0	0	0	0	0	0	0	0	0	0	0	0	0	0	0	0	0	0	0	0	0	0	0	0	0	0	0	0	0	0	0	0
AC134407.1	0	0.0539199	0	0.0219935	0.188654	0.0326036	0	0.255355	0.180064	0.0509046	0.175951	0.116775	0.046462	0.0470897	0.0603512	0.109115	0.120753	0	0.14617	0	0.0898345	0.0443368	0.0872817	0.121962	0.0675825	0.0477684	0.0393067	0	0.146188	0.108093	0.0203714	0.0216553	0.0491389	0.0449294	0.0755765	0	0.0482552	0.0532047	0.0400039	0.0389514	0	0	0.0953819	0.233417	0	0.0556736	0.0834434	0.198633	0.135839
AC129102.1	0	0.0364088	0	0	0	0	0.0334995	0	0	0	0	0	0	0	0.0407515	0.0491189	0	0	0	0.0423137	0	0	0	0.0411766	0	0	0	0	0	0	0.0275111	0	0	0	0	0	0	0	0	0	0	0	0	0	0	0	0	0.0243862	0
AC009743.1	0	0.0313354	0.0541334	0	0	0	0	0	0.0418574	0	0	0	0.0540026	0	0	0	0	0	0	0	0	0	0	0	0	0.055521	0	0	0.0566377	0	0.0236776	0.0251699	0.0571139	0	0	0	0	0	0	0	0	0	0	0	0	0	0	0	0
LINC02861	0.997947	1.50833	1.39761	0.335583	1.84706	0.862289	0.782215	1.32473	1.61184	1.00973	1.43184	0.92059	1.2997	0.910107	2.16401	0.832449	1.10549	0.901706	0.594746	3.21906	1.75909	1.24025	1.57592	0.8064	0.790579	1.38484	0.919619	1.12653	1.06571	1.29195	1.19152	1.97152	1.14965	1.23398	2.65228	1.91821	1.79164	1.2989	2.52294	0.812252	1.57443	0.828395	1.09152	0.593589	0.809372	1.93965	1.061	0.716368	1.03633
LINC01431	0.153874	0.340927	0.35338	0.129791	0.238566	0.192404	0.125474	0.430552	0.242883	0.214574	0.543893	0.393787	0.156678	0.357288	0.279833	0.429279	0.203601	0.0403952	0.533986	0.105659	0.189336	0.186889	0.367912	0.205638	0.313362	0.201354	0.198824	0.345792	0.328647	0.410071	0.17174	0.237333	0.289984	0.0757549	0.0637143	0.157402	0.284769	0.358831	0.269801	0.262702	0.127302	0.144538	0.36185	0.196781	0.547582	0.187741	0.211039	0.456698	0
HM13-AS1	0.0661596	0.195446	0.472699	0.255107	0.273529	0.283632	0.503519	0.740478	0.261074	0.442839	0.850369	0.507937	0.336826	0.273101	0.525019	0.580085	0.08754	0.486312	0.282575	0.545146	0.35819	0.257135	0.316374	0.22104	0.146981	0.554074	0.683889	0.535235	0.282609	0.548531	0.118146	0.31398	0.498725	0.195429	0.657469	0.595554	0.244878	0.231424	0.174005	0.451805	0.437879	0	0.207441	0.423038	0.235438	0.242163	0.54443	0.497449	0.295429
LINC01836	0.966843	4.15249	3.26418	0.967867	4.30478	2.76329	2.74927	3.07988	4.34355	1.3275	8.74678	3.61628	3.52134	2.87815	9.7136	3.02335	1.50891	0.780974	2.58093	1.30224	4.50241	2.31244	5.97489	0.720591	5.48004	10.1603	2.65872	8.15608	4.12999	3.74379	1.34473	3.61781	4.24481	3.18549	1.66294	8.06425	4.10949	3.51206	3.81431	1.71413	5.26077	1.60678	7.61761	4.37509	1.29686	6.07969	3.26408	6.87229	3.26568
MIR99AHG	0.429166	1.14625	0.588061	0.371204	0.668414	0.336049	0.5497	0.710633	0.380467	0.373834	0.725418	0.81244	0.89193	0.819042	0.485974	0.656049	0.547113	0.475354	0.734462	0.952693	0.885424	0.542668	0.877131	0.66782	0.792359	0.541589	0.911562	1.1679	0.73455	0.953967	0.477683	0.837014	0.620438	0.659906	0.783843	0.870795	0.882835	0.603225	1.04627	0.411513	0.80009	0.403125	0.755767	0.533799	0.65274	0.681428	0.510661	0.930603	0.840063
AC005899.9	0.0281404	0.0997574	0.0191484	0.00904228	0.077562	0.0201067	0.0152977	0.0629911	0.0296121	0.0627858	0.0843959	0.0360077	0.0191021	0.0387203	0	0.104675	0	0.0393997	0.0500795	0.0128818	0.0646345	0.00911417	0.0269133	0.0438748	0.0416781	0.0294588	0.0404008	0.033727	0.0500855	0.088881	0.0167508	0.0356129	0.0505066	0	0.03884	0.0383808	0.029759	0	0.00822348	0.0240214	0.00776032	0.00881097	0.0686257	0.0479828	0.0133522	0.00572232	0.0257298	0.0928006	0.0698099
AL121655.1	0.525196	0.496484	0.536062	0.354396	0.977112	0.450311	0.399709	0.470252	0.497397	0.820259	0.40503	0.537621	0.427813	0.975581	1.25033	0.334901	0.277968	0.4412	0.897268	0.432754	0.620383	0.204122	0.502295	0.701874	0.388928	0.879683	0.361928	0.755354	0.448688	0.746471	0.46894	0.548344	0.339346	0.517126	0.26096	0.85958	0.777567	0.857321	0.828783	0.537985	0.738654	0.69066	0.768474	0	0.747591	0.833026	0.864371	0.997619	0.312694
AC114956.1	0	0.559999	0.12899	0	0.326552	0	0.03435	0	0.0997384	0.140982	0.162434	0	0.064339	0.0652081	0.125358	0.100732	0.0557384	0.0663523	0.134941	0.0433881	0.1555	0.061396	0.302162	0.168888	0	0.132296	0.381014	0.397593	0.337392	0	0.0282097	0.149938	0	0	0	0.0517091	0.100233	0.147352	0	0	0.0784141	0.0593536	0.330204	0.242421	0.179889	0.0385475	0	0.27506	0.0940525
AC087354.1	0	0.0368652	0	0	0	0	0.0169597	0	0	0	0	0	0	0	0.0206312	0	0	0	0	0	0.015355	0.0606264	0	0.0208464	0	0	0	0	0	0	0.013928	0	0.0335964	0	0.0258359	0	0	0	0	0	0	0	0	0	0	0	0.0285253	0.0370379	0
KCNAB1-AS1	0	0	0	0	0	0	0	0	0	0	0	0	0	0	0	0	0	0	0	0	0	0	0	0	0	0	0	0	0	0	0	0	0	0	0	0	0	0	0	0	0	0	0	0	0	0	0	0	0
AC135388.1	0	0	0	0	0	0	0	0	0	0	0	0	0	0	0	0	0	0	0	0	0	0	0	0	0	0	0	0	0	0	0	0	0	0	0	0	0	0	0	0	0	0	0	0	0	0	0	0	0
LINC02691	0.109742	0.233421	0.0896103	0.0317369	0.113429	0.0470474	0.095453	0.0982616	0.0866114	0.073456	0.310321	0.224678	0.290529	0.113252	0.203204	0.122464	0.164568	0.0230477	0.11718	0.256208	0.16204	0.149283	0.104957	0.0879961	0.0325074	0.0919072	0.0189067	0.0986469	0.0937557	0.129982	0.0587925	0.187493	0.212724	0.0648336	0.163587	0.0718455	0.0928438	0.15355	0.173178	0.0374716	0.335928	0.0618501	0.229395	0.112274	0.0468639	0.174065	0	0.1216	0.0326695
NBAT1	0.0333526	0.0689703	0.0340427	0.0160757	0.0172366	0.0595772	0.00906557	0.0373293	0.0131614	0	0.0214346	0.234724	0.0849009	0.0172096	0.0661686	0.0930474	0.0735517	0.0525346	0	0.0801562	0.0820781	0.064814	0.0159492	0.0222863	0.111145	0.0349153	0.0430956	0.134912	0.0534263	0.0592559	0.00744503	0.0949709	0.035917	0.147781	0.138102	0.0409408	0.0705422	0.0194444	0.20468	0.0284707	0.137966	0.0313289	0.174293	0.127958	0.0356069	0.132254	0.0457433	0.0593943	0.0248221
LINC02577	0.146141	0.226656	0.326298	0.114463	0.179373	0.274102	0.283024	0.14312	0.0360433	0.366824	0.12914	0.268811	0.0744022	0.179092	0.658386	0.582437	0.189341	0.0383652	0.156047	0.282231	0.175326	0.337245	0.209654	0.213614	0.182627	0.16255	0.267512	0.0328415	0.331639	0.173095	0.399618	0.177724	0.393444	0.134902	0.484099	0.127068	0.280117	0.127799	0.560529	0.421032	0.430724	0.137274	0.0763701	0.362103	0.533065	0.300892	0.317354	0.108437	0.271908
LINC00484	0.0437545	0.0103406	0.0357278	0.0379607	0.0452244	0.0250105	0.0475716	0.127325	0.0690642	0.0683364	0.0674867	0.0335922	0.0712828	0.0361229	0.028935	0.0279009	0.0270174	0.0367567	0.028032	0.0120177	0.0344564	0.0255083	0.100432	0.0350842	0.0194412	0.0916089	0.0301525	0.055063	0.0467257	0.114013	0.0312542	0.058142	0.0753897	0.00861643	0.0289877	0.0358062	0.0416441	0.0306103	0.0383592	0.0746999	0.0506782	0.0493195	0.0457301	0.100719	0.0186847	0.0533846	0.0560089	0.0554083	0.0911777
AC008060.1	0	0	0	0	0.0215596	0	0	0	0	0	0	0	0	0	0	0	0	0	0	0	0	0	0	0	0	0	0	0	0	0	0	0	0	0	0	0	0	0	0	0	0	0	0	0	0	0	0	0	0
AC025682.2	0.104193	0.200073	0.186111	0.150661	0.296158	0.186119	0.155764	0.262387	0.20558	0.116236	0.267846	0.299977	0.132615	0.107525	0.447872	0.332205	0.137865	0.246177	0.139069	0.178862	0.166668	0.202478	0.1993	0.15665	0.308637	0.190881	0.269261	0.374636	0.333807	0.339378	0.337244	0.30905	0.25246	0.230833	0.172572	0.277114	0.316787	0.212605	0.342546	0.266827	0.215502	0.0489356	0.408368	0.19987	0.278089	0.22247	0.166719	0.412328	0.271404
LINC01696	0	0.0777017	0	0	0	0	0	0	0	0	0	0	0	0	0	0	0	0	0	0	0	0	0	0	0	0	0	0	0	0	0	0	0	0	0	0	0.0347693	0	0	0	0	0	0	0	0	0	0	0	0
AC024475.3	0	0	0	0	0	0.0245653	0	0	0	0	0	0	0	0	0.0227359	0	0	0.0361024	0	0	0	0	0	0	0	0	0	0	0	0	0.0153489	0	0	0	0	0.028135	0	0	0	0.0586962	0	0	0	0.0439672	0	0	0	0.027211	0
ZNF350-AS1	0.1589	0.28165	0.12975	0.153177	0.361324	0.158951	0.241867	0.675814	0.250816	0.177266	0.776108	0.487978	0.291232	0.393555	0.651503	0.607955	0.168201	0.166858	0.101802	0.545548	0.359757	0.247032	0.151971	0.212355	0.211809	0.0998069	0.328508	0.199968	0.135752	0.150565	0.283759	0.286561	0.273788	0.219042	0.342136	0.260069	0.554532	0.185276	0.44578	0.217026	0.223483	0.149258	0.19929	0.162566	0.520229	0.252035	0.261519	0.377292	0.0946068
AL117379.1	0.19115	0.705857	0.536537	0.161232	0.395143	0.478026	0.155869	0.427881	0.37715	0.479797	0.429958	0.794917	0.194633	0.690416	0.568835	0.266635	0.252922	0.150542	0.612316	0.0984404	0.540964	0.325027	0.182815	0.319316	0.106165	0.700368	0.205823	0.601382	0.663422	0.226404	0.384018	0.430899	0.308769	0.329372	0.316595	0.234639	0.581165	0.557195	0.251369	0.285548	0.256979	0.628429	1.14874	0.305562	0.170058	0.204068	0.131081	0.416043	0.213389
AC013356.4	0	0	0	0	0	0	0	0	0	0	0	0	0	0	0	0	0	0	0	0	0	0	0	0	0	0	0	0	0	0	0	0	0	0	0	0	0	0	0	0	0	0	0	0	0	0	0	0	0
DNAH10OS	0.147638	0.568887	0.268626	0.241327	0.696644	0.357747	0.44317	0.926788	0.420485	0.558557	0.577543	0.993853	0.699355	0.761797	0.662211	0.823765	0.353894	0.074146	0.376977	0.101377	0.802477	0.261956	0.822648	0.493261	0.380285	0.403188	0.50871	0.386594	0.527832	0.783103	0.123227	0.438675	0.74656	0.549877	0.175423	0.162843	0.380144	0.479011	0.483968	0.750688	0.533713	0.313538	0.48975	0.197015	0.616763	0.473828	0.557572	0.696024	0.4204
AC105001.1	0.0952465	0.300131	0.0972171	0.351961	0.131262	0.204165	0.466001	0.0710685	0.375854	0.389603	0.285654	1.25937	0.646547	0.556989	0.482899	1.21472	0.364077	0.133356	0.610213	0.348808	0.781313	0.185092	0.27328	0.91223	0.258624	0.26589	0.410233	0.25685	0.542477	0.150417	0.255133	0.51229	0.547038	0.218827	0.184046	0.103926	0.520413	0.444225	0.250505	0.298118	0.275796	0.298224	0.298642	0.324814	0.610105	0.251788	0.754757	0.40205	1.3232
ARHGEF7-IT1	0	0.0713232	0	0.0193948	0	0	0	0.0450366	0.063515	0	0	0	0.0409721	0.0415256	0	0	0.0354951	0	0	0	0	0.039098	0.0384843	0	0.0297985	0.0842482	0	0.0361705	0	0	0.0179644	0	0	0.0396206	0	0.0658584	0	0.0469181	0.0352771	0	0	0.0377973	0	0	0	0	0	0	0
EFCAB14-AS1	0	0.229114	0.16963	0.0801031	0.171775	0.158329	0.0301151	0.24801	0.043721	0.185401	0.142408	0.070885	0.338441	0.0571688	0.0366344	0.13247	0.0977331	0	0.354912	0.0380389	0.245391	0.0538267	0.105964	0.2221	0	0.347957	0.04772	0.149389	0.354955	0.262458	0.0247318	0.157743	0.0596567	0.272731	0.0458765	0.045334	0.14646	0.193778	0.0971328	0	0.0916621	0.052036	0.289494	0	0.315422	0.101385	0.151956	0.328838	0.082457
AC110800.1	0	0	0	0	0	0	0	0	0	0	0	0	0	0	0	0	0	0	0	0	0	0	0	0	0	0	0	0	0	0	0	0	0	0	0	0	0	0	0	0	0	0	0	0	0	0	0	0	0
LINC02614	0.0192229	0.303812	0.16187	0.0718057	0.178818	0.10988	0.211611	0.215148	0.0796485	0.203724	0.444739	0.399702	0.210411	0.431466	0.270133	0.187698	0.108099	0.050464	0.277097	0.102296	0.193954	0.0700418	0.220616	0.218361	0.128118	0.191173	0.269081	0.483821	0.271999	0.25045	0.109419	0.225789	0.191483	0.123029	0.155211	0.2163	0.325257	0.145689	0.160099	0.159989	0.220659	0.112853	0.406839	0.196664	0.188119	0.108473	0.153791	0.494463	0.143063
AL359643.2	0.0395381	0.0876014	0.221959	0.0809924	0.112383	0.190691	0.155829	0.232324	0.14042	0.088216	0.114344	0.354143	0.231487	0.142808	0.268003	0.236365	0.156946	0.0934162	0.168872	0.210405	0.189735	0.172877	0.151256	0.158517	0.0731988	0.113824	0.0681172	0.222129	0.190004	0.128783	0.0617803	0.0891289	0.0745116	0.340642	0.139157	0.113245	0.146343	0.126778	0.164648	0.0759392	0.245328	0.0928476	0.0826468	0.126407	0.0773858	0.229141	0.135567	0.117349	0.16184
AC090015.1	0	0	0	0	0	0	0	0	0	0	0	0	0	0.0142556	0	0	0	0	0	0	0	0	0.0792691	0	0	0	0	0	0	0.0163616	0	0	0	0	0	0.0113045	0.0146084	0	0	0.0117919	0.0114284	0	0	0	0	0	0	0	0
AL662789.1	0	0	0	0	0	0.0454591	0	0	0	0	0	0	0	0	0	0	0	0	0	0	0	0	0	0	0	0	0	0	0	0	0	0	0	0	0	0	0	0	0	0	0	0	0	0	0	0	0	0	0
AC138811.1	0	0.105898	0.182944	0.043195	0.370515	0.0640332	0	0	0.0707286	0.199952	0.230377	0.114673	0	0	0.0592646	0	0	0	0	0	0.0441085	0	0.17142	0.179649	0	0	0.077198	0.161114	0.0957035	0	0.0400093	0.0425308	0	0	0	0	0.236932	0	0	0.153	0.0370711	0.336721	0	0.114607	0.19135	0	0	0.106394	0.133393
AL033397.2	0	0.139778	0	0.0570143	0.0611315	0	0	0.0661963	0.28007	0.0659806	0	0.0756798	0.0602222	0.0610358	0.0782249	0.0942867	0.026086	0	0.0631532	0	0	0	0.169697	0.158082	0.0437989	0.0619155	0.152844	0.106329	0.252643	0	0.0264047	0.0280688	0.0636919	0.0582357	0	0.0484005	0.18764	0.0689619	0	0.100975	0	0.0555558	0.12363	0	0.0841894	0	0	0.187244	0.0880345
AC108206.2	0.0155576	0.0275758	0.00793975	0.0149973	0	0.411296	0	0.0261188	0.0122785	0.0260337	0	0.00995355	0	0.0240826	0.0514415	0.0310019	0.00686176	0.0081684	0.0498362	0.00534136	0.00765721	0.0226748	0	0	0.00576051	0	0.00670076	0.00699233	0.0332282	0.0368539	0	0	0	0.0153186	0.0064419	0.00636573	0.0287919	0.05442	0	0.00664019	0.00643552	0.0219204	0.00813005	0.0497393	0.00553638	0.00949089	0	0.0338616	0.0115785
LINC01764	0	0.171432	0.0493593	0	0.0999669	0.172765	0	0.0541246	0	0	0	0.123757	0	0	0	0	0.0639867	0	0	0	0.0476029	0.0469877	0	0.0323135	0	0.0506245	0.0416569	0.0434695	0	0	0	0.0229501	0	0	0.0800952	0	0.0511404	0	0	0	0.040008	0	0	0.0618433	0	0.0590024	0.0442163	0.0382744	0
AP001453.2	0	0.163684	0.125676	0	0.0954489	0.109971	0.0502014	0.137809	0.12147	0.20604	0.158261	0.0787761	0.125372	0.127066	0.122138	0.0490721	0.0135766	0.0323239	0.065737	0.0422735	0.030301	0	0.11776	0	0.0455908	0.0966731	0.0795484	0.16602	0.197235	0.145838	0.0961974	0.073043	0.0662978	0.0606183	0.0509836	0.0755711	0.130211	0.143567	0.0539729	0.0525529	0.0636663	0	0.16086	0	0.109542	0.0563358	0.0281453	0.292356	0.0916363
AC009318.4	0.199704	1.53389	1.01918	0.0962556	0.344022	0.428074	0.144751	0.447029	0.210148	2.1536	0.598933	0.766608	0.203343	0.755663	0.836411	1.27345	0.499122	0.559216	0.284319	0.411383	0.458692	0.194042	0.954981	0.266885	0.492963	0.418121	0.114685	0.179513	0.426531	0.236536	0.416064	0.157959	0.645176	0.196635	0.716655	0.0544755	0.633573	0.155235	0.116719	0.681891	0.110145	0.250115	0.626164	0.681039	0.0473782	0.406097	0.121731	0.711265	0.396336
SUCLG2-AS1	0.138713	0.334128	0.185146	0.190289	0.198516	0.221096	0.185617	0.286618	0.513692	0.27378	0.150862	0.423253	0.293345	0.39641	0.282249	0.433759	0.164715	0.257706	0.216475	0.205149	0.147048	0.259192	0.316353	0.235285	0.379282	0.234572	0.376849	0.239785	0.319054	0.568716	0.1572	0.253193	0.459624	0.609362	0.167891	0.358007	0.406222	0.273709	0.205799	0.245926	0.361932	0.18041	0.356864	0.27291	0.364525	0.0911307	0.165855	0.287133	0.444702
NINJ2-AS1	5.26981	6.36793	6.26752	4.33347	8.62024	5.0292	12.4755	11.8988	12.9184	6.48214	11.2851	5.14822	6.37368	6.50707	11.1942	4.28816	6.00269	6.90996	8.50409	3.78846	7.31653	5.55674	7.99392	4.51339	7.77786	7.41638	6.66317	4.0038	8.29958	10.345	4.25117	8.78593	7.33307	5.27908	6.92945	7.35002	6.19807	12.8341	6.04216	8.32409	6.49419	7.21417	9.19557	8.47388	5.11395	10.3042	8.39656	6.96355	11.3498
RUSC1-AS1	0.312847	1.98975	1.73747	0.753948	1.28392	0.834963	0.645265	2.25536	1.46692	1.18046	2.82661	2.84927	1.14302	1.63324	1.38736	1.48886	0.482939	0.270542	2.54468	0.265363	1.20918	0.599013	1.75123	1.13745	0.476979	1.58936	0.808471	1.64594	1.20862	1.14433	0.665479	1.03056	0.85216	0.661379	0.327659	0.609921	2.70998	0.890483	0.645342	1.07607	0.62422	1.01988	2.29843	0.717793	0.491165	0.645527	0.546856	1.86434	1.89004
AC026462.4	0	0	0	0	0	0	0	0	0	0	0	0	0	0	0	0	0	0	0	0	0	0	0	0	0	0	0	0	0	0	0	0	0	0	0	0	0	0	0	0	0	0	0	0	0	0	0	0	0
LCMT1-AS1	0.166192	0.409131	0.197902	0.186907	0.171775	0.316657	0.180691	0.0930036	0.174884	0.216301	0.17801	0.354425	0.197424	0.228675	0.219807	0.0662348	0.0855164	0.378117	0.207032	0.171175	0.204493	0.16148	0.211927	0.055525	0.287168	0.173978	0.16702	0.323677	0.147898	0.22965	0.259684	0.262905	0.0596567	0.163638	0.252321	0.136002	0.175751	0.0322963	0.145699	0.118222	0.171866	0.13009	0.289494	0.177111	0.118283	0.219668	0.177282	0.295955	0.164914
AC015922.2	6.15342	14.2671	6.56622	8.67299	11.5639	7.79415	9.62989	11.1654	8.68271	8.94484	12.8224	10.6176	14.7145	13.5663	11.3446	4.68186	7.56628	6.55951	9.75617	8.83467	12.8028	8.78724	11.2352	10.84	15.4657	9.85777	14.135	12.3197	12.2465	13.914	8.1582	10.4865	16.2651	13.4029	10.5778	11.4446	8.87368	15.2193	11.2797	9.31164	13.4984	8.49491	11.9855	9.53848	12.9396	10.5222	11.8493	15.6437	12.351
AC241644.2	0	0	0	0	0	0	0	0.150872	0.0531938	0	0	0	0.0686283	0	0	0	0	0	0.143937	0	0.0331732	0	0	0.0450369	0	0	0	0	0	0	0.0300903	0	0	0	0	0	0	0	0	0	0.0278806	0	0	0.0861941	0.0959409	0	0	0.0533449	0
AL138900.1	0.0810829	0	0.0827604	0	0	0	0	0.0907503	0	0	0	0	0	0	0.107241	0	0	0	0	0	0.0798153	0	0.232642	0	0	0	0.0698458	0	0	0.0960371	0	0	0	0	0	0	0.0428734	0	0	0	0	0	0	0	0	0	0	0	0
AF181450.1	0	0.046621	0.16108	0	0	0	0	0.0883156	0	0	0	0.201936	0	0	0.0521817	0.314481	0.0348025	0	0	0	0.116511	0	0	0	0	0.0826044	0	0.283718	0.0842658	0	0	0	0.169949	0	0	0	0.208616	0	0.0691775	0	0.0652813	0	0.0824704	0	0	0.0481373	0	0.0624526	0
LINC01672	0	0	0	0	0	0	0	0	0	0	0	0.0200469	0	0	0	0	0	0	0	0	0.00771097	0	0	0	0	0	0	0.0140829	0	0	0	0	0	0	0	0	0	0	0	0	0	0	0	0	0	0	0.0143248	0	0
LINC01644	0.534254	0.841745	0.757372	0.157365	0.460169	0.424146	0.354971	0.365416	0.398222	0.331114	0.724842	0.265851	0.423103	0.336929	0.4907	0.354873	0.510543	0.81035	0.443695	0.163044	0.482077	0.403749	0.397412	0.257826	0.549495	0.434999	0.383511	1.01384	0.729015	0.914027	0.265016	0.633865	0.287665	0.263022	0.442434	0.752961	0.863171	0.588327	0.28623	0.304036	0.282387	0.418198	0.434294	0.873011	0.295744	0.307814	0.325659	0.587283	0.176715
AC008543.1	0.172136	0.254259	0.0683269	0.00921869	0.15815	0.102495	0.088378	0.214067	0.143402	0.0640107	0.172085	0.269208	0.0973738	0.286199	0.240317	0.175321	0.202457	0.0602525	0.102113	0.137898	0.211807	0.204424	0.155484	0.0447307	0.148719	0.160179	0.123567	0.27508	0.153188	0.124596	0.111004	0.158846	0.185371	0.225988	0.253426	0.320862	0.192151	0.133806	0.259901	0.0408167	0.237351	0.0538972	0.159919	0.0244594	0.0612569	0.145849	0.122415	0.3406	0.0569375
AL138812.1	0	0	0	0	0	0	0	0	0	0	0	0	0	0	0	0	0	0	0	0	0	0	0	0	0.0508662	0	0	0	0	0	0	0	0	0	0	0	0	0	0	0	0	0	0	0	0	0	0	0	0
AC239584.1	0	0	0	0	0	0	0	0	0	0	0.0568075	0	0.0450021	0	0	0	0.0194932	0	0	0	0	0	0	0.0590648	0.065459	0	0	0.0794566	0.0471981	0	0.0197314	0	0	0	0	0	0	0	0	0.0754551	0	0	0.0461924	0.0565207	0	0	0	0.0874507	0
AC122136.1	0	0	0.138165	0.0326222	0	0.0483598	0	0	0	0.15101	0	0	0	0.0698464	0	0	0.0895546	0	0	0	0	0	0	0.0904507	0	0.0708531	0.0583022	0	0.0722782	0	0.0302162	0.0321206	0	0.0666421	0.1121	0.0553872	0.0357876	0.0789166	0	0	0	0	0.141476	0	0.0481711	0.0412893	0	0	0
AC016957.2	0.457812	1.12704	0.934568	0.404546	0.512625	1.11764	0.394053	1.53719	0.692524	0.851212	2.35376	0.829889	1.01	0.708677	1.16055	0.9427	0.40384	0.280432	1.01842	0.314359	1.14542	0.630178	1.20409	0.79027	0.819318	1.07834	0.657275	0.994519	0.977801	0.768184	0.476903	0.543171	0.903855	0.338083	0.473913	0.218544	0.645527	0.711738	0.468253	1.43294	0.915324	0.64505	1.99368	0.829414	0.271531	0.744766	1.0116	1.20781	0.681437
AC010149.1	0	0.138111	0.0954376	0.0676015	0.144966	0.200428	0.0508301	0.104651	0	0	0.0600911	0.358932	0.0952068	0.0482465	0.154585	0.111795	0.1031	0.098186	0.349442	0.0321022	0.0920414	0.181704	0.178852	0.062479	0.0346214	0.146826	0.120817	0.168099	0.0998525	0.110748	0.0208719	0.066562	0.0503461	0.138099	0	0.114776	0.123602	0.0545118	0	0.0798167	0.0193391	0.131744	0.19545	0.239151	0	0.085562	0.12824	0.0925056	0.069588
AC090138.1	0	0	0	0	0	0	0	0	0	0	0	0	0	0	0	0	0	0	0	0	0	0	0	0	0	0	0	0	0	0	0	0	0	0	0	0	0	0	0	0	0	0	0	0	0	0	0	0	0
AF099810.1	0	0	0	0	0	0	0	0	0	0	0	0	0	0	0	0	0	0	0	0	0	0	0	0	0	0	0	0	0	0	0	0	0	0	0	0	0	0	0	0	0	0	0	0	0	0	0	0	0.0917236
AF241728.1	0.027417	0.129591	0	0.0132148	0.113352	0.0783592	0.0447133	0.0306859	0.0865527	0.0305859	0.176199	0	0.195416	0.0282937	0.0181309	0.131122	0	0.0287901	0.0585505	0	0.134942	0.0266396	0.052443	0.0732804	0.0203034	0.0861046	0.0472347	0.073935	0.117115	0.0324736	0.0244803	0.0260231	0.1181	0	0.0681149	0	0.057988	0	0.0240363	0.0468077	0.0340237	0.0257534	0.11462	0.035062	0.0585402	0.0669027	0.125342	0.054249	0.122428
AC099509.1	0.0992394	0.0879507	0.151939	0.263079	0.102573	0.106362	0.134871	0.0555359	0.117483	0.11071	0.0637777	0.253968	0	0.102413	0	0.0791025	0.109425	1.14631	0.158949	0.272573	0.048844	0.0482128	0.189824	0.033156	0.367454	0.207778	0	0.0892059	0	0.235085	0.0221524	0.094194	0.10687	0	0.0410918	0.0812119	0.104948	0.173568	0.130504	0	0.0205256	0.139827	0.0518602	0.0634557	0.0706313	0.242163	0	0	0.0738572
AC011294.1	0	0.0273947	0.0118314	0.00558703	0.011981	0.00828233	0	0.0129736	0	0.116382	0.014899	0.0148323	0	0.0358867	0.0153311	0.00923949	0.00511251	0.0121721	0.0123772	0.0318376	0.0285259	0	0.0110861	0	0.0600881	0	0	0.135455	0.0247574	0.0411883	0.00517497	0.0165034	0.0124828	0	0	0.0379435	0.0306458	0	0	0.0395795	0.00479494	0	0.0484599	0.0148238	0.00825002	0.0141428	0	0.0458716	0.0172536
AC006058.2	0	0	0	0	0.06102	0	0	0.0660755	0	0	0	0	0	0	0	0	0	0	0	0	0	0	0	0	0.0874379	0	0	0.106135	0	0	0	0	0	0	0	0	0.0312162	0	0	0	0	0	0	0	0	0	0	0.0233627	0
AP003467.1	0	0	0	0.0518054	0	0	0.0584293	0.120297	0	0	0.13815	0	0	0.221838	0	0	0	0	0.229534	0	0	0	0	0.143639	0	0	0.0925863	0.096615	0	0.127305	0	0	0.115746	0.10583	0	0	0.0568321	0	0	0	0	0	0.22467	0	0	0	0	0.0425341	0.159983
AC008592.4	0.177434	0.0698889	0	0.171043	0.244526	0.0422595	0.0321521	0.0661963	0.0466783	0.0659806	0.0760202	0.227039	0.0602222	0.183107	0.117337	0.0471434	0.104344	0.0621067	0.126306	0	0.11644	0	0.0565656	0.079041	0	0.247662	0.0509478	0.106329	0.126322	0	0.184833	0.0280688	0.0636919	0.116471	0.0979593	0	0.156366	0.0689619	0	0.0504873	0.0244656	0	0.0618151	0	0.168379	0.036081	0.054078	0.0702163	0
LINC01415	0.101736	0.300544	0.031951	0.0829838	0.210308	0.0894668	0.174426	0.280286	0.148232	0.0785734	0.261529	0.230316	0.247022	0.419957	0.201835	0.417938	0.138065	0.14792	0.158769	0.284804	0.300437	0.220515	0.217054	0.371277	0.150679	0.16385	0.485372	0.436146	0.376077	0.259537	0.227097	0.155988	0.160123	0.246579	0.324043	0.307403	0.28966	0.145998	0.308739	0.133607	0.19747	0.029404	0.286273	0.110088	0.350901	0.152773	0.393551	0.845466	0.361103
LINC02079	0	0	0	0	0	0	0	0	0	0	0	0	0	0	0	0	0	0	0	0	0	0	0	0	0	0	0	0	0	0	0	0	0	0	0	0	0	0	0	0	0	0	0	0	0	0	0	0	0
LINC01146	0.115255	0.102144	0.317627	0.1611	0.142952	0.0988214	0.0751858	0.103197	0.154635	0.372872	0.222211	0.221216	0.211239	0.0594702	0.106706	0.238857	0.188085	0.13313	0.14768	0.237421	0.136144	0.246372	0.132275	0.0539095	0.418219	0.301637	0.0397128	0.0518011	0.172314	0.109209	0.241837	0.218791	0.0868815	0.0794387	0.209982	0.226363	0.127979	0.134386	0.101043	0.0885462	0.0953521	0.194871	0.433653	0.294786	0.065624	0.182809	0.126458	0.173319	0.257329
AC126696.2	0	0	0	0	0	0	0	0	0	0	0	0	0.0631065	0	0	0	0	0	0	0	0	0	0	0.0828265	0	0	0	0	0	0	0	0	0	0	0	0	0	0	0	0	0	0	0	0	0.0441107	0.037809	0	0	0
AL031717.1	0	0.473637	0.409115	0.137995	0.059184	0.204566	0.155639	0.25635	0.135574	0.127757	0.147197	0.366344	0.174911	0.354548	0.0757328	0.273849	0.126275	0.0601281	0.48913	0	0.197278	0.222547	0.16429	0.153046	0.212018	0.479544	0.394598	0.617652	0.183446	0.0678209	0.0511269	0.217397	0.0616628	0.0563804	0.0474192	0.234293	0.3936	0.0667648	0.0501996	0.293273	0.0236861	0.215144	0.658304	0.21968	0.285275	0.139726	0.157066	0.430536	0
EDRF1-DT	0.0659861	0.133669	0.0673513	0.0454354	0.0389731	0.141444	0.0563693	0.105505	0.0892764	0.157742	0.109047	0.253302	0.11518	0.175104	0.105975	0.127735	0.0623646	0.069291	0.080524	0.0970923	0.171666	0.109912	0.16228	0.0314943	0.146596	0.16776	0.138043	0.237259	0.130867	0.145147	0.130462	0.165526	0.101514	0.111381	0.148323	0.131141	0.194392	0.197843	0.0909064	0.0643743	0.155975	0.0796915	0.256158	0.192882	0.087219	0.08626	0.0775717	0.208903	0.140311
AC099568.2	0.325848	0.302534	0.712692	0.314112	0.384909	0.798249	0.354275	0.260499	0.293906	0.31158	0.119664	0.536074	0.284388	0.52842	0.369402	0.111313	0.472212	0.928741	0.596457	0.159818	0.504042	0.226149	0.17808	0.248837	0.930742	0.438576	0.240591	0.543963	0.447397	0.33081	0.477981	0.331373	0.451159	0.41251	0.501143	0.495217	0.246136	0.488488	0.489717	0.278152	0.269579	0.0437252	0.778426	0.297649	0.198784	0.454361	0.340497	0.534217	0.27715
IL21-AS1	0.0258955	0.00509995	0.0352416	0.0374442	0	0.160356	0.032847	0.00966099	0.0136249	0.0674065	0.0776631	0	0.0351564	0.0178157	0.022833	0.0137606	0.0266497	0.0362565	0	0.0355625	0.0212422	0.0167742	0.00825543	0.0922848	0	0.0451812	0.0148711	0.0310364	0.0276539	0.0102238	0	0.0163859	0.00929549	0	0.0357415	0	0.0136925	0.0100646	0.0227023	0.0589468	0.0107118	0.0162161	0.0541295	0.0331162	0.0307175	0.0157975	0.00789239	0.0170795	0.0385445
AC027627.1	0	0	0	0	0	0.0306985	0	0	0.0339084	0	0	0	0	0	0	0	0	0	0	0	0	0	0	0	0	0	0	0	0	0	0	0	0	0	0	0	0	0	0	0	0	0	0	0	0	0	0	0	0
AC106798.1	0	0.0259357	0	0.021158	0	0	0.0477265	0.0982616	0	0.0979414	0.0564221	0.0561694	0	0.0906013	0	0	0.019361	0.092191	0.0468722	0	0.0432107	0	0.0419829	0	0	0	0	0	0.0468779	0.103986	0.039195	0.0208326	0.141816	0	0	0	0	0	0.0384841	0	0	0	0	0.0561372	0.0312426	0.0535585	0.0401366	0.0173715	0.130678
AL118506.1	1.19667	1.99085	1.58571	1.87708	2.08315	1.80758	1.5978	1.26886	1.44151	1.56919	1.76748	1.59839	1.89184	1.60325	1.61743	1.48098	1.5232	1.84081	2.32017	0.756828	1.62745	1.27493	1.68662	1.66236	2.03666	2.0769	2.45047	1.9249	1.6927	2.08876	1.49026	1.91796	1.53737	1.90179	0.678055	1.15109	1.46532	1.38306	1.52765	1.38889	1.48069	1.03532	2.63306	1.93307	1.72581	1.79304	1.33411	1.83609	1.34371
AC008083.3	0.126871	0.224878	0.971218	0.183452	0.131133	1.35976	0.103454	0.496992	0.600777	0.0707674	0.407677	0.243511	0.193774	0.196392	0.12585	0.151691	0.139892	0.0666125	0.609614	0.130675	0.343441	0.0616368	0.424685	0.296714	0.140929	0.332037	0.601085	0.342131	0.203229	0.15027	0.396484	0.270946	0.204938	0.562146	0.262665	0.363383	0.167711	0.073965	0.222453	0.270751	0.183684	0.119173	0.464098	0.324495	0.270892	0.116096	0.232005	0.476966	0.849792
AC092810.3	0	0	0	0	0	0	0	0	0	0	0	0	0	0	0	0	0	0	0	0	0	0	0	0	0	0	0	0.0614823	0	0	0	0.0324601	0	0	0	0	0	0	0	0	0.0282932	0	0	0	0	0	0	0	0
MATN1-AS1	0.104517	0.256508	0.237977	0.112378	0.249296	0.361905	0.218529	0.323941	0.209391	0.170412	0.320347	0.421787	0.270147	0.273796	0.255203	0.339645	0.141839	0.135079	0.42065	0.0386439	0.30865	0.124989	0.276811	0.182655	0.142891	0.227244	0.37398	0.39748	0.231815	0.228542	0.183054	0.236562	0.121211	0.158325	0.13316	0.0986894	0.293327	0.103117	0.148017	0.130396	0.236126	0.135935	0.394932	0.277603	0.131609	0.13733	0.20583	0.305434	0.215405
NOP14-AS1	1.78959	2.20768	1.98725	1.30035	2.76528	2.21361	1.80883	2.37538	1.74242	1.75566	2.22508	2.07703	2.08317	2.64494	2.23906	1.70244	2.03475	1.43066	2.15575	1.68579	2.2994	1.59031	1.80617	1.67053	2.59725	2.26413	1.97151	2.57062	2.32407	2.19421	1.45939	2.41988	2.39204	2.26239	1.64214	1.64848	2.16119	2.73151	1.73449	2.09955	2.33429	2.11182	2.48133	1.65608	1.91055	2.34531	2.21598	2.3666	1.46573
LINC01460	0.0113119	0.00668343	0	0.0926881	0	0.00808251	0.0184481	0	0.00892764	0.0378581	0	0.0144744	0	0.0116736	0.0074806	0.0360663	0.00997834	0.0237569	0.181179	0.062139	0.00556754	0.0109912	0	0.0604691	0.0418846	0.0118419	0.0194884	0.0508411	0.0120801	0.0535928	0.0959523	0.0214736	0.0121816	0.0334143	0.00936778	0.00925702	0.0598128	0.0659478	0.0198341	0.106218	0.00935851	0.0212511	0.0118227	0.0433984	0.00805098	0.0276032	0	0.00895299	0.0336747
BX005019.1	0	0	0	0	0	0	0	0	0	0	0	0.0228712	0	0	0	0	0	0	0	0	0	0	0	0	0	0	0	0	0.0190878	0	0	0	0	0	0	0	0	0	0	0	0	0	0	0	0	0	0	0	0
LINC00251	0	0	0	0	0	0	0	0	0	0	0	0	0	0	0	0	0	0	0	0	0	0	0	0	0	0	0	0	0	0	0	0	0	0	0	0	0	0	0	0	0	0	0	0	0	0	0	0	0
LINC00844	0.746064	0.881597	0.0692273	0.0980718	0.560821	0.193845	0.405575	0.683196	0.267642	0	0.610234	0.520715	0.20718	1.04989	0.358818	0.270308	0.239313	0.142442	0.217263	2.00258	0.367201	0.461307	0.3892	0.226601	0	0.213005	0.52582	0	0.217289	0.080333	0.66615	0.321879	0.438232	0.467473	1.62886	0.832549	0.179313	0.079082	0.832451	0.405275	0.196391	0.191126	0.425319	0.346945	0.434449	0.165504	0.62014	0.402603	0.201907
AC013356.3	0	0.0981915	0	0	0.171775	0.0395821	0.0301151	0.0620024	0	0	0.284816	0.14177	0.0564068	0.171506	0.109903	0.176626	0.1466	0	0.0591521	0	0.081797	0.0538267	0	0.259116	0	0.173978	0.2386	0.0995929	0	0	0.0247318	0.0262905	0	0	0	0.22667	0	0	0	0.0945773	0.045831	0	0.0578988	0	0.0788555	0	0.0506519	0.219226	0.082457
LINC02017	0	0	0	0	0	0	0	0	0	0	0	0	0	0	0	0	0	0	0	0	0	0	0	0	0	0	0	0	0	0	0	0	0	0	0	0	0	0	0	0	0	0	0	0	0	0	0	0	0
AC004637.1	0	0.0793138	0.205527	0	0	0	0.072976	0.300493	0	0.0748784	0	0.0858855	0	0.0692667	0.044387	0	0	0.0704821	0.358349	0.0460886	0.0660712	0.0652174	0	0.13455	0	0	0.0578184	0.42234	0.0716784	0.238499	0.0599309	0.095562	0.144562	0	0	0.164783	0.141962	0	0.0588439	0	0	0.0630478	0.0701512	0.0858364	0.0477714	0	0.0613707	0.106247	0.299719
AC083900.1	0.206943	0.122268	0.563265	0.0997446	0.142597	0.147863	0.449993	0.231617	0.272207	0.769539	0.26599	0.264799	0.280952	0.142373	0.182469	0.329903	0.273819	0.434615	0.0736563	0.142098	0.305562	0.2681	0.263892	0.460932	0.255416	0.144426	0.237684	0.124013	0.14733	0.735329	0.369553	0.130948	0.371423	0.135842	0.285627	0.2258	0.58359	0.482586	0.423325	0.529955	0.0570689	0.323977	0.360478	0.264647	0.589146	0.673307	0.378431	0.245682	0.308027
AC024559.1	0.0571591	0.0675428	0.116683	0.220402	0.177238	0.0816819	0.124291	0.127948	0.0451114	0.44636	0.0734683	0	0.0582006	0	0	0.136682	0	0	0.122066	0.117746	0.0281328	0.333231	0	0	0.169314	0.0598371	0.0492376	0.0513801	0	0.406207	0.15311	0.189886	0.184662	0.0562808	0.189342	0.0935515	0.120894	0	0.0501109	0.0487925	0	0.0536909	0.0597401	0	0.122045	0.0697396	0.0522627	0.0452395	0
LINC01556	0.902525	0	0	0.0334623	0.287029	0.0992102	0.0754816	0.0777026	0.27396	0.154899	0.178468	0.0888344	0.14138	0.071645	0.183644	0.0553378	0.0612405	1.16643	0.148261	0.0953421	0.0341699	0.134913	0.0663978	0	0.051412	0.363388	0.239214	0.249623	0.222418	0	0.309943	0	0.0747628	0.0683582	0.287466	0.17044	0	0.566641	0	0.059263	0.114873	0.130425	0.435359	0.266351	0.0988232	0	0.190434	0.109895	0
AC024270.2	0.129668	0.0766117	0.198525	0.093748	0.0670119	0.0463246	0.0704898	0.145128	0.102337	0.0723274	0	0.0829596	0.264061	0.0669069	0.0428748	0.155035	0.171571	0	0.415368	0	0.0638203	0	0.310034	0.0433221	0.048012	0.0678713	0.0558486	0.116558	0.0692364	0	0.115778	0.0615376	0	0.127675	0.0536911	0	0.137126	0	0.113678	0	0.134095	0.0608999	0.271045	0.0829121	0.0922878	0.0395517	0	0.153941	0
AC133919.1	0	0	0.0793784	0	0	0	0.042277	0	0.0613775	0	0	0	0	0	0.0514291	0	0	0	0.166081	0	0	0	0	0	0.0575913	0.244239	0.0669915	0	0	0	0	0.0369078	0.0837488	0	0.128807	0	0	0.0906782	0.0681798	0.132772	0	0	0	0	0.166051	0	0	0	0
AC093424.1	0	0.169656	0	0.138403	0	0.136781	0.0520332	0.107128	0.0755415	0	0.123027	0.122476	0	0.0987768	0.0632974	0	0	0.20102	0.102204	0	0.23555	0.0930023	0	0.191873	0.0708816	0.100201	0.0824511	0.0860388	0.408864	0	0.0427318	0.0454249	0.103075	0.0942454	0	0.0783286	0.151833	0.111604	0.167827	0.0817058	0.0791874	0.179817	0	0	0.0681237	0	0.175034	0.113634	0.14247
[truncated: 12,727 more rows]
[truncated: 150 more columns]
