# Supplementary material for: A genomic instability-associated lncRNA signature for predicting prognosis and biomarkers in lung adenocarcinoma
Source: Sci Rep. 2024 Jun 24;14:14460. doi: 10.1038/s41598-024-65327-3 (PMC11196711; doi:10.1038/s41598-024-65327-3)
Supplement: Supplementary file 14 — Supplementary Table S10. [file 41598_2024_65327_MOESM14_ESM.xlsx]

## Sheet: Sheet1
Table S8. The differential analysis identified 185 lncRNAs between the top 25% and bottom 25% patients.
LncRNAs	GS-like group	GU-like group	logFC	pValue	fdr
AL513548.1	0.713445	0.0881857	-3.01619	0.00911129	0.0226362
AL391427.1	0.739627	2.12931	1.52552	0.0158291	0.0349418
C8orf34-AS1	4.80846	1.69939	-1.50056	1.95805e-15	5.80808e-13
AC016735.1	0.707447	0.139224	-2.34521	0.0159388	0.035086
AC012073.1	0.829701	1.77625	1.09817	8.176e-17	4.85041e-14
ST8SIA6-AS1	0.261225	1.44349	2.46619	0.0161619	0.0353803
AL162413.1	0.840362	2.06589	1.29768	0.000602863	0.00242063
LINC01748	0.267794	0.856732	1.67772	0.00325099	0.0097901
AL079303.1	0.338798	0.719906	1.08738	8.40961e-05	0.000479735
RGMB-AS1	0.740372	0.366306	-1.0152	2.43564e-11	1.39543e-09
LINC00922	2.33225	0.641791	-1.86155	1.06337e-07	1.68225e-06
LINC01942	0.839596	0.266678	-1.6546	5.56369e-15	1.20024e-12
AC061975.6	0.120378	0.746266	2.63211	7.59921e-07	8.5061e-06
AL645924.1	1.60408	0.636131	-1.33435	6.70094e-06	5.67905e-05
LINC01088	1.23126	0.203398	-2.59775	0.000402677	0.00179278
LINC02195	0.847162	1.7272	1.02772	1.68791e-06	1.71906e-05
SOCS2-AS1	0.856888	0.41232	-1.05534	6.31746e-07	7.38489e-06
MIR99AHG	0.633048	0.311142	-1.02474	1.77784e-11	1.11022e-09
AC090015.1	0.274905	0.633407	1.2042	2.89814e-06	2.77309e-05
LINC01644	1.50745	0.61589	-1.29136	5.76834e-12	4.02596e-10
SFTA1P	36.495	10.6799	-1.7728	4.58273e-12	3.39838e-10
LINC02688	1.30119	0.303467	-2.10022	4.22131e-10	1.4951e-08
AC131009.1	0.352886	0.711305	1.01127	1.14299e-05	8.80624e-05
LINC02772	1.18719	0.373372	-1.66887	5.87899e-10	1.88525e-08
LINC01133	4.53162	1.41878	-1.67538	2.46025e-06	2.39269e-05
DIO3OS	0.775048	0.179504	-2.11027	1.28649e-17	1.52643e-14
AC010789.1	0.226743	1.64966	2.86304	7.51693e-13	6.60655e-11
POU6F2-AS2	0.361599	0.884354	1.29023	2.75495e-06	2.65752e-05
AC116345.1	0.726055	0.215904	-1.74969	7.57456e-05	0.000445913
LINC02588	0.304194	0.778618	1.35592	5.62256e-05	0.000347456
AP005131.3	0.702535	0.292307	-1.26509	9.18362e-05	0.000516991
LINC01550	0.562418	0.243032	-1.2105	3.09784e-14	5.25083e-12
LINC02587	0.815493	0.0841861	-3.27602	4.58549e-10	1.57701e-08
COLCA1	4.45873	1.98035	-1.17088	7.25451e-10	2.29533e-08
AL033397.1	0.579945	2.53915	2.13036	0.0130149	0.0298401
AL162408.1	0.710417	0.3458	-1.03873	0.0222173	0.0459648
ARHGEF2-AS1	1.351	0.461507	-1.54961	1.88757e-12	1.44491e-10
LINC01194	0.108373	0.756063	2.8025	2.38107e-06	2.34451e-05
AL078645.1	0.755021	0.351263	-1.10396	0.000476655	0.00203436
PSORS1C3	2.8041	1.25917	-1.15506	4.83098e-06	4.26168e-05
AC007496.1	0.87782	0.359664	-1.28728	0.00391467	0.0114827
AC130456.3	1.72558	0.856233	-1.01101	4.27239e-07	5.22597e-06
XIST	6.00914	2.92888	-1.03681	0.00272034	0.0084716
AC130456.2	1.58643	0.785766	-1.01361	7.01898e-08	1.20696e-06
AC099518.1	0.362166	0.979639	1.4356	4.8072e-11	2.37656e-09
FAM222A-AS1	0.232042	0.622837	1.42447	0.000238449	0.00116668
AC007849.1	1.67354	0.826921	-1.01708	0.0147235	0.033058
ADGRF5-AS1	0.685479	0.310328	-1.14332	0.000325956	0.00151203
TRPM2-AS	0.341815	0.941068	1.46108	0.000567977	0.00230789
AC092687.3	1.28219	2.567	1.00147	2.93045e-08	5.65362e-07
AC016877.3	0.293083	0.985922	1.75016	2.04411e-13	2.4839e-11
AC129926.1	0.251341	0.956749	1.9285	0.00524699	0.0146829
AP003559.1	0.276418	0.564944	1.03126	1.11305e-07	1.72632e-06
AC110619.1	0.409055	0.990914	1.27647	0.00839098	0.0211602
LINC02038	3.01774	0.921253	-1.7118	5.2014e-10	1.73844e-08
AC010998.3	1.44409	0.241736	-2.57866	4.3367e-08	7.91615e-07
UNC5B-AS1	0.748675	0.276089	-1.43921	2.20857e-10	9.52897e-09
CARMN	0.730279	0.316003	-1.20851	6.07185e-07	7.13292e-06
LINC01504	1.09875	0.504239	-1.12368	4.16169e-10	1.4951e-08
SNHG22	0.854137	0.352451	-1.27705	0.00807425	0.0205582
AC112721.2	0.257749	0.654265	1.34391	0.00312483	0.00950671
AC125603.1	0.508781	4.0092	2.9782	0.000743577	0.00287167
AC019171.1	0.247718	1.82329	2.87978	4.67794e-06	4.15758e-05
ERVE-1	0.705319	0.320874	-1.13627	3.03639e-10	1.18121e-08
AC026785.3	0.520091	2.21113	2.08795	0.00112304	0.00406866
AL139246.3	1.25059	0.538013	-1.21689	0.00109021	0.00397401
AC120498.2	1.59716	0.600185	-1.41203	0.000656549	0.00261408
LINC00665	2.32569	5.00608	1.10602	1.82417e-13	2.40487e-11
AC084375.1	2.11352	0.79819	-1.40484	1.15402e-09	3.33962e-08
AC027281.1	0.773756	0.169217	-2.193	1.29051e-06	1.34907e-05
LINC02163	0.223077	0.902836	2.01692	1.27031e-08	2.7457e-07
AL138760.1	0.31426	0.998927	1.66842	0.00851112	0.0214177
AC020978.3	1.4866	0.637074	-1.22248	0.000349032	0.00160367
AP005131.2	0.6525	0.317707	-1.03828	6.55325e-07	7.58578e-06
LINC02122	0.918007	0.275338	-1.7373	1.17644e-08	2.60251e-07
AC012085.2	0.593263	0.209305	-1.50307	9.7737e-11	4.48675e-09
AC012317.1	0.916809	0.0650421	-3.81718	2.82317e-10	1.13168e-08
LINC02864	0.611318	1.85005	1.59757	6.06946e-07	7.13292e-06
FAM83A-AS1	1.3543	3.97582	1.55371	4.55595e-07	5.50668e-06
AC012404.2	0.578469	0.221883	-1.38244	0.00382756	0.011297
AL353804.2	1.22832	0.576653	-1.09091	0.00471592	0.0134022
AC089983.1	0.33394	2.06988	2.63189	6.96256e-07	7.8677e-06
AC012485.2	0.671366	0.141053	-2.25087	1.96542e-08	3.95248e-07
AL590226.1	0.688495	0.313793	-1.13363	4.57149e-07	5.50668e-06
AC099850.4	4.12241	9.60107	1.21971	3.41736e-18	8.1094e-15
AP003119.3	0.442823	1.20565	1.44501	1.43291e-05	0.000106593
LINC02446	1.14611	2.61413	1.18959	4.51938e-07	5.49974e-06
LINC01765	1.2757	0.315298	-2.0165	9.8319e-11	4.48675e-09
FENDRR	1.1181	0.357701	-1.64422	4.32822e-10	1.51042e-08
NFE4	1.35958	3.4724	1.35277	0.0156215	0.0346123
FRGCA	0.462172	1.16139	1.32935	0.00370461	0.0109751
AC006206.2	0.366075	0.873643	1.2549	8.63737e-06	7.04346e-05
LINC00337	0.205908	0.753498	1.8716	4.83342e-15	1.14697e-12
AL031058.1	1.02008	3.35537	1.71778	6.95271e-17	4.85041e-14
LINC01694	0.198671	0.649473	1.70889	0.0124658	0.0287477
AC110741.1	1.60946	0.222445	-2.85505	9.66409e-06	7.7476e-05
LINC00942	1.0399	6.38115	2.61737	7.69616e-07	8.57417e-06
LINC01214	0.347424	1.35391	1.96237	4.46005e-06	3.99385e-05
AL135999.3	7.40316	3.46876	-1.09372	1.61709e-05	0.000118072
ELN-AS1	5.68976	2.33397	-1.28558	1.25126e-14	2.28403e-12
LINC01511	0.0630785	3.15521	5.64444	0.0149303	0.0333612
AC026369.3	1.36119	0.680486	-1.00023	0.00163021	0.00558368
AP003119.1	0.268552	0.772269	1.5239	0.000122401	0.000658634
AP001107.9	2.37987	1.11608	-1.09245	2.38521e-11	1.39543e-09
AP005262.1	0.121809	0.816883	2.74551	4.59944e-09	1.19939e-07
LHFPL3-AS2	5.16844	0.917716	-2.49361	3.12184e-16	1.48162e-13
PRDM16-DT	0.895949	0.396419	-1.17639	1.79834e-15	5.80808e-13
AC124312.3	0.841318	0.344802	-1.28689	0.000267249	0.00128377
AL109615.3	0.999306	4.58344	2.19743	1.88966e-15	5.80808e-13
LINC02159	1.29863	0.544042	-1.2552	8.78696e-09	2.04426e-07
UBXN10-AS1	2.807	1.32696	-1.0809	9.01526e-10	2.77834e-08
PLAC4	1.0508	0.188153	-2.48151	0.00152112	0.00527723
LINC01980	0.209723	1.55144	2.88705	1.09767e-07	1.71711e-06
LANCL1-AS1	0.535622	0.267344	-1.00252	0.000504174	0.00212505
ANKRD44-AS1	3.81686	1.02602	-1.89533	5.60484e-13	5.1337e-11
AC012213.4	0.188708	1.07664	2.51231	8.80511e-07	9.67339e-06
AC011379.2	0.594463	0.288179	-1.04462	1.35864e-06	1.41406e-05
MIR223HG	1.49144	0.735631	-1.01965	1.11305e-05	8.6316e-05
AC080037.2	1.28953	2.9811	1.209	8.83418e-06	7.15478e-05
AC090772.3	0.475719	1.06867	1.16763	0.000423015	0.00186583
LINC00524	0.80657	0.213819	-1.91541	3.93122e-11	2.07306e-09
MIR193BHG	0.514295	1.17035	1.18627	2.68419e-08	5.22096e-07
AC000061.1	0.928397	0.158867	-2.54692	0.000265292	0.00127695
AC005479.2	1.70427	0.848996	-1.00532	5.38154e-08	9.60181e-07
LINC02100	0.590293	1.19247	1.01445	0.000316026	0.00147334
SRGAP3-AS2	3.41221	0.963964	-1.82366	4.04586e-08	7.50064e-07
AC091588.1	0.900046	0.252576	-1.83328	3.55967e-08	6.70405e-07
LINC00648	0.283945	0.803947	1.50149	0.00249105	0.00782949
AF127577.3	0.360984	0.737384	1.03048	0.0093789	0.0231288
AC021218.1	0.840816	0.224769	-1.90334	0.000210836	0.00105637
LINC01535	0.392551	0.861933	1.1347	1.18443e-08	2.60251e-07
AC125603.2	0.435242	4.1072	3.23826	0.0013859	0.00485065
AP003119.2	0.61261	1.28249	1.06591	1.83913e-05	0.000131059
AL355601.1	0.85552	0.276572	-1.62915	3.10033e-06	2.89649e-05
AL136162.1	0.302357	0.63077	1.06086	2.42083e-07	3.26399e-06
AC008268.1	7.62473	3.48775	-1.12839	1.67514e-07	2.48444e-06
AL139023.1	0.139782	0.808686	2.5324	3.76616e-07	4.70373e-06
LINC01224	0.266609	1.15019	2.10907	6.91574e-07	7.85218e-06
AF131215.5	1.44538	0.721045	-1.00328	1.45001e-07	2.17777e-06
LINC01559	1.24475	0.468769	-1.40891	0.00944922	0.0232413
BX640514.2	1.34815	0.622749	-1.11426	6.02737e-12	4.08656e-10
AC010255.2	0.743127	0.196075	-1.92221	1.74996e-06	1.76709e-05
LINC01395	0.251723	0.609548	1.2759	2.18449e-08	4.31984e-07
AC104031.1	3.06021	0.653648	-2.22705	2.46978e-11	1.39543e-09
ATP13A4-AS1	2.10202	0.57317	-1.87474	1.64541e-06	1.69028e-05
ARMC2-AS1	0.89445	0.307138	-1.54211	0.00121991	0.00435971
LINC01116	0.749713	1.50756	1.00781	0.00304364	0.00931942
LINC01518	0.248106	0.928541	1.90401	2.33469e-07	3.22106e-06
CASC9	1.44792	3.41765	1.23902	1.04045e-05	8.20693e-05
LINC02830	0.242358	0.9976	2.04132	3.49341e-05	0.000229636
LINC02678	0.483487	1.03055	1.09187	5.28418e-05	0.000328256
AC107072.2	0.535277	0.262322	-1.02895	0.00746625	0.0193421
LINC01612	1.87202	0.368341	-2.34548	1.11545e-14	2.2058e-12
LINC00346	0.737674	1.7206	1.22186	7.4633e-09	1.78893e-07
GATA6-AS1	1.08046	0.226751	-2.25246	6.26445e-12	4.12932e-10
SCAT1	0.65425	1.64952	1.33413	2.50528e-09	6.91283e-08
EGOT	0.957278	0.407405	-1.23247	8.29552e-10	2.59017e-08
AC011944.1	1.11177	0.2655	-2.06608	6.73349e-14	1.06524e-11
LINC00342	18.6042	6.57977	-1.49952	2.54627e-08	4.99364e-07
AC003092.1	0.0861661	1.65192	4.26088	0.000508937	0.00214133
AL162411.1	0.273043	0.629097	1.20416	0.00227307	0.00726955
AC113349.1	0.718321	0.148768	-2.27156	9.47788e-07	1.02699e-05
AC025154.2	2.88416	0.886655	-1.7017	2.32742e-13	2.62998e-11
AC010275.1	0.269281	0.544034	1.01458	0.000128615	0.000688945
AC013275.1	1.4029	0.628685	-1.158	3.58505e-09	9.55879e-08
KCNMB2-AS1	0.83969	1.93911	1.20747	0.000101625	0.000558866
MIR3142HG	1.33347	0.648722	-1.03952	9.52993e-08	1.5384e-06
AC074135.1	0.612778	1.38237	1.17371	0.00166707	0.00569203
LINC01833	0.290735	0.675229	1.21567	0.00231297	0.00736734
AC087392.1	1.02888	0.47903	-1.10289	0.00951002	0.0233133
AL022313.2	0.297446	0.722919	1.28121	0.0175423	0.0378435
AL445309.1	0.782945	0.35356	-1.14696	0.016717	0.036261
AC021146.12	0.81295	0.381279	-1.09232	0.00682325	0.0178912
AC236972.3	0.787203	0.254367	-1.62983	8.42009e-14	1.2488e-11
LINC01936	1.53396	0.677373	-1.17924	5.21732e-12	3.75173e-10
AL445493.3	1.52653	0.391148	-1.96447	4.26342e-11	2.15257e-09
AL357093.2	3.1433	0.912952	-1.78367	3.2475e-07	4.16558e-06
LINC01671	3.08244	1.35039	-1.1907	5.47238e-10	1.80361e-08
BCAR4	0.298461	1.48866	2.3184	5.05222e-08	9.08251e-07
ELFN1-AS1	0.238356	1.72176	2.8527	8.10346e-09	1.90391e-07
AC002076.1	0.343444	0.715087	1.05804	0.00124836	0.00443466
RHOXF1-AS1	2.13989	0.868817	-1.30041	4.2262e-11	2.15257e-09
AC025423.1	0.907357	0.365448	-1.312	0.00237756	0.00751259
AC023510.2	0.724662	0.351952	-1.04193	3.14728e-06	2.92882e-05
LINC00472	0.58026	0.238373	-1.28348	9.69005e-10	2.94801e-08
